# Supplementary material for: Gene profiles of peripheral white blood cells as potential predictors of pregnancy in embryo-recipient heifers
Source: PLoS One. 2025 Sep 15;20(9):e0330701. doi: 10.1371/journal.pone.0330701 (PMC12435678; doi:10.1371/journal.pone.0330701)
Supplement: S1 Table — (XLSX) [file pone.0330701.s001.xlsx]

## Sheet: Feuil1
The 32 heifers (H) were divided into two experimental groups. Microarray and RT-qPCR analyses were run with total RNA extracted from peripheral white blood cells collected with PAXgene blood RNA tubes on Day 7 (PCD7) and Day 14 (PCD14) of the preconception cycle or just before embryo transfer on Day 7 of the first conception cycle (1ETD7) PTT: pregnant to term; P18: pregnant on Day 18 with the re…
		Pregnancy status		Plasma progesterone and estradiaol-17 beta assays		Micro-array hybridation/analyses			RT-PCR validation
Experimental Group	Animal ID	Conception cycle 1	Conception cycle 2	preconception cycle	conception cycle	PCD7	PCD14	1ETD7	PCD7	PCD14	1ETD7
GROUP 1	H1	PTT		x	x	x	x	x	x	x	x
GROUP 1	H11	PTT		x	x	x	x	x	x	x	x
GROUP 1	H19	PTT		x	x	x	x	x	x	x	x
GROUP 2	H22	P18	P18	x	x	x	x		x	x	x
GROUP 1	H16	NP	PTT	x	x
GROUP 2	H25	P18	NP	x	x				x	x
GROUP 2	H27	P18	NP	x	x				x	x
GROUP 2	H28	P18	NP	x	x				x	x
GROUP 2	H29	P18	NP	x	x				x	x
GROUP 1	H5	NP	PTT	x	x
GROUP 2	H24	NP	PTT	x	x
GROUP 1	H10	NP	P18	x	x						x
GROUP 1	H17	NP	P18	x	x						x
GROUP 1	H2	NP	NP	x	x			x	x	x	x
GROUP 1	H12	NP	NP	x	x			x	x	x	x
GROUP 1	H13	NP	NP	x	x	x	x	x	x	x	x
GROUP 1	H14	NP	NP	x	x	x	x	x	x	x	x
GROUP 1	H15	NP	NP	x	x	x	x	x	x	x	x
GROUP 1	H18	NP	NP	x	x	x	x		x	x
GROUP 2	H21	NP	NP	x	x	x	x		x	x
GROUP 2	H23	NP	NP	x	x	x	x		x	x
GROUP 2	H32	NP	NP	x	x	x	x		x	x
GROUP 1	H8	NP	NEhP4	x	x
GROUP 2	H30	NP	NEhP4	x	x
GROUP 1	H6	NP	1/P18	x	x						x
GROUP 1	H20	NP	1/P18	x	x
GROUP 2	H31	Excluded (anomalies of the grenital tract; defective oestrus synchronisation and embryonic mortality)
GROUP 1	H4
GROUP 1	H7
GROUP 1	H3
GROUP 1	H9
GROUP 2	H26
