# Supplementary material for: Gene profiles of peripheral white blood cells as potential predictors of pregnancy in embryo-recipient heifers
Source: PLoS One. 2025 Sep 15;20(9):e0330701. doi: 10.1371/journal.pone.0330701 (PMC12435678; doi:10.1371/journal.pone.0330701)
Supplement: S2 Table — (XLSX) [file pone.0330701.s002.xlsx]

## Sheet: Feuil1
Fold change rank ordering statistics (FCROS) method (f-value ≥ 0.985 for under-expressed DEGs and f-value ≤ 0.015 for over-expressed DEG; FDR ≥ 10 %)
t-test relative to a threshold (TREAT), p ≤ 0.05; (FDR ≥ 10 %)
Non-preg. : Non-Pregnant after two embryo transfers
Preg.: Pregnant after the first embryo transfer
							Pregnant			Non-pregnant								FCROS	TREAT
Index	ProbeName	GeneName	SystematicName	Description	Sequence	1_Preg._PCD7	11_Preg._PCD7	19_Preg._PCD7	22_Preg._PCD7	13_Non-preg._PPCD7	14_Non-preg._PPCD7	15_Non-preg._PPCD7	18_Non-preg._PPCD7	21_Non-preg._PPCD7	23_Non-preg._PPCD7	32_Non-preg._PPCD7	Fold Change (FC)	f.value	Limma
16134	A_73_104991	PTGR1	NM_001035281	ref|Bos taurus prostaglandin reductase 1 (PTGR1), mRNA [NM_001035281]	ATCTGGGAAAGGCAATAGTGAAAGCATGAACAAAAATGACACATGGAATCCAGAAATCAC	308.708	261.3	412.642	1011.13	1948.28	1341.88	1390.74	1904.82	1713.06	2352.22	2018.13	4.86018	0.999255	1.35494e-05
43106	A_73_P408726	LOC528168	ENSBTAT00000005521	PREDICTED: Bos taurus actin (LOC528168), mRNA	ACACCGCTGGAATGACAATCGAATCTGGAGAAGGAATGACATACTTTGTGCCCATCATTG	68.9417	59.1083	62.6583	115.633	81.2583	169.492	207.433	285.533	56.2667	103.117	400.042	2.22117	0.99809	0.0412528
11538	A_73_P050901	PISD	NM_001024475	ref|Bos taurus phosphatidylserine decarboxylase (PISD), mRNA [NM_001024475]	AGTGCCTAGAAAACCTGTCCCCAAGTAACAGATACTAACAAACAGGTACGAAGTCCTGAG	111.008	143.725	147.3	181.175	155.608	152.433	558.858	323.533	580.15	211.075	418.742	2.22	0.998219	0.0134887
5926	CUST_2750_PI427023673	PINLYP	ENSBTAG00000001260	phospholipase A2 inhibitor and LY6/PLAUR domain containing [Source:HGNC Symbol;Acc:HGNC:44206]	CAGCTACGGTTCTAGAAATTCCTACGGTTCCCACGTGTCTATAAACTAAACAAGTTAACA	113	126.517	130.942	102.633	106.717	338.092	490.392	264.942	129.117	206.658	301.658	2.14054	0.998219	0.0137959
27305	A_73_P037581	KIAA2013	NM_001045942	ref|Bos taurus KIAA2013 (KIAA2013), mRNA [NM_001045942]	GAGGGGAGGGGCCGATGGACTTTTTGTAAGCTTTTGATTCAATAAAATGAACCTGTACGG	1177.28	857.908	1583.79	1070.13	1384.87	2627.03	3673.44	1662.78	3372.3	1878.02	2416.65	2.0405	0.998594	0.00215075
48332	A_73_P032256	CSMD3	NM_001105499	ref|Bos taurus CUB and Sushi multiple domains 3 (CSMD3), mRNA [NM_001105499]	ATGAAGGTAGGAGGAAAGTCATCAGCTGAAGACCAAAAAGAAAATCCCCAGCAAGTCTCG	60.7417	39.4	53.6083	98.85	57.825	108.483	115.175	183.183	93.2167	108.275	230.892	2.03242	0.998746	0.0121639
8000	A_73_P083386	LAMC3	ENSBTAT00000023245	ref|PREDICTED: Bos taurus laminin, gamma 3 (LAMC3), mRNA [XM_597117]	ATGGAACGGCAGATCCGGGAGTCACGCACCTCTCTGGAGAAGGACATCAAAGCCTTGTTG	73.6417	95.075	75.5667	101.317	278.592	66.3833	179.342	228.517	78.325	123.233	180.775	1.86302	0.996013	0.0498832
24469	A_73_P205467	DUSP8	XM_867606	gb|PREDICTED: Bos taurus dual specificity phosphatase 8 (DUSP8), mRNA [XM_867606]	ACATAAGAAAAGGGGAAAAAAGGATAAAAAACCTTTGCCGCAGACTGAGCCGCAGAGCCT	96.6583	83.1833	77.35	159.525	136.208	102.258	233.342	315.417	108.775	198.9	231.767	1.82632	0.997646	0.0215876
50434	A_73_P468548	SERTAD3	NM_001077008	ref|Bos taurus SERTA domain containing 3 (SERTAD3), mRNA [NM_001077008]	CATCATGGTAGGAGGCTTGAAGAGGAACCACTCAGATCTGGAGGAAGAAGAAGAGGATGA	59.1917	65.225	83.275	90.575	88.8417	83.6	161.925	219.717	84.4667	127.9	219.075	1.79473	0.997728	0.0149236
43040	A_73_P264771	RELL2	NM_001046303	ref|Bos taurus RELT-like 2 (RELL2), mRNA [NM_001046303]	ATGAATGAGGACACAGTAGAGAGGATTGTTCGCTGCATCATCCAAAATGAAGCCAACGCT	54.1167	68.7417	59.625	95.5333	96.6833	85.9083	136.942	240.025	61.225	112.458	197.525	1.78536	0.997668	0.0238689
24063	A_73_P333281	IL33	NM_001075297	ref|Bos taurus interleukin 33 (IL33), mRNA [NM_001075297]	CTGCTGGTGCAACATAAAAGAGGCTGGGAATTACTATATGAGGGCAAAAACTTATAGAAC	51.7917	56.175	64.1667	84.7417	71.1083	168.675	85.95	112.05	145.633	80.5583	151.592	1.78042	0.997374	0.00596505
43539	A_73_103228	ROCK2	EE242708	PREDICTED: Bos taurus Rho associated coiled-coil containing protein kinase 2 (ROCK2), transcript variant X6, mRNA	GCTCCAAAACCTCCGAGATAAAGTTAAGACCAAAAGTTGCTTGTTTCCTCACACCTGATT	315.367	179.133	306.45	208.158	361.325	444.683	458.717	622.492	353.25	326.1	544.983	1.77567	0.997778	0.00179626
8282	A_73_113676	BPI	NM_173895	ref|Bos taurus bactericidal/permeability-increasing protein (BPI), mRNA [NM_173895]	TTCTTCCAAGGGCTAAGGCTGCAGGGACATTTCCTCCAAGAATTGCATTTCAATGGTAAT	399.842	509.617	1383.97	579.775	706.15	1318.63	933.217	1096.86	936.742	1438.18	760.717	1.75888	0.996619	0.0496072
52439	CUST_1863_PI427023673	ANGPTL4	ENSBTAG00000021811	Bos taurus angiopoietin 4 (ANGPT4), mRNA. [Source:RefSeq mRNA;Acc:NM_001076483]	ACCTGTGGTCTAATGAGGGAGGGAAACACCAGGTTAAATCAATGTAGACGCATTGTCAGA	73.6583	60.75	70.225	111.475	89.1333	103.233	193.217	191.05	83.1833	115.667	231.608	1.75283	0.997407	0.0179423
33722	CUST_448_PI427023673	FGF7	ENSBTAG00000004013	fibroblast growth factor 7 [Source:HGNC Symbol;Acc:HGNC:3685]	CCGAGCGACATACAAGAAGTTATGATTACATGGAAGGAGGAGATATAAGAGTGAGAAGAC	52.0667	46.2583	56.8167	113.842	107.183	47.35	100.383	115.633	90.75	110.467	141.317	1.74955	0.99384	0.0479438
22625	A_73_P074141	C13H20orf151	ENSBTAT00000004108	gb|PREDICTED: Bos taurus retinoblastoma binding protein 8-like (LOC515877), mRNA [XM_593978]	AGACTCAGCAATGGCACCCAGGAAGCCAAAGAGCCAGAGGCGGAAGAGCATCCATCTTCT	82.6667	70.325	63.325	87.375	157.192	76.4417	225.817	131.85	73.4167	116.492	167.5	1.74183	0.997263	0.018123
52722	A_73_P196238	COL4A4	A_73_P196238	PREDICTED: Bos taurus collagen type IV alpha 4 (COL4A4), mRNA	TCATCCTGGGATGCAAGGAAGGAGAGGAGAGCCAGGAAGCCATGGACCACCTGGATTTCA	85.9583	57.125	74.5583	87.9417	100.992	98.0833	158.183	183.633	82.8417	119.667	269.7	1.71735	0.997474	0.0119327
799	A_73_P094566	NEB	ENSBTAT00000023555	ens|Nebulin Fragment [Source:UniProtKB/TrEMBL;Acc:Q28140] [ENSBTAT00000023555]	TGCCATTAGAGTCACTGGAGGTAGAGAAGGCAAAGAAAGCAGGAGAGATTCTCAGTGAAA	74.75	61.9833	50.8167	107.667	80.575	91.9333	178.608	168.725	66.85	106.192	216.858	1.7024	0.997285	0.036588
49300	A_73_106276	FGF6	NM_001192400	ref|Bos taurus fibroblast growth factor 6 (FGF6), mRNA [NM_001192400]	AACAACTACAATGCCTACGAGTCGGACCTGTACCGAGGCGCCTACATCGCGCTGAGCAAA	60.3583	50.15	57.5417	59.6917	54.2583	107.5	67.4667	131.425	136.392	70.5	106.2	1.68592	0.994887	0.0136872
52950	A_73_P369066	GAS7	NM_001102280	ref|Bos taurus growth arrest-specific 7 (GAS7), mRNA [NM_001102280]	AAGCAAAAAGCAGAGCAAGGAAAACACCATTCACAATAAACTGCGTGACCGTTCCCTCAC	87.7833	85.0833	67.325	108.492	166.3	73.2	185.283	226.625	82.1833	108.542	180.692	1.68351	0.994879	0.046838
12381	A_73_P110466	TCF20	NM_001192574	ref|Bos taurus transcription factor 20 (AR1) (TCF20), mRNA [NM_001192574]	AGGAAAGAAAGACCCAAGACGTTGGAATGGCTGTTTCCATGGACACAATCTCCATAGTGA	164.092	129.558	159.358	221.542	161.825	168.208	539.817	307.808	333.4	213.45	340.858	1.67253	0.996204	0.0318743
19964	CUST_2916_PI427023673	ADSSL1	ENSBTAG00000017616	Bos taurus adenylosuccinate synthase like 1 (ADSSL1), mRNA. [Source:RefSeq mRNA;Acc:NM_001099192]	CCACTTGCCGGGCTTGTTTGAAGAGGCAGAGAAGAACGAGAAGAAAGGCCTGAAGGACTG	59.3917	51.775	54.9667	70.2167	136.825	75.925	104.283	75.9333	64.5667	123.258	113.283	1.67231	0.996471	0.00425425
26251	A_73_102340	LRRC3B	NM_001099395	ref|Bos taurus leucine rich repeat containing 3B (LRRC3B), mRNA [NM_001099395]	GCGGTATATTCCCGAGTCGGCTACTTCTCTGAACCTCAGTTAGATCCATCTCACTATTTA	53.825	60.25	51.475	109.275	129.758	67.0333	153.875	105.1	132.367	93.6333	76.775	1.66786	0.99507	0.0209774
710	CUST_1061_PI427023673	STEAP3	ENSBTAG00000007111	STEAP family member 3, metalloreductase [Source:HGNC Symbol;Acc:HGNC:24592]	AAGAGTCACCTCTGGAATGAGGAGGAAGTGTGGCGGATGGAGATCTACCTGTCCCTGGGA	62.575	52.2917	66.0333	79.9417	218.617	50.3083	112.825	140.258	70.9083	86.2583	126.933	1.6658	0.995593	0.0481237
26286	A_73_P049421	KIR3DL2	NM_001098089	ref|Bos taurus killer cell immunoglobulin-like receptor, three domains, long cytoplasmic tail, 2 (KIR3DL2), mRNA [NM_001098089]	CAAAACAGATGGGAGAAGGGGTTTGCCTCAGTTCCAGGGATACTATTTCAACAACTTCAC	93.9917	63.1333	90.8333	158.008	134.958	96.0167	195.708	289.392	124.033	116.908	253.833	1.66338	0.997262	0.037614
50770	A_73_112867	ST18	ENSBTAT00000007308	gb|PREDICTED: Bos taurus suppression of tumorigenicity 18 (breast carcinoma) (zinc finger protein) (ST18), mRNA [XM_616463]	GTCCATGGAGAGCAACTTAAAGACCATCGAGGAGGAGAACAAGCTGATAGAACAGAACAA	60.375	71.25	60.1667	115.508	71.525	76.5583	134.708	171.517	111.1	111.333	238.35	1.64908	0.995563	0.0388011
38517	A_73_P398826	SEMA4A	NM_001075440	ref|Bos taurus sema domain, immunoglobulin domain (Ig), transmembrane domain (TM) and short cytoplasmic domain, (semaphorin) 4A (SEMA4A), mRNA [NM_001075440]	GAAAAAAGAGTGAATGTGCCTTTAAGAGGAAGAGCAATGAGACACAGTGTTTCAACTTTA	53.0083	62.8167	63.5417	97.525	82.8583	92.475	127.825	161.183	70.375	103.475	190.492	1.64806	0.997348	0.0160439
30365	A_73_109895	IgCgamma	S82407	gb|Ig C gamma =IgG2a heavy chain constant region {CH1-CH3 domains, hinge region} [cattle, Holstein-Friesian, A2/A2 allotype, peripheral blood leukocytes, mRNA Partial, 981 nt]. [S82407]	AAGGCTGTTGGGGTCTCCATTGACTGCTCCAAGTGTCATAACCAGCCTTGCGTGAGGGAA	894.392	1250.73	970.275	809.117	1344.38	1499.03	1624.81	1674.48	1421.82	3023.22	1418.43	1.64775	0.997796	0.00270113
51932	A_73_P065611	HOXB4	NM_001078114	ref|Bos taurus homeobox B4 (HOXB4), mRNA [NM_001078114]	ATGAAGTGGAAAAAAGACCACAAGTTGCCCAACACCAAGATCCGCTCGGGCGGCACCGCA	75.1083	60.4	82.55	99.6583	86.0167	108.133	149.25	152.15	83.4917	150.725	166.142	1.64436	0.996888	0.00983699
7207	A_73_P047926	RDH16	NM_001075796	ref|Bos taurus retinol dehydrogenase 16 (all-trans) (RDH16), mRNA [NM_001075796]	AGTGGAGATCCTGACAGAGAACACAGAAACCAATTCTTGTTTTGTCTTGAAATCTTAAAT	50.3667	53.25	45.7333	67.75	53.0833	51.775	105.875	177.208	59.35	95.7333	126.492	1.63739	0.993012	0.0458345
31765	A_73_P032291	MRGPRF	NM_001035470	ref|Bos taurus MAS-related GPR, member F (MRGPRF), mRNA [NM_001035470]	GGTCAACGGAGGTTTTATGAAAGACAGTAAATGTGTATCAATAAACGTTTTCTATCTTGC	65.3167	49.5917	70.5083	80.6583	66.525	61.8833	119.367	146.625	74.6167	126.492	195.283	1.624	0.994641	0.0424391
52707	A_73_P079761	LOC513496	ENSBTAT00000018299	PREDICTED: Bos indicus chromosome 10 C15orf52 homolog (C10H15orf52), transcript variant X6, mRNA	CTCCGAATGAGAAGGAACATGAGCAGATTCAGAGCAGGATGGAGCCTGGAGGACCCACCA	76.475	125.767	77.5667	83.3333	87.3417	164.825	150.65	143.008	163.733	91.5333	175.8	1.61982	0.993809	0.017941
34444	A_73_P078986	ANP32A	NM_001195019	ref|Bos taurus acidic (leucine-rich) nuclear phosphoprotein 32 family, member A (ANP32A), mRNA [NM_001195019]	GGGAGAAGACGATGACTAAGTGGAATAACCTATTTTGAAAAATTCCTATTGTGATTTGAC	527.883	540.95	512.067	721.283	534.425	685.792	1591.49	1139.64	1027.36	564.892	1087.73	1.61583	0.992893	0.0382217
48104	A_73_115975	CLVS2	NM_001206054	ref|Bos taurus clavesin 2 (CLVS2), mRNA [NM_001206054]	GGAAAAGGATATTTTTGCATGGTAACAACCTGAACAGCCTGCACCAACTAATTCACCCTG	38.6083	53.725	47.8167	54.6167	72.8917	63.925	84.3	101.092	64.2333	68.725	120.092	1.61388	0.997198	0.00176258
32530	A_73_111066	CHI3L2	XR_083417	gb|PREDICTED: Bos taurus chitinase 3-like 2 (CHI3L2), miscRNA [XR_083417]	ACCAGATCACAACCATCGAGTGGAATGATGAGACACTCTATGCCAGCATTAACGGACTCA	50.125	47.525	41.8667	74.4583	63.675	67.9167	99.5	84.6667	73.3083	87.0917	112.283	1.61119	0.99685	0.00376304
50001	A_73_P076617	LOC782866	ENSBTAT00000052716	PREDICTED: Bos taurus olfactory receptor, family 5, subfamily AK, member 2-like (LOC782866), mRNA >gi|982947153|ref|XM_015474955.1| PREDICTED: Bos taurus olfactory receptor, family 5, subfamily AK, member 2-like (LOC782866), mRNA	ATCGCACCATAGAATCTCAAGAGCAAGAAAAAATGGCTTCTGTGTTTTATGGCATTATAA	62.5917	56.8167	45.2917	66.725	58.9083	100.492	103.383	135.092	47.7667	80.225	117.125	1.60858	0.995931	0.0370946
22096	A_73_120048	LOC511180	XM_588462	PREDICTED: Bos taurus sialic acid-binding Ig-like lectin 5 (LOC511180), transcript variant X2, mRNA	ACCTGGGGCTTCTCAGGGAAGAGAGACATCCGGGACGATGCCTGAGAGAACAGTTTTCCA	72.7083	83.3333	93.8583	112.2	110.042	104.333	166.975	173.167	117.125	143.917	235.625	1.60478	0.997025	0.00684082
27705	A_73_101103	OR8D4	ENSBTAT00000052482	tc|GB|XM_589475.4|XP_589475.4 similar to olfactory receptor, family 8, subfamily D, member 4 [NP13362936]	CCCCTGATATATAGTCTGAGGAACAAGGAAGTAAAAAACTCATTGATGAAACTCTTAAGA	81.0583	57.0083	81.1083	77.3833	105.642	86.875	96.1333	163.475	137.125	97.3	185.95	1.60195	0.996322	0.00562091
47634	A_73_P043646	ELN	NM_175772	ref|Bos taurus elastin (ELN), mRNA [NM_175772]	CCGCCCATCTCTATGTGTCTCGCTGTGATAGATCAATAAATATTTTATATTTTCTCCTGG	301.392	284.033	256.375	292.225	368.583	517.7	311.725	307.858	505.808	605.133	530.408	1.59855	0.995479	0.00683394
37404	A_73_P353986	ZNF821	NM_001038152	ref|Bos taurus zinc finger protein 821 (ZNF821), mRNA [NM_001038152]	AGAAAGTAGTAGAGCATGAGGTCACGGAGAATTTGCATTCTGACCCGTTACTTGGACTCT	82.0583	50.725	57.4083	91.95	85.475	85.4	171.5	98.5833	80.85	104.167	196.283	1.59607	0.995647	0.022236
41380	A_73_P077761	OR13H1	ENSBTAT00000056694	tc|GB|XM_001253926.2|XP_001253927.2 similar to Olfactory receptor 13H1 (Olfactory receptor ORX-1) [NP13363106]	CCCCCTAATATATAGCCTGAGGAATAAGGATGTTAAAGGGGCAATGAGGAAAGTTATGGC	63.0333	52.775	93.1833	70.8667	81.8333	87.3833	133.567	135.083	72.3583	113.408	154.108	1.59581	0.996238	0.0127532
51700	A_73_113901	CHST13	NM_001102079	ref|Bos taurus carbohydrate (chondroitin 4) sulfotransferase 13 (CHST13), mRNA [NM_001102079]	AGGACCCTGGAGGACGGAACAATAGGCTTTTAGGCTGCGAGGGTCTGTCCTGAGCCTAAA	80.8833	56.05	79.5	91.6417	91.1	93.925	152.292	171.883	76.175	109.133	216.808	1.59455	0.994583	0.023682
20252	A_73_111362	RAB5C	NM_001034743	ref|Bos taurus RAB5C, member RAS oncogene family (RAB5C), mRNA [NM_001034743]	ATTGTATGTTTTCTTCAACATGTAACCAATCAGTATCTTGTCAATATAGTCAGCCGATCG	2024.71	1662.56	2602.57	2312.26	3038.01	2865.12	4254.07	2416.65	5450.71	3311.92	3465.73	1.5936	0.996496	0.00484807
45235	A_73_113435	LOC107132291	ENSBTAT00000030871	PREDICTED: Bos taurus neuroblastoma breakpoint family member 4-like (LOC107132291), mRNA	GAAACAGAAGAGCATCAGAAGAAAACTGCTGTTTGGCAAGTGGAGACTAGCCTGCAGATT	53.7417	47.65	48.6583	63.8	74.5917	75.0167	90.4917	120.35	48.9167	75.7583	121.308	1.59301	0.997254	0.0118095
37826	A_73_P092101	LOC519294	ENSBTAT00000027770	PREDICTED: Bos taurus olfactory receptor 6N1 (LOC519294), mRNA >gi|741919313|ref|XM_002685904.4| PREDICTED: Bos taurus olfactory receptor 6N1 (LOC519294), mRNA	ATCTATACCCTTCGAAACAAGGAGGTGAAGGATGCTATGAAAAGGGTCAGGGTCAGGATA	71.4083	64.2667	56.625	83.875	90.5083	106.842	121.783	141.35	60.25	90.9083	158.508	1.58904	0.996607	0.017413
28158	A_73_101728	LOXL1	NM_174383	ref|Bos taurus lysyl oxidase-like 1 (LOXL1), mRNA [NM_174383]	GGAACTACATCCTCAAGGTGCATGTGAACCCAAAGTACATCGTTTTGGAGTCTGACTTCA	56.85	48.4583	52.825	57.4833	64.25	80.425	66.3917	91.4417	87.3083	97.5917	104.208	1.58713	0.996512	0.000902937
9270	A_73_106821	BOLA-DYA	NM_001012678	ref|Bos taurus major histocompatibility complex, class II, DY alpha (BOLA-DYA), mRNA [NM_001012678]	CATGTGAGTCATGGCCTGAAAGATGGGAAGGAGAGGAAAGTCTTCATTTCTGTTTTCGCT	64.0083	53.425	57.5417	93.625	84.375	73.525	124.35	149.242	55.3167	102.717	156.417	1.58397	0.995938	0.0429574
31803	A_73_P499023	CCDC83	NM_001038218	ref|Bos taurus coiled-coil domain containing 83 (CCDC83), mRNA [NM_001038218]	CCTGGAAGATGCTAGAAAGAGAATAATCAGAGAAACTTTGTTTGCACTGGACCAAAAGAA	80.15	53.4667	49.3333	53.6083	97.2667	78.7917	90.5167	91.5833	84.3083	74.8083	89.65	1.58206	0.996115	0.00131586
50567	A_73_118034	PRKCI	NM_001205955	ref|Bos taurus protein kinase C, iota (PRKCI), mRNA [NM_001205955]	ACTGACTATGGCATGTGTAAGGAAGGATTACGGCCAGGAGATACAACTAGCACTTTCTGT	126.042	96.225	82.175	195.567	145.625	159.308	240.358	222.467	125.833	157.742	277.642	1.57955	0.995366	0.0308763
23461	A_73_104517	HAPLN2	NM_001075684	ref|Bos taurus hyaluronan and proteoglycan link protein 2 (HAPLN2), mRNA [NM_001075684]	TAGGTGACGGGAGAGGCGTCCAATGGGCATTAACTGACTTCTATCCGGCAATAAAAATAA	100.5	53.5167	60.95	94.9	86.1917	93.7167	127.217	194.017	74.2833	106.617	184.65	1.57894	0.995257	0.0396458
22318	A_73_114743	PROCR	NM_174437	ref|Bos taurus protein C receptor, endothelial (PROCR), mRNA [NM_174437]	AGATTTGGGAAGAGACACTGGTGCAATAGAGGTAGTGGTAACCAGAGAAATGATGAAAGT	424.983	418.375	435.567	697.833	797.133	465.425	856.642	694.167	951.692	634.875	751.742	1.57759	0.994256	0.012496
37514	A_73_P494235	LOC101906812	XM_001788349	PREDICTED: Bos taurus uncharacterized LOC101906812 (LOC101906812), ncRNA	ATACGGGTTTTGGATTCAGGGACTCAGAAAGAAAGTAATCGGCCATATAATTTGCTGCAA	165.267	140.65	199.542	236.6	259.133	300.45	269.592	328.267	203.617	289.342	354.725	1.5695	0.996332	0.00273037
13291	A_73_110887	IL17RC	TC408174	PREDICTED: Bos taurus interleukin 17 receptor C (IL17RC), transcript variant X8, mRNA	GGGATGGGGCCTGAGGCAGGAGACAGAACTTGAATAAAGTCAGACCCTATTTTTCTAAAA	387.258	470.475	341.75	740.358	501.433	520.858	777.242	887.708	594.125	765.333	989.367	1.56078	0.994918	0.0264513
51556	A_73_P113621	CIT	ENSBTAT00000011799	PREDICTED: Bos taurus citron rho-interacting serine/threonine kinase (CIT), mRNA	AAGTTAAGGGTCATCTGCTGCAAAGGAAACCTGGTGAAGGAGACCGGCACCGACCACCAC	68.125	59.1917	62.1083	74.6333	108.908	88.5167	161.967	100.283	66.3	80.3583	172.075	1.55839	0.995629	0.0136531
45994	A_73_P123531	SRXN1	NM_001205988	ref|Bos taurus sulfiredoxin 1 (SRXN1), mRNA [NM_001205988]	GGATATGGGAACACTGTACTGTATTCACAACTTTTCTGTTAATCAAAAATCACTGCCAAA	2732.99	2319.47	1946.46	2224.38	4103.88	2076.59	2660.56	2410.39	4373.07	5268.38	4216.6	1.55839	0.992785	0.0348859
35068	A_73_P082326	TMEM178	NM_001192028	ref|Bos taurus transmembrane protein 178 (TMEM178), mRNA [NM_001192028]	AGTTAGGGAACAGTGCCATGGAACATTGCTCGGTTTAGAAAGAGAGGAAACTGCAATGGA	65.5583	60.1917	62.2917	98.55	87.3917	94.2917	130.633	186.183	66.9583	85.95	161.708	1.55504	0.996265	0.0315506
37496	A_73_120899	LRRC17	NM_001078150	ref|Bos taurus leucine rich repeat containing 17 (LRRC17), mRNA [NM_001078150]	GATGATGATCCCACACTGGTAACCTGCAGGAGTTGGGTCCTAATGATGGCATTAGATTTT	80.5083	49.3417	75.7583	85.6667	89.6667	164.125	64.6083	73.1833	117.033	184.142	116.867	1.55245	0.993309	0.0492753
1944	A_73_116002	CD14	NM_174008	ref|Bos taurus CD14 molecule (CD14), mRNA [NM_174008]	GAGAGGGAAGAGGAATGAATTGGCTCAGATTGCCCTGGCTCCGGGAGACCCTCGCCAGGA	297.183	444.367	234.083	527.183	356.95	401.4	672.258	656.858	407.25	649.608	863.65	1.54817	0.995108	0.0455439
447	A_73_P110176	VNN1	NM_001024556	ref|Bos taurus vanin 1 (VNN1), mRNA [NM_001024556]	TGCTGAATGGGAAGGCAGAAAGAAAAAAGCAGCAGAGGAAAACCATGAGGATTCTTCATA	258.317	333.917	328.683	479.8	469.65	289.275	559.208	530.208	583.3	528.025	622.142	1.54412	0.993584	0.0225947
36301	A_73_112086	LOC109560534	TC434173	PREDICTED: Bos indicus UDP-glucuronosyltransferase 2C1-like (LOC109560534), transcript variant X1, mRNA	AAACTGGACAAGGAGTAGTGTAGAGTACACTTTAGCCAGAGCTTTCCTTCCAGTCAGGAA	56.4417	58.9	55.8333	90.425	72.9583	81.7917	113.975	159.725	82.0417	84.275	137.417	1.54279	0.996497	0.0137822
23535	A_73_P035926	MZB1	NM_001098930	ref|Bos taurus marginal zone B and B1 cell-specific protein (MZB1), mRNA [NM_001098930]	AGACACAAGGACAGAGCTCTAGTCCAACTCCTCCTTCCTGGTCAGCCCCTGAAGACAGCT	844.467	1681.45	850.617	724.9	1412.36	1405.12	1583.39	1166.84	1081.08	1303.57	1434.15	1.53677	0.996703	0.0402077
49154	A_73_P077206	FLT1	ENSBTAT00000022500	ens|VEGF-receptor (Flt-receptor) Fragment [Source:UniProtKB/TrEMBL;Acc:Q28210] [ENSBTAT00000022500]	CGGATCTCCAAATTTAAAAGCACGAGGAATGATTGTACCGCACAAAATAATGTAAAACAT	61.375	61.2583	51.5083	56.7667	64.1917	92.0583	95.6667	97.3583	60.0167	89.6167	96.625	1.5361	0.995057	0.00473649
46259	A_73_111625	REP15	ENSBTAT00000029688	tc|GB|XM_866160.1|XP_871253.1 similar to Rab15 effector protein [NP9572295]	CTGCTTGGAAACTGTCTGAGTAAGAAAGATGGGCTGAGAGAGGTGGGCAAGGTTTATATT	67.4	75.325	82.5083	69.1667	101.958	95.9917	137.842	142.9	61.5417	91.4917	234.183	1.53324	0.994974	0.0386033
52948	A_73_P096986	NEK11	ENSBTAT00000012197	gb|PREDICTED: Bos taurus NIMA (never in mitosis gene a)- related kinase 11 (NEK11), mRNA [XM_866575]	AAATAGAACATTTAATGGGAATGGAAGAAAAGGAGAGGCAGCCTGAGCGAAGGTTCTTGT	116.408	127.742	114.05	91.5833	204.533	174.542	159.158	192.617	110.042	130.65	213.025	1.53189	0.994945	0.00904415
23309	A_73_P490088	LOC522054	NP9564169	PREDICTED: Bos taurus olfactory receptor 56A4 (LOC522054), mRNA >gi|982995253|ref|XM_600327.4| PREDICTED: Bos taurus olfactory receptor 56A4 (LOC522054), mRNA	TATGGAGTACGAACCCAGGAAATCAAGCAAGGGATTATCAAGCTATTCAAGTACCAGTGC	51.6917	45.3833	66.0833	88.1667	80.7667	65.0667	103.292	107.092	53.4167	110.8	137.942	1.52857	0.994467	0.0464996
34546	A_73_110649	PCDHGA6	XM_002689259	ref|PREDICTED: Bos taurus protocadherin gamma subfamily A, 6-like (LOC100337150), mRNA [XM_002689259]	GAGCAAGACTCCACTGTTCAGGAGATTGGGAGTGTGGATATTTCTATTCCTACATTGGTT	81.65	57.7	54.625	68.1083	84.3083	54.2667	98.7583	121.492	98.3667	105.692	108.292	1.52773	0.995283	0.020457
34919	A_73_P183057	DT847948	DT847948	Ovis canadensis canadensis isolate 43U chromosome 4 sequence	GACTCAGGTTGGCGTTCTGGCTATGAAAACTCACTTTCTTATTTTCCAAGCCTGGTTTTC	66.775	54.0083	58.3833	61.8583	67.8583	46.0417	113.617	108.583	96.125	75.4083	115.042	1.52771	0.994169	0.048145
6756	A_73_112609	IL1RL2	NM_001192554	ref|Bos taurus interleukin 1 receptor-like 2 (IL1RL2), mRNA [NM_001192554]	GAGCCTTGACCTATCAAAGAACCTGTCAGAAGAACAAATTGCGGTCTACAGTGCTCTCAT	48.6583	58.1417	45	83.2583	75.2333	51.85	94.725	120.175	85.825	67.8583	122.933	1.52692	0.99394	0.0336654
44128	A_73_P078756	ARHGAP6	NM_001191354	ref|Bos taurus Rho GTPase activating protein 6 (ARHGAP6), mRNA [NM_001191354]	AAAGTGGATCCAAAGACCCAGGAATGACAGGTTCCTACGGCAACATTTTTGAAAGCAGCT	52.4	60.5167	55.2083	97.5167	71.1917	83.925	83.1417	109.9	83.6667	106.75	161.275	1.52512	0.996038	0.0218853
8976	A_73_P043081	SPINK5	NM_001102102	ref|Bos taurus serine peptidase inhibitor, Kazal type 5 (SPINK5), mRNA [NM_001102102]	ACACATACGCAGTAAAGGAAGGTGTGAGGAGAACAGCATCGAAGAAACAACACCTCTTGA	130.025	123.5	79.625	112.45	130.35	143.1	183.758	213.233	99.9667	178.417	329.925	1.52307	0.994426	0.0325365
1173	A_73_P049611	MYADM	NM_001075252	ref|Bos taurus myeloid-associated differentiation marker (MYADM), mRNA [NM_001075252]	TAGTTAGGAATCGAGCCCCCTTTCTCCCAGTGGGGTTGGGGGTGTGTGTACAGTGTTCCT	5266.8	6358.18	5837.84	7751.32	9812.65	7970.9	12671.3	8986.96	11009.4	7711.3	9099.76	1.52286	0.995172	0.00194766
25574	A_73_P134861	CN437235	CN437235	gb|BE04012A1A01 Normalized and Subtracted bovine embryonic and extraembryonic tissue Bos taurus cDNA clone BE04012A1A01 5, mRNA sequence [CN437235]	TGTTTTAAGCGGTGTTTACTTTGGATTTCTGGGTATTAAATAAAAGCCACTGAAACCCTG	574.825	651.375	789.75	882.883	978.65	1336.41	856.942	738.475	1051.81	1725.54	1216.24	1.52159	0.994365	0.013455
51987	A_73_P174812	CB442901	CB442901	gb|693743 MARC 6BOV Bos taurus cDNA 3', mRNA sequence [CB442901]	GAGTAACTGAAACCATGGCTGTCTGGATTGAGGAAATAAAAACAAAGCTGAATACATTTG	64.4667	63	49.9917	77.8	88.4667	67.8583	137.658	134.225	62.6083	67.8583	136.508	1.5181	0.989631	0.0406244
19915	A_73_P096006	DCBLD2	NM_001205911	ref|Bos taurus discoidin, CUB and LCCL domain containing 2 (DCBLD2), mRNA [NM_001205911]	ATCAGAGGTCTACCTTTAAACCAGAAGAAGGAAAAGAAGCAGGGTATGCTGACCTCGATC	56.175	80.5583	63.85	74.3333	100.408	62.5667	129.767	125.767	64.8167	93.5333	168.717	1.51712	0.99315	0.04301
42454	A_73_P331626	DLC1	NM_001102493	ref|Bos taurus deleted in liver cancer 1 (DLC1), mRNA [NM_001102493]	TGGAGAACGAGGACATCTTCCCTGAGCTGGACGACATCCTCTACCATGTGAAGGGGATGC	64.6417	59.75	64.3	111.5	95.3417	122.9	94.3167	106.292	74.075	110.658	136.758	1.51323	0.993999	0.0200624
50172	A_73_P086221	VLDLR	NM_174489	ref|Bos taurus very low density lipoprotein receptor (VLDLR), mRNA [NM_174489]	AAGATGAAGAAAACTGTGGCAACGTAACATGTAGCTCTGATGAGTTCACCTGCTCCAGTG	51.7333	46.125	68.875	72.3333	81.425	66.6583	94.175	113.758	60.175	108.975	105.5	1.51219	0.995544	0.0127407
53779	A_73_103614	NETO1	NM_001192694	ref|Bos taurus neuropilin (NRP) and tolloid (TLL)-like 1 (NETO1), mRNA [NM_001192694]	GACCATGGAAACACCAGCTAGAGGTTTTATGGACTATAAACATCTGTTGTTGTAATATCA	47.3583	47.825	65.9083	75.4583	65.6833	96.1333	96.0833	82.3917	58.2083	90.5417	136.958	1.5114	0.993993	0.0202116
34487	A_73_P458101	IFRD2	NM_001077012	ref|Bos taurus interferon-related developmental regulator 2 (IFRD2), mRNA [NM_001077012]	TTGAGGAGAAGGTGAAGGAGTATGTGGACTGCCTCACAGACAAGAGTGCCAAGACCCGGC	94.1167	156.65	81.4	105.242	106.267	134.4	170.417	178.083	136.808	163.783	232.633	1.50974	0.994781	0.0220737
16619	A_73_P109641	NRG1	ENSBTAT00000047662	ens|neuregulin 1 [Source:RefSeq peptide;Acc:NP_776553] [ENSBTAT00000047662]	TGACAGCAGTAACTCAGAGAGCGAAACAGAGGATGAAAGAGTAGGAGAAGATACGCCTTT	200.675	413.608	214.075	269.933	264.358	325.083	346.692	365.517	485.217	488.017	473.483	1.50911	0.993453	0.0290925
38938	A_73_P079936	OAZ2	NM_001172576	ref|Bos taurus ornithine decarboxylase antizyme 2 (OAZ2), mRNA [NM_001172576]	CTTTTCTGTTTTCACTGAACAGCTCATTCTAAGGAGGAAGGAAGGGGGAGAGATCTAGAT	1103.5	1278.66	1269.28	1017.79	1446.44	1493.96	3213.15	1437.03	2513.8	1349.94	2094.49	1.50908	0.993275	0.0131125
36302	A_73_P494569	LOC109568669	A_73_P494569	PREDICTED: Bos indicus granulocyte-macrophage colony-stimulating factor receptor subunit alpha-like (LOC109568669), mRNA	ATGGGGCCATGAAGAGCCAAACATGAATGAGCAACTAAAAAACATTTTCTTTTACTCTAA	177.858	226.483	140.083	184.442	264.275	253.308	255.967	310.292	210.758	250.483	390.817	1.50892	0.995492	0.00405352
21251	A_73_103766	CCR3	TC434783	PREDICTED: Bos taurus chemokine (C-C motif) receptor 3 (CCR3), transcript variant X2, mRNA	GCTTGATTCACTCGAGTCACATAATTTTAATGCACCTGAATGTTAGATGGTTACTATATG	1656.83	1932.03	1233.58	1753.08	4285.06	1656.83	1945.71	2945.25	2281.06	2526.42	2613.73	1.5089	0.994424	0.015213
25273	A_73_P076768	LOC104974345	ENSBTAT00000039523	PREDICTED: Bos taurus glycine N-acyltransferase-like (LOC104974345), mRNA	AGAACTTACCAGTCAGCGATGGCAAACCAAAGGCTATTGACCCAGAGATGTTTAAGCTCT	56.1917	52.3667	59.3833	78.0833	53.825	81.3167	95.9167	128.033	57.3917	108.908	111.417	1.50432	0.991552	0.0486615
37784	A_73_P393111	MPEG1	NM_001046464	ref|Bos taurus macrophage expressed 1 (MPEG1), mRNA [NM_001046464]	AGACAGAGATTTCTACAACCTCTGTACTAAACCCCTGCTTCTTAAGCATTAAAATGCCTT	1258.75	1266.28	1661.91	2201.62	1786.3	1672.53	1788.33	2527.54	2804.05	3304.45	2624.35	1.50361	0.993834	0.0241383
49402	A_73_117645	GAS1	CR455524	growth arrest specific 1	GTCACCAGGGATCCAGAACCACCATCAATTGTGAAGTTTGCTCTATCTAGAACAGTTTAA	188.642	143.692	180.133	306.45	310.992	221.158	246.317	261.942	358.392	269.825	330.842	1.50353	0.993442	0.0193856
39124	A_73_101089	ERMAP	XM_592031	gb|PREDICTED: Bos taurus erythroblast membrane-associated protein (Scianna blood group)-like (ERMAP), mRNA [XM_592031]	ATCTTCTCTCAGACCATGCGAAAGAAAAAGGACGACTCCATAAAGCCCTCAAGAAACTCC	50.6667	60.2583	45.15	51.8583	57.125	76.35	94.4917	96.375	57.875	67.1167	97.0667	1.50347	0.99458	0.00751209
33925	A_73_114487	CDC123	NM_001080274	ref|Bos taurus cell division cycle 123 homolog (S. cerevisiae) (CDC123), mRNA [NM_001080274]	GGTGGGGTGGGAGGCGTGGACATCAGTAGCTTTTTATATTCATGTATAAAGCTGAGGTAA	1778.38	962.392	1472.19	2390.26	2540.11	1475.29	2935.53	2451.73	2565.32	1989.24	2863.05	1.5012	0.993765	0.0295698
4765	A_73_105502	SENP3	NM_001191374	ref|Bos taurus SUMO1/sentrin/SMT3 specific peptidase 3 (SENP3), mRNA [NM_001191374]	GGGCAGAAAAATCTAGGGGTGGTGGGCGGGCAATGGGATTACTGCCTGCCAAATCGTCAA	935.967	964.075	1197.15	1476.25	1084.81	1130.44	2331.19	2012.18	1780.32	1490.9	2106.65	1.50119	0.993445	0.0309049
53440	A_73_111871	WIPF3	TC415932	PREDICTED: Bos taurus WAS/WASL interacting protein family member 3 (WIPF3), transcript variant X6, mRNA	ACCCTGGAACTTTGCAGGAGTTTATGTTGATGGAAAAAGAGCTGAGAATAAAAATAGAGT	56.9	39.9167	49.2167	52.7583	60.7083	82.5167	71.6333	90.05	56.0917	65.7667	131.258	1.50025	0.994833	0.00917106
36243	A_73_P491213	ZNF114	NP13360232	PREDICTED: Bos taurus zinc finger protein 114 (ZNF114), mRNA	GGGAAAAGCTACACTAATTCTTCAAGTCTTAAAAGCCACCTGAAGAGGGTCTGCGGATGA	65.4	49.575	61.0167	96.7917	67.8833	77.375	112.942	157.717	84.8417	86.45	147.45	1.49955	0.994879	0.0326371
21619	CUST_1463_PI427023673	LOC107131722	ENSBTAG00000021415	PREDICTED: Bos taurus patched domain-containing protein 4 (LOC107131722), mRNA	AGAGAGGAAATTGAATGCATAGAAATTCAAGAGAACCCTGATCACGTCACTACCGTCTGA	46.9417	57	53.5833	79.1083	75.6083	68.2083	103.233	147.608	51.55	70.8667	137.142	1.49918	0.994066	0.0488371
30758	A_73_P110931	LOC781710	BC114020	PREDICTED: Bos taurus guanylate-binding protein 2 (LOC781710), mRNA	GAGCAACTTCAAGATGTCAAACAATTGCCACTAAAGTTGAAGTCATAAGATGCATTTTCA	820	770.392	1011.33	632.025	938.767	1649.22	1390.95	810.508	1186.91	1880.16	887.3	1.49633	0.994041	0.0267873
45252	A_73_P407906	RORC	NM_001083451	ref|Bos taurus RAR-related orphan receptor C (RORC), mRNA [NM_001083451]	ACAAATTGAAGTGATTCCGTGTAAAATCTGTGGGGACAAGTCATCTGGGATCCACTACGG	43.1833	57.5333	48.5917	74.175	77.6917	92.2667	69.9333	112.467	61.8917	72.8833	91.6167	1.49462	0.994666	0.00829534
9938	CUST_513_PI427023673	TK2	ENSBTAG00000005152	thymidine kinase 2, mitochondrial [Source:HGNC Symbol;Acc:HGNC:11831]	CGTGGCCTCGGGATAAAGATAGAGAAAATGAAAAAGAGAAAAAATCAGTGGTCTGTGTGG	98.6833	92.95	83.75	101.158	117.708	122.225	152.425	180	90.7583	146.267	164.575	1.4942	0.994754	0.00839038
45813	A_73_P275411	SRL	ENSBTAT00000001429	tc|Rep: Srl protein - Danio rerio (Zebrafish) (Brachydanio rerio), partial (58%) [TC401642]	TCCTGGAGGACCTGAACCAGGTGATCGAGAACAGGCTGGAGAACAAGATCGCCTTCATCC	43.725	51.8083	55.4583	62.5083	59.975	109.508	88.025	79.3083	56.025	65.2667	115.025	1.49373	0.993575	0.0151152
53290	A_73_P124601	LYPD2	EV744499	gb|LB03512.C21_I09 GC_BGC-35 Bos taurus cDNA clone IMAGE:8677139 3', mRNA sequence [EV744499]	TGACACAGTAGGACACGTTGATGGGCTCAGGACACGTGTAGCATTGCAGGGTGACCACGA	55.2583	52.8667	54.9917	61.4	61.2583	128.175	75.2	92.7417	57.1417	79.175	211.967	1.49365	0.993639	0.0340924
25230	A_73_P061726	SHANK2	ENSBTAT00000061125	gb|PREDICTED: Bos taurus SH3 and multiple ankyrin repeat domains 2, transcript variant 2 (SHANK2), mRNA [XM_870979]	AGACTGGCTGGAAAGTCTAAACCTGGGTGAACATAAAGAGGCCTTCATGGACAATGAGAT	60.7583	50.7417	62.175	87.3417	69.9333	71.7583	159.508	142.092	71.7417	72.4667	134.95	1.49274	0.990281	0.0449341
51936	A_73_P116401	CRYBB2	NM_174807	ref|Bos taurus crystallin, beta B2 (CRYBB2), mRNA [NM_174807]	AACCCCAACTTCACGGGGAAGAAGATGGAGGTGATAGACGATGACGTGCCCAGCTTCCAC	74.7833	62.9917	70.5667	102.242	97.0583	79.8667	131.442	192.883	76.5833	95.25	212.117	1.48801	0.992417	0.0478784
40774	A_73_P056266	OR5D18	ENSBTAT00000054615	PREDICTED: Bos taurus olfactory receptor, family 5, subfamily D, member 18 (OR5D18), mRNA >gi|297490682|ref|XM_002698313.1| PREDICTED: Bos taurus olfactory receptor, family 5, subfamily D, member 18 (OR5D18), mRNA	ATCCCCTGATCTACAGTCTGAGAAATAAGGATGTCAAGGACACAGTCTCCAAGATCATGA	54.8917	48.0583	44.9	63.325	65.8333	54.325	82.5083	130.967	62.3167	79.3333	102.258	1.48726	0.994686	0.0162841
28308	A_73_P400436	UNC5B	NM_001099029	ref|Bos taurus unc-5 homolog B (C. elegans) (UNC5B), mRNA [NM_001099029]	GCAATGACTGGCGGCTATTGGCACAGAAGCTGTCCATGGACCGGTACCTGAACTACTTTG	56.525	46.975	48.125	84.475	63.6083	67.8083	82.1667	113.408	74.075	83.125	118.75	1.48651	0.995489	0.0205554
31393	A_73_P081021	C9H6orf174	ENSBTAT00000005118	gb|PREDICTED: Bos taurus Temporarily Assigned Gene name family member (tag-241)-like (LOC535392), mRNA [XM_615468]	CCCATATCCGTGAGTCAGATGTTCCAGCCTATCATTTTACTTATTCTCATTCTTGTATTA	54.7917	51.85	49.2417	100.275	65.0917	63.6	88.2	108.967	78.6083	96.6083	122.825	1.48456	0.992939	0.0457122
36031	A_73_P114171	PCDH8	NM_001192348	ref|Bos taurus protocadherin 8 (PCDH8), mRNA [NM_001192348]	AGAGCGTCTACGAGAAGGTGCTGCACAGAGACTATGACAGGACAGCCACTCTGCTATCCC	68.2083	51.6167	57.2833	67.8583	84.3	59.7667	103.733	124.35	69.825	79.7	166.667	1.48433	0.993905	0.024768
52589	A_73_101499	RAB35	NM_001098127	ref|Bos taurus RAB35, member RAS oncogene family (RAB35), mRNA [NM_001098127]	TGGACCAGCGTCCTGGTGGACCTGATGTGAACTTCCTGTCAAACAACAACACTTTTAAAT	2962.79	2472.64	2932.13	2350.14	2970.14	2959.64	4703.98	4568.93	5210.85	2735.09	4493.62	1.48428	0.989576	0.0186592
10107	A_73_119837	LAMB1	NM_001206519	ref|Bos taurus laminin, beta 1 (LAMB1), mRNA [NM_001206519]	GCTGTAAGTAAAAGATGGCTGAGGTGACCAAAGCAAAATCATTACCTTTTAAAAACTGAC	73.5583	59.3917	77.2	75.9583	97.575	98.3333	113.208	120.567	64.4	106.458	139.542	1.48344	0.995849	0.0107652
12395	A_73_113362	IGJ	NM_175773	ref|Bos taurus immunoglobulin J polypeptide, linker protein for immunoglobulin alpha and mu polypeptides (IGJ), mRNA [NM_175773]	ATCACCTCTGTTGTAACTAAATCTAACAAATTATGTACTCCAAAATATGTATTCTCTAGC	1704.45	1233.73	2231.17	2391.37	3472.51	1578.5	3443.98	2458.05	2893.44	2821.98	2826.6	1.48259	0.994461	0.0272855
51293	CUST_685_PI427023673	C1R	ENSBTAG00000008612	Bos taurus complement component 1, r subcomponent (C1R), mRNA. [Source:RefSeq mRNA;Acc:NM_001034407]	AAGTATGTGGACTGGATCAAGAAAGTGATGGAAGTGGAAGACTGACCTCAGGATTGCCTA	375.1	536.467	517.5	473.025	501.958	475.75	938.467	721.833	748.917	840.95	672.5	1.48145	0.994114	0.0153804
47613	A_73_100485	TNFRSF17	TC481301	PREDICTED: Bos taurus tumor necrosis factor receptor superfamily member 17 (TNFRSF17), mRNA	TGTTGGGAGCTTAACTCTGGAAACTTCCTTGGTTTCATGATTAAATTGACTCACTGAAAA	165.1	158.292	245.017	161.192	243.867	194.017	306.933	237.708	284.542	373.992	230.975	1.48081	0.994264	0.0103818
5360	A_73_100249	DSTN	NM_001015586	ref|Bos taurus destrin (actin depolymerizing factor) (DSTN), mRNA [NM_001015586]	AAGTTCGGAAGTGCTCCACGCCAGAGGAAATCAAGAAAAGAAAGAAGGCTGTCATCTTCT	950.675	772.133	450.267	470.825	997.108	1172.02	1033.57	667.15	820.5	1020.19	753.05	1.47968	0.990376	0.031803
45532	A_73_P301841	ROBO1	NM_001192888	ref|Bos taurus roundabout, axon guidance receptor, homolog 1 (Drosophila) (ROBO1), mRNA [NM_001192888]	TGATAAAGATGAAAGAATAACTATACGAGGAGGAAAGCTCATGATTACTTACACCCGCAA	39.8667	46.3	41.55	53.1	68.6333	93.1667	63.5083	59.35	47.475	62.9917	77.175	1.47826	0.993072	0.00510006
24595	A_73_102812	ZNF366	NM_001192285	ref|Bos taurus zinc finger protein 366 (ZNF366), mRNA [NM_001192285]	CAGAGATGAGAGTTTAAAAGAATTACTGGAGAGGAAAATGGAAAAACAAGCAGTGCTTTT	60.25	76.7667	68.0833	70.2333	85.875	77.3583	104.075	120.225	123.408	73.4	120.35	1.47657	0.992229	0.00819884
33769	A_73_P511008	LOC506634	FE020880	PREDICTED: Bos taurus phospholipase A2 inhibitor and Ly6/PLAUR domain-containing protein-like (LOC506634), transcript variant X2, misc_RNA	TTGGCGAGGAAACCCACTGTGTCGCTGTGTCTGGCCTCATGTGGCCTGGTGACAAATTTG	169.367	293.725	213.567	208.55	243.033	460.65	553.083	296.133	215.8	277.867	350.625	1.47654	0.993886	0.0345785
23909	A_73_P290491	ALS2	ENSBTAT00000009722	PREDICTED: Bos taurus ALS2, alsin Rho guanine nucleotide exchange factor (ALS2), transcript variant X3, mRNA	ACAGAGACAGTCCAGAGATACTAAGTCGTTCACAGACTCAGACACTAGAGAGTTTGGAAT	77.5917	57.0583	61.375	82.2583	76.2583	77.4833	139.467	137.025	61.9333	96.075	147.633	1.47569	0.99142	0.0461736
27147	A_73_P062448	LOC785162	ENSBTAT00000052931	PREDICTED: Bos taurus olfactory receptor, family 2, subfamily H, member 2-like (LOC785162), mRNA	ATCTACACATTGAGAAACAAAGAAGCTAAGTGGGCACTAAGAAGGTTGCTGGGAAGAGAC	67.6417	56.95	64.4167	69.9917	95.25	81.3	102.025	121.275	80.6833	81.5917	115.933	1.47472	0.994974	0.00159998
29124	A_73_P125141	CLDN10	DV775423	gb|Hw_Fat_37_050805_E08 Bos taurus CF-24-HW fat cDNA library Bos taurus cDNA, mRNA sequence [DV775423]	GAATGGTTCTCCGGGGCATGGAATTTTAGGTTTTCCCAAATTTTGTCCCGGGAAATTTTT	101.692	83.4667	92.075	89.825	133.508	137.517	94.9667	139.083	153.367	97.525	256.792	1.47442	0.994323	0.0213381
51037	A_73_P415146	TRPM6	ENSBTAT00000046932	gb|PREDICTED: Bos taurus transient receptor potential cation channel, subfamily M, member 6 (TRPM6), mRNA [XM_605991]	GAGCTTGAGATTACCCAAGGAGGAGAAGTTGAAGATCTCTAAGATTAAAAATCTATCAAA	194.367	205.3	150.167	212.267	235.183	232.575	315.417	347.667	218.308	275.975	344.933	1.4734	0.994115	0.00503608
53851	A_73_P347541	RBP4	NM_001040475	ref|Bos taurus retinol binding protein 4, plasma (RBP4), mRNA [NM_001040475]	ACGATGACCACTGGATCATTGACACGGACTACGAGACCTTTGCCGTGCAGTACTCCTGCC	62.5417	62.6417	59.3833	58.2167	77.4	74.2833	102.592	118.475	63.9417	84.4167	123.642	1.47326	0.992567	0.00726764
19668	A_73_108306	MGC157266	NM_001098903	ref|Bos taurus hypothetical LOC507550 (MGC157266), mRNA [NM_001098903]	GGAGTTCTATGTTGAGACGCACTGGGCAGAACTTCATGTCACTGTCAAAGGTGGTATAAA	58.2667	52.375	63.0083	63.675	82.725	93.05	85.2833	105.95	58.35	70.425	115.008	1.47295	0.993712	0.00904643
49382	A_73_117119	PAM	NM_173948	ref|Bos taurus peptidylglycine alpha-amidating monooxygenase (PAM), mRNA [NM_173948]	TTTTAATTTCCTTCCTCAGTTGGTGTGTTTTGGGGATGTCTTATTTTTAGATGGTTACAC	945.425	840.533	1206.54	1652.77	1479.99	1572.05	1331.58	1244.23	1675.44	2151.72	1985.95	1.4727	0.99363	0.0220321
9614	A_73_P290101	ELMO1	NM_001113227	ref|Bos taurus engulfment and cell motility 1 (ELMO1), transcript variant 1, mRNA [NM_001113227]	AAAGTGGCACCGAACGATACCAGAAATTGCAGAAGATCATGAAGCCTTGCTTTGGAGACA	568.983	980.742	530.917	484.425	804.283	991.858	1106.71	868.083	610.425	1027.36	698.408	1.47237	0.992917	0.0420526
27645	A_73_P034826	ZBBX	NM_001079633	PREDICTED: Bos taurus zinc finger, B-box domain containing (ZBBX), mRNA	AGACACAGAACTTACATGCAGCAAAATCAGATTCATTGGAAGAATGTGAAGTACAAACTA	61.1417	47.1583	39.2333	85.525	65.8083	77.9167	72	106.667	60.1833	77.4917	113.383	1.46981	0.992516	0.0379929
29704	A_73_P039456	LTC4S	NM_001046098	ref|Bos taurus leukotriene C4 synthase (LTC4S), mRNA [NM_001046098]	GACGGATCTGCAGTTGAGCCGGAGCCTCCTCCAGTTTCTCATTAAAGCGTCCATGACAGG	1454.52	1405.76	1135.3	1225.14	1789.53	3528.93	1395.65	1234.4	1920.6	1976.41	2496.81	1.46793	0.993782	0.0307374
25221	A_73_P102476	FOXL2	NM_001031750	ref|Bos taurus forkhead box L2 (FOXL2), mRNA [NM_001031750]	AAGGGCTGGCAGAATAGCATCCGCCACAACCTCAGCCTCAACGAGTGCTTCATCAAGGTG	59.2167	72.1417	69.6917	90.575	83.4083	66.6	117.225	119.225	92.7917	115.342	149.708	1.46717	0.994159	0.0238286
51940	A_73_P030396	IL10	NM_174088	ref|Bos taurus interleukin 10 (IL10), mRNA [NM_174088]	ACATGACAACGAAGATGCAAAAGTGAAGCATTCTAGGGAAGAAGACCTCCAGGATGGTGA	71.525	60.8333	57.4	82.5083	105.525	64.95	91.95	124.058	68.9333	101.292	229.675	1.46669	0.993162	0.048322
29682	A_73_P068344	LOC788928	ENSBTAT00000056208	PREDICTED: Bos taurus zinc finger protein 11 (LOC788928), mRNA	AACCTTACTGAACATCGGCGCGTGCATACTGGAGAGAGACCATATAAATGTACTGAATGT	122.525	97.3167	85.65	138.058	145.792	129.142	145.658	162.275	142.242	179.742	264.717	1.46388	0.993755	0.0110528
24895	A_73_P084061	LOC784148	ENSBTAT00000057216	PREDICTED: Bos taurus zinc finger protein 709 (LOC784148), mRNA	GAGGGAAACCCTTCGAATGCAAACAGTGTGGTAAAGCCTTCAGTCATTACAATTCCTTAC	100.783	75.2083	85.8583	93.5917	106.125	91.5417	161.775	186.975	100.258	123.233	160.8	1.46292	0.992761	0.0172869
13787	A_73_114464	TNFAIP8L3	XM_601426	gb|PREDICTED: Bos taurus tumor necrosis factor, alpha-induced protein 8-like 3-like (TNFAIP8L3), mRNA [XM_601426]	ACAGGAGAGTTGGCCTGAATGAACCCCTGTCTGTCTTTCTTGGTCTTTCACAGTCATTTT	114.158	110.908	112.708	123.117	118.858	128.55	168.967	310.825	151.95	168.142	284.767	1.46266	0.993809	0.0228243
32630	A_73_P080611	VASH1	NM_001206803	ref|Bos taurus vasohibin 1 (VASH1), mRNA [NM_001206803]	AATCACACAGGGACACAGTTCTTTGAAATTAAGAAGAGCAGACCTCTGACAGGGCTGATG	129.7	126.15	115.717	160.008	260.592	167.558	187.583	196.858	171.642	173.25	219.35	1.46133	0.993858	0.00189931
43759	A_73_P268131	AHSG	NM_173984	ref|Bos taurus alpha-2-HS-glycoprotein (AHSG), mRNA [NM_173984]	AAGTCGTAGATCCAACCAAGTGCAACCTACTGGCAGAAAAGCAATATGGCTTCTGTAAGG	45.0417	62.1083	41.1583	55.9917	53.0833	59.0417	77.7083	109.933	50.9583	77.175	103.192	1.45891	0.992367	0.034212
45651	CUST_1912_PI427023673	PF4	ENSBTAG00000011961	Bos taurus platelet factor 4 (PF4), mRNA. [Source:RefSeq mRNA;Acc:NM_001101062]	CAGCAGAATCCTCTGTATAAGAAAATAATCAAGAGGCTTTTGAAGAGTTAGTTGCCTAAA	7109.07	7577.45	11505	7534.68	15456.6	11768.7	11384.5	11786.8	10136.8	13991.9	8545.73	1.45542	0.993744	0.0147655
14325	A_73_P030096	PDE6B	NM_174418	ref|Bos taurus phosphodiesterase 6B, cGMP-specific, rod, beta (PDE6B), mRNA [NM_174418]	AAAGGACAATGTTCCAGAAGATTGTGGATGAGTCCAAGAACTACGAGGACAGGAAGAGCT	54.9	40.775	44.8917	46.4667	72.425	61.625	61.1	74.95	46.8833	65.5667	126.533	1.45241	0.994236	0.0171492
39096	A_73_120984	GSTT4	NM_001206623	ref|Bos taurus glutathione S-transferase, theta 4 (GSTT4), mRNA [NM_001206623]	AATGGGACTGCTCCACACTGGACCCGATGGTCAAGGAGAGGATCTGCGATTTGCTGCAGA	90.5167	58.4667	77.6917	79.8667	109.708	71.525	112.692	132.725	101.383	104.992	146.8	1.45178	0.994609	0.0132834
36424	CUST_426_PI427023673	HMCN2	ENSBTAG00000002319	hemicentin 2 [Source:HGNC Symbol;Acc:HGNC:21293]	TGGAGCAGACAGATGAGTGTCACTACAACCAGACTTGTGAGAACATCCCAGGCGGGCACC	61.8833	62.35	58.0583	82.4	76.8167	89.8083	105.642	114.092	82.05	80.8667	137.308	1.44755	0.995176	0.00683011
15531	A_73_P335511	PARVB	NM_001102299	ref|Bos taurus parvin, beta (PARVB), mRNA [NM_001102299]	AAGGTCCTCATCGACTGGATCAACGACGTGCTGGTGGAGGAGAGGATCATCGTGAAGCAG	112.458	112.075	116.233	130.017	177.492	106.525	191.95	142.408	151.625	182.717	206.408	1.44734	0.994073	0.0153994
23374	A_73_P357971	AGXT	NM_001102355	ref|Bos taurus alanine-glyoxylate aminotransferase (AGXT), mRNA [NM_001102355]	ATGGATGAGATCAAGCAAGGCATCCAGTACGTGTTCCAGACCAGGAACCCCCTGAGCCTG	63.525	55.575	64.2	87.0917	82.3667	73.525	96.8583	125.075	100.383	78.0583	143.917	1.44589	0.994348	0.0149153
9543	A_73_P106831	RARB	DQ114538	PREDICTED: Bos taurus retinoic acid receptor, beta (RARB), mRNA	TCAGGACCTTGAGGAACCAACAAAAGTAGATAAGCTACAAGAACCACTGCTGGAAGCACA	79.3333	92.3917	86.2917	77.8	133.217	134.592	131.683	91.1583	102.408	95.3583	163.85	1.44334	0.993498	0.00801386
10374	A_73_118082	CPA6	ENSBTAT00000016833	PREDICTED: Bos taurus carboxypeptidase A6 (CPA6), mRNA	AGAGACACTCATCAAACCCACCTGTACAGAGACCATGCTGGCTGTGAAGAATATCACAAT	93.225	64.2583	71.4	70.25	85.2167	83.9417	137.025	127.558	67.55	108.25	150.108	1.44299	0.989461	0.0362459
40629	A_73_104301	CB421012	CB421012	gb|594008 MARC 6BOV Bos taurus cDNA 5', mRNA sequence [CB421012]	CAGAAGAAATGGACCCTGCTATCGAGGATGTACAAACGTATGTCTGCATTAATGTCTGTA	131.958	158.733	128.767	177.592	184.725	188.55	198.808	160.55	229.567	269.65	324.883	1.44213	0.993698	0.0111568
19307	A_73_104593	HS3ST1	NM_001076122	ref|Bos taurus heparan sulfate (glucosamine) 3-O-sulfotransferase 1 (HS3ST1), mRNA [NM_001076122]	GGCATTTTGTATTGTTTTTCATGGTTGTTAACATGTGTAATATGTCTCTATATGAAGGAA	457.592	310.5	484.425	370.958	400.517	484.142	815.933	881.242	513.183	475.892	645.175	1.43968	0.988428	0.0304503
29952	A_73_P062301	DDR1	NM_001076012	ref|Bos taurus discoidin domain receptor tyrosine kinase 1 (DDR1), mRNA [NM_001076012]	AGATGCTGACATGAAGGGACATTTTGACCCTGCCAAGTGCCGCTATGCCCTGGGCATGCA	63.35	71.6333	88.3917	62.5	98.3083	70.3333	110.4	109.75	88.1083	101.667	122.258	1.43754	0.9918	0.00939922
24490	A_73_P388061	FOSL2	A_73_P388061	PREDICTED: Bos taurus FOS like antigen 2 (FOSL2), transcript variant X2, mRNA	AGGCAAAAAGAACTGGGGTGAACTCAGCTCTGAAAGACTTAATCATCTCAAGTGGTATTT	194.017	164.592	161.442	293.483	245.292	198.408	287.225	405.025	226.875	267.633	398.925	1.43715	0.993606	0.0408817
51054	A_73_102716	ZDHHC1	TC405750	PREDICTED: Bos indicus zinc finger DHHC-type containing 1 (ZDHHC1), transcript variant X5, mRNA	ATTGTGCAGCATCGTCCACCACAGGAGGCAAAGGGGGCCCACAGGGAGCTCGAGTCATGT	69.775	64.15	75.475	65.9083	76.7667	75.2	114.117	102.067	114.85	82.5083	145.608	1.43507	0.991162	0.0110982
47927	A_73_P294156	SKAP2	NM_001038214	ref|Bos taurus src kinase associated phosphoprotein 2 (SKAP2), mRNA [NM_001038214]	CTCTGTACTGAATTTGTACTCTATTGCCATTAGATCTTACAATAATGTTCCACTCTGCAA	925.408	702.192	950.817	1124.05	1768.23	868.917	1394.32	1055.65	1319.89	1416.28	1477.47	1.43477	0.994098	0.0182374
25453	CUST_958_PI427023673	PFKFB4	ENSBTAG00000006752	6-phosphofructo-2-kinase/fructose-2,6-biphosphatase 4 [Source:HGNC Symbol;Acc:HGNC:8875]	AATTTTGGGGAACAGAACGGCTACAAGACCTTTTTTGTCGAGTCCATCTGTGTGGATCCT	98.225	65.275	80.0917	124.867	95.7417	102.2	140.633	130.542	116.275	135.85	198.292	1.43425	0.991666	0.0289442
48203	CUST_2816_PI427023673	OSGIN1	ENSBTAG00000012508	Bos taurus oxidative stress induced growth inhibitor 1 (OSGIN1), mRNA. [Source:RefSeq mRNA;Acc:NM_001077129]	AAGATGCTGTACCCCGAGTACCACAAGGTTCACCAGATGATGCGCGAGCAGTCCATCCTG	74.375	43.8833	65.5583	96.8833	66.8917	117.208	93.5083	117.1	73.8917	86.125	137.033	1.43199	0.989328	0.0487525
51157	A_73_P309396	TMEM59L	NM_001075301	ref|Bos taurus transmembrane protein 59-like (TMEM59L), mRNA [NM_001075301]	ACTACCTGCAGACTGACAATGGGAAGGTGGTGGTGTTCCAGACCCAGCCTGTGGTAGAGA	84.7917	90.5417	70.9167	72.2417	99.5917	98.3167	131.417	182.717	71.6083	98.3833	151.208	1.43197	0.989833	0.0324855
20502	A_73_P048441	WDFY1	NM_001046542	ref|Bos taurus WD repeat and FYVE domain containing 1 (WDFY1), mRNA [NM_001046542]	TGGATGGACAGCCAGCCACTAAAATCAAATCAGCATTTTTATAAAGAACAAAACGTGAAC	893.233	952.8	657.258	909.067	1332.19	1226.06	1282.47	745.775	1025.47	1464.79	1336.41	1.43015	0.992719	0.0203378
36270	A_73_111992	MYLK	NM_176636	ref|Bos taurus myosin light chain kinase (MYLK), mRNA [NM_176636]	TGAAACAAAGCCAGCGAGAAGCAGTTTCTAAGTCATATTACAAAGACTATTTCTCTAAAG	981.575	966.042	1231.11	1236.78	2170.38	1534.36	1191.72	1354.86	1917.68	1814.56	1246.88	1.43	0.992366	0.011795
30982	CUST_1861_PI427023673	CRY2	ENSBTAG00000021223	Bos taurus cryptochrome circadian clock 2 (CRY2), mRNA	TCAGACTGAGGAGCAGGGGAAGCATTTCTGGCTCGTGTGCAGAGTGGGATTCTCGAAGCA	100.783	54.0083	107.025	105.183	90.1667	88.575	135.208	150.308	162.7	136.95	153.517	1.42792	0.994886	0.0375575
38046	CUST_2009_PI427023673	HCFC1	ENSBTAG00000011904	host cell factor C1 [Source:HGNC Symbol;Acc:HGNC:4839]	CAGAAATGAAATCCGCGCCAAAGAAATCGAAGGCAGACGGTCAGTGAGAGGCAGCTGCCC	58.7917	56.7667	53.4833	81.2833	69.1917	71.175	101.483	91.6833	71.85	104.333	109.425	1.42696	0.991478	0.0129188
1498	A_73_114028	DPY19L1	TC408260	PREDICTED: Bos taurus dpy-19 like 1 (C. elegans) (DPY19L1), transcript variant X2, mRNA	AAAGTTGGGGCAGTATTCCTTAAAAAAGATAAGCCTCTTAAAATTGCTTAGCAGAAACAG	315.083	185.4	235.85	411.083	352.567	275.567	417.142	369.642	398.858	405.583	517.767	1.42631	0.989831	0.0366844
47936	A_73_P076426	LOC528722	ENSBTAT00000055192	PREDICTED: Bos taurus olfactory receptor 5D18 (LOC528722), mRNA	ACCCTCTTATCTATAGCCTTAGGAATAAGGATGTGAAAGAGACAGTCAGGAGGTTGATAA	42.3667	53.35	43.9417	45.35	69.3917	49.5583	68.2083	99.75	57.1667	55.8333	78.3917	1.42581	0.99364	0.00936034
50705	A_73_P510155	ADAMTS9	NM_001206573	ref|Bos taurus ADAM metallopeptidase with thrombospondin type 1 motif, 9 (ADAMTS9), mRNA [NM_001206573]	AGATGAACAGTGTGCTCACTTTGACGGAAAGCATTTCAACATCAACGGTCTGCATCCGAA	48.3083	42.7083	41.2417	64.9917	51.75	112.492	78.5167	58.2667	60.0167	64.675	78.425	1.4254	0.990613	0.0224677
52115	A_73_P487723	OR5B2	NP13359593	PREDICTED: Bos taurus olfactory receptor, family 5, subfamily B, member 2 (OR5B2), mRNA >gi|741891156|ref|XM_010826073.1| PREDICTED: Bos taurus olfactory receptor, family 5, subfamily B, member 2 (OR5B2), mRNA	GTTAAGAGTGCTTTCAAGAAGATGATTGAGAAGGCAAGATTGTCTCTAAGATTGTCATTT	44.75	38.7917	50.9583	49.0917	74.9083	76.4417	49.9083	63.8583	46.5167	62.1917	77.475	1.42139	0.992351	0.0124581
38381	A_73_P081766	CNKSR3	NM_001192112	ref|Bos taurus CNKSR family member 3 (CNKSR3), mRNA [NM_001192112]	AGAGAATGGGGGTTCTGTTTACGGATTCAGTAAATGTAAACAGCCACAGCCTGGTCCTAA	64.8667	52.5	56.4083	76.5583	71.4833	141.667	80.1167	96.1417	60.6	78.7083	118.483	1.42064	0.990097	0.0300552
22326	A_73_P104511	LOC100296545	BC126780	PREDICTED: Bos taurus EF-hand calcium-binding domain-containing protein 10 (LOC100296545), mRNA	ACAAGAGGACTCAGGAAATATGGTCAGCATTTTAATAACACTCTAAGTCCCAGATAATAA	83.975	80.0667	111.1	79.5917	104.325	80.5917	132.392	139.692	137.383	105.642	159.167	1.42002	0.991408	0.0272358
25728	A_73_P082076	KIAA1211L	ENSBTAT00000048620	PREDICTED: Bos taurus KIAA1211-like ortholog (KIAA1211L), transcript variant X7, mRNA	ATCTGACCTGCACCCCAGAGGAGGAGGAAGTCGATGAGAAACCACCACTCCAAGTCAGCA	145.658	149.975	129.233	230.842	191.375	199.033	242.65	313.108	174.542	186.667	370.167	1.41924	0.994398	0.0356705
18015	A_73_119869	SYCE1	NM_001038149	ref|Bos taurus synaptonemal complex central element protein 1 (SYCE1), mRNA [NM_001038149]	CTGAAGGAGGAGCTGGAAAAACTTGGGGTACAGGTCCTTGCCCAAGCCCAGAGCAAGCAA	92.95	121.642	95.8167	108.542	134.858	122.625	221.508	182.558	95.775	124.633	185.442	1.41829	0.98914	0.0328503
28067	A_73_104219	RAMP2	NM_001098860	ref|Bos taurus receptor (G protein-coupled) activity modifying protein 2 (RAMP2), mRNA [NM_001098860]	AGATTCTTAGATTGGTGGAAATGGAAGCTGGGTGGGGTCATCGTGCAAGTTCTGTAATCT	2893.98	5288.68	2580.05	3891.33	5656.48	5900.35	3953.5	3781.93	6049.07	4224.66	5338.69	1.41818	0.988178	0.037446
31740	A_73_112440	LOC513869	XM_591626	PREDICTED: Bos taurus NKG2-A/NKG2-B type II integral membrane protein (LOC513869), mRNA	AAAGTAGTTTAGCAATTACCAAGAGCTATGGGGAGATGAGAAAGGAAATGACTGCTACTT	57.4833	41.7417	51.7	75.2	62.3333	68.4917	78.9	75.5667	73.5583	80.5833	121.292	1.41478	0.992703	0.0192366
24886	A_73_P099266	AB098840	AB098840	gb|1429623 MARC 7BOV Bos taurus cDNA 3', mRNA sequence [DR113203]	CGCGGCATGGTAATTAAGCTCGTGATCTAATGGTAAGGAATATATAATAGATATACTATC	363.708	321.983	486.892	308.075	712.517	392.317	661.283	512.425	468.742	460.358	467.317	1.4146	0.992069	0.0164352
36000	A_73_P263316	DSP	NM_001192368	ref|Bos taurus desmoplakin (DSP), mRNA [NM_001192368]	ACATATCTGCAGCTGAAAGAAAGGTGCATCAAAGACGAAGAAACTGGCCTGTGTCTCCTT	64.575	45.1667	55.6167	73.7667	57.5583	94.4583	89.7	96.7	71.125	74.2083	100.233	1.41326	0.991544	0.0186131
46245	A_73_114416	GRB14	NM_001011681	ref|Bos taurus growth factor receptor-bound protein 14 (GRB14), mRNA [NM_001011681]	AAGAAAAAGACCATAAATAAGGGTGAAGGCATTGCCATGGTGAAAATAATCTATTTCACC	70.85	64.5167	73.6917	85.925	70.4833	108.575	111.008	139.167	77.2667	88.2667	173.683	1.41139	0.987957	0.0370388
49970	A_73_P037546	C3H1orf192	NM_001034380	ref|Bos taurus hypothetical LOC510399 (C3H1orf192), mRNA [NM_001034380]	GACCCCCCTTAATCAGGGAAATTACAGATGGGAATAAAGGCAAATTTGTAAAATAAACTT	281.058	329.108	297.008	436.158	369.992	353.367	483.475	720	372.417	480.95	650.358	1.41074	0.990619	0.0305882
27222	A_73_119428	TC459439	TC459439	Ovis canadensis canadensis isolate 43U chromosome 17 sequence	GCCCTCCATCCAACCCCCCAAGGGAGGCAGAGAGAAATCCGGGTCGTTGAAAACCAATAA	194.083	186.658	155.1	207.125	211.808	264.158	315.95	298.792	183.567	217.992	364.3	1.40983	0.989875	0.0202202
44824	A_73_P048181	CNTN1	NM_174280	ref|Bos taurus contactin 1 (CNTN1), mRNA [NM_174280]	TTGTAGAGGTTCGTGCACACAGTGATGGAGGAGATGGAGTGGTGTCTCAAGTCAAAATTT	70.9833	57.1583	65.2667	58.1583	73.275	85.45	116.275	103.892	64.6083	75.3917	110.625	1.40975	0.988167	0.0132716
26458	A_73_P059761	TNKS	NM_001206160	ref|Bos taurus tankyrase, TRF1-interacting ankyrin-related ADP-ribose polymerase (TNKS), mRNA [NM_001206160]	GACAGGACTACTTCGATCTAGACTTAATGGGAAAAAAGACAACATAACCAATACTTTTCC	148.05	144.158	126.9	153.967	148.767	180.442	239.733	245.575	132.55	199.958	234.133	1.40873	0.988629	0.0306237
8086	A_73_113269	DCK	NM_001034573	ref|Bos taurus deoxycytidine kinase (DCK), mRNA [NM_001034573]	ACTACACGCAACCAAATGATTCCACCTTCTTCAGCTTTGTGTATCTGCAGGGGTCCATTT	612.083	774	420.558	527.042	947.65	635.267	1257.8	823.608	619.125	669.442	867.642	1.40824	0.989424	0.0329098
44033	CUST_2753_PI427023673	LOC509956	ENSBTAG00000040134	PREDICTED: Bos taurus cathepsin G (LOC509956), mRNA	GCCTTAATAAATGTCCTAGTCTGGAGTGGAAATGACTGATTTCTAATGTGTTCATTAAAC	47.8917	55.4	54.1833	71.1667	50.3083	65.3667	85.85	88.725	72.1917	88.1167	94.5083	1.40613	0.990438	0.031146
22941	A_73_P121081	C10H15orf48	FE005992	gb|C0009283K07.Q1KM13R KN510 M. bovis infected Bos taurus DC [FE005992]	TCAGGAGTTGGAAAAAGCCCATGATGACTTAAGAGTAGAATCCAAATCTGGGGGATCCAG	90.8333	89.0083	97.3917	124.392	137.475	104.258	160.325	202.175	98.2167	132.85	159.008	1.40603	0.988661	0.02714
16373	A_73_P037386	LOC107133370	NM_001076528	PREDICTED: Bos taurus secreted and transmembrane protein 1A-like (LOC107133370), mRNA	AAGAACCAGTTTGAGGGACGTTCCAGGAAGCACTTGAGGAACCAAAATGAGGATATCAGT	102.075	95.7	80.625	123.058	118.508	91.9833	176.283	151.825	116.292	146.4	188.425	1.40563	0.990942	0.0303717
20278	A_73_P030661	C12H13orf16	NM_001076461	ref|Bos taurus chromosome 13 open reading frame 16 ortholog (C12H13orf16), mRNA [NM_001076461]	GGCCGAAATATTTTGTAGAGTGACCACCGGTGAGAGAAAATAAAGGTATTTTGAAATGCT	77.9167	83.0833	105.483	76.4917	97.9667	106.858	98.975	119.408	119.525	158.917	159.408	1.40557	0.991207	0.00932815
29739	A_73_P051301	AICDA	NM_001038682	ref|Bos taurus activation-induced cytidine deaminase (AICDA), mRNA [NM_001038682]	TGAAAGAACTTTCAAAGCCTGGGAGGGACTGCATGAAAATTCGGTTCGTCTGTCTAGACA	56.975	50.4833	46.525	59.7	79.2917	61.2833	67.75	77.725	71.2583	76.4083	93	1.40546	0.991773	0.00220156
24950	A_73_120606	MEIS3	NM_001193152	ref|Bos taurus Meis homeobox 3 (MEIS3), mRNA [NM_001193152]	TCAGGGAAGGAAGGTCACCTGGATTTGACATTTGGGGAGGTTCCCTTCATCCTCCCAGCC	62.9	67.325	70.5833	78.175	88.475	85.2167	96.9167	109.3	105.525	84.775	124.183	1.40433	0.992958	0.00208784
29526	A_73_P032026	EHF	NM_001038036	ref|Bos taurus ets homologous factor (EHF), mRNA [NM_001038036]	ACTCAGCCGAGCCATGAGATATTACTACAAAAGAGAAATTCTGGAACGTGTGGATGGACG	65.8167	43.5667	53.8417	82.1833	67.225	71.8333	83.2583	123.208	72.3833	70.3667	117.75	1.40264	0.98958	0.0384916
52291	A_73_P204377	BPIFB9	XM_001788863	gb|PREDICTED: Bos taurus hypothetical LOC100139502 (LOC100139502), mRNA [XM_001788863]	TCAAAACAACCATCAAGACCGACAGGAGGAGGAAGAAAGAGATGTGCTACGTGAAGTTCT	57.4833	57.8083	47.3583	61.775	58.6583	73.6	78.95	90.9917	49.0917	87.3083	103.492	1.40195	0.990204	0.0398874
8814	A_73_P454426	LIMA1	NM_001192754	ref|Bos taurus LIM domain and actin binding 1 (LIMA1), mRNA [NM_001192754]	CATGGAAAAGAAAAGAAGTAACGCTGAAAATCTCCCCCAGCACTTTAGAAGGGGGAACCT	160.033	150.65	158.742	144.325	163.967	293.058	188.242	256.275	165.517	192.95	304.283	1.40182	0.985638	0.0183765
32039	A_73_106919	FAM26F	NM_001206235	ref|Bos taurus family with sequence similarity 26, member F (FAM26F), mRNA [NM_001206235]	AATGGTTCCTGTTCTTGGCTTTGTAGATTCATCTGATATGAACAGCACTACAGACTTATG	602.425	587.142	838.575	651.3	897.167	808.058	931.55	885.483	1029.34	1065.88	794.617	1.40076	0.992454	0.00399325
13177	A_73_P492748	HIST1H2AA	NP13361896	PREDICTED: Bos taurus histone cluster 1, H2aa (HIST1H2AA), mRNA	GAATCAGCAGATAATGCATCACATGACAAGAAGAAGACCCGCATCATTCCTTGCCACTTG	56.525	58.375	76.375	103.85	74.025	91.0583	109.242	108.167	89.1333	87.175	138.875	1.39803	0.990373	0.0383571
7876	A_73_P116496	AW267049	AW267049	gb|0485-5 Lewin Cattle Ovary Bos taurus cDNA, mRNA sequence [AW267049]	AATTCATAGAAGGACCTTAAGAAGTATGGAGTTACGACAATAGTAAGAGTGTGTGAAGCA	48.8083	53.7333	44.4583	47.5833	68.8333	65.5	70.35	71.725	45.9417	62.325	78.7917	1.3958	0.991903	0.00935116
26791	CUST_2431_PI427023673	DACH1	ENSBTAG00000043985	dachshund family transcription factor 1 [Source:HGNC Symbol;Acc:HGNC:2663]	AGTATTGCTAACATCACAAGGGGTTACATAAACTATGGGCTCTTGAAAGTTGCCATAGAC	48.3333	55.225	50.7417	57.7583	67.5583	51.6167	64.525	94.4333	95.9	67.325	81.9917	1.39165	0.989623	0.0148431
45523	A_73_P115221	ADAM7	ENSBTAT00000056180	PREDICTED: Bos taurus ADAM metallopeptidase domain 7 (ADAM7), transcript variant X2, mRNA	TTTGGTGATGAGCAGCAGACAAGGAATGAGCCCATCTTACCTGATATTCATCCTCTACAT	62.0083	54.9083	72.5083	58.325	63.475	81.2167	93.425	164.308	61.775	84.8	103.083	1.39135	0.98761	0.0386578
37632	A_73_P034156	DHRS7	NM_001046162	ref|Bos taurus dehydrogenase/reductase (SDR family) member 7 (DHRS7), mRNA [NM_001046162]	CAAGCCACTGGAAAGAGAAATGGAAAATATGAAAAACAGTGATCTTCTTACACATTGAAG	328.642	290.267	421.167	464.858	590.35	358.858	390.958	645.975	577.017	571.967	486.583	1.39035	0.991266	0.031328
34741	A_73_P417956	CYP2S1	NM_001100366	ref|Bos taurus cytochrome P450, family 2, subfamily S, polypeptide 1 (CYP2S1), mRNA [NM_001100366]	AATGTCTACACAACAGGCAGCCTCATTCACACCCGTGTAGGTGTATATTCACACACGTAT	62.1333	50.525	52.5	57.7667	75	81.3333	58.2917	89.0833	71.525	75.0167	85.725	1.38958	0.99087	0.00400662
11116	A_73_107566	TC425110	TC425110	tc|Rep: BpsR4 - Burkholderia pseudomallei (Pseudomonas pseudomallei), partial (6%) [TC425110]	ATGATAAAATTAAGCCCCTCCAAAAGTGAAGTGACTTGCCCAAGTTTGTTGTTCATAGAA	79.175	59.5333	84.6333	100.25	88.8417	97.2417	123.908	155.108	84.5333	102.7	140.583	1.38794	0.987794	0.0281714
52200	A_73_P379591	PBXIP1	NM_001075265	ref|Bos taurus pre-B-cell leukemia homeobox interacting protein 1 (PBXIP1), mRNA [NM_001075265]	TTGGATGGAGGAGAGACGGTGTCCCAGAATGAGAGCTCCAAATCTGGGCCCATCCTGTCA	138.917	119.475	69.3917	167.95	161.192	137.633	208.983	133.033	148.042	166.183	254.608	1.38791	0.979343	0.0484328
52323	A_73_P074481	GHRH	NM_178325	ref|Bos taurus growth hormone releasing hormone (GHRH), mRNA [NM_178325]	TGCCCGCAAGCTACTCCAGGATATCATGAACAGGCAGCAGGGAGAGAGAAACCAGGAGCA	83.0083	78.8167	73.5583	86.0083	95.9667	82.7417	127.425	159.792	78.6333	105.858	175.617	1.38791	0.98631	0.0373073
52424	A_73_P044266	PTH	NM_173954	ref|Bos taurus parathyroid hormone (PTH), mRNA [NM_173954]	ACAAAGCTGATGTGGATGTATTAATTAAAGCTAAACCCCAGTGAAAACAGATATGATCAG	64.4167	60.6	43.1583	48.9833	59.975	83.4083	85	90.2	48.9167	63.6333	90.9417	1.38702	0.990024	0.0373378
10071	A_73_P050996	ASCL2	NM_001040607	ref|Bos taurus achaete-scute complex homolog 2 (Drosophila) (ASCL2), mRNA [NM_001040607]	GCGGTATGAAGGCTTATTTTTGTACAAAGAACCCTTAGATTTAGAACACAATAAAGACTG	91.9	91.8667	100.625	104.083	96.1	103.233	133.525	175.042	135.425	132.642	182.2	1.38544	0.991926	0.0195327
41457	A_73_P097931	AY563773	AY563773	gb|Bos taurus clone NG010005B20H12 mRNA, complete sequence. [AY563773]	TAGTTTAAGGACAAAGAATAAAGTAGCCTGCTGAATGGGGAAGCAAAGGCTGTGGGACTT	66.6083	41.5833	58.4083	58.3417	65.425	79.9917	80.25	73.275	59.625	87.025	112.5	1.38504	0.989783	0.0147495
25998	A_73_P057776	C16H1orf115	NM_001205383	ref|Bos taurus uncharacterized protein C1orf115 homolog (C16H1orf115), mRNA [NM_001205383]	AGACTTGAACCCACAGAATACTCGGAAGAGAAAAAACTGTCTTGGTTGAACTGGATGAAT	56.9333	60.5917	62.6667	79.05	81.7917	83.3417	88.3167	130.833	78.3667	63.9667	164.608	1.38414	0.991951	0.0318671
1938	A_73_102963	DYRK3	NM_001100298	ref|Bos taurus dual-specificity tyrosine-(Y)-phosphorylation regulated kinase 3 (DYRK3), mRNA [NM_001100298]	GTTAAAAGAACTCTTCACAAGGGCTAAATTACCTAACCAGCTTGTATTGGCCATCCTGGA	239.75	212.617	191.033	183.708	263.108	280.517	193.258	310.383	275.367	413.067	284.417	1.38318	0.988647	0.0193963
35354	A_73_121235	SRRM4	ENSBTAT00000011438	gb|PREDICTED: Bos taurus KIAA1853 protein-like (SRRM4), miscRNA [XR_083906]	AGTCGGAGTCGGAGTGGGAGCTACAGCTCAGCAGACAGCTACTCCAGCACGAGGCGCTAA	54.0083	44.75	45.375	71.9917	72.5167	54.2583	63.575	75.975	65.8833	70.9333	118.658	1.3829	0.989577	0.0402022
22849	CUST_2116_PI427023673	OPLAH	ENSBTAG00000017281	5-oxoprolinase (ATP-hydrolysing) [Source:HGNC Symbol;Acc:HGNC:8149]	GATCAACATGAGTCAGGGTAGCGCGGTGTTTGATTTCAGCGGCTCAGGGCCAGAGGTGTT	53.0333	62.0833	51.3	70.7667	74.375	61.1167	86.7	82.0417	68.8917	112.333	92.5083	1.38268	0.989344	0.0143862
7966	A_73_P092276	LMNA	NM_001034053	ref|Bos taurus lamin A/C (LMNA), mRNA [NM_001034053]	AGTGATCGTGGTCGAGGACGACAACGATGAGGATGGAGACGATCTGCTCCATCACCACCA	209.658	179.675	152.133	152.525	297.417	226.45	236.325	158.1	280.667	263.2	192.767	1.3821	0.989291	0.029026
17676	A_73_P160107	LOC106700976	DT822815	PREDICTED: Bos mutus uncharacterized LOC106700976 (LOC106700976), ncRNA	ACTCTTGTCATGGGCCTGAAGGGATTAAAGCATATGATTTGGGTTCATAGCTTGGAACTT	63.475	60.4083	68.475	66.8417	79.9333	71.525	94.3167	96.1917	77.175	98.0417	116.3	1.38204	0.99073	0.00483961
53716	A_73_116017	DNALI1	NM_001191299	ref|Bos taurus dynein, axonemal, light intermediate chain 1 (DNALI1), mRNA [NM_001191299]	AGTTCCTGAAGCGGACGAATCAGCAGCTCAAGGCCCAACTGGAAGGCATTATTGCGCCAA	57.5833	63.5833	52.6	71.125	81.2833	72.125	104.808	89.7583	75.3	71.3583	102.692	1.3817	0.991404	0.00594335
10979	A_73_117943	SPC24	NM_001075391	ref|Bos taurus SPC24, NDC80 kinetochore complex component, homolog (S. cerevisiae) (SPC24), mRNA [NM_001075391]	CACTCAGTGGGAATCAGCCGTGGTGGGTGGTCAGTGCCTTGGTGGTGAGATGAGCTTAAA	1328.97	1933.06	1260.69	1604.58	2079.33	2141.38	2258.91	1579.57	1745.29	2017.72	2786.6	1.3814	0.990453	0.018292
39896	A_73_P047871	DYNLT1	NM_174620	ref|Bos taurus dynein, light chain, Tctex-type 1 (DYNLT1), mRNA [NM_174620]	CTGCTAGTGTGAAACTTTCTCTACTCTCTGAAACGAATCAAATACACTAATTTTCCATAC	6098.23	6592.18	6946.99	6400.14	8038.97	8684.85	11663	7212.98	9477.25	11837.7	8245.99	1.38072	0.989946	0.00503985
48556	A_73_107907	REEP2	NM_001046325	ref|Bos taurus receptor accessory protein 2 (REEP2), mRNA [NM_001046325]	GGCTCCAGATCGGTGGGAAGAGGGTGCCCAATGGACCTTTGGCACTGGATGAGCCAATAA	2233.63	2447.16	2132.72	2747.63	5575.77	3736.54	3224.38	2031.38	3407.47	2988.88	3056.94	1.38071	0.988565	0.0431196
49526	A_73_P050806	PLCXD1	NM_001105044	ref|Bos taurus phosphatidylinositol-specific phospholipase C, X domain containing 1 (PLCXD1), mRNA [NM_001105044]	GAGGTGATGATTAAAGGCGATGGTGTGATTTGTACAATCACATCTTCCAGGGAGAAAAAA	125.742	112.267	129.892	180.175	157.208	175.55	211.292	228.508	166.15	159.433	196.767	1.37898	0.991118	0.012675
45389	A_73_P250966	SLC46A2	NM_001024519	ref|Bos taurus solute carrier family 46, member 2 (SLC46A2), mRNA [NM_001024519]	TGGGTGGGGGAAAGCACTTAACTGGTGATGGAGACACTTTCTCAGCTTTCGGATGTTGCT	253.8	260.533	305.608	443.792	365.892	380.575	314.55	384.95	502.558	558.45	440.367	1.37809	0.989138	0.0394271
37120	A_73_111529	GABRA4	NM_174543	ref|Bos taurus gamma-aminobutyric acid (GABA) A receptor, alpha 4 (GABRA4), mRNA [NM_174543]	GTCATTGGGAGAGTTAATTAATTCCTTAGTGAAGGGAAAGTGAGCTATCTTTCATTTCAG	58.7	46	41.175	71.1833	67.0833	56.0333	71.85	77.5583	75.9	59.9917	112.617	1.37803	0.987082	0.0374061
9126	A_73_120760	CLU	NM_173902	ref|Bos taurus clusterin (CLU), mRNA [NM_173902]	TCCTCTGAAACGCACTAATGCCTGCGTTTGCTGATCACGGGAAGAACTTGCTCGCATGCC	5245.71	6372.91	6348.77	5788.05	9537.81	7241.78	6059.12	6535.63	10597.8	12427.3	7556.3	1.37672	0.985257	0.0233012
39921	A_73_P050896	HEY1	NM_001001172	ref|Bos taurus hairy/enhancer-of-split related with YRPW motif 1 (HEY1), mRNA [NM_001001172]	GTTGCCAACATCACCTTAAAGTCATCGGTAAAATAAAAAGGAAAAAGGTACACTTTCAGA	52.875	49.4167	45.6167	60.1667	65.3667	84.975	75.65	72.8917	59.7583	71.3667	69.0833	1.37635	0.988914	0.00253156
7276	A_73_113675	SFTPA1	NM_001077838	ref|Bos taurus surfactant protein A1 (SFTPA1), mRNA [NM_001077838]	GTAGAAATATACACAGATGGTCAGTGGAATGACAAGAACTGCCTGCAGTACCGACTGGCC	79.65	57.7	49.5583	71.9	66.7	85.8833	89.325	158.933	66.0333	90.375	96.8083	1.37485	0.986927	0.0426322
26380	A_73_109251	HAS2	NM_174079	ref|Bos taurus hyaluronan synthase 2 (HAS2), mRNA [NM_174079]	ACCCAAAATGTGAAGCTTGGTTGACGTTGTTCATGATAGAAAGAATAAAATGTTTCTCTC	42.8833	50.75	55.7	72.575	54.5083	56.2667	72.3417	71.1667	77.0167	109.708	94.175	1.3733	0.986272	0.0451251
49395	A_73_109815	TRPM1	ENSBTAT00000010233	gb|PREDICTED: Bos taurus transient receptor potential cation channel, subfamily M, member 6 (TRPM1), mRNA [XM_606035]	ATGCCAGCAGTGTAAGTAACTTAGTAGTTGTGTCCGGAATTACAATGGAAGACCCCAAGG	54.8167	44.8167	67.3417	64.2167	64.6083	65.7167	72.8667	97.3667	72.9333	86.7	96.9333	1.37222	0.990578	0.012708
8794	A_73_P275371	SOHLH2	ENSBTAT00000025231	gb|PREDICTED: Bos taurus hypothetical LOC518810 (SOHLH2), mRNA [XM_597011]	TCATTCAAACAAGGAAAAGCTGAGAAGAGAACGAATCAAGTATTGCTGTGAGCAGCTGCG	48.875	54.475	45.475	70.8667	89.275	53.275	76.9417	78.5	54.9917	75.3417	84.275	1.37192	0.981005	0.0345297
37067	A_73_P134091	CK955406	CK955406	gb|4095590 BARC 10BOV Bos taurus cDNA clone 10BOV34_H13 5', mRNA sequence [CK955406]	CAGTATTTGAGAGAGAACGACGACAGAGCATTGCAAGGAAATAGTGTTTTATCCATTAAA	84.9	67.175	70.1333	84.1833	79.3583	133.567	95.7167	148.175	80.7917	92.65	126.692	1.37121	0.983787	0.0263863
21654	A_73_P059001	MAFK	NM_001206300	ref|Bos taurus v-maf musculoaponeurotic fibrosarcoma oncogene homolog K (avian) (MAFK), mRNA [NM_001206300]	TAATCCCAAAGCGAACAAGGCGTTGAAGGTCAAGAAGGAGGCGGGCGAGAACGCCGCGGC	92.9583	80.1167	67.9917	80.0583	87.75	76.4167	116.367	127.825	103.592	110.417	159.717	1.3711	0.988253	0.027716
9798	A_73_P096261	MUC4	ENSBTAT00000019591	gb|PREDICTED: Bos taurus mucin 4, cell surface associated (MUC4), partial mRNA [XM_001788490]	AGAACCTGGAATTGTGGGCCTTTCTCTGGAACAGACAAGTGGATCAAACTAAACCCTCAA	86.925	68.4	48.675	81.9417	74.05	80.3917	97.3333	123.375	74	114.192	121.175	1.37048	0.987768	0.0412671
18865	A_73_P036793	BAX	NM_173894	ref|Bos taurus BCL2-associated X protein (BAX), mRNA [NM_173894]	ACAGTGACCATCTTTGTGGCTGGAGTGCTCACCGCCTCGCTCACCATCTGGAAGAAGATG	396.542	473.833	492	420.558	510.442	490.733	759.592	624.525	977.183	441.192	670.517	1.37032	0.982604	0.0308503
51060	A_73_P051631	MMAB	NM_001079632	ref|Bos taurus methylmalonic aciduria (cobalamin deficiency) cblB type (MMAB), nuclear gene encoding mitochondrial protein, mRNA [NM_001079632]	GCCATGAAGGAAGGGAATCCAGAAAAGATATACAAGAAAAATGACCTATCGGACCGCACC	224.483	255.408	318.05	278.592	249.542	323.583	433.425	539.35	298.158	313.783	520.275	1.36978	0.982593	0.0478372
13198	A_73_110679	GPR158	NM_001206442	ref|Bos taurus G protein-coupled receptor 158 (GPR158), mRNA [NM_001206442]	GAGTTTGAGACCCCAGATAAACCAAATGCTGAAAGAAGTGTAGCTTTCCCTGCCTCTTCT	121.425	103.958	99.25	111.417	142.708	138.533	183.958	202.292	96.7	112.5	167.483	1.36947	0.985163	0.0464707
13652	A_73_P043031	GLUL	NM_001040474	ref|Bos taurus glutamate-ammonia ligase (GLUL), mRNA [NM_001040474]	GTTCTCTGAGTGTGAAATATTCCCTTCCTTTGTTAAGATTCCTGAGGAGTTACTATTTTT	1521.89	2672.36	2221.07	2790.32	4313.69	2524.63	3574.51	2408.45	3173.57	3295.48	3090.66	1.36931	0.985127	0.0248796
5850	A_73_P149871	A_73_P149871	A_73_P149871	Ovis canadensis canadensis isolate 43U chromosome 23 sequence	AACGAGTACCTCAATCAGAATAGAGGTGCTGGCAATAAAGAGGATGGAAGAAATGGTCCC	50.7417	55.5417	56.8083	57.6833	60.775	75.7167	85.0833	96.9667	54.2667	64.8667	93.0917	1.36917	0.984733	0.0214523
52580	A_73_P442421	TRPS1	TC478694	PREDICTED: Bos taurus trichorhinophalangeal syndrome I (TRPS1), transcript variant X2, mRNA	CGAGATAAAGAGGTGAAATGAGGGGCTTTGACATTCAAATTATGTGATGTCATTTATCTT	137.592	140.275	124.283	102.883	125.442	141.95	228.858	225.9	133.908	151.183	229.25	1.36885	0.974613	0.0433545
3773	A_73_118092	SCN11A	ENSBTAT00000050596	gb|Bos taurus sodium channel, voltage-gated, type XI, alpha subunit (SCN11A), mRNA [NM_001192868]	GAGGAAAGATGTGCTGCTGCTGTTATTCAAAAGGCCTTTCGAAAGTACATGCTGAAGACC	91.3083	98.25	102.267	96.6	104.75	132.025	139.933	130.992	102.883	145.808	153.983	1.36788	0.98753	0.00852072
25056	A_73_P114441	C10H15orf60	ENSBTAT00000061050	gb|PREDICTED: Bos taurus hypothetical LOC613762 (LOC613762), mRNA [XM_864844]	AACAACCATAAAGAACAAGAGTCGTATGTTCCGGGTACAGTTTAGTGGAGGCTCCAGAGA	56.1333	52.8333	65.775	70.7583	64.2917	87.8667	93.9083	94.5167	60.6083	71.025	141.492	1.36612	0.98456	0.041322
39521	A_73_P045026	CRABP1	NM_181028	ref|Bos taurus cellular retinoic acid binding protein 1 (CRABP1), mRNA [NM_181028]	GATGTCCCCCCAGTAATGCTGTAGTGTTTTCCCCAAGGCTTTGTGCCTCTGTCTCCCTGG	296.55	342.933	259.2	296.925	359.842	358.967	447.55	432.142	443.583	299.458	496.225	1.36602	0.987782	0.0120173
32926	A_73_115381	LASS5	NM_001102132	ref|Bos taurus LAG1 homolog, ceramide synthase 5 (LASS5), mRNA [NM_001102132]	TGATCTGAGGGCTGGAGGACAACAGCTACTGGGTGAGCTGTTAACGGTTTATATTATTGT	1770.92	1727.03	1778.67	1627.82	2349.13	2757.07	2265.83	1879.79	2532.3	1917	2586.88	1.36575	0.990316	0.00579528
16969	A_73_110387	FBXO24	ENSBTAT00000053621	gb|PREDICTED: Bos taurus F-box protein 24 (FBXO24), mRNA [XM_589625]	CATGGAGAAGATGAAGGAGATCGTGGGCTGGATGCCCTTGATGGCGGCACAGAAGGATTT	66.725	61.95	74.3583	76.2417	74.2833	67.5417	105.192	111.667	74.3833	105.65	126.158	1.36428	0.984962	0.0384998
43729	A_73_106637	COTL1	NM_001046593	ref|Bos taurus coactosin-like 1 (Dictyostelium) (COTL1), mRNA [NM_001046593]	AAGTCTGTGCTGCGTTGGGGTCGTCAAGAGCATCCACACTCAAAATGGTTTACAGAAATA	90633.8	71926.5	61833.6	64938.3	116820	67296.1	99950.8	88799	95929.2	120550	88799	1.36351	0.987579	0.0267295
19191	A_73_P076971	CCDC122	NM_001205916	ref|Bos taurus coiled-coil domain containing 122 (CCDC122), mRNA [NM_001205916]	ATCCAACAGCTGGAAAAAACCGCTGCTGAACTGAGAAAACGTATTGGAATGAAAGACTAG	50.225	51.8083	56.7167	51.6917	58.8917	45.2917	87.5083	77.6917	59.475	94.2083	76.4083	1.36273	0.981674	0.047104
36523	A_73_P071871	C16H1orf112	ENSBTAT00000019683	gb|PREDICTED: Bos taurus hypothetical LOC784034 (LOC784034), partial mRNA [XM_001252463]	GGTGAAGAGTTAGTGGACTAGACCATTTTGTCAACTAGGTAAATGAGTTGAATATGATAT	111.875	113.092	126.342	182.242	135.217	179.992	163.692	179.05	166.65	175.558	171.517	1.36204	0.985904	0.0310759
50518	A_73_117471	OSBPL5	ENSBTAT00000044244	gb|LB02912.CR_G17 GC_BGC-29 Bos taurus cDNA clone IMAGE:8234539, mRNA sequence [DV918251]	AGCACGTCACCAGGGCCATCAGTGAGGGTGACCAGCACAAAGCCACACAAGGAGAAGTTT	74.7917	88.45	76.0917	76.775	126.208	78.85	111.558	109.683	77.6917	105	159.458	1.36202	0.987298	0.0315659
48751	A_73_P409631	C21H15orf39	XM_001252069	gb|PREDICTED: Bos taurus hypothetical LOC784903 (LOC784903), mRNA [XM_001252069]	AAGATGTGGTTGCCCAGCTGCAGAAAGGAACATCCCCAGCCACAGCCACAGGCCCAGGCT	132.892	125.425	106.817	109.358	139.433	154.133	189.358	207.208	112.933	128.483	213.15	1.36148	0.983966	0.0332539
48474	A_73_P147816	ZNF618	ENSBTAT00000036255	gb|PREDICTED: Bos taurus zinc finger protein 618 (ZNF618), mRNA [XM_607030]	AGATCATCGGCAAGGTGTGCGAGCTCATCAATGAGGTCAAGGAGTCCTGGACTGAGGAGG	136.483	178.992	136.45	140.517	169.667	224.658	185.358	181.525	190.825	202.517	281.808	1.36074	0.992578	0.00818192
47786	A_73_P349666	CHMP4B	NM_001128506	ref|Bos taurus chromatin modifying protein 4B (CHMP4B), mRNA [NM_001128506]	TCCCTACCATCAAAACCTGCCAAGAAGAAGGAAGAGGAAGACGAGGACATGAAGGAATTA	569.775	437.608	551.033	481.4	546.133	534.05	696.117	729.75	868.65	802.575	670.15	1.36069	0.988758	0.0142137
30266	A_73_106577	COL5A2	XR_083218	gb|PREDICTED: Bos taurus collagen alpha-1(II) chain-like (LOC538590), miscRNA [XR_083218]	GAGAAAACTTTTCTTCCTGGCAGATAGCTTAAAGAGTGGGGTATATAAAATCACAAAATG	53.625	64.3083	50.775	59.825	95.1833	101.983	60.8333	82.5417	82.05	63.375	61.6333	1.35916	0.986783	0.0213111
14413	CUST_2312_PI427023673	MUSTN1	ENSBTAG00000032531	Bos taurus musculoskeletal, embryonic nuclear protein 1 (MUSTN1), mRNA. [Source:RefSeq mRNA;Acc:NM_001040589]	CAGGGACTCTGTACTCACACCTGGGAAACACCAATAAAGAGAATGCCCAAGTGGCCCCAG	73.2	79.9417	67.2167	87.7333	86.9583	82.3167	129.358	114.383	76.475	109.333	136.808	1.35894	0.986723	0.0294062
53640	A_73_P103456	FERMT2	NM_001101264	ref|Bos taurus fermitin family member 2 (FERMT2), mRNA [NM_001101264]	ATCAGACACCCTGAAGAGCTTTCTCTATTGAAAAAACCCAGAGATCCAACAAAGAAAAAA	57.0667	70.55	63.475	71.75	98.3333	94.6	81.7	82.725	89.3	65.3167	120.908	1.3589	0.987981	0.0122529
32743	A_73_P123166	B4GALNT2	TC420799	PREDICTED: Bos taurus beta-1,4-N-acetyl-galactosaminyl transferase 2 (B4GALNT2), transcript variant X3, mRNA	AGACAGCCACGGTAGTTCAAAATCTCTGAAAAATGTGTGAGATGTTAATTCATGAAAAAC	65.5583	51.9417	60.6833	61.95	82.2583	63.7167	89.1083	130.817	73.2	75.825	88.6333	1.35833	0.99036	0.0124007
27175	A_73_P448641	CDC25A	NM_001101100	ref|Bos taurus cell division cycle 25 homolog A (S. pombe) (CDC25A), mRNA [NM_001101100]	TGAACTTGCACATGGAAGAGGAGGTTGAAGAGTTCTTACTCAAGAAGCCTATCGTACCTA	72.5833	59.8083	59.2083	98.5833	71.1083	104.992	78.025	94.0917	133.367	84.2917	112.958	1.35477	0.984954	0.047224
8251	A_73_P324481	TCOF1	ENSBTAT00000042875	PREDICTED: Bos taurus Treacher Collins-Franceschetti syndrome 1 (TCOF1), transcript variant X8, mRNA	AAGATCCCCCAGGTTAAAGCTGCCTCCACACCAAAAATCCAGGTGTTTTTCCCTAAGAAA	148.542	120.567	130.842	181.317	147.617	153.892	216.167	308	185.092	157.742	262.742	1.35445	0.985593	0.0489054
44087	A_73_P061401	HNRNPUL2	NM_001206245	ref|Bos taurus heterogeneous nuclear ribonucleoprotein U-like 2 (HNRNPUL2), mRNA [NM_001206245]	GATACAGAGACTATTACAGACACCAGTATACCCGGGATTGGCAGAATTACTACTACCACC	803.317	755.175	939.483	822.517	806.958	975.458	1097.03	1332.76	1274.04	946.3	1507.4	1.35406	0.986607	0.0235264
48060	A_73_103809	SLC22A4	NM_001206989	ref|Bos taurus solute carrier family 22 (organic cation/ergothioneine transporter), member 4 (SLC22A4), mRNA [NM_001206989]	AGCTGGAGTACTGTTCTTTGGAGGAAGTGTGCTTCTCTTAATTCAATAGGTACCTGCAGG	69.1833	51.2	82.0417	79.4917	81.6833	98.6417	95.6	85.9583	99.075	87.7833	134.783	1.35348	0.9863	0.012009
24659	A_73_103989	KLRD1	NM_001002890	ref|Bos taurus killer cell lectin-like receptor subfamily D, member 1 (KLRD1), mRNA [NM_001002890]	TGTATAACCCAAGAGGAAGGATTTTGGATGCATACTGTGAAAAGAAGTTTCGTTATATCT	116.008	72.1	106.583	110.617	156.6	119.325	156.017	108.817	159.583	119.183	145.467	1.35294	0.988086	0.0152685
44014	A_73_P468953	IGFBP2	NM_174555	ref|Bos taurus insulin-like growth factor binding protein 2, 36kDa (IGFBP2), mRNA [NM_174555]	TCTGAGGGAGGCCTGGTCGAGAACCACGTGGACGGGAACGTGAACTTGATGGGAGGTGGA	72.4167	98.55	104.775	77.625	112.842	110.375	120.1	119.183	88.7667	159.167	123.525	1.35265	0.982405	0.0175445
41050	A_73_119374	CK777200	CK777200	gb|964216 MARC 2BOV Bos taurus cDNA 3', mRNA sequence [CK777200]	TTGGGCAGAGATCAAAAAGCTAAAAGAAGCCAGGGCTCAACCCCCAGGGTACAGGTAAAG	89.5083	102.55	78.3	93.4917	105.683	140.858	133.375	124.717	81.0583	110.917	154.45	1.3514	0.988598	0.0321691
2596	A_73_P040866	SEC61A1	NM_001040504	ref|Bos taurus Sec61 alpha 1 subunit (S. cerevisiae) (SEC61A1), mRNA [NM_001040504]	GGTTCAGTGTGTGTTTGAGTTTCATGTTCTTTTCATTCCACTTTGTAAAGTGCTAGAAAT	1579.05	2525.91	1728.86	2175.56	2047.15	2357.55	2834.98	2302.08	3010.72	3214.65	2939.42	1.35075	0.986893	0.0226378
27258	A_73_114520	BE665899	BE665899	gb|155126 MARC 4BOV Bos taurus cDNA 5', mRNA sequence [BE665899]	ACGCTGCGACTTGGGCATCTCAGACCTCCTACCGCAGGCACAGGAAAATTCCTTGAACCT	58.5917	60.2917	64.35	71.6917	94.5167	68.15	91.525	93.575	74	77.475	96.2583	1.35026	0.987167	0.00719704
30651	A_73_105960	GNB4	NM_001099033	ref|Bos taurus guanine nucleotide binding protein (G protein), beta polypeptide 4 (GNB4), mRNA [NM_001099033]	TATTGTGGATGTGCTAATAAGTGCATCTGCCGTAAGGAAGTAACTGTTTTAGGATACTAA	1025.47	685.983	1113.31	1049.48	1351.11	1002.22	1460.5	956.517	1594.88	1445	1330.88	1.34886	0.991229	0.0294441
32228	A_73_P096041	CBLB	NM_001205923	ref|Bos taurus Cas-Br-M (murine) ecotropic retroviral transforming sequence b (CBLB), mRNA [NM_001205923]	CTAAATCTATAGCAACCAGGATCATAAAGACCAGAAGGTGAAGCAATCGCTGACTATCCC	183.033	162.708	219.858	127.667	157.667	244.2	344.358	231.133	254.258	229.933	191.433	1.34886	0.984146	0.0469298
23599	A_73_P273606	LOC781494	NM_001101279	PREDICTED: Bos taurus uncharacterized LOC781494 (LOC781494), transcript variant X1, mRNA	CTGTTGCTTTATGCTGCTGCTTCCTGAGTTTCTGGAATCAGGTAAAATAAACATAGAATT	6034.53	5134.82	5120.8	4616.22	5491.21	9322.41	7757.99	6329.38	6348.77	7086.1	7408.44	1.34884	0.987167	0.0105489
6976	A_73_111096	USF1	NM_001001161	ref|Bos taurus upstream transcription factor 1 (USF1), mRNA [NM_001001161]	GAAGAGGAGATTGGCCAGCAAGCAGTTGAGGCCTATGCAGATCTCTGGCACCAGGGAGAA	578.033	978.8	614.383	706.383	989.683	979.058	973.292	789.958	833.192	885.892	899.867	1.34857	0.988259	0.0266192
21389	A_73_P056726	FAM166A	ENSBTAT00000005347	ref|PREDICTED: Bos taurus hypothetical LOC618445 (LOC618445), mRNA [XM_002691681]	ACAACTACGCACTGACCTTCGGCAACAGCACCCGCAAGGCCTATCAGAAGGAACTGGAGA	72.7917	74.375	80.7	109.9	85.2917	112.767	120.758	152.942	92.725	90.825	157.825	1.34768	0.986802	0.0413169
49645	A_73_P251746	TMEM201	NM_001037451	ref|Bos taurus transmembrane protein 201 (TMEM201), mRNA [NM_001037451]	TTCCAGGAGAATGGTGACTACAACAAGCCGATCCCCGCACAGTACCTGGAGCACCTGAAC	107.708	112.542	101.9	93.7	142.033	130.833	144.325	147.208	130.267	129.142	169.367	1.34751	0.98927	0.00143696
52476	A_73_113538	TC418176	TC418176	Ovis canadensis canadensis isolate 43U chromosome 5 sequence	CAGTGCCTGAGAGGATAAAGGAGAAAACAATAAGTCTCAGGCATGAATTCAGCTTCTCAT	62.775	48.5167	52.5917	51.5833	68.6083	63.9167	74.5833	94.15	54.9667	66.9833	103.192	1.34733	0.987463	0.0178776
23035	A_73_P169727	SLC27A6	NM_001101169	ref|Bos taurus solute carrier family 27 (fatty acid transporter), member 6 (SLC27A6), mRNA [NM_001101169]	AAGGCATAATTTCACTCAAAGAAAAACTGAGCACAGCATCTGACTGTCATGTGCCACGCA	55.925	49.6833	57.2083	70.425	63.4083	83.775	81.0583	89.65	52.05	73.0083	96.7917	1.34606	0.985908	0.0406354
37129	A_73_P057666	KIF16B	ENSBTAT00000001242	gb|Bos taurus kinesin family member 16B (KIF16B), mRNA [NM_001192720]	ATTTGGAAACAAGGATGAACGTGTGATTGCTGAGAGGCGAAGTCAATTAGAGCGGTACCT	74.2833	56.8667	79.55	63.8917	94.4917	82.7333	91	138.633	73.775	84.5333	101.667	1.34553	0.986081	0.0158688
5167	A_73_P251652	LAPTM4A	NM_205799	ref|Bos taurus lysosomal protein transmembrane 4 alpha (LAPTM4A), mRNA [NM_205799]	GCACTTTCTTTATATAATAGTTTGCATTTTGGTTATTTGCTGCCCTGGATACTTTCAGGA	697.717	690.05	1024	688.267	1015.95	1146.64	1035.62	877.817	989.367	1025.47	778.167	1.34511	0.98349	0.0298062
48589	A_73_117641	BCL2L15	NM_001075417	ref|Bos taurus BCL2-like 15 (BCL2L15), mRNA [NM_001075417]	CTGAAGAAGAGATGGAGCTGTTTCCCAGCCTGAACAGAACTTCTTTGACTGATCAGATGA	4900.18	5739.86	3715.8	4747.24	7810.27	4966.87	8307.98	6509.98	5905.74	5895.6	5724.98	1.34499	0.986837	0.0199477
28091	CUST_2937_PI427023673	CD1E	ENSBTAG00000009421	Bos taurus CD1e molecule (CD1E), mRNA. [Source:RefSeq mRNA;Acc:NM_001034394]	GGCCTCACAAATTATGTAGCTGGTTTGTCCTGAAAGAGATCTTTCTCAATAAATACTGAC	388.108	286.083	401.867	409.742	479.55	409.942	370.725	564.067	505.492	526.45	690.5	1.34378	0.991075	0.023424
45251	A_73_P075766	OR52E2	ENSBTAT00000055759	PREDICTED: Bos taurus olfactory receptor, family 52, subfamily E, member 2 (OR52E2), mRNA	GTACCTCCAGTGCTCAACCCTGTCATATATGGAGTCAGAACTAAGCAGATCTATGACCAT	52.3583	56.1167	63.0083	57.725	65.2667	97.7167	63.2	90.8333	63.4083	70.8667	116.492	1.34355	0.983484	0.0210491
53746	A_73_P436506	CARD10	ENSBTAT00000020024	gb|PREDICTED: Bos taurus caspase recruitment domain protein 10 (CARD10), mRNA [XM_615197]	ATCTACCCCATCGTCATCCATGTGGAGGTGACCGAGAAGAATGTCCGGGAAGTCAGGGGT	47.4583	61.3667	56.3833	72.6917	64.2583	80.1167	63.8583	94.3667	82.0833	73.8667	102.458	1.34338	0.986607	0.0195429
24800	A_73_P280141	GLI3	ENSBTAT00000033607	ens|Gli3 Fragment [Source:UniProtKB/TrEMBL;Acc:D2DVW5] [ENSBTAT00000033607]	AATGAGGATGAAAGTCCTGGACAGACCTATCACAGAGAGAGAAGAAACGCAGTCACTATG	63.1667	67.625	45.675	83.5583	73.7667	68.4333	83.5417	108.375	68.9333	101.55	99.7833	1.34152	0.980733	0.0403083
39757	A_73_P184972	LOC101903540	DV892912	PREDICTED: Bos taurus uncharacterized LOC101903540 (LOC101903540), transcript variant X13, ncRNA	CTAAGGAAACCAGTCTCTTCTCTACACAAGGGGGAGCCCATTACAAATCTGATTTGGATG	63.9083	54.1667	68.2083	73.2	61.8083	109.475	100.95	86.875	70.4167	80.8667	95.7167	1.34058	0.984107	0.0282941
29086	A_73_P109921	C20H5orf44	ENSBTAT00000052102	ens|UPF0533 protein C5orf44 homolog [Source:UniProtKB/Swiss-Prot;Acc:A7MB76] [ENSBTAT00000052102]	GAAAGACCAGCCCATATTCTGCTTATTATGACCAAAGATATGTAATAGACGATAGCTTAT	176.942	118.125	187.858	237.783	223.7	183.508	255.533	291.208	220.208	207.025	298.142	1.34023	0.985609	0.038059
26648	A_73_P156107	LOC106700972	XM_001251120	PREDICTED: Bos mutus uncharacterized LOC106700972 (LOC106700972), mRNA	CAGGCAAAAGCCAGGAGAACAGAGAGTGTAATCCGTCAACTTGTAAATAAAGCAAATTTT	56.175	63.95	55.3083	65.1083	61.6917	57.8917	86.8833	78.9667	102.908	77.9	94.1083	1.34022	0.984889	0.0306422
21614	A_73_P112306	MYL10	ENSBTAT00000037268	PREDICTED: Bos taurus myosin light chain 10 (MYL10), mRNA	TTCGACACTGAAGGGAAAGGTTTCGTCAAGGCTGATTTCATCAAAGAGAAGCTCATGACG	45.9167	42.2667	62.1167	58.6333	49.9167	62.9083	76.5583	84.875	68	69.825	72.7917	1.33875	0.986024	0.0222873
27824	A_73_P105186	ANKRD66	BC149312	PREDICTED: Bos taurus ankyrin repeat domain 66 (ANKRD66), mRNA	TCCCTTCTACACAGGAGAAACAATTTGGCCATAAGATTGGCTCAGTGAAAAATTAAAAAC	56.1	61.775	61.0833	93.0917	106.35	73.5333	81.425	67.55	88.2583	99.4833	93.225	1.33871	0.980798	0.0432795
52888	A_73_P040801	LRRIQ3	NM_001105391	ref|Bos taurus leucine-rich repeats and IQ motif containing 3 (LRRIQ3), mRNA [NM_001105391]	GACAACAGGATGAAAACCTGTCTCTGATTGGACACTAGGGATATCAGCTGTACACACAAG	40.1	45.6833	45.4167	43.3417	48.875	59.5917	66.6167	63.7583	49.1917	51.475	69.7333	1.3375	0.985069	0.00730531
35442	A_73_P459181	SHTN1	ENSBTAT00000009971	PREDICTED: Bos taurus shootin 1 (SHTN1), transcript variant X3, mRNA	ATGAAGGTGAAACTAAACCAGGATACAAACAGAGAGTGAGAGACACCAGCAGCTCCAACT	99.5583	94.475	94.4667	97.525	106.608	98.5	153.875	192.858	111.283	119.183	163.917	1.33741	0.978651	0.0269828
7904	A_73_P347736	ELF5	NM_001024569	ref|Bos taurus E74-like factor 5 (ets domain transcription factor) (ELF5), mRNA [NM_001024569]	ACCCTCAAAGACTATGCTGATTCCAGTTGCTTGAAAACAAGTGGCATCAAAAGTCAAGAC	64.2667	68.4417	46.975	61.3167	58.9083	62.575	91.4833	88.0417	96.7833	77.7333	83.6917	1.33656	0.986667	0.0291559
13510	A_73_P122256	SDC2	DV778581	gb|HW_Fat_55_050811_B05 Bos taurus CF-24-HW fat cDNA library Bos taurus cDNA, mRNA sequence [DV778581]	GTGGATATACCATAAGAATAGGAGGGTGTAGCCTTAATATTTGTATAATGTTCGTGCTTT	132.475	149.675	126.392	148.85	169.842	223.283	176.692	218.825	163.308	141.883	213.933	1.33439	0.986035	0.0132192
26162	A_73_P074981	ZC3H12C	ENSBTAT00000055318	PREDICTED: Bos taurus zinc finger CCCH-type containing 12C (ZC3H12C), transcript variant X2, mRNA	TAACAGATGATGGGGAAAATCTGAGACCAATAGTTATCGATGGCAGCAACGTGGCAATGA	164.425	195.683	133.775	137.133	236.975	190.692	222.908	204.55	169.842	182.342	246.4	1.33414	0.987008	0.0155177
48141	A_73_108777	LOC107131393	TC420253	PREDICTED: Bos taurus sesquipedalian-1-like (LOC107131393), transcript variant X3, mRNA	TCAAGCATCCTGGGAGAGGGAAATAGAGGCTAAAATGAAATAAATAAAAAACTTATCCCG	148.708	206.35	164.333	227.167	215.983	216.775	260.5	293.075	182.642	231.583	402.242	1.33405	0.984918	0.0460349
7879	CUST_2444_PI427023673	MMP16	ENSBTAG00000006877	Bos taurus matrix metallopeptidase 16 (membrane-inserted) (MMP16), mRNA. [Source:RefSeq mRNA;Acc:NM_001192622]	GCTTTCAGAGTCTTAGGACCTGGTAAATTATAGAAGTGGGCAATGGTAAAAACAGGCATA	47.225	41.025	49.8917	48.9833	53.0333	80.7167	66.5333	57.375	64.2583	57.7333	66.0333	1.33336	0.98773	0.00445592
30526	CUST_2417_PI427023673	MGC137099	ENSBTAG00000030297	Bos taurus hepatitis A virus cellular receptor 1 (HAVCR1), mRNA. [Source:RefSeq mRNA;Acc:NM_001046523]	GGTGGTTCAATGATATAATAATCACTCAAGAGTTGAGTATAAGAGATTCCTCAGGAGACA	49.9583	54.45	50.85	63.9083	62.9333	65.1083	63.475	93.9167	76.7917	73.2417	79.875	1.33211	0.985574	0.00814655
21344	A_73_P429777	SEC14L2	NM_177943	ref|Bos taurus SEC14-like 2 (S. cerevisiae) (SEC14L2), mRNA [NM_177943]	AGGACATTGACAACATCATGAGCTGGCAGCCTCCAGAGGTGGTGCAGCAGTACCTGTCAG	67.975	74.75	84.875	101.092	86.7	107.525	110.967	94.4583	94.5417	130.325	148.533	1.33209	0.986472	0.0244357
29404	A_73_P392801	FMN1	ENSBTAT00000024613	PREDICTED: Bos taurus formin 1 (FMN1), mRNA	GCTTAGAAATTCTGCCCAAACTCAAGGACGTCAAAAGTCGGGATAATGGGATTAATCTGG	74.05	65.4833	50.7333	60.8583	88.5167	101.45	85.1583	95.425	64.425	72.325	76.7667	1.332	0.987461	0.0165248
43675	A_73_102116	CTNND1	NM_001192402	ref|Bos taurus catenin (cadherin-associated protein), delta 1 (CTNND1), mRNA [NM_001192402]	GCCTTTCCTGTTTTTCTTTCTCTCTTGTTAATGCTTTAAAAACAAATGAGTTTTTATACA	497.967	853.375	628.842	775.575	769.05	960.033	842.217	683.192	945.225	1186.56	1027.72	1.33195	0.981188	0.0337989
21648	A_73_P124316	A_73_P124316	A_73_P124316	Unknown	GAGGATTACATGAGAAGGTTGCTCACTTGAGAAATTACCCATTAAATCAGGAGATTAAAA	182.917	124.108	154.617	116.858	215.425	155.675	208.608	190.058	156.875	172.733	230.308	1.33091	0.983769	0.0243268
41497	A_73_P088541	NRCAM	NM_001206562	ref|Bos taurus neuronal cell adhesion molecule (NRCAM), mRNA [NM_001206562]	CATGTGTCGCACGGAATAAGTTAGGAATGGCAAAGAATGATGTTCACCTGGAAATCAAAG	60.0917	57.8417	66.85	77.475	79.4	71.0167	149.283	90.2917	62.8083	85.175	115.383	1.33027	0.985096	0.0456797
32912	A_73_P489193	UGT2A1	TC457590	PREDICTED: Bos taurus UDP glucuronosyltransferase 2 family, polypeptide A1, complex locus (UGT2A1), transcript variant X3, mRNA	AACACTGTGGGAAGGTACCATACCCTCCTTCCTATGTTCCTGCTATTTTATCAGAACTCG	157.175	198.983	127.508	137.692	245.825	237.783	214.425	163.933	191.867	149.958	211.483	1.32904	0.9861	0.0395014
49507	A_73_120182	TC463733	TC463733	tc|Rep: Probable succinate dehydrogenase membrane anchor subunit protein - alpha proteobacterium HTCC2255, partial (12%) [TC463733]	GGGGGGTGGGATACGGAGGGGTGAATTACTGCAATTAAAGGTTATTTTCAAATAGGTTTT	174.558	118.625	190.592	179.1	159.033	183.733	257.642	234.733	229.008	199.275	288.633	1.32882	0.987063	0.0367262
9331	A_73_P312511	TXNDC5	NM_001206732	ref|Bos taurus thioredoxin domain containing 5 (endoplasmic reticulum) (TXNDC5), mRNA [NM_001206732]	AAGTACTCGGTCCGAGGCTATCCCACACTGCTGCTTTTCCGTGGAGGAGAAAAGGTTGGC	883.542	1272.2	1009.5	868.55	1092.38	1030.99	1977.18	1255.4	1323.74	1413.66	1320.33	1.32866	0.982834	0.0375013
31618	A_73_P037566	TMEM55A	NM_001040594	ref|Bos taurus transmembrane protein 55A (TMEM55A), mRNA [NM_001040594]	GAGGGTATCTAGCAGTTCTTGATAAGCTACTCTGGACATCTTTAAATCATTTACCTAATG	126.792	95.7417	127.608	138.458	170.417	114.533	158.008	216.4	188.542	167.5	121.275	1.32788	0.98914	0.0475981
50954	A_73_P268676	STMN4	NM_001075580	ref|Bos taurus stathmin-like 4 (STMN4), mRNA [NM_001075580]	TTCATCAAGATGGCAAAGGAAAAACTGGCCCAGAAGATGGAATCCAATAAGGAGAACCGG	59.5917	47.45	49.3333	61.3	74.7	57.6	72.0167	87.7417	48.4417	69.6417	88.6417	1.32728	0.98415	0.0483528
35849	A_73_103201	LRTM2	DV884342	PREDICTED: Bos taurus leucine-rich repeats and transmembrane domains 2 (LRTM2), mRNA	GAGAAGCCCAAACCCATGGCCACGAGGATTCCTTTCAGATCCTCCCCAGGGGCCAAGGTG	98.6333	68.1583	79.05	87.2667	104.225	82.6833	123.467	160.917	81.6667	104.592	128.767	1.3271	0.983144	0.0479271
32400	A_73_P090931	LOC788535	ENSBTAT00000052078	PREDICTED: Bos taurus olfactory receptor, family 9, subfamily K, member 2-like (LOC788535), mRNA	CTGAGAAACAAAGATGTCAAAGAAGCTCTGAGGAAGATCCTGGGGAAAAACCTATTTTTA	58.4833	48.2167	60.4833	57.3333	65.125	61.95	72.7417	90.4333	73.325	71.6083	104.583	1.32706	0.988196	0.0113134
34669	A_73_P410954	BPIFA2B	NM_174802	ref|Bos taurus common salivary protein BSP30, form b (SPLUNC2B), mRNA [NM_174802]	TCATTGGCGAGTCTCAGGACACCACCCAACAGGAACCTGAAGGCAGCAGATGAGGAAACC	68.3417	57.05	54.6667	68.3333	59.275	71.7167	81.0667	88.2917	74.75	96.6167	113.583	1.32687	0.985237	0.0278964
28995	A_73_106849	TUBB1	NM_001144100	ref|Bos taurus tubulin, beta 1 (TUBB1), mRNA [NM_001144100]	CCAGGATTTGGTGTCCGAATACCAACAGTTTCAAGATGCCAGAGCAGATGTGGAAGAGGA	382.775	358.592	284.242	329.233	630.358	455.958	354.95	318.808	512.825	396.192	512.742	1.32674	0.982425	0.0443316
31235	CUST_2715_PI427023673	LKAAEAR1	ENSBTAG00000021423	LKAAEAR motif containing 1 [Source:HGNC Symbol;Acc:HGNC:33718]	TGGAGGAGAAAGTCCACGGCAGCATCTTCCCACGTTGACAGCGACCCCACAGCGCGAAAC	134.167	143.333	132.75	132.008	165.017	173.658	154.767	242.533	120.942	192.417	254.7	1.32619	0.983059	0.0393547
52001	A_73_P087456	FAM114A1	ENSBTAT00000047078	gb|PREDICTED: Bos taurus Protein NOXP20-like (LOC511583), mRNA [XM_588946]	CCCAGTAGAAACAGATATTCTGAAAGAGGACTTAGACAATCATTCTGAAAATGCTTTACA	70.9333	69.7917	83.5	88.6333	92.375	90.025	151.558	103.025	87.375	95.4167	160.108	1.3256	0.98461	0.0243823
21558	A_73_P090241	CSRNP2	NM_001192458	ref|Bos taurus cysteine-serine-rich nuclear protein 2 (CSRNP2), mRNA [NM_001192458]	AAGATATTGATGTGGAAAATGTGGAGGTGGATGATTACTTCTTCCTGCAGCCTCTGCCCA	144.417	109.85	134.758	151.608	149.258	161.775	187.808	200.042	145.592	188.992	249.858	1.32551	0.987011	0.0178864
22436	CUST_1192_PI427023673	CIART	ENSBTAG00000021487	circadian associated repressor of transcription [Source:HGNC Symbol;Acc:HGNC:25200]	GGTCTCATTATTACAATTTTCCAGTAACTCTGCCATCAAACTGTAGCTGTGCCCTTTCCC	64.875	70.2	69.8583	74.8083	61.5417	84.7167	100.508	103.642	112.867	90.0917	86.05	1.32477	0.985575	0.0318106
12613	A_73_117742	ENO3	NM_001034702	ref|Bos taurus enolase 3 (beta, muscle) (ENO3), mRNA [NM_001034702]	CAGGAGTGCACAGGACAGACCTGGGCCTTCAAGCCCTTCCCCCTGAAATAAAACACTGGT	1149.01	1961.28	1218.25	1592.11	1922.72	1951.41	2167.32	1490.11	1701.22	1968.24	1907.26	1.32465	0.978512	0.037589
48822	CUST_1391_PI427023673	RHOQ	ENSBTAG00000013749	Bos taurus ras homolog gene family, member Q (RHOQ), mRNA. [Source:RefSeq mRNA;Acc:NM_001205498]	GTCCAAGAAGCAGCAAACAGCATCTGAAGCCACAATCTATTATAAATACTTTATTTCAAC	484.267	354.475	456.358	595.892	634.45	469.708	574.825	495.592	710.175	760.825	688.742	1.3239	0.985128	0.0382237
36937	CUST_2879_PI427023673	SMTNL1	ENSBTAG00000027524	PREDICTED: Bos taurus smoothelin-like 1 (SMTNL1), mRNA	ATCCAGGAGCTGTACCGCAGCCTCGTGCAGAAGGGGCTGGTGAAGACCAAGAAGAAGTGA	62.1083	45.9333	55.725	45.1083	55.6167	61.325	76.1167	75.8583	66.2667	65.2667	79.6333	1.3231	0.983712	0.0123868
14889	A_73_P105027	IGLL1	NM_001083800	ref|Bos taurus immunoglobulin lambda-like polypeptide 1 (IGLL1), mRNA [NM_001083800]	CAGGGGCCTCTCCTCCCTCCCTGTTCCTGCTTCTCCTGAATAAAGACCTTCTCATTTATC	138148	175615	175615	139882	186201	150359	219804	173357	233276	288700	213329	1.32083	0.981831	0.0360925
34867	A_73_P034537	NCS1	NM_001040547	ref|Bos taurus neuronal calcium sensor 1 (NCS1), mRNA [NM_001040547]	AATCCAACAGCAAGTTGAAGCCTGAAGTTGTGGAGGAGCTGACCAGGAAAACCTACTTTA	98.1417	72.975	68.2333	66.8917	102.167	101.275	107.075	97.8583	70.0583	84.5083	119.208	1.32055	0.979076	0.0464104
25740	A_73_P333366	P2RY6	NM_001192295	ref|Bos taurus pyrimidinergic receptor P2Y, G-protein coupled, 6 (P2RY6), mRNA [NM_001192295]	TAAGTAGACTGCAACCAAAAGAAGGACCATGGATTTGGAAGATGGAGTCCAGGCTGAGAA	81.1	60.575	90.6167	89.6083	103.8	104.942	89.7333	125.425	146.242	86.7583	102.933	1.32019	0.977546	0.0215511
23611	A_73_120804	TC418639	TC418639	tc|Rep: Membrane-associated phosphatidylinositol transfer protein 2 (Phosphatidylinositol transfer protein, membrane-associated 2) (Pyk2 N-terminal domain-interacting receptor 3) (NIR-3). - Bos Taurus, partial (5%) [TC418639]	ATGAGGACAGACCCAGTCTCCCATAAGGAAGCCAGGCACCTCTGAAGTCTCCCTGATGCA	160.125	185.283	164.867	140.008	181.725	239.125	239.05	200.35	160.433	207.267	420.425	1.32016	0.985746	0.0464137
44266	A_73_111571	APOL3	NM_001100297	ref|Bos taurus apolipoprotein L, 3 (APOL3), mRNA [NM_001100297]	ATGGTCTCTAACTCTACTTCTCCAGCATCAACTCACATTTGAACTCAGCAGGCAGTGACT	1411.96	1241.23	1474.86	1314.12	1671.27	1888.47	2090.89	1333.91	1394.88	2260.28	1842.72	1.31812	0.978956	0.0309762
39312	CUST_1305_PI427023673	UBALD2	ENSBTAG00000013792	UBA-like domain containing 2 [Source:HGNC Symbol;Acc:HGNC:28438]	GTTTGAGACCGCCCTGAGCACGTTTTTCCAAGAAACCAACATTCCCAACGGTCACCACCA	528.383	597.825	438.025	402.625	556.8	766.533	716.133	553.242	670.433	573.675	657.133	1.31758	0.986817	0.0159034
42696	A_73_110248	DNAJB1	NM_001033763	ref|Bos taurus DnaJ (Hsp40) homolog, subfamily B, member 1 (DNAJB1), mRNA [NM_001033763]	ACTGCCAACACAAGACCAAAGTGTGTGACTTGTCAATGTGCAGCGTGACAGCATTAAAGA	1682.28	1307.22	1490.59	1275.88	1774.56	1920.22	2241.62	1701.83	2102.19	1470.47	1952.89	1.31726	0.983082	0.0138542
45534	A_73_P069871	ZSWIM6	ENSBTAT00000028278	ens|LOC538841 Fragment [Source:UniProtKB/TrEMBL;Acc:Q0MQ69] [ENSBTAT00000028278]	CTGAAACAAATCTACAAAGGCAAAAAGAAACTGATGATGTTGGTTCGGGAGAGGTTTGGT	73.7833	53.6167	106.183	70.5833	80.075	113.675	95.3583	94.6167	92.0833	99.4583	93.7333	1.3163	0.984329	0.042631
9644	A_73_P032876	TNMD	NM_001099948	ref|Bos taurus tenomodulin (TNMD), mRNA [NM_001099948]	AGAATTCGACTCCATGTTGGATGAGAGAGGTTACTGTTGTATTTACTGCCGTCGAGGCAA	43.125	53.6833	39.0667	47.5833	42.975	72.5167	64.2583	63.1333	49.1833	60.6917	63.5083	1.31626	0.984197	0.0324665
50275	A_73_P053166	SCGB1A1	NM_001076976	ref|Bos taurus secretoglobin, family 1A, member 1 (uteroglobin) (SCGB1A1), mRNA [NM_001076976]	AAGTCAGCTGAAGACGCTGGTAGACACCCTCTCCCCGAAGGCCAAGGACAGCATGTTAGA	140.767	197.033	181.658	202.292	253.342	247.517	235.675	248.308	205.05	237.133	272.333	1.31554	0.984596	0.00393409
15746	A_73_P046111	MYL9	NM_001075234	ref|Bos taurus myosin, light chain 9, regulatory (MYL9), mRNA [NM_001075234]	TGCAAGAGGGCGGACGTTCATCTTGGGGAGGCAGAGCCTCTAATAGAAGGTTGAGCACTG	8898.83	8043.02	8526.7	7290.65	13195.3	11846.8	12030.3	7666.82	10294.3	10597.8	8710.63	1.31516	0.985033	0.0344509
32426	A_73_115338	RGMB	ENSBTAT00000053100	gb|PREDICTED: Bos taurus RGM domain family, member B (RGMB), mRNA [XM_613847]	TCTTCAAAGCGCACCGGGAGTGTACGGATCAGAAAGTGTACCAAGCCGTGACTGATGACC	58.5917	43.5	38.9667	56.0917	49.025	61.95	70.225	65.8917	55.4333	62.0667	89.0667	1.31515	0.979831	0.0361727
30683	A_73_101652	TCN2	NM_174195	ref|Bos taurus transcobalamin II (TCN2), mRNA [NM_174195]	CTGCGTTGTAGCGGCTGGTGAGGGTTTCTGCAGAGCTCTCAGCTCACCTCTAGAAGGATT	1654.38	2449.55	1539.22	2164.56	2158.59	3007.63	1988.12	2007.14	2618.12	3156.22	2915.92	1.31509	0.983799	0.0482724
48767	A_73_P193172	COL6A3	ENSBTAT00000018479	PREDICTED: Bos taurus collagen type VI alpha 3 (COL6A3), transcript variant X6, mRNA	TAAAATCTGCAGGAATTGCGAGCTTAGGGGTTGGAGACCGAAATATTGACAGAACAGAGC	47.825	48.8917	50.225	46.6583	56.1833	68.9583	55.9667	70.6917	58.5333	63.5083	72.65	1.31503	0.98317	0.00385615
28152	A_73_P063191	FAM198A	ENSBTAT00000003853	PREDICTED: Bos mutus family with sequence similarity 198, member A (FAM198A), mRNA	AGTCATGAAGGTTCTGGAATCAGGGTGTCTACAGAATATGCTGCTCAAGTCGCTACAGAT	77.6833	71.525	58.1	95.2	76.875	76.9167	103.558	142.467	92.1833	101.383	110.4	1.315	0.977659	0.0449847
31622	CUST_1385_PI427023673	WHSC2	ENSBTAG00000017921	Bos taurus Wolf-Hirschhorn syndrome candidate 2 (WHSC2), mRNA. [Source:RefSeq mRNA;Acc:NM_001102353]	CAGAACCCCAACGTCCAAGACATCTTAGGGGAGCTCAGAGAGAAGGTGAACGAGTGCGAG	140.825	134.042	117.975	108.208	135.85	161.917	177.2	196.625	139.325	154.767	189.45	1.31452	0.982688	0.0121997
20176	A_73_P401006	GPR116	NM_001193243	ref|Bos taurus G protein-coupled receptor 116 (GPR116), mRNA [NM_001193243]	GTCCAAAAAATGTGGATGTGTTCTGTCACTTTGCCAATGCCGCTAATAATTCAGTCCAGA	50.2833	43.6917	46.4	50.3417	70.6583	47.5083	65.05	59.5917	45.8333	74.025	65.3833	1.31283	0.981223	0.0383723
25054	A_73_104718	AQPEP	NM_001206325	ref|Bos taurus laeverin (AQPEP), mRNA [NM_001206325]	GTTCAGGCCAAATTACAGACAATAAAGAACGAGAATCTGAAAAATAAAGAGCGAAGTGCC	63.2333	57.35	59.45	71.3	74.3583	68.5417	81.85	107.183	86.6083	65.6167	122.675	1.31231	0.984268	0.0251537
33337	A_73_P090946	SNRPF	NM_001195027	ref|Bos taurus small nuclear ribonucleoprotein polypeptide F (SNRPF), mRNA [NM_001195027]	CCTTTATATCAGGGGTGTTGAAGAAGAAGAAGAAGATGGGGAAATGAGAGAATAGCATCT	405.45	386.033	651.042	505.933	632.725	513.892	710.425	651.9	515.433	619.433	630.217	1.31222	0.9799	0.0420984
49037	A_73_P450226	THBS2	NM_176872	ref|Bos taurus thrombospondin 2 (THBS2), mRNA [NM_176872]	GAGACTTCATGTGGAGTGAAAATTGAGCATGATATTGCATTGTTTTTCTTTTCTTCTGTG	52.775	42.2333	47.2917	63.3167	75.0917	58.225	63.575	76.7917	53.1583	63.5583	75.2	1.31143	0.982266	0.0220974
21253	A_73_P417931	DIP2A	ENSBTAT00000061028	gb|PREDICTED: Bos taurus disco-interacting protein 2A (DIP2A), mRNA [XM_596225]	TGGCCGACCATTCTGGACACAGATGACATACCCAAGAAGAAGGTGGCCAGCGTCTTCAGG	54.8167	81.7833	55.875	67.925	90.8583	73.5583	71.775	78.0667	91.275	88.3917	90.7833	1.31079	0.982984	0.017229
48636	A_73_119011	A_73_119011	A_73_119011	Unknown	CTACCAGGACACCTGGAGAAGTGTGCCAAGTGTGCAAGGTTGTCCGGGAGCGCATCATCC	53.7417	39.8667	57.1417	75.8833	73.0917	72.0667	91.0583	69.675	56.7167	64.1583	82.3	1.31044	0.980394	0.0454426
20392	A_73_P058831	PDAP1	ENSBTAT00000061310	gb|PREDICTED: Bos taurus PDGFA associated protein 1-like (PDAP1), mRNA [XM_001788801]	AAAGCAAAAGATGATGCGACCTTGTCAGGAAAACGAATGCAGTCTCTCTCCCTGAACAAG	321.567	254.725	261.442	206.325	359.792	335.467	421.092	265.208	366.15	318.975	310.158	1.30998	0.983348	0.0221998
13089	A_73_P401671	TAOK2	NM_001193091	ref|Bos taurus TAO kinase 2 (TAOK2), mRNA [NM_001193091]	AAGATGTCCTACAGTGGAAAGCAGTCAAATGAGAAATGGCAGGACATCATCAAGGAGGTG	73.8833	86.6917	64.575	77.25	88.2167	86.1583	115.208	97.1	83.15	103.35	148.05	1.30815	0.984821	0.0198969
23441	A_73_115752	TMPRSS13	XM_607560	gb|PREDICTED: Bos taurus transmembrane protease, serine 13 (TMPRSS13), mRNA [XM_607560]	CAAAGGGACCGAGCCATTTGCAACCTCCTCTGGGCTAAAGGCCACCAGACACCATCGTTA	59.3833	70.2917	80.2667	67.425	92.825	108.075	67.2167	89.3083	81.6917	81.0167	132.625	1.30747	0.982453	0.0327372
19911	CUST_2246_PI427023673	EPS8L2	ENSBTAG00000022147	EPS8-like 2 [Source:HGNC Symbol;Acc:HGNC:21296]	AAGTACGTCAAGGTCCTCTATGACTTCACGGCCCGCAACGCCAACGAGCTGTCAGTACTC	61.3083	65.5833	64.95	64.6167	73.1	70.6	111.4	87.2667	90.35	68.4917	97.8	1.30699	0.978251	0.015862
36545	A_73_P432171	GAK	NM_001046084	ref|Bos taurus cyclin G associated kinase (GAK), mRNA [NM_001046084]	ATGCGAAGGGAGATCTGGATATTTCTTACATCACGTCTAGAATCGCAGTCATGTCGTTCC	83.5417	84.875	82.1917	75.175	84.1833	103.117	131.875	118.025	95.1333	88.45	142.425	1.30698	0.9771	0.0225551
27797	A_73_112690	LOXL4	NM_174384	ref|Bos taurus lysyl oxidase-like 4 (LOXL4), mRNA [NM_174384]	ATCTTCACAGGTCTGACGCTCTCATGCCAATAAAGGTTGCTCACTATGGACTGCTACAAA	97.525	65.3833	91.1	81.575	121.358	107.133	124.917	120.583	75.2	100.408	114.05	1.30673	0.98285	0.0334295
20939	A_73_P392246	FBXO18	NM_001099063	ref|Bos taurus F-box protein, helicase, 18 (FBXO18), mRNA [NM_001099063]	TCTGTGGGCCAGGACAGCTCTAAGGACTCAGAGGATGAAATGATCTTCGTGGCAGGGAGC	151.592	96.95	130.458	155.525	161.958	125.708	214.742	176.117	177.15	158.258	213.9	1.3055	0.98282	0.0385412
22485	A_73_P082491	CCDC88A	NM_001206209	ref|Bos taurus coiled-coil domain containing 88A (CCDC88A), mRNA [NM_001206209]	TGGACAAAGTACAAGAAAACAGAAATTCAAAAAGCAGGTCTAGGGAACAACAAAGCTCCT	104.492	94.325	114.667	91.525	130.867	101.958	134.85	154.55	131.358	119.042	142.242	1.30524	0.983172	0.0137204
28999	A_73_P122986	CACNA1I	XM_616599	gb|PREDICTED: Bos taurus calcium channel, voltage-dependent, T type, alpha 1I subunit (CACNA1I), mRNA [XM_616599]	AATCATCAAGGACTCCTTGGAGGGGGAGCTGACCATCATCGACAACCTGTCCGGGTCCAT	72.7917	61.4333	61.6917	67.6917	71.4	86	94.2083	89.2417	65.8917	85.7667	101.433	1.30453	0.981988	0.0192191
24985	A_73_P115851	KCND3	NM_001191378	ref|Bos taurus potassium voltage-gated channel, Shal-related subfamily, member 3 (KCND3), mRNA [NM_001191378]	TAATTTGAAAGCAGATGACGGACTGAGACCAAACTGCAAAACATCCCAGATCACCACAGC	61.35	82.8333	62.025	67.1667	80.5833	82.1167	105.742	89.6417	84.775	81	88.0917	1.30453	0.986761	0.010734
36382	A_73_P283561	ZNF532	ENSBTAT00000046420	tc|Rep: zinc finger protein 532 - Rattus norvegicus, partial (33%) [TC415683]	ATGCTGGAGAAACACATACAGCTCATGCACGGCATTAAGGATCCTGACTTGAAAGAGATG	43.7167	53.7417	46.85	49.5583	45.6667	53	75.925	68.4667	60.8167	60.0417	79.025	1.30417	0.982087	0.0329406
30848	A_73_P494378	A_73_P494378	A_73_P494378	Ovis canadensis canadensis isolate 43U chromosome 13 sequence	GCAAAATAATAAGATAGCTATGACTCATATGAATGTTGTGAGCAAGGGAGTCAAGAGTCC	52.375	44.6333	46.6167	61.2083	63.8333	64.4	66.85	67.325	58.9083	64.7	68.1667	1.30416	0.982577	0.00736796
16181	A_73_P057921	BAIAP3	ENSBTAT00000018748	PREDICTED: Bos taurus BAI1-associated protein 3 (BAIAP3), transcript variant X4, mRNA	AGTACTACCTGGACAAGCTCAAGCAGAGATCCATGGAACACAACCGGTTCGGGCGCCTGA	57.1667	63.5833	55.925	72.35	84.3083	67.5583	81.3583	126.492	62.9167	67.825	114.7	1.30392	0.97883	0.0446468
19801	A_73_P071071	FOXN4	NM_001205815	ref|Bos taurus forkhead box N4 (FOXN4), mRNA [NM_001205815]	ATCATGGACTTCGCTCTGCAGGGGAACCTCTGGGAGGAGATCAAGGATGAAGGCTTCAGC	52.425	50.5	61.25	78.7083	80.8083	74.95	73.3083	74.925	76.55	65.3667	76.5833	1.30291	0.979683	0.0293721
2062	A_73_115247	MS4A7	NM_001077040	ref|Bos taurus membrane-spanning 4-domains, subfamily A, member 7 (MS4A7), mRNA [NM_001077040]	GCGAGTCGTGTGGTTTATAGGCCCTGCTTCTGTAGCACTTTCATACTCACATTGCTTAAA	4472.32	4060.69	3545.13	4777.94	7597.53	5000.81	6649.6	3969.46	4762.31	6527.43	4692.48	1.30247	0.978934	0.0497069
24970	A_73_102818	PACSIN1	NM_001101101	ref|Bos taurus protein kinase C and casein kinase substrate in neurons 1 (PACSIN1), mRNA [NM_001101101]	TCTACGACTACGACGGCCAAGAGCAGGACGAGCTCAGCTTCAAGGCGGGAGACGAGCTCA	55.6333	44.5583	62.025	60.2583	53.8917	60.2917	71.9917	79.55	80.6667	69.975	91.1917	1.30165	0.986418	0.0313545
36427	A_73_P393836	MYL2	NM_001035025	ref|Bos taurus myosin, light chain 2, regulatory, cardiac, slow (MYL2), mRNA [NM_001035025]	TTGACCCTGAAGGCAAAGGAGTGCTCAAGGCTGATTAATATCAAGGAAGATGCTGACAAC	69	60.375	48.5083	57.375	56.6	90.5083	78.3167	76.0583	69.5	70.7667	92.2667	1.30157	0.980589	0.027677
42309	A_73_P042716	LYZL1	NM_001077910	ref|Bos taurus lysozyme-like 1 (LYZL1), mRNA [NM_001077910]	CCTGATGGTCCTTCTCAAAGTTGGAGAGCGAAAGTTAAGCTATATTTTTAAGGAAATAAA	55.5417	56.2667	63.1667	52.675	75.4583	89.5083	55.8833	64.875	73.6917	82.1667	73.1	1.3012	0.984328	0.018266
31268	A_73_P382531	CLEC1A	NM_001076081	ref|Bos taurus C-type lectin domain family 1, member A (CLEC1A), mRNA [NM_001076081]	AGATAAACACACAGGAAGTGCTGGAGTTTGCCATGCCTCAGAGCTACTCTGAGTTTTTCT	63.9	72.75	58.9833	80.025	88.0667	64.2333	96.8917	93.0083	77.6417	89.1833	113.933	1.30084	0.981175	0.0349606
40350	CUST_2935_PI427023673	LOC508098	ENSBTAG00000038326	PREDICTED: Bos taurus uncharacterized LOC508098 (LOC508098), transcript variant X1, mRNA	TTCTAAGAAGCCTGATGTTCTGCCGAAGAAGTCCAAGAAAATGAAGGGAACGGTGTCCTT	48.175	48.975	45.7333	57.05	79.75	58.9417	62.275	66.775	72.425	58.9417	60.85	1.30026	0.982431	0.00607046
23683	A_73_P039541	TXNDC3	NM_001046235	ref|Bos taurus thioredoxin domain containing 3 (spermatozoa) (TXNDC3), mRNA [NM_001046235]	ACACTGGAAACAGTTAATTGGACCAAGCAATGTTGAAGAAGCCAAAGAATATCTTCCAGA	54.875	67.525	48.9833	55.0667	79.0417	67.55	70.9667	88.2917	60.2583	67.0833	77.325	1.29899	0.982845	0.0150406
44431	A_73_109007	MGAT2	XM_001257009	PREDICTED: Bos taurus mannosyl (alpha-1,6-)-glycoprotein beta-1,2-N-acetylglucosaminyltransferase (MGAT2), mRNA >gi|741940457|ref|XM_005211733.2| PREDICTED: Bos taurus mannosyl (alpha-1,6-)-glycoprotein beta-1,2-N-acetylglucosaminyltransferase (MGAT2), mRNA	AAGAATTGCCTGTGCTCTGGAACCTGCATAGAACACACTTTTCTTTTGGAATGTATTTGA	1151.12	704.333	936.233	977.908	1371.17	1081.52	1208.38	1049.59	1254.27	1093.08	1593.75	1.29845	0.980723	0.0231662
28377	A_73_P070526	INTU	NM_001205855	ref|Bos taurus inturned planar cell polarity effector homolog (Drosophila) (INTU), mRNA [NM_001205855]	CATTTGGGGAACCTGAAAAAGGACCTTTCAGAAAAAGAACTGGATATATATAACACAGTA	55.875	55.4417	59.8083	54.8667	61.3333	63.3583	85.9667	72.975	99.85	58.4083	83.3167	1.29793	0.969811	0.0250871
52516	A_73_P147586	DN742456	DN742456	gb|1405016 MARC 7BOV Bos taurus cDNA 3', mRNA sequence [DN742456]	ACTTCCTTCCACATAGGGGTGGCGAAGTGATTTTATTGGGGCCAATGAAATAAATGTGAA	59.1083	48.5917	47.1167	62.4833	55.9083	73.7667	75.1583	85.875	51.6417	71.1083	73.3833	1.29779	0.977294	0.040743
36485	A_73_111369	TBC1D8	NM_001206142	ref|Bos taurus TBC1 domain family, member 8 (with GRAM domain) (TBC1D8), mRNA [NM_001206142]	TTCACTTTGTGTCCTTCCAAAAAATGTGTACAAACCACGCTTTCAATGTTGGCCTCCAAG	984.55	1062.73	1064.6	1335.54	1431.99	1443.13	1204.34	1103.5	1690.26	1767.3	1414.87	1.29682	0.981784	0.0283642
52375	A_73_102253	ATP8B3	NM_001076491	ref|Bos taurus ATPase, aminophospholipid transporter, class I, type 8B, member 3 (ATP8B3), mRNA [NM_001076491]	AAACCTTAGTGCTGTGATGGAAACTGTACCACCAAGTGCAAAAGGATCATCCATCAGCGA	94.85	86.3667	81.05	77.4333	154.325	99.875	110.233	112.067	96.5417	86.9	142.225	1.29622	0.978327	0.0235129
22515	A_73_P039506	C16H1orf21	NM_001081547	ref|Bos taurus chromosome 1 open reading frame 21 ortholog (C16H1orf21), mRNA [NM_001081547]	GCTCAGATGCAGACGGAAGTGTGATCACAATCATTTTGAATCCCTCTTGCCCACTTTTTT	583.683	717.642	495.158	538.708	878.067	704.833	736.892	599.292	767.975	892.4	656.467	1.29612	0.980214	0.0260135
8809	CUST_2587_PI427023673	TAF1C	ENSBTAG00000018772	Bos taurus TATA box binding protein (TBP)-associated factor, RNA polymerase I, C, 110kDa (TAF1C), mRNA. [Source:RefSeq mRNA;Acc:NM_001077888]	TCTAACGTGGAGAGGGAGGCACTTTGGACCCATGTTAGGGGTTGAATAAACCCATGACTG	2340.04	2249.61	2122.73	2392.43	3006.24	4051.53	2864.42	2129.28	2924.17	3077.33	2896.95	1.29526	0.982805	0.0236144
32457	A_73_115729	PAEP	NM_173929	ref|Bos taurus progestagen-associated endometrial protein (PAEP), mRNA [NM_173929]	GACTACAAAAAGTACCTGCTCGTCTGCATGGAGAACAGTGCTGAGCCCGAGCAAAGCCTG	53.575	49.275	58.5	74.5167	65.3667	59.975	93.4667	77.2917	71.775	70.8083	91.7833	1.29468	0.983922	0.0357905
26033	A_73_P078431	LOC538185	ENSBTAT00000056322	PREDICTED: Bos taurus diacylglycerol kinase kappa (LOC538185), mRNA	AATGATGCAGTAGATGTTACATTTAGTCTTAAAGGGCTCTACGATGACACCAAAGCTTTC	44.5583	61.2667	43.5083	52.825	56.2167	83.0167	55.3	63.725	60.0167	58.7333	86.3333	1.29349	0.984238	0.0323779
29809	A_73_120980	SGCD	NM_001191263	ref|Bos taurus sarcoglycan, delta (35kDa dystrophin-associated glycoprotein) (SGCD), mRNA [NM_001191263]	GCCAACGGGAGGTTATTCCTGTCCCAGGCAGGAACCGGTTCCACCTGTCAGATAAACACA	57.9833	47.9917	51.825	63.4583	63.0417	75.2	72	79.3667	62.8583	73.025	72.175	1.29222	0.983239	0.00743874
41444	CUST_1543_PI427023673	MMP15	ENSBTAG00000012919	Bos taurus matrix metallopeptidase 15 (membrane-inserted) (MMP15), mRNA. [Source:RefSeq mRNA;Acc:NM_001191434]	GGTGGGGAGGGGATCAGTGTCTGTAAATAATCTGCACTGATTAAATCGTTCTGCCGGCGA	127.383	140.458	110.25	150.842	193.625	158.625	181.908	178.633	125.592	139.642	214.408	1.29215	0.979846	0.0413747
53743	A_73_P083041	LOC509074	ENSBTAT00000055712	PREDICTED: Bos taurus olfactory receptor 1L8 (LOC509074), mRNA >gi|982991185|ref|XM_015465465.1| PREDICTED: Bos taurus olfactory receptor 1L8 (LOC509074), mRNA	TATCTACAGCCTGAGAAACAAAGACCTGAAACAGGGCCTGAGAAAGCTGTTGGTTAGAAG	50.05	52.5333	43.45	48.4583	53.8417	141.258	62.625	63.0083	58.275	60.0417	70.2167	1.29189	0.984109	0.0400542
13204	A_73_P084036	LYL1	NM_001193074	ref|Bos taurus lymphoblastic leukemia derived sequence 1 (LYL1), mRNA [NM_001193074]	AAGATGAGCAAGAACGAGGTGCTCCGCCTGGCCATGAAATACATTGGCTTCCTGGTGCGG	134.267	203.533	139.358	165.792	193.608	183.817	190.975	228.375	196.533	168.45	271.617	1.29163	0.980437	0.0398706
45238	A_73_107184	SEC24D	TC434506	PREDICTED: Bos taurus SEC24 homolog D, COPII coat complex component (SEC24D), transcript variant X1, mRNA	GGTTTGCATAGCAGACTTTTAAATAGCCTTGGAATCTATTTTGTGGAACAATTTGTGTTC	367.6	317.033	427.2	525.175	513.433	466.375	493.1	410.708	642.175	520.375	582.85	1.29147	0.978925	0.0414604
45198	A_73_120748	PDE1A	NM_174414	ref|Bos taurus phosphodiesterase 1A, calmodulin-dependent (PDE1A), mRNA [NM_174414]	CATCAATTAAAGAAGAAAGTGAAGGTGGATATGTCCATCCTAATGAGTTTTCTGTTGCAC	48.6583	42.9667	43.95	47.75	70.5667	69.5083	61.0667	53.3917	48.9833	46.1167	62.6417	1.29129	0.974475	0.0253716
46570	A_73_P363311	AKAP7	NM_001102266	ref|Bos taurus A kinase (PRKA) anchor protein 7 (AKAP7), mRNA [NM_001102266]	ATTGCTGCTACTAACAGATCATGCTGGAGGAGGAAATTATTAGAGATCAAATATGTAATC	195.242	112.383	155	153.683	223.575	152.167	168.092	208.825	196.783	222.292	206.717	1.29098	0.981502	0.0377274
24454	A_73_P135566	CN440696	CN440696	gb|BE04023A1B11 Normalized and Subtracted bovine embryonic and extraembryonic tissue Bos taurus cDNA clone BE04023A1B11 5, mRNA sequence [CN440696]	AAAGGAAACACACTTCTAATAAGAAAGCACTAAAGGCGTCATTCTTATCCTTTCATTTGC	78.0167	46.2833	79.325	62.35	81.7833	85.9667	75	90.85	104.75	83.325	88.975	1.29081	0.978542	0.0177132
20353	A_73_P036501	ILDR1	NM_001102214	ref|Bos taurus immunoglobulin-like domain containing receptor 1 (ILDR1), mRNA [NM_001102214]	GTACAAAGTCACAGAGAAGCACTTTTGCACCAGTTTTATTCCTTTCCTTTGTTTTCTTCT	92.4333	114.283	104.383	110.208	158.933	109.925	141.567	104.167	176.183	142.967	122.15	1.29065	0.978338	0.0360705
33810	A_73_P072595	KIFC2	NM_001206788	ref|Bos taurus kinesin family member C2 (KIFC2), mRNA [NM_001206788]	ACAGTGTCTGCATTTTCACCTACGGTCAGACAGGGACGGGGAAGACCTACAGCATGGAGG	74.2917	55.4417	57.5917	80.5333	98.25	77.325	93.6667	96.7667	66.8583	67.1667	102.408	1.29057	0.980248	0.047029
51623	A_73_117046	TMEM66	NM_001076856	ref|Bos taurus transmembrane protein 66 (TMEM66), mRNA [NM_001076856]	GAAGCATGCAGTTTTCTGTGGAATCTCAAATGTTGTGTAGCAGTCTCTTTCAATCTTACA	2634.72	1834.99	2549.06	3336.5	3383.18	2471.29	3178.53	3072.43	4350.48	3443.98	3419.73	1.29057	0.981119	0.0472222
932	A_73_119590	ZFHX3	XR_084605	PREDICTED: Bos taurus zinc finger homeobox 3 (ZFHX3), transcript variant X4, mRNA	AAAGCATACATGAACGTGACCCTGAGGTGAAGAGGTATATGAGCAGCCTTTGCAATGTAC	191.233	290.183	237.758	274.483	290.608	317.033	260.475	297.175	377.85	286.333	454.017	1.2891	0.973285	0.0375661
22391	A_73_118917	CLDN8	NM_001098096	ref|Bos taurus claudin 8 (CLDN8), mRNA [NM_001098096]	ACTAAGGCACAGGTATACTATATCTTTGTGTTTCCCCCAGATTTTATTGAACTGTTAATC	62.8583	71.1833	63.4667	88.3167	81.0083	84.8417	94.9833	100.95	73.875	89.5583	111.833	1.28847	0.981155	0.0265665
10717	A_73_P033896	ZNF773	NM_001101932	ref|Bos taurus zinc finger protein 773 (ZNF773), mRNA [NM_001101932]	GGTGTTCAGTATTTCTCCCTGTGTATTTGCCATCATATGTTTTCTTTAGTGAATTATCTG	263.05	146.792	298.867	269.942	349.15	226.167	354.617	358.017	291.5	332.417	368.525	1.28692	0.984618	0.0409211
35454	CUST_2086_PI427023673	STK40	ENSBTAG00000015969	Bos taurus serine/threonine kinase 40 (STK40), mRNA. [Source:RefSeq mRNA;Acc:NM_001075727]	ACAGCCCAGGTCACATGTGGGGTCAGCAGAGGTACCGCGAAGCTACCTTTTGGAATGATT	417.65	406.5	381.017	513.733	510.017	485.808	578.492	572.408	460.317	596.542	608.267	1.28688	0.979238	0.015632
22887	A_73_105528	ICA1	NM_001038168	ref|Bos taurus islet cell autoantigen 1, 69kDa (ICA1), mRNA [NM_001038168]	TCCTGATGCTATTGGGAAAACCGATAAAGAACATGAATTGCTCAATGCATGAGTCTGCTG	126.992	183.683	170.6	177.45	198.292	197.183	225.158	166.95	288.075	256.575	172.333	1.28656	0.970656	0.0451523
28696	A_73_115484	TNFSF15	NM_001205782	ref|Bos taurus tumor necrosis factor (ligand) superfamily, member 15 (TNFSF15), mRNA [NM_001205782]	AGGAAACTTAAAAACAAAATTCAAAGCCCCAGAAATAGTCCAAACACTTCAGACGCAAAA	123.767	132.525	143.058	138.092	134.333	160.008	190.083	224.742	135.025	167.758	209.208	1.28529	0.973808	0.0392341
30843	A_73_115781	CKAP4	ENSBTAT00000015804	ens|Late passage cDNA-1 Fragment [Source:UniProtKB/TrEMBL;Acc:B2DFX8] [ENSBTAT00000015804]	CTTGGAGTCCGCCAAGGGTTTGCTAGAGGACCTGAGGAATGACCTGGATAGGTTGTTTGT	14694.6	15382.4	14268.2	17297.5	17297.5	21835.3	20572.7	14946.6	18830.9	19925.8	23870.4	1.28456	0.979609	0.02581
37558	A_73_P075456	LOC109568847	ENSBTAT00000045504	PREDICTED: Bos indicus RNA-binding motif protein, X chromosome-like (LOC109568847), mRNA	TAAGAGGACCACTTATGTCAAGAACCCAATAAGACCACCATCTTACAGAGATCTTCAGTA	58.7333	50.425	50.625	62.65	73.725	69.1417	70.1833	80.3917	55.4417	61.4583	91.325	1.28433	0.978889	0.0262083
33329	A_73_105236	APH1A	NM_001034670	ref|Bos taurus anterior pharynx defective 1 homolog A (C. elegans) (APH1A), mRNA [NM_001034670]	GGGTGGTGTATTCCATCCTTTTAATCGAGGTGTTTGTGATTTTGACTAATAAAAAGGACT	4363.66	4282.35	4681.64	4018.03	5240.45	5263.11	6625.27	5161.51	7013.01	4714.11	5854.18	1.28413	0.977637	0.0101699
35619	A_73_P377756	TKT	NM_001003906	ref|Bos taurus transketolase (TKT), mRNA [NM_001003906]	ATCAACATTCGCGTATTGGACCCTTTCACCATCAAGCCCCTGGATAAGAAGCTCATTCTT	17639.4	16638.8	13631.5	16017.8	20717.7	15589	16980.5	22293.8	24758.3	23282.5	19126.1	1.28338	0.974986	0.034277
49560	A_73_117995	CO883661	CO883661	gb|BovGen_11986 normal cattle brain Bos taurus cDNA clone RZPDp1056M1215Q 5', mRNA sequence [CO883661]	AAATTTAAATGCTGCAAGCCCAATGAAAGGTACAGCTTTGGTGCCTGTGACACTGCAGAT	1283.28	989.167	1096.86	1124.58	1952.89	1214.16	1412.36	1092.38	1539.43	1750.75	1314.12	1.28309	0.977578	0.0391779
29311	CUST_1261_PI427023673	ENSBTAG00000014982	ENSBTAG00000014982	PREDICTED: Bos indicus chromosome 7 C19orf71 homolog (C7H19orf71), mRNA	AGCGTGCTGTGGAAGGACAGGCCCATCAGGGGCAAAGAATTCGATATTGGAAGTCACAGG	86.3833	81.3	79.6	112.15	90.2	100.35	112.192	121.383	102.958	128.867	144.392	1.28309	0.978278	0.0372054
22261	A_73_105309	TLR4	NM_174198	ref|Bos taurus toll-like receptor 4 (TLR4), mRNA [NM_174198]	CGTCTTCTCTATCAACCCATACCATAAATAAAACTCTTAGAGACATGCTGGACATATCCA	581	489.008	605.317	645.975	778.275	617.908	725.742	753.792	961.925	812.408	595.733	1.28227	0.983052	0.0255968
25466	A_73_P325476	AMPD1	NM_001100349	ref|Bos taurus adenosine monophosphate deaminase 1 (AMPD1), mRNA [NM_001100349]	CAAGCCACTTCCTTACCCAAATCTGGACACCTTCTTAGATGATATGAATTTTTTACTTGC	81.0417	62.9083	69.6417	84.3083	79.5583	109.692	114.25	97.375	84.2833	83.7167	100.308	1.2821	0.977449	0.0212021
22745	A_73_P068996	ALPK3	ENSBTAT00000002122	PREDICTED: Bos taurus alpha kinase 3 (ALPK3), transcript variant X4, mRNA	TGTCACAGACTTGGCAGGGGTTAACTGGAAAATGACTGATGTGCAGATTGCTACCAAACT	75.0333	67.3417	72.2667	67.525	77.95	73.9583	86.6083	86.275	100.375	120.875	101.158	1.28194	0.977489	0.0180016
39281	A_73_P113406	FAM169B	ENSBTAT00000027333	PREDICTED: Bos taurus family with sequence similarity 169 member B (FAM169B), transcript variant X3, mRNA	TAAGATTCTGTGGCGAGATGGAGCAGCTGTTGGATTTTACACAACCAAAAGGAAAGGCAG	48.5917	50.2833	53.3583	53.7333	52.075	52.5917	74.9417	66.6167	57.9333	77.1833	81.55	1.28194	0.970734	0.0358898
30867	CUST_439_PI427023673	MATN4	ENSBTAG00000004148	Bos taurus secretory leukocyte peptidase inhibitor (SLPI), mRNA. [Source:RefSeq mRNA;Acc:NM_001098865]	GCAGAAGAAGCCAACAAATGTCTGTTGACTTATCAATAAATAAATGAGCATGTTTCTCTC	46.1167	49.4333	54.7417	53.4667	54.625	62.7417	76.025	94.7333	61.8667	60.8583	67.1833	1.28159	0.978656	0.0156187
31392	A_73_P489858	LOC517884	NP9568242	PREDICTED: Bos taurus PRAME family member 12 (LOC517884), mRNA	GAAGGTCATGCATTCTATCATCCTGAGCCCATTATATACCAGGGAAATATCCTTGCCTAG	59.225	53.6167	61.025	74.8667	58.1667	82.3	76.7833	80.7167	84.875	77.5583	79.8417	1.28029	0.974808	0.0334392
36177	A_73_P139451	ELAVL3	XM_882372	gb|PREDICTED: Bos taurus ELAV-like protein 3, transcript variant 8 (ELAVL3), mRNA [XM_882372]	TAAATCTAGACACCCAAGCATGGAGACACATAGTCACAACACCCAGAGACACACAGACAT	68.95	68.7417	40.9083	71.6917	76.4417	90.5083	83.7917	85.275	73.0833	62.2917	105.775	1.2796	0.971282	0.0366554
10686	A_73_P041916	STARD8	NM_001102517	ref|Bos taurus StAR-related lipid transfer (START) domain containing 8 (STARD8), mRNA [NM_001102517]	AGCACAGTCCATGTGATACCCCCCAGTGCAACAATAAAGCATTCCTAGAGATGCAAAAAA	131.158	139.533	132.033	156.517	157.283	139.975	199.625	151.808	184.708	197.533	217.442	1.27922	0.978323	0.0295151
29294	CUST_2150_PI427023673	FZD6	ENSBTAG00000010529	frizzled class receptor 6 [Source:HGNC Symbol;Acc:HGNC:4044]	AGTAGATTCTGAGGATATGATTCATTTCACACAGAGGTTAGTGGCAGCAATATACCCCCC	50.9917	53.7	51.1167	63.0917	63.1333	75.2333	66.4667	63.175	67.9167	70.75	81.6583	1.2788	0.981099	0.00862029
11511	A_73_P164497	SETD5	NM_001206005	ref|Bos taurus SET domain containing 5 (SETD5), mRNA [NM_001206005]	CTCAAGTGGAGTGTTTACACCTTGCTGTAACATTTGAACTTTCACAAGAGATGTAATAAT	2256.38	1798.03	2265.83	1833.5	2417.24	2376.09	4353.73	2110.21	3089.98	2296.12	2772.02	1.27874	0.974779	0.0422004
50944	A_73_121063	CFD	NM_001034255	ref|Bos taurus complement factor D (adipsin) (CFD), mRNA [NM_001034255]	AGGCCCTGAGAGGCTGCGGTCACGGGGCCCGAGCAATAAAATCATCCATTCCTGCAAAAA	33636.2	44628.2	39830	44728.6	56248.5	41307	49845.9	42998.2	60654.6	54271	57783.6	1.27848	0.977334	0.0273428
40925	A_73_P138451	LOC782335	XM_001250978	gb|PREDICTED: Bos taurus F-box and leucine-rich repeat protein 17-like (LOC782335), mRNA [XM_001250978]	TTAATGAAAAATGTTTGGGGTAACAAGGTTGATGAAAAGCAAGGGAGCCCAGTGGCGTGG	51.425	73.775	59.7	63.325	73.6167	81.325	71.4917	99.3583	59.775	74.7917	96.0167	1.2778	0.97439	0.0402814
45805	A_73_P283931	MEIS1	NM_001083507	ref|Bos taurus Meis homeobox 1 (MEIS1), mRNA [NM_001083507]	TTTCACACTGGCCTTAAAGAGGATATATTAGAAGTTGAAGTAGGAAGGGAGCCAGGGAGG	59.9667	46.8833	57.9583	61.475	59.1333	98	80.2667	63.9083	62.3667	69.95	83.9667	1.27776	0.975943	0.0298083
28402	A_73_102460	KIAA0319	ENSBTAT00000029204	PREDICTED: Bos taurus KIAA0319 ortholog (KIAA0319), transcript variant X2, mRNA	AGAGAGGATGGAGCGAGGGAATCCGAAGGTTTCCATGAACGGATCCATCAGAAACGGAGT	58.275	55.525	48.5417	58.4	71.2	59.7	64.65	64.35	75.1083	83.8917	76.7167	1.27667	0.975925	0.0110643
22774	A_73_115623	BPIFA3	NM_001040535	ref|Bos taurus chromosome 20 open reading frame 71 ortholog (C13H20orf71), mRNA [NM_001040535]	TGATTGACGAGATACTCAGGCAGCTGGATGTGAAACTGTTGAAAAGTCTCATGGAACAGG	52.0667	38.5833	58.2917	59.675	75.3917	80.15	56.625	58.6833	53.1667	62.4	81.7833	1.27651	0.966479	0.0476224
43572	A_73_P408701	CK951789	CK951789	gb|4090898 BARC 10BOV Bos taurus cDNA clone 10BOV28_E01 5', mRNA sequence [CK951789]	AAAGACAAGTGTGACCTTGAAGGCCTCCTGTGTGAACACTGCAGATAAATCCACTGTACT	75.2417	62.1083	70.7417	54.7167	80.3083	110.883	67.6917	95.6	73.05	70.8333	94.5833	1.27564	0.972774	0.0399648
42022	A_73_107643	CDK2AP1	NM_001076369	ref|Bos taurus cyclin-dependent kinase 2 associated protein 1 (CDK2AP1), mRNA [NM_001076369]	CTGCCTTTTCTGAGGGTTGACCCAAACATCTGGAAGAAAATGGAACTGTTTGCGTCTTTG	1527.81	1340.43	1301.51	1790.53	1893.71	1549.63	1706.28	1610.83	2079.58	2176.04	2192.67	1.27459	0.977176	0.0303503
24786	A_73_P487053	WIPI1	A_73_P487053	Bos taurus WD repeat domain, phosphoinositide interacting 1 (WIPI1), mRNA >gi|148878026|gb|BC146072.1| Bos taurus similar to WD repeat domain, phosphoinositide interacting 1, mRNA (cDNA clone MGC:159964 IMAGE:8473110), complete cds	AAACCATCCTGGATATTCCCGCAAACCCGACAGTTGAAAAGCCCTTCGTGGAGATATTAT	78.875	83.275	81.0667	104.175	85.6083	102.25	105.617	114.492	105.683	110.925	140.45	1.27438	0.976198	0.0334688
28823	A_73_P034376	SORD	NM_001037320	ref|Bos taurus sorbitol dehydrogenase (SORD), mRNA [NM_001037320]	GTTCAGTGGTTGACTGGGAGTGGTGGAAGTTTCTTTTGAGTAGTTAGAATAATTAAAATA	293.758	260.475	310.425	353.25	308.825	343.642	408.708	435.7	405.775	331.033	500.017	1.27336	0.977923	0.0333642
27100	A_73_P090311	DNAJC22	NM_001075701	ref|Bos taurus DnaJ (Hsp40) homolog, subfamily C, member 22 (DNAJC22), mRNA [NM_001075701]	TAAGGTTTTTGGTCTCTCAGAGGGGGCAACAAATGAAGAAATACATGGCAGATACCGGGA	57.5333	50.675	72.8917	59.425	61.4833	64.9167	81.4417	76.2417	81.15	72.3917	96.4083	1.27304	0.979684	0.0331512
30498	CUST_1754_PI427023673	XXYLT1	ENSBTAG00000014564	xyloside xylosyltransferase 1 [Source:HGNC Symbol;Acc:HGNC:26639]	TTTTAAATCGGAACAGGTGTCTGTAAGTGCTGGAAAAGGGCTCCTGAAAAGTAGGTTGCC	49.6833	62.1583	51.825	61.775	68.7917	55.3167	86.875	79.8583	71.3417	61.8667	77.3417	1.27296	0.975119	0.0297582
8897	A_73_P035141	PRSS54	NM_001099044	ref|Bos taurus protease, serine, 54 (PRSS54), mRNA [NM_001099044]	GACCCATGTCAACTGTGTAAATGCATGGAATCAGGTTCTGAGTGATATTAAAATCCATTA	54.5333	46.6833	47.1	59.2917	63.7167	63.1083	68.425	67.1083	56.125	65.8417	73.85	1.2728	0.97734	0.0106455
27435	A_73_113135	MCF2L	ENSBTAT00000022983	PREDICTED: Bos taurus MCF.2 cell line derived transforming sequence like (MCF2L), transcript variant X22, mRNA	GAAGGTGCCGGTCATAATGCTGAGCTCAGTCCCAGAACTACACGGCTACATCGACAAGTC	94.475	70.825	76.2333	90.5083	131.825	124.075	97.2667	99.2833	101.092	78.9917	107.35	1.27277	0.965252	0.0384675
16419	A_73_P391446	STMN2	NM_001034622	ref|Bos taurus stathmin-like 2 (STMN2), mRNA [NM_001034622]	GAATGAATTAACGTGTCAGGTGGCTTATTTGTGGATGCCATGATTGATGATGTTCATTTT	50.6833	57.6	57.2167	59.2	58.1583	75.1917	79.0417	80.575	71.9917	62.925	68.4917	1.27274	0.974507	0.015151
33240	A_73_P071606	ZNF322A	NM_001098155	ref|Bos taurus zinc finger protein 322A (ZNF322A), mRNA [NM_001098155]	AGCTTTCATCAGAGCTCAGCCCTTCTTCAACATCAGACAATCCACATTGGTGAAAAACCA	1317.7	1102.53	1069.04	1488.3	1906.63	1452.61	1484.36	1514.63	1156.28	1651.81	1809.72	1.27242	0.973053	0.0462365
36159	A_73_P038236	AMELX	NM_001014984	ref|Bos taurus amelogenin, X-linked (AMELX), mRNA [NM_001014984]	CAGAAAGACACAAGAACACAAAGATTTTTTCCTACCACCACCTTACTTAGTAAATTCTGT	83.3917	73.5333	67.8083	69.35	77.1	79.25	102.133	88.8417	95.1667	97.5833	114.708	1.27204	0.97292	0.0206852
43436	A_73_109463	ACCN1	NM_001076484	ref|Bos taurus amiloride-sensitive cation channel 1, neuronal (ACCN1), mRNA [NM_001076484]	CTTACTTGGTGACATTGGTGGTCAGATGGGACTGTTCATTGGTGCTAGTATCCTCACAAT	44.825	54.3	57.1	55.7583	56.5917	67.3917	75.4583	73.2583	53.0833	64.7333	77.6917	1.27149	0.975426	0.0286192
20548	A_73_P101356	GPX3	NM_174077	ref|Bos taurus glutathione peroxidase 3 (plasma) (GPX3), mRNA [NM_174077]	CATCCCCTTTAAGCAGTACGCTGGCAAATACATCCTCTTCGTCAACGTGGCCAGCTACTG	74.6167	73.3167	49.3667	87.575	79.6667	76.9833	90.825	128.192	94.4	78.3167	100.833	1.2712	0.960207	0.0461099
11205	A_73_104893	ALDOC	NM_001097984	ref|Bos taurus aldolase C, fructose-bisphosphate (ALDOC), mRNA [NM_001097984]	TAGGGCAGCAGAGCTGACTCATGCTTTGTGTGCATACCACATAGCAAATAAATGGTAGCA	4291.8	4971.66	4383.43	4892.03	5913.54	5526.18	5644.38	4983.64	7425.44	6283.43	6013.11	1.27116	0.97643	0.0105315
40098	A_73_P092176	OR10T2	ENSBTAT00000055298	tc|GB|XM_592758.2|XP_592758.1 similar to seven transmembrane helix receptor [NP9572278]	CTCTTGTCTACAGTCTCAGGAACAAGGAGGTAAAGACTGCACTGAAAAGAGTTCTGGGAA	45.7417	51.4667	50.5833	57.9583	78.925	58.275	74.3833	63	60.7083	48.9	71.5	1.27098	0.973634	0.0356175
39923	A_73_P117821	CMBL	NM_001192983	ref|Bos taurus carboxymethylenebutenolidase homolog (Pseudomonas) (CMBL), mRNA [NM_001192983]	TAGCTCTCTTTCGGAAATGTGCTTTGACATGCTTAGATCGTTTTACTTTCACTTTACAGA	396.792	416.133	474.683	544.533	525.817	574.592	599.017	468.208	683.742	570.358	592.8	1.27096	0.972714	0.024769
15064	A_73_P090156	SPRYD3	ENSBTAT00000009070	PREDICTED: Bos taurus SPRY domain containing 3 (SPRYD3), transcript variant X1, mRNA	TCAGCATCCCAATGGTGGGGAAGAAGCCTCCAGAAGGTACAACAGCATCCTTCTTGCCAA	68.2083	62.9583	69	79.6417	77.5583	76.5083	100.408	113	67.9083	84.1833	115.975	1.27094	0.974305	0.0458166
32948	A_73_P035616	CYBB	NM_174035	ref|Bos taurus cytochrome b-245, beta polypeptide (CYBB), mRNA [NM_174035]	CCTACTTCTGGGAATGAAAAACAGCTTTATTTGTTATATTCTCTGCAGCCACAGATATTT	2272.01	2437.97	2397.73	2240.38	2920.99	2827.26	2886.06	2283.04	3170.4	3504.96	3071.73	1.27071	0.976592	0.0174316
53009	A_73_P065176	SPNS2	ENSBTAT00000009765	tc|Rep: Protein spinster homolog 2 - Mus musculus (Mouse), partial (19%) [TC475662]	AGTGGCTCCAAGAAGCTGTGTCCTCAACTAACCTGGAAGGCTGTGTCTGCTGGAGCCATG	60.2333	52.425	63.4917	58.9417	70.5667	74.375	75.4083	84.85	59.35	69.8	99.4167	1.27009	0.974815	0.020251
12545	A_73_114038	DNAJC7	NM_001205976	ref|Bos taurus DnaJ (Hsp40) homolog, subfamily C, member 7 (DNAJC7), mRNA [NM_001205976]	TTCATCATGTCTCCACGTCCTTAGAGCAGTTTCGTTTTCTCAGTTGGATACCCTGTGTCT	663.108	690.3	961.925	687.2	802.792	1052.3	1227.53	806.025	821.992	1167.03	869.292	1.26958	0.973954	0.0459004
37316	CUST_2614_PI427023673	ZNF75A	ENSBTAG00000040381	Bos taurus zinc finger protein 75a (ZNF75A), mRNA. [Source:RefSeq mRNA;Acc:NM_001109965]	TATAGAAGAGGAGACAAAATTCAGAACAGTCTGGAATGCCAAGCACCCAACAATGGGGAG	115.492	117.175	146.092	123.533	139.642	119.45	160.8	188.55	154.233	153.367	213.717	1.2691	0.977015	0.0419286
52423	CUST_78_PI427023673	CHTF8	ENSBTAG00000001698	Bos taurus CTF8, chromosome transmission fidelity factor 8 homolog (S. cerevisiae) (CHTF8), mRNA. [Source:RefSeq mRNA;Acc:NM_001114969]	TCCCAATCAAAGAACCTCAAGATTAAACTGATGTGGATGGGATTATGGGAATTGGGGTGG	725.283	763.375	781.342	619.683	804.783	961.192	1046.79	776.783	1387.08	778.275	958.05	1.2687	0.974933	0.0325388
49016	A_73_117799	CEBPA	BC149006	gb|Bos taurus CCAAT/enhancer binding protein (C/EBP), alpha, mRNA (cDNA clone MGC:151891 IMAGE:7951982), complete cds. [BC149006]	GAGGGCGGCTTTGGTTCTCTTCTTTGGGGAGGACATAGAGTTTCATGCTAGATGTTTTAT	5928.63	6631.51	7316.95	8892.97	8589.34	7747.59	8118.32	8137.9	10643.5	9543.67	10286.8	1.26805	0.973133	0.0324105
39770	A_73_P035256	DKK2	NM_001082615	ref|Bos taurus dickkopf homolog 2 (Xenopus laevis) (DKK2), mRNA [NM_001082615]	AGCGTGGAGCACAGAGAATCTGCAACATAGATTCACCTTTTAGTTTGGAACACTACTTCT	58.7833	47.4167	52.975	64.2083	53.2833	71.5833	74.05	68.5583	68.2083	68.4083	100.358	1.26773	0.9753	0.0391987
34471	A_73_P366616	IGSF11	NM_001076921	ref|Bos taurus immunoglobulin superfamily, member 11 (IGSF11), mRNA [NM_001076921]	AAGGACAATTTCCTGACAATGATCCTAGTAAAAAGCACAGAGAAGGAGGCCGTGGTGTGA	58.9833	55.1417	50.4	66.075	73.1833	71.9167	73.7667	78.0583	63.8167	64.65	83.825	1.26768	0.977165	0.0126883
15974	A_73_P069901	CDC20B	NM_001206982	ref|Bos taurus cell division cycle 20 homolog B (S. cerevisiae) (CDC20B), mRNA [NM_001206982]	TACCTAAGACAAAGGAGATTGCAACTGGCCAAGGTTCTCCCAAGAATGATGTGACTATGT	52.9083	53.0083	49.5917	50.2417	58.2667	52.8667	72.5167	73.2417	52.6083	66.775	82.725	1.26761	0.969638	0.0332515
52307	A_73_103281	SLN	NM_001206365	ref|Bos taurus sarcolipin (SLN), mRNA [NM_001206365]	TCCAACCCACACTCAGCAACCAAACTCTAAATCAACCTGCCAGAAGAAAGAAATGTTAAA	72.725	71.9167	56.7833	71.9083	77.25	85.9417	94.0667	106.875	68.2083	82.25	95.1833	1.2668	0.973731	0.0256958
29565	A_73_P463841	HCCS	NM_001098886	ref|Bos taurus holocytochrome c synthase (HCCS), mRNA [NM_001098886]	ATCAGACAGCAGCCCCAACGTCTGGATGCCCAATGCACCAAGGGAAAGTGAAAGGCTGTC	143.708	155.608	154.025	177.858	178.858	166.558	246.392	187.542	206.633	202.667	215.175	1.26572	0.973424	0.0168974
48567	A_73_111748	MOSPD2	TC404017	PREDICTED: Bos taurus motile sperm domain containing 2 (MOSPD2), transcript variant X1, mRNA	CACATCTATGCTTCCACCAAGGAGATGTACGGCATTTAGGGGCAGAACTGAAACATTCTT	350.967	330.842	436.367	290.933	397.15	442.158	415.125	415.242	445.092	444.892	462.958	1.2653	0.973373	0.022321
50580	CUST_1135_PI427023673	GFRA2	ENSBTAG00000020665	GDNF family receptor alpha 2 [Source:HGNC Symbol;Acc:HGNC:4244]	TCACAGAGCTCACAACCAATATCATCCCAGGGAGTAAAAGGGTGATCAAACCTAACTCAG	46.5417	45.25	58.2083	49.8167	60.0417	59.1	63.5583	62.0583	50.7417	64.825	90.9833	1.2652	0.974838	0.0324031
49024	A_73_101222	INSC	NM_001205483	ref|Bos taurus inscuteable homolog (Drosophila) (INSC), mRNA [NM_001205483]	GGTGAGAAAAATCGATGCTTCGGACAATATCTACACCACAGAGTCCACCACGGGGAACCT	54.175	62.5833	78.5167	71.425	85.3917	99.4333	81.2417	89.0167	62.5333	81.7	88.25	1.2647	0.966221	0.0354875
36248	A_73_P058501	SBK1	ENSBTAT00000045600	PREDICTED: Bos taurus SH3 domain binding kinase 1 (SBK1), transcript variant X2, mRNA	TGAAGTTTGTGAACAAGAGCAAAACCAAGCTGAAGAACTTCCTGCGGGAGGTGAGCATTA	58.8333	42.025	41.95	51.3417	54.2583	55.1833	62.6333	56.475	60.4167	71.3667	60.825	1.26429	0.971225	0.0257317
22792	A_73_118932	NGEF	NM_001076926	ref|Bos taurus neuronal guanine nucleotide exchange factor (NGEF), mRNA [NM_001076926]	GCCACTGCATCCTGTACGGGTTATGGTTCCGAGAAAAGCAAATATCATTTTTGGCTGCAT	85.2917	99.85	101.65	121.217	115.667	114.283	110.1	181.092	119.867	122.075	200.208	1.26327	0.976879	0.0477344
26785	A_73_P087091	LOC101904668	ENSBTAT00000056372	PREDICTED: Bos taurus putative UDP-GlcNAc:betaGal beta-1,3-N-acetylglucosaminyltransferase LOC100288842 (LOC101904668), mRNA	CTTGTTTCCCGCAAACTTCTGACGTATCTTGACAGCTTTAAACGCTTTCACATGGGTACC	50.875	46.0583	45.7917	49.5583	66.2583	57.95	50.8167	54.1333	66.9417	62.8917	62.1	1.26312	0.974187	0.0127248
32311	A_73_P314796	IZUMO3	NM_001105642	ref|Bos taurus izumo sperm-egg fusion protein 3 (IZUMO3), mRNA [NM_001105642]	GGTAAAGATCCTTTCTGATATCCTGAGGGCAACGCAAGCAAACATTTTACTGGAATTTGG	53.1833	45.1667	43.125	55.6167	69.0333	47.65	55.3667	65.9667	55.8833	67.6417	71.2583	1.26308	0.974509	0.0357413
53659	A_73_120742	GFPT1	NM_001109961	ref|Bos taurus glutamine--fructose-6-phosphate transaminase 1 (GFPT1), mRNA [NM_001109961]	CCGTAGAATAAGGAGCATCTGAAACTGGGCGATTAATCAACACAAGACACCTTTGTATTT	230.808	203.183	181.808	159.692	287.642	241.842	218.283	264.758	210.533	206.833	277.633	1.26275	0.977511	0.032133
49531	A_73_P127991	LOC100140348	ENSBTAT00000005116	tc|Rep: Protein DSE2 precursor - Saccharomyces cerevisiae (Baker's yeast), partial (5%) [TC399782]	GTGCATTCCTTCAACCAGTTTAGAAAACGAAAAATGGAAAAACAGAAAAAATCTGAGCTG	43.85	45.2333	47.4583	46.6167	60.7083	53.6583	55.5	65.8417	48.4167	55.925	70.1083	1.26274	0.978016	0.0114269
44401	CUST_888_PI427023673	ALKBH8	ENSBTAG00000010642	Bos taurus alkB, alkylation repair homolog 8 (E. coli) (ALKBH8), mRNA. [Source:RefSeq mRNA;Acc:NM_001080341]	TCCATGATGGAGGAACAGGGATGGTTTTTAAAGTAATTGAAGTAGTTCCTGAAATATTTG	138.65	116.075	152.525	141.708	182	160.225	135.008	162.017	174.108	190.517	218.642	1.26064	0.978259	0.0275711
42256	CUST_838_PI427023673	SMYD4	ENSBTAG00000009708	SET and MYND domain containing 4 [Source:HGNC Symbol;Acc:HGNC:21067]	ATTATGGCCCTTGGAATGACGAGATCCGGGAGCTACAAAAGATGAAGTCCTGTTTATTGG	105.133	104.908	94.9667	111.192	127.3	114.858	133.733	173.067	120.017	123.45	161.483	1.26027	0.976232	0.0139818
37821	A_73_P094341	RAPGEF4	NM_001192902	ref|Bos taurus Rap guanine nucleotide exchange factor (GEF) 4 (RAPGEF4), mRNA [NM_001192902]	AATGTGATCGACAACCAGAGAACTTTATCACAGATGTCACACAGACTAGAGCCTCGTCGA	61.3333	53.3583	43.45	62.9667	58.525	73.0833	66.0667	67.1167	74.175	63.5833	91.55	1.26018	0.965159	0.0288882
24340	A_73_P118556	S100A10	DV780990	gb|Hw_Fat_34_050805_C02 Bos taurus CF-24-HW fat cDNA library Bos taurus cDNA, mRNA sequence [DV780990]	CTGAGGCACTAAACAGAGATCCTATCATTCTTAACTCATCTAATCACGCATATTAGAGAT	68.2083	62.1917	55.525	69.7	78.7833	77.1583	71.8583	102.042	80.6833	62.5167	96.7833	1.2591	0.970653	0.0340524
27209	A_73_P085896	C8H8orf80	ENSBTAT00000015047	gb|PREDICTED: Bos taurus hypothetical LOC515679 (LOC515679), mRNA [XM_593744]	ACTTGCAGATGTCAAAAGTGAATACAAGGAGATGGAGAAGCTGCACAGAAGCCTGAGAGA	163.008	185.283	191.483	208.642	204.392	209.333	258.283	239.75	246.933	235.567	249.625	1.25899	0.973525	0.0117653
52711	A_73_P036941	DNAJB7	NM_001099730	ref|Bos taurus DnaJ (Hsp40) homolog, subfamily B, member 7 (DNAJB7), mRNA [NM_001099730]	AGCAACTGGAATCCCTCTATTTTCTCAGCAGGATTCAAAGAAGGTGGTACGAGGAAAAAA	54.8917	62.4333	55.8667	66.775	74.2	96.4667	74.5	67.4583	63.1333	78.9333	78.4417	1.25861	0.972424	0.0195361
28425	A_73_P133721	IQCE	ENSBTAT00000019288	gb|PREDICTED: Bos taurus IQ motif containing E-like (IQCE), mRNA [XM_871154]	TTCAGACGCTGACCAGGAAGTTTCAGGAGCTGGAAGGAAGTAAGAAGGACAAGGAAGATG	101.417	97.4583	92.9083	117.933	109.542	112.233	148.608	130.125	105.4	138.65	200.733	1.2581	0.972179	0.0474103
27755	A_73_106453	KIF1C	NM_001205802	ref|Bos taurus kinesin family member 1C (KIF1C), mRNA [NM_001205802]	CTGGTTTCTGGTTTGGCTCGGGTCCCGTGAGGATGTGGGACCCTTCAATAAAAGCTAGCA	2285.46	2332.68	1957.03	1978.98	2666.61	2915.92	2879.17	2087.22	2945.85	2240.38	2824	1.25784	0.973947	0.034673
32249	A_73_P035246	HOXD4	NM_001101087	ref|Bos taurus homeobox D4 (HOXD4), mRNA [NM_001101087]	AATGGCAGGAGCTACTGAGAACATAAAACCTTGGCGAGTCATTAAACTCCTGAAAATCTC	62.8917	72.4167	48.1417	87.625	70.4167	90.075	78.4	86.9417	80.5833	85.3333	99.4083	1.25765	0.966822	0.0456186
35328	A_73_110905	SLC4A10	NM_001038128	ref|Bos taurus solute carrier family 4, sodium bicarbonate transporter, member 10 (SLC4A10), mRNA [NM_001038128]	TCGGTCAGTCCCCAAAGCAGCCTTCTAGTGCTTTAATATATTAATGACTATTCTGTTTAA	77.8417	78.5667	73.575	71.325	94.6833	107.442	74.75	87.9417	91.0917	120.583	95.6167	1.25733	0.978201	0.0214673
32403	A_73_107746	ANK1	ENSBTAT00000004244	ens|ankyrin 1, erythrocytic [Source:RefSeq peptide;Acc:NP_001098432] [ENSBTAT00000004244]	AGCGCCAAGGCAACAGCAACACAAGGGCTCTTTTGTGGCTGGGATGAGATATTTTTTAAA	115.058	95.5083	58.75	106.85	115.417	149.45	113.167	142	96.825	123.3	115.592	1.25675	0.957892	0.0418761
35706	CUST_2490_PI427023673	COL22A1	ENSBTAG00000015374	collagen, type XXII, alpha 1 [Source:HGNC Symbol;Acc:HGNC:22989]	AATAAATCTTCCATTCCAGGTGAGCGAGGAGCCAAAGGTGACCCAGGGGCACCTGGAGTT	50.2833	45.15	49.1167	54.2333	65.9583	58.8917	55.65	63.0833	61.5417	67.7667	63.3833	1.25673	0.975316	0.00675689
9090	A_73_P133776	EE891418	EE891418	gb|A74471A FFB Bos taurus cDNA clone A7447 3', mRNA sequence [EE891418]	TGAAGGGAATGATCCGCCCGTTACTGAAATCCTGGCCACAGACATTATCTTTATATTTCT	50.375	82.3917	66.3833	71.15	67.925	95.9667	90.075	91.675	79.55	77.25	93.1833	1.25653	0.97134	0.0356318
11660	A_73_P030391	LOC100196899	NM_001143747	Bos taurus uncharacterized LOC100196899 (LOC100196899), mRNA >gi|210077475|gb|FJ357705.1| Bos taurus clone BP250007B10G3 hypothetical protein mRNA, complete cds	AGCAGGGACACGCAGTTCTCAGGGGCCCAGGCCGTGGCTCTTGTCAGATTTTTCTTTTTT	84.8917	80.5167	90.2083	86.1333	86.6167	113.858	125.808	115.842	85.5	105.958	106.433	1.25644	0.969796	0.0365932
27447	A_73_117755	CDH12	NM_001206958	ref|Bos taurus cadherin 12, type 2 (N-cadherin 2) (CDH12), mRNA [NM_001206958]	TTAATGATAATGAGCCGAAGTTTTTGGATGGACCTTACATTGCTAGTGTTCCAGAAATGT	45.15	41.5417	37.775	56.8833	59.3167	71.7	47.475	52.425	59.9833	54.4333	48.5917	1.25639	0.965902	0.0484221
33194	A_73_P056530	LOC786202	ENSBTAT00000052770	PREDICTED: Bos taurus olfactory receptor 7A10 (LOC786202), mRNA	GGTGCATTCACTGGAATCATTTATTCATACTCTAAGATAATCTCCTGCATACGAAGAATT	53.075	42.0667	48.9833	52.7833	90.6583	67.9167	52.825	56.8083	54.275	68	60.3833	1.25637	0.969169	0.029401
25739	A_73_P254426	KRT74	NM_001083447	ref|Bos taurus keratin 74 (KRT74), mRNA [NM_001083447]	AAGTGGACTCTCTGGACAAAGATATCAAGTTCCTTAAGTGTCTGTATGATGCGGAGGTGG	78.225	56.2583	56.9333	68.5917	107.233	77.825	70.775	92.475	83.1417	68.3	73.6083	1.25625	0.966856	0.0444661
49009	A_73_111215	RAB11FIP5	NM_001192869	ref|Bos taurus RAB11 family interacting protein 5 (class I) (RAB11FIP5), mRNA [NM_001192869]	TGTAACGCCTGTTTATAAAGAGCTTGTTCTTCATGTTTTGAGCACTTTATGATGAATAAA	677.842	921.392	732.45	871.517	1133.32	945.658	805.617	897.283	990.75	1229.17	1029.75	1.25588	0.968374	0.0348894
19995	A_73_P049016	PAG16	NM_176625	ref|Bos taurus pregnancy-associated glycoprotein 16 (PAG16), mRNA [NM_176625]	TACTGCTATACCGCCTTTAAAGAGCAAAGAGTGAGGAGATCTACAGAGAGCTGGTTACTG	53.8083	56.3167	42.425	50.1167	62.85	55.8667	66.9583	71.7667	51.6917	62.4	74.9833	1.25576	0.973933	0.0255032
19802	A_73_P105941	OPALIN	BT020937	gb|Bos taurus transmembrane protein 10 (TMEM10), mRNA, complete cds. [BT020937]	CTCTGATGCACAAAAACTTATTTTGGAATAAAGTGGAAAGTAAAATGGCCATTCTTGTGG	50.275	49	53.6083	59.875	68.3917	71.2667	55.65	55.0833	68.2	66.5167	79.65	1.25552	0.970354	0.0266137
42335	A_73_P376381	EBF1	TC458708	PREDICTED: Bos indicus early B-cell factor 1 (EBF1), transcript variant X5, mRNA	GCATAACACACCCTGGCCTCACATTGTACTAGGATGCAGCTTAACGAAGTCATCTCTAAA	647.942	531.142	694.508	525.983	733.442	630.358	906.058	801.867	634.258	718.4	821.825	1.25424	0.967578	0.0334149
25725	A_73_P037066	BCL2L2	NM_001076533	ref|Bos taurus BCL2-like 2 (BCL2L2), mRNA [NM_001076533]	TCATAAAGCGGCGGGAGAACAGATTTGGTTAGTTTAGAAGAGAAGAAAAGCTCTATAAAT	251.85	204.117	312.042	255.875	291.542	289.308	370.417	340.117	272.125	295.225	366.767	1.25406	0.967657	0.0384781
52055	A_73_119622	PLEKHG6	ENSBTAT00000005514	PREDICTED: Bos taurus pleckstrin homology and RhoGEF domain containing G6 (PLEKHG6), transcript variant X2, mRNA	ATTCCTGCAACACATCAACAAGCAGGTGCGCCAGGGCGAAGAGCAGGAGAGCTTGGTGGC	86.6417	66.225	73.1	57.075	81.2	89.5083	71.5833	98.375	106.208	78.325	91.075	1.25385	0.967264	0.0430772
31509	A_73_P112706	CAGE1	ENSBTAT00000019419	PREDICTED: Bos taurus cancer antigen 1 (CAGE1), mRNA	TTTAATTAGAAGGTCCAGAGAGAGAGTCAGAAAACCAAGACCGAGAAGTCATCCGAAGCC	65.275	63.5583	57.5333	56.2333	63.2417	69.7	75.9583	77.05	83.95	73.325	95.025	1.25369	0.969924	0.0172831
2945	A_73_P047396	PTP4A2	NM_001104998	ref|Bos taurus protein tyrosine phosphatase type IVA, member 2 (PTP4A2), mRNA [NM_001104998]	GGGTGGGGGGAGATTGGTATATTTTTCCCTTCTTCTCACTTTCTCCTATCCCTGTTTTTT	8400.6	6218.36	6925.16	6701.54	8047.97	7207.44	9358.67	8090.01	8669.11	10111.2	9802.44	1.25362	0.973657	0.0303258
31488	A_73_102739	HTR1F	NM_001206605	ref|Bos taurus 5-hydroxytryptamine (serotonin) receptor 1F (HTR1F), mRNA [NM_001206605]	GGATGAGTGCATCATCAAACACGACCACATCATTTCCACTATTTACTCCACGTTTGGAGC	45.475	56.3167	44.9833	59.2083	64.675	60.825	58.7583	66.225	61.3083	58.7333	78.6083	1.25342	0.969973	0.0222951
29863	A_73_P081591	LOC781323	ENSBTAT00000061446	PREDICTED: Bos taurus gap junction epsilon-1 protein (LOC781323), mRNA >gi|297478738|ref|XM_002690288.1| PREDICTED: Bos taurus gap junction epsilon-1 protein (LOC781323), mRNA	CCAGAACACTTTGAGAAGACCATTTTCCTCATTGCAATGTATACATTTACTGCCATTACA	59.425	50.3833	49.2667	63.675	67.8583	67.2583	62.5	81.4833	73.0667	73.875	60.1667	1.25319	0.973693	0.020065
52076	A_73_119270	LOC512775	ENSBTAT00000056957	Bos taurus negative elongation factor C/D pseudogene (LOC512775) on chromosome 5	AAACGACAGCATTGCCAGCACCCTGAAAAGGGCGGGTGAACATGACCCTGTGACAGAGTT	58.9083	54.65	77.3417	74.2833	74.4667	75.9083	80.3167	86.925	70.3333	83.9917	106.592	1.25319	0.972176	0.0412159
39907	A_73_P362996	STAR	NM_174189	ref|Bos taurus steroidogenic acute regulatory protein (STAR), nuclear gene encoding mitochondrial protein, mRNA [NM_174189]	GACAGCGTCTACCTAAAAATATCTTGAAAATGCTACCAGTTAAGGAATGCAGGGTGCAGA	57.1667	44.6667	53.4167	54.6917	52.5667	81.8667	62.4333	69.7583	66.8	62.4333	69.5	1.25284	0.974223	0.0222406
14200	A_73_P252701	PLN	NM_001103319	ref|Bos taurus phospholamban (PLN), mRNA [NM_001103319]	GGTCCTCACCAAGTATATCAACATAATCATTCAAATGAAATATCGTTTGAAATACCCCTC	55.0833	53.95	63.4417	63.5583	62.8333	62.5417	84.275	97.775	65.375	71.0417	83.7083	1.25253	0.969144	0.0345696
23290	CUST_1094_PI427023673	SH3GL3	ENSBTAG00000018004	SH3-domain GRB2-like 3 [Source:HGNC Symbol;Acc:HGNC:10832]	ATAGATGAAAACTGGTATGAAGGAATTCTGCATGGGGAATCTGGCTTCTTCCCCATTAAC	57.3917	75.2833	71.1917	88.45	102.617	86.5333	87.1333	76.875	84.475	85.0167	121.85	1.25229	0.967601	0.0443175
25197	A_73_111831	GRM8	NM_001206117	ref|Bos taurus glutamate receptor, metabotropic 8 (GRM8), mRNA [NM_001206117]	AACCCGTTTTATACAATACAACCAATGAGTGTCAAGCTAAAGTATTGCTTATTCATGAGC	59.2083	50.0833	63.1917	57.9833	59.1917	73.1667	93.525	79.775	60.2167	73.0583	71.1417	1.25173	0.96877	0.0326472
2623	A_73_P437216	DSG3	NM_001192685	ref|Bos taurus desmoglein 3 (DSG3), mRNA [NM_001192685]	ATGGAAAATTCTGAAGTCTGTACAAATACATATGCTGGAGGGACGGTGGTAGAAGGAGCT	54.7667	57.5833	58.025	58.575	62.4333	59.275	83.6833	86.1917	57.2667	68.4333	87.4	1.25107	0.954614	0.048775
44893	A_73_P114321	LOC519208	ENSBTAT00000036903	PREDICTED: Bos taurus fibronectin type III domain containing protein 3C1 (LOC519208), mRNA	TGTAATGAAGCTGGTGAGGGGCCACTGTCTGGTATCTATACTTTCACTACAACCAAAACC	62.9083	72.6333	56.6	74.3583	66.5	77.8	94.4333	88.8417	68.3833	97.1833	88.1083	1.25093	0.969992	0.0435564
12743	A_73_P110271	LOC107131225	ENSBTAT00000040261	PREDICTED: Bos taurus protocadherin beta-10-like (LOC107131225), mRNA	CAAGATCCTGGGAGAAATAGTGACGAAAATCCCACATTTCGAAATAGCCTTGGATTTAAT	52.7833	59.6667	70.1167	66.4583	63.9167	94.1083	86.7417	88.8417	65.3167	75.125	72.3167	1.25051	0.96722	0.0390744
23687	A_73_P090906	LOC788438	ENSBTAT00000053189	PREDICTED: Bos taurus olfactory receptor 12 (LOC788438), mRNA >gi|297474907|ref|XM_002687503.1| PREDICTED: Bos taurus olfactory receptor 12 (LOC788438), mRNA	AATCCTCTGATTTATAGTCTAAGGAATAGGGAGGTAAAAAATGCTGTGAAGAGGATATTG	49.3167	55.5	59.775	60.1917	66.6583	56.9167	75.4333	89.9583	63.775	67.5333	79.0667	1.24983	0.969276	0.0266617
22063	A_73_118068	KLK8	NM_001193189	ref|Bos taurus kallikrein-related peptidase 8 (KLK8), mRNA [NM_001193189]	GCGGCCTGAGAAACCTGGTGTCTACAGCAAAGTCTGCCGCTCCCTGGACTGGATTAAGAA	92.275	102.258	102.258	104.325	109.383	164.992	133.192	134.475	117.25	93.6667	131.008	1.24943	0.970294	0.0463305
32081	A_73_P247961	GJA10	XM_001787431	gb|PREDICTED: Bos taurus gap junction protein, alpha 10, 62kDa (GJA10), mRNA [XM_001787431]	AAGAAGGGACAAAGAAATACTTTTGTCTGCGCCAGGAACAGACATCAGGCTACAACTGTC	68.9583	78.6	75.4333	83.3333	95.4083	102.067	95.4833	142.708	81.5917	89.4417	94.1917	1.24717	0.970155	0.0231717
45717	A_73_P048951	MYH7	NM_174727	ref|Bos taurus myosin, heavy chain 7, cardiac muscle, beta (MYH7), mRNA [NM_174727]	TCAACCAGAAGAAGAAGATGGAGGCAGACCTGTCCCAGCTTCAGACTGAAGTGGAGGAGG	54.7167	47.8417	59.8167	66.85	59.15	74.75	71.8417	83.95	63.1083	64.675	82.5167	1.24582	0.967158	0.0353954
33634	A_73_P148781	SREBF2	NM_001205600	ref|Bos taurus sterol regulatory element binding transcription factor 2 (SREBF2), mRNA [NM_001205600]	GGGGGCAGGCTTGGGGATGGGTGAAATCGTGTTGGCATTATTTTTTAATTTTTTAAAAAA	3948.66	4535.41	4570.55	5412.53	5076.72	6343.12	5749.97	5481.97	5665.28	4782.63	7238.56	1.24536	0.96804	0.0342142
34793	A_73_103284	ENPEP	NM_001038027	ref|Bos taurus glutamyl aminopeptidase (aminopeptidase A) (ENPEP), mRNA [NM_001038027]	AACAAAACAGGGACACCATAAGAAACTGGTTTCTTGATTTGAATGGTTAATGTGTCCAAA	59.1917	47.8667	40.7333	55.0667	57.4833	55.6667	63.5833	65.3583	61.0083	67.9167	71.0417	1.24504	0.966977	0.0217107
31971	A_73_P492598	OR5K3	NP13356489	PREDICTED: Bos taurus olfactory receptor, family 5, subfamily K, member 3 (OR5K3), mRNA >gi|297470761|ref|XM_002684686.1| PREDICTED: Bos taurus olfactory receptor, family 5, subfamily K, member 3 (OR5K3), mRNA	CACGTACATTCGACCGAATTCAGTTAATGAAGAAGACAAAGATTTACCTGTTGCTATTTT	46.1167	44.7083	45.65	59.125	50.7083	66.15	55.4417	60.5917	56.1083	62.2917	62.5083	1.24457	0.966019	0.0348676
36030	A_73_P374951	SLC5A6	NM_001046219	ref|Bos taurus solute carrier family 5 (sodium-dependent vitamin transporter), member 6 (SLC5A6), mRNA [NM_001046219]	ACCCAGCAGAGTCAGGCAGCCCCTGACCAGTTCGTCTTGTACTTTGTGATGGATCTCCTG	85.6333	88.7	89.7417	93.3667	97.625	96.9583	117.575	139.683	107.1	112.383	117.133	1.24456	0.972024	0.0160921
45842	CUST_2375_PI427023673	MIR135A	ENSBTAG00000029917	Homo sapiens microRNA 135a-2 (MIR135A2), microRNA >gi|269847153|ref|NR_030861.1| Bos taurus microRNA 135a-2 (MIR135A-2), microRNA >gi|270132833|ref|NR_031970.1| Macaca mulatta microRNA 135a-2 (MIR135A-2), microRNA >gi|270132837|ref|NR_031971.1| Pan troglodytes microRNA 135a-2 (MIR135A-2), microRNA >gi|270133131|ref|NR_033061.1| Equus caballus microRNA 135a-2 (MIR135A-2), microRNA >gi|387762876|re…	CCTATGTGATAGTAATAAAGTCTCATGTAGGGATGGAAGCCATGAAATACATTGTGAAAA	42.075	53.6583	47.35	41.0083	50.725	57.8417	61.6167	56.2667	47.5333	55.8083	66.6417	1.24344	0.966526	0.0307306
51146	A_73_P259006	SOX5	NM_001083471	ref|Bos taurus SRY (sex determining region Y)-box 5 (SOX5), mRNA [NM_001083471]	CAGCAAGATACTGGGATCTCGCTGGAAAGCTATGACAAACCTAGAGAAACAGCCATACTA	55.025	56.45	73.5167	55.35	73.7833	72.5917	78.8	65.4667	78.6833	70.15	65.4333	1.24318	0.966767	0.036543
17275	A_73_101775	FBXO46	ENSBTAT00000016145	PREDICTED: Bos taurus F-box protein 46 (FBXO46), transcript variant X8, mRNA	ATGACCCTTGCAAGCAGTGCCGCAAGAGATACGAGAAGGGCGACGTGTCGCTCTGCCGCT	50.6	54.425	60.825	64.65	66.6	59.8083	85.1417	73.5583	68.2083	66.7	83.075	1.24199	0.969068	0.0271768
6735	A_73_P493978	FAM174A	NP9567414	PREDICTED: Bos taurus family with sequence similarity 174 member A (FAM174A), transcript variant X1, mRNA	GAGCAAGATGATGAGGAGGATGATAACACATTGTTTGATGCCAATCATCCTCGAAGGTAA	282.5	248.858	282.275	302.133	391.692	338.375	302.183	398.375	264.05	346.742	353.942	1.24098	0.965417	0.045493
19273	A_73_119509	KATNB1	NM_001101909	ref|Bos taurus katanin p80 (WD repeat containing) subunit B 1 (KATNB1), mRNA [NM_001101909]	AGCCCTGGGGCTGCTGCTGTAAGGGGCTGCTGCTGTAATTTATAAGGTGAATTTTATTAA	2934.97	3350.79	3983.07	3579.98	4852.49	4273.54	3722.13	4564.53	4241.87	4725.38	3554.07	1.24094	0.967995	0.0311328
41045	A_73_P063706	NBEAL2	ENSBTAT00000053123	PREDICTED: Bos taurus neurobeachin like 2 (NBEAL2), transcript variant X2, mRNA	ATTCACCTCTTTGGAGCTGTTCTTGCGGGAGGGAAGGAGAACGGGCAGAAGGCTGTGAGT	91.9833	64.85	84.4	85.0917	96.95	103.208	104.008	109.992	83.0083	91.4	132.8	1.23971	0.961786	0.0353371
46057	A_73_109512	PHLDA1	NM_001105631	ref|Bos taurus pleckstrin homology-like domain, family A, member 1 (PHLDA1), mRNA [NM_001105631]	GCCATTCTGGCGGTCAAGTCCACGCGGCAGAAGCAACAGCACTTGGTCCAGCAACAGCCT	50.1167	56.1833	67.2167	50.3667	60.9833	58.5667	70.1083	70.0917	67.65	67.9833	80.8167	1.23968	0.959704	0.038258
18725	A_73_P056591	LOC528132	ENSBTAT00000054323	PREDICTED: Bos taurus preferentially expressed antigen in melanoma-like (LOC528132), mRNA	AATGGTGTCACCCTAACGGACTTCAATCCTGAGCTAATCCAAGTTCTGCTAGAGGAAGTT	57.575	60.525	42.175	61.4167	78.025	67.325	75.5417	71.7917	51.975	76.7833	65.725	1.2391	0.972847	0.0390984
38790	A_73_104280	EFHD2	NM_001103245	ref|Bos taurus EF-hand domain family, member D2 (EFHD2), mRNA [NM_001103245]	AGCAGCCTCGGCCCTGGATTGCGTTTGCCTTAGCGGATATGTTTATACAGATGAATATAA	14884.8	16474.3	15007.7	19527.5	23432.9	18378.1	18577.8	17221.7	22684.1	19527.5	22847.1	1.23883	0.965051	0.0328582
27799	CUST_1149_PI427023673	ARID3B	ENSBTAG00000011828	AT rich interactive domain 3B (BRIGHT-like) [Source:HGNC Symbol;Acc:HGNC:14350]	TGAGGACCCAGTATATGAAATATCTCTATGCCTACGAGTGCGAGAAGAAAGCCTTGAGCT	54.225	55.6167	58.975	64.4167	59.9667	75.7667	74.1833	74.75	69.4667	66.2583	80.2667	1.23882	0.967694	0.0206735
13809	A_73_P038661	CD164L2	NM_001076180	ref|Bos taurus CD164 sialomucin-like 2 (CD164L2), mRNA [NM_001076180]	AGAGTCATGTCCAGCTGTGCACCACCACCCAACTCAAGAACCGAAGACAGTCACAACAGG	88.8917	111.4	104.383	96.5583	109.3	106.967	137.967	159.325	111.95	118.283	138.475	1.2385	0.965514	0.0328989
7708	A_73_P432626	ADGRA3	ENSBTAT00000006107	PREDICTED: Bos taurus adhesion G protein-coupled receptor A3 (ADGRA3), mRNA	TAATCAGATGCCCCTCAATCTTACCAATGCTGTGGCTACAGCCCGACAGTTATTAGCTTA	58.4	58.4	63.5083	58.9833	74.8583	81.3667	63.9583	71.325	77.3833	65.85	81.2833	1.23822	0.967599	0.0156915
46280	A_73_P125256	DV789202	DV789202	gb|HW_liver_64_050824_G02 Bos taurus CF-24-HW liver cDNA library Bos taurus cDNA, mRNA sequence [DV789202]	CTGGGGTTATGGGACTCCCTTTTCATGGAAAATTTTTTCTTTCCCCTCTTTCAATATCTT	44.9833	57.5417	51.8833	64.4333	90	69.3	61.6667	68.4333	61.4333	60.1667	68.9833	1.23788	0.96682	0.0350966
30930	A_73_P460631	DMKN	NM_001082463	ref|Bos taurus dermokine (DMKN), mRNA [NM_001082463]	TCCAGTGGAGAAAGCGAAACTGTCAGTGGAATCAACACCTTGAACTCTCAGACATCTTCT	56.4417	47.8833	53.7333	49.8917	60.7583	59.8917	65.0667	65.7583	49.2917	69.5	77.175	1.23765	0.967979	0.0397315
20064	A_73_101148	ELP2P	NM_178322	ref|Bos taurus endozepine-like peptide 2 pseudogene (ELP2P), mRNA [NM_178322]	AGGAGGCACTTTAAAGACCTTTTGAGGGCCAAAATGTCCTCAGGCTGTACCAACCACCGA	54.525	47.1833	60.5583	69.3917	70.8	77.0333	76.0583	65.9667	76.025	63.325	67.4	1.23635	0.964748	0.0276359
36054	CUST_655_PI427023673	LOC102412425	ENSBTAG00000009314	PREDICTED: Bubalus bubalis chromosome unknown open reading frame, human C1orf168 (LOC102412425), mRNA	GCCGCAATTCTGAAGGCAAATATGGATATGTGCTAATTGAACATCTAGATTTCAAAAAGA	48.7833	49.475	47.975	40.3833	49.3167	64.55	65.2667	58.925	47.8917	59.3917	56.4417	1.23633	0.967232	0.0308536
42823	A_73_P438706	MUC1	NM_174115	ref|Bos taurus mucin 1, cell surface associated (MUC1), mRNA [NM_174115]	ATGTCAAGCTCCATGGTCACTTCAGCACACAAGGGCACCTCATCCAGGGCTACCATGACC	65.0417	62.1167	74.85	80.6833	86.5583	80.0917	88.6583	94.45	77.6917	75.3	116.233	1.2354	0.968245	0.0370834
10106	CUST_1111_PI427023673	ZNF419	ENSBTAG00000017613	Bos taurus zinc finger protein 419 (ZNF419), mRNA. [Source:RefSeq mRNA;Acc:NM_001101932]	ATACAGCACCAGAAAGTTCACAGTGGAGAAAAGTCTTGCAAGGTTCAACTGTGACTGACC	150.892	120.008	161.033	166.083	184.392	161.025	202.733	151.3	188.95	180.775	268.742	1.23524	0.969149	0.0478807
33954	A_73_P102456	KCNJ2	NM_174373	ref|Bos taurus potassium inwardly-rectifying channel, subfamily J, member 2 (KCNJ2), mRNA [NM_174373]	AGAAGAAATACATCCTGTCGAACGCTAACTCGTTTTGCTACGAAAATGAGGTCGCCCTCA	92.375	79.4917	80.425	85.3667	133.658	125.408	83.3167	109.325	88.9667	101.225	100.667	1.23519	0.963012	0.0427131
26524	A_73_110152	LOC788703	NM_001206686	Bos taurus olfactory receptor, family 52, subfamily J, member 3-like (LOC788703), mRNA	TCAACCCCATCATTTACGGTATAAAGACCAAACAGATATGGGAGCCTGTACTCCGTGCAT	62.2083	82.6417	91.075	84.8417	89.4667	108.667	105.192	90.5083	89.1917	111.733	107.775	1.23486	0.960693	0.0239708
32196	A_73_P299021	LRRC16A	NM_001192903	ref|Bos taurus leucine rich repeat containing 16A (LRRC16A), mRNA [NM_001192903]	TAGATACCTGTATGATGACTCCTAAATCCAAAAGGAAGACCATCCACAGCCGAATGCTGC	54.9583	56.525	51.65	56.225	65.8417	65.55	71.525	62.7333	68.2417	74.7	67.55	1.23403	0.96812	0.00654867
32132	CUST_2667_PI427023673	DACH2	ENSBTAG00000044037	dachshund family transcription factor 2 [Source:HGNC Symbol;Acc:HGNC:16814]	GTGATTCCAGATATTGAAATAGAAAACACTGGAACTCTACATGATAGTACTGCTATGCAA	53.225	43.4667	47.2167	53.9167	72.525	68.55	61	59.275	59.625	57.0417	50.6333	1.23384	0.961934	0.0264616
26025	A_73_P068111	LOC109571798	ENSBTAT00000056283	PREDICTED: Bos indicus zinc finger protein 724-like (LOC109571798), mRNA	CACCTTGTAAATTTACATTTAATGAAAGACTGGGAACATACACGGGCATGTGAAGGACAG	53.8917	44.4583	48.7167	61.0583	59.75	78.325	71.6583	53.2333	64.525	57.8167	63.8583	1.23286	0.963319	0.0402442
49049	A_73_P081446	PTPRK	NM_001191537	ref|Bos taurus protein tyrosine phosphatase, receptor type, K (PTPRK), mRNA [NM_001191537]	AATGTTGTTGACGTGTTCCATGCAGTCAAGACACTAAGGAACAGCAAGCCAAACATGGTG	45.0667	50.9583	41.8333	46.6	60.5583	62.45	56.5583	55.3	42.5083	53.2667	58.95	1.23186	0.968392	0.0496806
666	A_73_118865	PPA2	NM_001076396	ref|Bos taurus pyrophosphatase (inorganic) 2 (PPA2), nuclear gene encoding mitochondrial protein, mRNA [NM_001076396]	TCTAAGAACGCCAAGATTCAGCCTCCCCCAAGTGCTAGAAACAGGCAGAATTTGCTAATT	1632.28	1725.22	1298.01	1469.74	1939.88	1974.84	1943.85	1511.09	1873.07	1679.28	2360.53	1.23124	0.967858	0.0398642
22574	A_73_P154557	GSTM1	DV796707	gb|Hw_loin_70_050829_A10 Bos taurus CF-24-HW loin cDNA library Bos taurus cDNA, mRNA sequence [DV796707]	CCACATCGATATAAGATTATCACGCCCAACACAATAAACCATCGTCTTTTTCTTAATTTC	46.7917	53.05	50.7417	61.3917	64.7917	55.3083	77.325	66.55	57.1667	63.525	70.725	1.23117	0.965127	0.0323381
53841	A_73_P037206	MANF	NM_001101211	ref|Bos taurus mesencephalic astrocyte-derived neurotrophic factor (MANF), mRNA [NM_001101211]	GGAGATTCACTTTGTTCTGTTGCCCATTTACTCTAGGACTTCAAAGTATGTCTGGGATTT	2798.88	3303.67	3706.53	3291.94	3626.28	3741.88	4271.07	4272.4	3754.82	4580.81	4053.78	1.2305	0.964401	0.0184028
7953	A_73_117892	ZAR1L	NM_001127440	ref|Bos taurus zygote arrest 1-like (ZAR1L), mRNA [NM_001127440]	GCCGCTGCAAAGACAAGAGATTCTCCTGTGGCAGTATTTACAGCTTTAAATACATCATGT	77.3083	77.4083	88.525	93.975	103.35	119.042	109.3	104.017	92.0917	103.292	90.0917	1.23045	0.960011	0.0243081
31241	A_73_107743	TC452408	TC452408	tc|Rep: Cell division control protein 6 homolog (CDC6-related protein) (p62(cdc6)) - Homo sapiens (Human), partial (24%) [TC452408]	CCGCTTCACAAAGGTACAACGACCTGCTTCTTTGGGACATTGCTTTTAATTGTCCTGCTT	92.55	66.325	97.6083	81.7083	113.1	123.558	100.033	97.3083	111.55	97.7333	89.475	1.22968	0.967962	0.0342088
26745	A_73_P031721	DAZL	NM_001081725	ref|Bos taurus deleted in azoospermia-like (DAZL), mRNA [NM_001081725]	GCTATTTTGTTGGACTGAAGTATTTAAAAGAGTAAGGTAGAAGAGACAAAATCCTGAACC	55.4833	59.9167	58.9083	65.6417	71.775	77.0417	80.7167	67.65	64.35	76.7583	75.2	1.22941	0.965974	0.015994
517	A_73_P453631	MRO	NM_001034552	ref|Bos taurus maestro (MRO), mRNA [NM_001034552]	AATCTGAGGCTCCAGAAGCAGGAACCTCTGAAGAATGTGTTTTTCATCTTGGCAGAGACA	46.825	44.8417	49.1667	53.8667	50.7417	58.7833	61.325	60.6833	56.6833	83.3417	58.7833	1.22839	0.96439	0.0290179
36995	A_73_P294281	DDN	NM_001102301	ref|Bos taurus dendrin (DDN), mRNA [NM_001102301]	TTGTTGTGAGGACTTAATGCGATAATGTATGTAAAGCGCCTTGCACAGTACCTGGTACAC	53.6083	44.9083	59.675	55.8167	68.4333	88.8667	53.1083	63.45	66.175	68.7417	62.1167	1.22806	0.966602	0.0374376
30125	A_73_101031	MAPKAPK3	NM_001034779	ref|Bos taurus mitogen-activated protein kinase-activated protein kinase 3 (MAPKAPK3), mRNA [NM_001034779]	GGGAGGACAACACTGCTGGGTTTTATATCCAGGTATTAATAAAGAGCATTTTGGCATTTT	4227.41	4241.87	4485.43	5263.11	5455.09	5251.87	4993.42	5066.04	6041.69	5928.63	6170.32	1.22743	0.965734	0.0226004
12736	A_73_119591	INSM2	NM_001144080	ref|Bos taurus insulinoma-associated 2 (INSM2), mRNA [NM_001144080]	GGGGCTGACCCGGCACATCAATAAGTGCCACCCCTCAGAAAGTCGGCAGGTACTGCTGCT	60.275	66.6167	64.375	64.0667	70.0583	90.9667	66.85	64.2667	82.05	82.95	87.9833	1.22731	0.958675	0.0437327
21066	A_73_P048811	ATF6	ENSBTAT00000006888	ens|activating transcription factor 6 [Source:RefSeq peptide;Acc:NP_001069403] [ENSBTAT00000006888]	AGGAAAAAACGAAGCTGCTCCATTTCTCACCATCTGCCTATCCACTTGAAGAGCACTGAA	113.55	127.592	121.85	105.842	134.225	150.025	144.408	151.883	140.833	125.233	157.25	1.22675	0.968038	0.0164364
49243	A_73_P080561	PROX2	NM_001192679	ref|Bos taurus prospero homeobox 2 (PROX2), mRNA [NM_001192679]	AAACGACTTTGAGGTTCCAGACTGCTTCTTGGAAATCGCCAGCTTGACTTTACAGGAGTT	45.6333	45.9	56.975	47.2167	48.9833	57.6833	60.5167	63.2167	60.825	55.7083	62.4583	1.22659	0.959824	0.0384817
40349	A_73_P102426	NTN4	NM_001102203	ref|Bos taurus netrin 4 (NTN4), mRNA [NM_001102203]	AATGAGTGCAGAACCTGCAAGTGCAATGGACATGCTGACGCCTGTCACTTTGACATTAAT	46.0833	52.875	51.0583	51.6333	50.05	61.55	63.9083	69.6083	59.3833	54.65	72.7917	1.22647	0.958447	0.0365039
37697	A_73_P312381	LYZ1	NM_001077829	ref|Bos taurus lysozyme 1 (LYZ1), mRNA [NM_001077829]	CCTGCTGATCCTGAAGGAATACAAAGAAGGATTAGATGAGCTGTTGATTTTCCTTAGTTT	56.9	42.7583	50.625	54.2333	58.6667	53.7	69.1583	70.0917	69	56.7667	61.2917	1.22493	0.966902	0.0314235
8398	A_73_P068941	ANPEP	NM_001075144	ref|Bos taurus alanyl (membrane) aminopeptidase (ANPEP), mRNA [NM_001075144]	TCCTCCCCTAAAGACCCTGGAACTGAAAAGTCTACAGAGCACCAGATCTGTATATTTTTT	105.933	97.3	104.725	82.875	103.358	105.983	120.392	138.717	137.308	100.483	131.333	1.2249	0.957867	0.0479158
42837	A_73_102206	DNAJC5	NM_174533	ref|Bos taurus DnaJ (Hsp40) homolog, subfamily C, member 5 (DNAJC5), mRNA [NM_174533]	AGGAGAACGTGAACACCTACTTTGTGCTCTCCAGCTGGTGGGCCAAGGCCCTGTTCATCT	133.725	147.208	120.133	130.167	154.925	151.1	188.258	168.758	168.758	150.667	160.075	1.22436	0.965299	0.0151091
7260	A_73_106090	SOX15	NM_001192075	ref|Bos taurus SRY (sex determining region Y)-box 15 (SOX15), mRNA [NM_001192075]	ACCGTTCAGAGATGAGCAGTACTCCTCAAACCCCAGAAAGCTAGGGGGAACAACACCCAC	149.167	160.217	135.35	153.8	201.858	158.3	245.533	191.333	150.908	168.9	191.367	1.22364	0.961215	0.0442532
32366	A_73_P406076	E2F1	NM_001206079	ref|Bos taurus E2F transcription factor 1 (E2F1), mRNA [NM_001206079]	TAAGAGCAAACAAGGCCCCATCGACGTTTTCCTGTGCCCTGAGGAGAGTGTGGGTGGAAC	128.258	109.525	120.842	133.283	142.85	150.533	155.183	172.383	132.375	120.775	186.292	1.22361	0.962082	0.0455025
51419	A_73_P045846	MGC134040	NM_001077037	ref|Bos taurus hypothetical protein MGC134040 (MGC134040), mRNA [NM_001077037]	CCCTTTTCCTGGGAGGTTGTGGGATTATAAAGATCCTAAAATAAAGCTTATTTTATACGC	58.1167	55.8333	62.1167	59.975	65.2667	82.05	70.025	77.6167	61.0583	67.6667	95.075	1.22276	0.959931	0.0300057
13512	A_73_P185317	LOC101908134	DY055641	PREDICTED: Bos taurus uncharacterized LOC101908134 (LOC101908134), transcript variant X3, misc_RNA	GTCCAAGTAATGATTGGCCTGATCAACGGTGCTCTGGGACGTATCTGGCTACTTTTTTAT	64.9167	50.05	62.2417	59.7083	69.9833	70.5417	71.0417	79.3333	74.9583	69.725	79.2167	1.22228	0.96681	0.0105713
13144	CUST_1796_PI427023673	ZFP57	ENSBTAG00000017836	ZFP57 zinc finger protein [Source:HGNC Symbol;Acc:HGNC:18791]	TCATTGTCCCTTAACTTTTAGCAGGAAAACCCGTCTCTCCAGTCATCAGAAGGTCCACTT	60.3417	58.0917	75.375	75.3	84.8083	70.5917	92.7333	86.925	86.6167	84.5583	67.2167	1.22176	0.963486	0.0450773
40817	A_73_P429806	GSK3A	NM_001102192	ref|Bos taurus glycogen synthase kinase 3 alpha (GSK3A), mRNA [NM_001102192]	ACTACACGGAGTTCAAGTTCCCCCAGATTAAAGCTCATCCCTGGACAAAGGTGTTCAAAT	99.875	105.25	93.425	114.358	143.775	100.442	131.258	122.067	128.867	113.342	134.508	1.22133	0.956881	0.0421066
32298	A_73_P069701	EFCAB9	ENSBTAT00000054533	ref|PREDICTED: Bos taurus EF-hand calcium binding domain 9 (EFCAB9), mRNA [XM_002696269]	TATTAAAAAGCAGCAACTCAGAGACCTCTACTATAACTTCGACATCACAGGTGACCGCGT	57.55	51.3417	54.675	57.6083	66.5833	58.4	75.0333	71.4833	67.8583	55.9083	70.4083	1.22013	0.962832	0.036502
25044	A_73_115518	BRP44	NM_001193121	ref|Bos taurus brain protein 44 (BRP44), mRNA [NM_001193121]	TCGGTTGTTGATGAGGTGATACTAACTGTGCTAATGTTTGTAAGGCATACAATGTAATTG	1624.81	1402.92	1552.89	1657.46	2345.5	1927.78	1653.34	1636.47	1962.66	1868.38	2034.58	1.21905	0.958378	0.0302367
49706	A_73_P064991	SCARF1	ENSBTAT00000015261	PREDICTED: Bos taurus scavenger receptor class F member 1 (SCARF1), mRNA >gi|983001493|ref|XM_002702111.5| PREDICTED: Bos taurus scavenger receptor class F member 1 (SCARF1), mRNA	AAGGGCAGGAAGAGCCCCAGTATGAAAATGTCGTACCCATCTCTGGGCCACTGGAACCCT	123.133	132.45	136.708	121.175	133.692	149.867	137.142	195.275	159.283	203.042	154.617	1.21894	0.957183	0.0339381
40041	A_73_100069	DN281504	DN281504	gb|1162706 MARC 7BOV Bos taurus cDNA 5', mRNA sequence [DN281504]	TAACTGGCTTGGGTTTAGGACCTATGTATAGAGGCCACCAATTTCTTTTAATAACTGTGG	53.55	57.2167	49.775	60.7333	67.35	72.9917	60.3833	66.8	62.4833	70.8083	70.2	1.21855	0.962755	0.0169483
25516	A_73_107789	IFNGR2	XM_592804	gb|PREDICTED: Bos taurus interferon gamma receptor 2 (interferon gamma transducer 1) (IFNGR2), mRNA [XM_592804]	TCCTGTCAAAGGACACTCAGTGGCCCTTGACACCCATCTCCTGGCTTAAAATGTAATTAA	1475.29	1517.32	1192.07	1433.23	2079.58	1779.04	1659.89	1483.63	1392.53	1833.88	1771.36	1.21582	0.961885	0.047621
47249	A_73_P189162	TTPA	NM_001206676	ref|Bos taurus tocopherol (alpha) transfer protein (TTPA), mRNA [NM_001206676]	TTAAGTGGAGAGCAGAATGTCCAGAAATAAGTGCAGATCTCCACCCTAGAAGCATCCTTG	59.1833	53.5417	52.175	57.15	59.1917	71.7917	68.1833	65.8333	56.1167	71.525	75.5167	1.21577	0.958308	0.0357198
20555	A_73_P487218	NP13357801	NP13357801	tc|GB|XM_001788862.1|XP_001788914.1 similar to coronin, actin binding protein, 2B [NP13357801]	TAGGATGTGACTTCTGTGAGCTAATTGATATTCTCCTAGCGCCGTGCGATGGAACTGTTT	53.4667	52.5	50.7833	44.7917	63.2	63.8333	55.725	55.075	64.95	58.8917	66.6	1.21559	0.964865	0.0191678
38821	A_73_109768	PTPRJ	XM_606061	gb|PREDICTED: Bos taurus protein tyrosine phosphatase, receptor type, J (PTPRJ), mRNA [XM_606061]	TGTGTGTGTGTTTCTAAAAGTGTGGCAGTCTGTGAACACTTCCGTGTGAAAACGGTGTCA	661.45	489.125	593.633	700.275	952.425	667.067	663.6	714.267	805.917	761.25	685.842	1.21484	0.95192	0.0483609
48358	CUST_2950_PI427023673	ENSBTAG00000040255	ENSBTAG00000040255	Ovis canadensis canadensis isolate 43U chromosome X sequence	CTTCTAAGATCCAGAGTTAATGGAAGAAAGATACCAAGTACTACTACAGAGAATTGTTCC	47.85	51.425	56.1167	49.5667	63.5083	57.4083	70.025	58.8917	60.725	61.8333	62.5083	1.21474	0.957734	0.0155992
33011	A_73_115683	HAUS7	NM_001102277	ref|Bos taurus HAUS augmin-like complex, subunit 7 (HAUS7), mRNA [NM_001102277]	AGCAGTCAGTTCCCTTGCCGTGTAGACATGGCCTCTAGCTGCTCAGCACCTTCAGCTCTT	354.333	276.875	373.15	309.292	354.867	458.092	420.183	399.592	361.783	387.642	409.842	1.21363	0.957197	0.0311938
38920	A_73_P093526	CCDC17	ENSBTAT00000053685	PREDICTED: Bos taurus coiled-coil domain containing 17 (CCDC17), transcript variant X15, mRNA	TGCATTCAAGGAGCTTCTAGCAGTGGAGGCTGAAAACCGGCGCCTGGAGGCAGAAATCCT	58.35	52.975	65.9	57.4917	70.3333	93.6667	65.5583	65.3667	71.4	62.3417	82.1417	1.21326	0.956432	0.0359618
39370	CUST_843_PI427023673	TCL1B	ENSBTAG00000009653	PREDICTED: Bos taurus T-cell leukemia/lymphoma 1B (TCL1B), transcript variant X1, mRNA	ATGAACATCTCGTGTTATAGACAAGGAAACAGGTTCTGAGAGCTGGAAGGCTTTCCCTGA	60.7083	50.775	55.4833	50.8667	70.9833	68.8917	61.975	56.3083	71.3	63.8	65.7667	1.21282	0.957254	0.0275678
10707	A_73_P035826	SCD5	NM_001076945	ref|Bos taurus stearoyl-CoA desaturase 5 (SCD5), mRNA [NM_001076945]	GAGAGCCTTATAGTTTGGCATCAGAGCACTTCGAAGATAGTGCTGCAAAGATAGGGAAGA	48.7667	39.55	54.225	48.6917	54.3	58.4083	57.175	57.3083	86.625	53.625	57.0417	1.20987	0.945896	0.0397657
31799	CUST_1709_PI427023673	ARL13A	ENSBTAG00000020390	PREDICTED: Bos taurus ADP ribosylation factor like GTPase 13A (ARL13A), mRNA	GAACGTCCAAAGAAATATCTCATATCCCTCCTTTGGTAAATGGGTTCATCTACAGAACCA	55.1083	55.1167	60.2333	58.2917	68.2083	69.525	74.65	62.5	73.0667	60.1083	72.325	1.20934	0.954708	0.0245863
20736	CUST_294_PI427023673	MUSK	ENSBTAG00000002744	Bos taurus muscle, skeletal, receptor tyrosine kinase (MUSK), mRNA. [Source:RefSeq mRNA;Acc:NM_001192352]	AACTCCAAAGAAGGAAAAACCATTCATTGTCTCCTCACCCAAAGATGGGTGTTGGTTTTT	72.325	62.7917	55.8833	66.5	75.9917	83.9417	68.1167	96.0083	75.5917	72.1417	77.3583	1.20854	0.941227	0.0348896
20087	A_73_P365351	FNDC3B	NM_001206211	ref|Bos taurus fibronectin type III domain containing 3B (FNDC3B), mRNA [NM_001206211]	GTCAGTCTTGTTCCTTGGCAACATCTGTAGTATTATCATTCTTCTGACATTTTCTTGTGT	624.492	396.908	644.35	627.058	714.95	599.35	736.442	770.542	832.483	739.167	688.058	1.20731	0.970399	0.0293531
10528	CUST_1058_PI427023673	SRP72	ENSBTAG00000010593	signal recognition particle 72kDa [Source:HGNC Symbol;Acc:HGNC:11303]	AGGAAGCCTTAGGAGACTGAAAGTGGAGTCTTCTGAGCATTCCAAATATCTGCTTAGAAA	371.8	381.608	405.358	374.442	456.858	385.517	574.283	432.283	400.483	489.108	579.525	1.2069	0.954418	0.0485556
24987	A_73_P080336	C10H14orf39	ENSBTAT00000019517	gb|PREDICTED: Bos taurus Protein SIX6OS1-like (LOC781491), mRNA [XM_001250099]	CAGGACTTTCTTCTGTAAAAGGGTTTTCATCTTCCTCACAAAATACCACACAATTTACTT	50.9833	50.8917	51.7833	50.375	58.5417	65.3667	58.1167	60.2917	60.4167	63.6	80.5917	1.20565	0.961028	0.0143098
9065	A_73_P068091	SHANK1	ENSBTAT00000015659	gb|PREDICTED: Bos taurus SH3 and multiple ankyrin repeat domains 1 (SHANK1), mRNA [XM_597177]	TTACATCATCAAAGAGAAGACAGTTCTGCTGCAGAAGAAGGACAGTGAGGGGTTTGGGTT	41.675	53	38.0917	53.2667	58.2167	50.2833	57.3917	52.9417	55.6583	51.6167	62.575	1.20432	0.942803	0.0495163
36369	A_73_P410286	MATN2	NM_001102528	ref|Bos taurus matrilin 2 (MATN2), mRNA [NM_001102528]	AGAACGAGTTCTCCCTCAAGACCTTCAAGAGGAAGTCCGAGGTGGAGCGTGCCGTCAAGA	59.0083	53.0833	59.6167	57.1667	56.5667	67.9833	93.0167	74.8167	65.4833	62.85	74.175	1.20401	0.943873	0.0473572
44843	CUST_1731_PI427023673	KLHL25	ENSBTAG00000016091	kelch-like family member 25 [Source:HGNC Symbol;Acc:HGNC:25732]	TTCATGTGCGACAAGATCTACCAGGTGGACCACAAGGCCAAGGAGATCATCCCGAAGGCG	50.3917	58.3583	60.15	62.2083	73.8667	77.6833	62.7083	68.2083	63.1583	62.8167	82.7	1.20379	0.947938	0.0361077
6174	A_73_P433191	TNS3	ENSBTAT00000012722	PREDICTED: Bos taurus tensin 3 (TNS3), transcript variant X8, mRNA	TAAACTTTGTTCAGGACACATCCAAGTTCTGGTACAAGGCGGACATCTCCAGAAAGCAAG	60.9917	50.6333	54.8917	53.075	66.325	74.7667	62.1083	61.325	68.4333	66.825	62.5	1.20374	0.955733	0.0222078
19220	A_73_102414	CXHXorf30	ENSBTAT00000034337	gb|PREDICTED: Bos taurus chromosome X open reading frame 30-like (LOC613276), mRNA [XM_863868]	TCAACTCACAAGAACAGGGGTTTCCTCTACGATCAAGGGGGCTCGTTTGATGTTAAACAA	70.0167	68.6333	64.4667	66.95	80.2417	68.3	87.1333	89.65	77.4917	70.5167	103.892	1.20355	0.955055	0.0472762
50784	A_73_112475	CNTLN	NM_001192721	ref|Bos taurus centlein, centrosomal protein (CNTLN), mRNA [NM_001192721]	AAGCAAAGCATTACAACTGAAGAGTGAGCATTTAATGAAATAAATGGTGCAGTCCAATTG	62.8167	52.4583	54.125	48.7833	74.2833	58.6583	64.2167	66.075	58.7333	72.6333	62.975	1.20323	0.948019	0.0389489
30663	A_73_P119751	LDHB	DV793314	gb|Hw_loin_50_050810_H11 Bos taurus CF-24-HW loin cDNA library Bos taurus cDNA, mRNA sequence [DV793314]	CAACCCCCTTTTAAATTTGGTGTCACTGGTATAAGGGAAAGAAACAATTTTTCCTCTTTT	96.8583	90.075	81.35	78.55	136.225	94.2	91.55	96.8833	107.417	97.9333	121.933	1.2032	0.95126	0.048895
21950	A_73_P114586	STON2	NM_001191218	ref|Bos taurus stonin 2 (STON2), mRNA [NM_001191218]	GGAAGACAAGACGGACGTCAGGAAGTGGGTCAATTATTCCGCACACTACAGCTACAAGGT	70.9083	99.5	86.8667	98.4	117.958	112.792	124.2	94.8	108.083	96.625	97.775	1.20284	0.948855	0.0490473
41923	A_73_P044701	S100A7	NM_174596	ref|Bos taurus S100 calcium binding protein A7 (S100A7), mRNA [NM_174596]	AAACAAGACAAGAATAAGGACCGGAAGATTGACTTTTCTGAGTTCCTGTCCTTGCTGGCG	155.042	177.208	155.6	201.117	189.933	201.858	204.367	218.342	214.017	187.883	206.45	1.20231	0.952338	0.040686
28254	A_73_P088296	THSD7A	ENSBTAT00000010106	PREDICTED: Bos indicus thrombospondin type 1 domain containing 7A (THSD7A), mRNA	TCTAAACTGAGCAGAAAACCCATTGAGTAAATTCAGCATCTTGGTGGTTGATAATAGTTT	65.8333	67.0583	69.9417	66.15	92.925	83.9583	77.1583	70.075	92.825	80.9333	70.8917	1.20072	0.955349	0.0353157
29183	A_73_P115020	SOWAHA	ENSBTAT00000004785	PREDICTED: Bos taurus sosondowah ankyrin repeat domain family member A (SOWAHA), mRNA	ACAACGTGGCCGTGGTGAAGGAGCTCGACGGCGTCAAATTCGTGGTGCTGAAGAAGAAGT	71.3417	93.7	79.2417	81.5917	86.2583	90.6917	102.55	106	95.875	88.6167	117.083	1.20051	0.955378	0.0445945
24360	A_73_P076056	RNF169	ENSBTAT00000000969	gb|PREDICTED: Bos taurus ring finger protein 169 (RNF169), mRNA [XM_604111]	AAAGACGCTGTAAGACCAAGCACTTGGAACAAAATGGCTCCCTTAAGAAACTGCGACAAA	163.4	141.717	131.85	149.733	154.75	181.908	171.475	162.017	185.492	168.075	227.808	1.19789	0.947185	0.0408641
14216	A_73_P174382	ADCK3	NM_001046419	ref|Bos taurus aarF domain containing kinase 3 (ADCK3), nuclear gene encoding mitochondrial protein, mRNA [NM_001046419]	ATTTGTATTTTTTGCCTTTTCCTCTCTGGCCTGGATCTAGAAGTGCTGAGCTGAGCAGTG	458.717	578.8	510.942	532.333	638.6	601.875	650.158	738.408	653.333	559.933	525.4	1.19679	0.949508	0.0474551
42909	A_73_P147211	DN846441	DN846441	gb|KECB28-282.g-T7 NVH bovine early embryo cDNA library KECB Bos taurus cDNA 3', mRNA sequence [DN846441]	GAGTTGAGTAAGAGAGAAGAAATTCACCTTGTCTCAGGTGAAAACTCTGATGTGTTCTTC	45.9417	43.8583	44.5583	49.1667	59.9417	54.35	58.9333	50.8667	48.5083	50.3917	60.3417	1.19065	0.946656	0.0335446
24349	A_73_P033656	SERP1	NM_001114083	ref|Bos taurus stress-associated endoplasmic reticulum protein 1 (SERP1), mRNA [NM_001114083]	AGGTTTCTTCACAAGTCATTCCGAGTTTTCTAGTCCATACCACAGTGCCTTGCAAAAGCA	4195.69	4165.48	3996.15	4050.26	4994.83	4195.69	5660.63	4694.08	4878.9	4923.09	4884.66	1.18998	0.952218	0.0311373
33964	A_73_P107026	UGT1A6	NM_174762	ref|Bos taurus UDP glucuronosyltransferase 1 family, polypeptide A6 (UGT1A6), mRNA [NM_174762]	AGCTATGGAAATTGCTGATGCTTTGGGCAAAATACCTCAAACAGTCCTGTGGCGATACAC	53.0833	52.0667	50.8083	48.1667	58.1167	53.5	66.2417	64.575	57.5333	62.8167	61	1.18897	0.94405	0.0296738
51545	A_73_114057	SLC25A16	NM_174672	ref|Bos taurus solute carrier family 25 (mitochondrial carrier; Graves disease autoantigen), member 16 (SLC25A16), nuclear gene encoding mitochondrial protein, mRNA [NM_174672]	GATATTTACCCTGTCACAGGAACCACTGGTATTTTAGTACTTGATTTTTCTATTCATCAC	1974.16	1664.34	1950.31	1614.62	2386.25	2146.73	2158.99	2043.97	1880.16	2206.21	2066.66	1.18443	0.936557	0.0427972
29175	A_73_111752	RAB3C	NM_176873	ref|Bos taurus RAB3C, member RAS oncogene family (RAB3C), mRNA [NM_176873]	ATGAGCGAGTCATCTCATCCGAGGAGGGCCAACATTTAGGAGAACATCTTGGATTTGAAT	59.9667	63.5083	57.8917	55.925	64.4333	71.325	71.1083	79.9	63.5917	64.45	84.4917	1.18223	0.937008	0.0394787
6884	CUST_184_PI427023673	TUBA4A	ENSBTAG00000030974	Bos taurus tubulin, alpha 4a (TUBA4A), mRNA. [Source:RefSeq mRNA;Acc:NM_001078158]	TGGAGCCCACTCACTATGTTTATTGCAAAATCCTTTCGAAATAAAGTCTCCTTGCACGGT	21377.4	21806.2	19973	19196.9	25828.9	22715	22135.8	24552.7	24480.2	34917.3	23324	1.18011	0.943463	0.0453074
10796	A_73_107899	PCTP	NM_174835	ref|Bos taurus phosphatidylcholine transfer protein (PCTP), mRNA [NM_174835]	ACCTCAGACTGTGTCTTTTCTGTCTGGGAAGGGAAGTGCATTGAATACCAAATAAATACA	547.533	596.642	632.467	508.658	712.083	649.608	606.117	674.508	647.092	765.242	660.608	1.17931	0.93844	0.0435386
50311	A_73_P176157	CK779252	CK779252	gb|bend_0A01-011-a10 Day 5 Uterus bend Bos taurus cDNA 3', mRNA sequence [CK779252]	TTGAATCTTCAGATGGAGGAAGAAAATAAAAGGGGAGACTATTATCACCTCTCTACAATG	55.8667	56.9917	51.7083	47.775	62.625	57.1667	66.3833	63.675	58.3333	57.5333	74.4667	1.17325	0.942093	0.0472769
16023	A_73_P112521	LOC524642	ENSBTAT00000048892	PREDICTED: Bos taurus glycerophosphodiester phosphodiesterase domain-containing protein 4 (LOC524642), mRNA	TGACTATAAGAGGTTGTACTACAATGGATTGAGAGAATATAAAGCAGCTAACATCAGCAT	52.0667	55.2667	45.925	53.0667	65.8333	60.1667	59.5333	65.8417	54.6667	56.05	62.275	1.17245	0.936508	0.0425709
16716	A_73_P037081	RPIA	NM_001035433	ref|Bos taurus ribose 5-phosphate isomerase A (RPIA), mRNA [NM_001035433]	CTTGGCAGGGTGAGGGTTAAATCCAGTCTTCTGAAGTATTGTTATTAAATGTCTTTTTAA	1131.22	1145.27	1004.35	1042.31	1237.53	1273.68	1333.91	1286.76	1111.72	1246.75	1337.28	1.16942	0.934158	0.0427363
51816	A_73_107926	ANKRD13D	NM_001101857	ref|Bos taurus ankyrin repeat domain 13 family, member D (ANKRD13D), mRNA [NM_001101857]	GCCCTAGAAGGGGGGAGCTGGCCTTGAGACCAAGATGGAAATAAAGAGACCCTTAGCAGC	1478.66	1433.23	1600.25	1702.81	1683.38	1715.33	1813.1	2133.03	1752.68	1790.53	1860.25	1.16904	0.938275	0.048728
50289	A_73_P407661	IFT172	ENSBTAT00000024164	PREDICTED: Bos taurus intraflagellar transport 172 (IFT172), mRNA	ACGACTAGCCATGCTGGAGAAGAACTACAAGCTGGCGGAAATGATCTTCTTAGAACAGAA	53.5917	50.75	48.2667	50.6833	55.6917	71.325	54.8833	62.1083	57.125	60.3667	58.7333	1.16062	0.926142	0.0414417
50252	A_73_P447111	FXR2	NM_001206289	ref|Bos taurus fragile X mental retardation, autosomal homolog 2 (FXR2), mRNA [NM_001206289]	GATACAACTTCTTCATCGATTAGCTCAGTGCTGAAAGACCCACACAGTAATCCCTACAGC	175.458	165.742	166.867	162.158	152.433	136.158	132.867	148.4	158.142	152.933	113.767	0.865392	0.092998	0.0493297
44057	A_73_100783	ESYT2	ENSBTAT00000043608	ens|PREDICTED: Bos taurus misc_RNA (LOC512582), miscRNA. [Source:RefSeq DNA;Acc:XR_028841] [ENSBTAT00000043608]	GTGTTACCTCGCTTGTGATTTATTCTTCCTTTGTCTTTTGAAGTAAAATGTTTAGTGTGG	112.417	85.65	86.075	75.7	76.1417	69.1167	77.0833	67.8583	75.8917	78.8417	75.1917	0.863453	0.111604	0.045444
29491	A_73_P253551	C23H6orf64	NM_001038225	ref|Bos taurus chromosome 6 open reading frame 64 ortholog (C23H6orf64), mRNA [NM_001038225]	TTTGTCCTGTCCCTGTTCTACTGGATGTATGTGGGGATGCGAGGCCCCGAGGAGAAGATG	656.858	743.825	711.092	683.342	638.058	603.55	581.575	609.958	627.333	607.067	454.083	0.862823	0.0847983	0.0460783
46584	CUST_2003_PI427023673	RNF126	ENSBTAG00000014349	Bos taurus ring finger protein 126 (RNF126), mRNA. [Source:RefSeq mRNA;Acc:NM_001075314]	TCAATCAGTTTGAAAACACGGGTCCCCCACCCGCAGACAAAGAGAAAATCCAGGCCCTCC	636.1	595.425	576.517	565.133	509.292	548.3	466.15	528.383	490.808	555.142	485.392	0.862786	0.0963997	0.0487606
26667	A_73_111835	TC430698	TC430698	Ovis canadensis canadensis isolate 43U chromosome X sequence	CTGGTTAACTGGTTTTCTCGCCAGCTTGAACAGCACACACGTTACTAACATCATGACCTA	55.5583	65.7667	61.425	55.6583	51.175	51.6917	47.1833	54.8917	50.5417	47.775	52.825	0.860105	0.0823867	0.0404088
35325	A_73_P060241	POLL	NM_001192559	ref|Bos taurus polymerase (DNA directed), lambda (POLL), mRNA [NM_001192559]	ATGTGGTTCATACCGTCGGGGAAAGGCAACCTGTGGTGACATGGACGTGCTGCTTACCCA	521.025	305.575	290.525	315.083	241.8	229.333	271.775	300.108	289.85	295.117	292.025	0.859321	0.0836277	0.0499086
21069	A_73_P306286	APBA3	NM_001034414	ref|Bos taurus amyloid beta (A4) precursor protein-binding, family A, member 3 (APBA3), mRNA [NM_001034414]	ATCATTGAAATCAATGGGCACAGTGTGGTGGCCACACCCCACGCTCGCATCATCGAGCTG	565.917	649.917	546.558	534.175	515.792	454.517	482.167	498.992	534.25	503.3	371.942	0.859205	0.0983664	0.0490232
47386	CUST_373_PI427023673	ATG16L1	ENSBTAG00000003928	autophagy related 16-like 1 (S. cerevisiae) [Source:HGNC Symbol;Acc:HGNC:21498]	GAAAATTATAGACCTACGAATAAATGCTGTCAGACAGACATTCAGCGCGCCAGGCTTCAA	95.375	104.375	102.075	94.2083	91.1083	88.5167	80.8917	77.35	89	87.775	71.7833	0.854129	0.0694818	0.0367115
8197	CUST_2225_PI427023673	TP53I11	ENSBTAG00000017228	tumor protein p53 inducible protein 11 [Source:HGNC Symbol;Acc:HGNC:16842]	TATTTAAGACAAGGTGGCTTGCCAACCTATGGGGGTGTTGATAGTCTGACGAAAGGAGAA	61.4917	46.5083	52.375	53.9417	47.0917	48.4167	45.8333	42.8833	44.9833	41.0167	47.85	0.853868	0.0721326	0.0485174
50680	A_73_P037696	LRFN5	NM_001081610	ref|Bos taurus leucine rich repeat and fibronectin type III domain containing 5 (LRFN5), mRNA [NM_001081610]	GAGTTCTGTATCAATCCATGTTACATTGCCATCCATGATTTAAGACTGTAGAATCTTGAA	76.1583	76.6167	67.6917	74.8417	60.4667	68.125	63.0083	65.5917	60.8417	53.7583	66.175	0.850313	0.0739297	0.0357614
786	A_73_P415091	CBLN4	NM_001081537	ref|Bos taurus cerebellin 4 precursor (CBLN4), mRNA [NM_001081537]	TTAACCTGATGTTAAACGGAAAACCAGGCATATCTGCCTTCGCTGGGGATAAAGACGTGA	55.3583	67.4833	58.5333	58.3833	52.1	41.9167	53.3333	48.975	54.725	46.9667	52.5667	0.849128	0.0771357	0.0347691
22980	CUST_777_PI427023673	TACC2	ENSBTAG00000010786	TACC2 protein; Uncharacterized protein [Source:UniProtKB/TrEMBL;Acc:A6QNY2]	TTGCAAAGGGACTCTTGCCTTAAGGAGTGTAAACTTGATCTGCATTTGCTGATTTGTTTT	61.175	54.475	55.8083	68.2083	52.4833	49.3	52.675	50.7	46.9083	50.725	48.0917	0.848874	0.0776435	0.0267043
14409	A_73_P217492	GALNT13	NM_001076886	ref|Bos taurus UDP-N-acetyl-alpha-D-galactosamine:polypeptide N-acetylgalactosaminyltransferase 13 (GalNAc-T13) (GALNT13), mRNA [NM_001076886]	GGAGCACTCTCCTCAGAACTGTTTACAGTGTTATAAATCGGTCCCCACACTATCTACTCT	64.5167	74.475	169.275	64.225	65.8917	56.2833	61.0083	57.0667	67.9667	55.5583	60.4167	0.848587	0.089536	0.0477964
43366	A_73_P086401	OR13J1	ENSBTAT00000046376	PREDICTED: Bos taurus olfactory receptor, family 13, subfamily J, member 1 (OR13J1), mRNA >gi|983012355|ref|XM_015470671.1| PREDICTED: Bos taurus olfactory receptor, family 13, subfamily J, member 1 (OR13J1), mRNA	TTTTCTATGGCACCGTCATCTTCATGTATATGAAACCCAAGAGCAAGGAGGCCCGTATCT	61.4333	65.9583	71.1083	56.9	58.8	53.575	60.7	50.625	49.6833	51.8917	53.3667	0.848087	0.0754979	0.0443714
24047	A_73_P034076	HAO1	NM_001079781	ref|Bos taurus hydroxyacid oxidase (glycolate oxidase) 1 (HAO1), mRNA [NM_001079781]	CCCAAATAACAGACATCAATTCCCATTGATAACTTATAGTTCACATTGCTGTTTTTGTGG	73.8167	68	58.9333	56.2167	58.1417	53.5167	56.7083	52.1167	56.025	51.6667	49.5333	0.847075	0.0875366	0.0421287
17401	A_73_P037376	KIAA2012	NM_001105438	PREDICTED: Bos taurus KIAA2012 ortholog (KIAA2012), transcript variant X4, mRNA	ATGTGATGCTTCAACTCCTTGCTTTATGTAACATAGAAATAAAATGCCCCAAACACTGGC	63.8833	75.6167	72.3333	60.0333	58.4333	55.1417	62.8167	52.125	57.125	55.1417	60.95	0.846865	0.0723231	0.0414399
6183	A_73_P176307	CK771516	CK771516	gb|959816 MARC 1BOV Bos taurus cDNA 3', mRNA sequence [CK771516]	TGTTCCTGAGTCAGGGCCAGTTAATAAACATAACAAAGCTCTAGAGTCCAGTCTGTACTT	83.6333	69.1917	81.05	76.4	69.1583	64.8667	54.9583	72.1333	69.6417	68.3833	56.8833	0.846576	0.0565878	0.0447195
44908	A_73_105549	MGC137014	NM_001046584	ref|Bos taurus protein HP-20 homolog (MGC137014), mRNA [NM_001046584]	AGTTCTGGCCTCTTTCTGTAGCAAAAGCAAATCCCTTGTGATTCTGCTGTCAAAAGCAAA	76.2333	87.2667	75.1083	79.025	65.5917	62.925	60.2917	66.425	76.7917	70.9583	66.85	0.845582	0.0749203	0.0353333
2687	A_73_P454631	CELF4	NM_001099068	ref|Bos taurus CUGBP, Elav-like family member 4 (CELF4), mRNA [NM_001099068]	ATTTTCTCTATGTATATAAAGATGGCCACGTTAGCAAACGGACAGGCTGACAACGCGAGC	58.225	68.9583	49.4333	56.8167	50.05	47.85	53.575	49.75	45.3083	48.0333	46.4083	0.845077	0.0618924	0.0400617
25846	CUST_1364_PI427023673	LAT	ENSBTAG00000021249	linker for activation of T cells [Source:HGNC Symbol;Acc:HGNC:18874]	GAGTTGACTCACTGACCTCAGAGGACCTTCTTAATTCTTAATTTTTGTGGTTCTTAATAA	15294.5	11919	13338.3	13216.3	8888.31	11724.7	12437.1	11882.9	12348	10246.8	10781.3	0.843659	0.0691962	0.0483769
42952	A_73_116651	IGF2BP1	NM_001192454	ref|Bos taurus insulin-like growth factor 2 mRNA binding protein 1 (IGF2BP1), mRNA [NM_001192454]	TTTTAAACGTGGATTGTTTTAAGTTCTCCAGGTCTCATCGAGAGGGTTGGTCAGACCCCA	67.8167	56.1833	66.0667	64.4833	51.7833	47.2667	57.875	57.5	61.3333	53.0167	46.9333	0.843654	0.0612321	0.0476614
39610	A_73_P052186	TMCO5B	NM_001075609	ref|Bos taurus transmembrane and coiled-coil domains 5B (TMCO5B), mRNA [NM_001075609]	GTCATGATCTTCTTTAGGCTGCTGGGTTACGTGCTTTTCTACCTGCAGTACATAAACCCA	87.4417	80.4833	77.55	68.7333	61.95	74.2917	62.6583	69.7333	71.2583	59.8417	63.4917	0.84211	0.074019	0.0428021
52789	A_73_113932	TC476890	TC476890	tc|Rep: Ectonucleotide pyrophosphatase/phosphodiesterase family member 2 precursor - Bos taurus (Bovine), partial (12%) [TC476890]	TGTGTTATGGATAAAGATGCATCTCAGTACTGCCGTATTTTAACAGTTAATAATATCCCC	61.4167	57.375	78.6417	54.8417	54.3083	54.325	51.9333	45.0333	47.6333	54.8417	49.0833	0.841127	0.0723946	0.0301227
46011	A_73_P182542	LOC100140928	XM_001787733	Ovis canadensis canadensis isolate 43U chromosome 6 sequence	CCTTGACTCCATGAGTGCTTGTTTATGGGTCCATTTCTCCAGCAATAAAACAACGGTGAT	79.4083	71.8083	92.0167	68.8417	67.1667	74.1833	62.6083	64.7667	65.3167	59.7583	57.9917	0.841019	0.0679079	0.0360932
52250	A_73_P033236	GPRC5D	NM_001105412	ref|Bos taurus G protein-coupled receptor, family C, group 5, member D (GPRC5D), mRNA [NM_001105412]	TGCTGCTGTACATTGTCCCGGAGCTGTGCATTCTCTACCGATCGTGTCAGCAGGATTGCC	108.883	56.9167	69.6417	56.525	53.5833	53.0917	53.625	54.9167	47.975	53.0667	59.025	0.840363	0.0579282	0.0323876
41105	A_73_P058051	FLYWCH1	ENSBTAT00000008039	gb|PREDICTED: Bos taurus FLYWCH-type zinc finger 1 (FLYWCH1), mRNA [XM_610323]	ACGAGTCCTTCCTCTACAGGAAGGAGAAGGCGGCCGGGGAGAAGGTGTACTGGATGTGCC	73.2083	88.9167	79.9167	65.6667	68.925	61.3917	64.5167	61.05	71.525	58.9583	63.6	0.84027	0.0656493	0.0414213
11562	A_73_100100	TC420639	TC420639	Ovis canadensis canadensis isolate 43U chromosome X sequence	ACTGAGTAGTTCCAGCACCATGGATTCCTCATTTTGTCTTTCTATGTCTGTACCCACCTC	83.1167	86.9583	90.075	101.133	76.475	63.1667	81.575	77.7083	76.9833	84.0083	64.9417	0.839903	0.0671329	0.0356163
3015	CUST_2322_PI427023673	TMEM136	ENSBTAG00000021342	Bos taurus transmembrane protein 136 (TMEM136), mRNA. [Source:RefSeq mRNA;Acc:NM_001075806]	TGAAATGAAGGTGACTCAGCAGTTAAGATGCTGAGTTTGTCCATGACAGGTACTGTAGGG	49.775	48.8167	68.95	52.825	41.5667	47.5	45.7333	39.55	50.375	45.7333	41.325	0.839591	0.0646021	0.0318468
43850	CUST_2475_PI427023673	MGC151592	ENSBTAG00000024560	Bos taurus chromosome 16 open reading frame, human C1orf95 (C16H1orf95), mRNA. [Source:RefSeq mRNA;Acc:NM_001083770]	ATGGTCATCCTCGCCATTTCTCAAGGCTACAAGGAGCAGGGCATCCCACAGCAGCTGTGA	82.85	96.325	85.475	119.025	80.1333	70.525	71.325	76.1833	79.4083	82.5083	83.2583	0.839446	0.0841517	0.0294979
3965	A_73_P034021	TAF8	NM_001101200	ref|Bos taurus TAF8 RNA polymerase II, TATA box binding protein (TBP)-associated factor, 43kDa (TAF8), mRNA [NM_001101200]	CACAAAACTAGTGTTTTCCCTATGTATTATTCACCCAGCTTCAACATTTAGCAACATCTT	226.933	212.15	250.267	224.992	206.65	161.592	184.483	201.292	205.817	199.033	166.183	0.838964	0.0501523	0.0280329
39323	A_73_P095426	CNKSR1	NM_001193165	ref|Bos taurus connector enhancer of kinase suppressor of Ras 1 (CNKSR1), mRNA [NM_001193165]	GAAAAAATATGTGTTCCAGCTCACCCACAACGTGTACAAACCCTTCATCTTCGCTGCTGA	118.025	76.1583	84.875	88.5167	83.1583	65.325	83.275	75.225	72.4083	69.8	69.1667	0.838866	0.055312	0.0424818
6924	A_73_102408	SERPINB12	ENSBTAT00000049662	PREDICTED: Bos taurus serpin peptidase inhibitor, clade B (ovalbumin), member 12 (SERPINB12), mRNA	CTTTTCTCTTTTTCATCAGACACAACAAAACCCAAACCATTCTCTTCTATGGCAGGGTCT	72.4667	60.225	59.6583	54.8417	47.5417	38.025	50.4583	55.3083	53.425	54.7417	52.1583	0.838726	0.0739606	0.0362436
5268	A_73_P182192	DT832456	DT832456	Ovis canadensis canadensis isolate 43U chromosome 3 sequence	AATATTTGAGTCAATCAAGAAATTCAATTAGCGGAGTGACATGTTGTCACGCGTGGCTCT	71.3667	52.65	67.275	60.3333	49.3667	48.5667	51.9667	55.1083	55.5	58.7333	50.3167	0.838335	0.0518979	0.0486466
5303	A_73_P116881	INVS	A_73_P116881	PREDICTED: Bos taurus inversin (INVS), transcript variant X2, mRNA	TAATGAAGTCCATTGCATTTGACTCCAGAAAAGTAGTGAGCTGAAGGCAGTTGCTGTGGG	70.725	55.75	77.0167	61.2917	54.65	55.6333	58.0083	53.4083	61	55.925	47.4583	0.83822	0.0516311	0.0486562
20863	A_73_P460156	MYOM1	NM_001191466	ref|Bos taurus myomesin 1, 185kDa (MYOM1), mRNA [NM_001191466]	ATAAATGTCCAGGCACATCCTGGAAAGTATATCATCGAAAGCCGATATGGAATGCACACT	64.2917	66.9333	60.8667	51.7167	55.025	50.3667	48.275	50.2333	54.45	51.1167	53.6167	0.838119	0.069357	0.0482293
7893	A_73_P049936	RPGR	BC134574	gb|Bos taurus retinitis pigmentosa GTPase regulator, mRNA (cDNA clone MGC:142966 IMAGE:8315578), complete cds. [BC134574]	GGTATTTGGGCCATCTTTCACAATCATTAATAAAGGGATTACTCCAGCCACAAATAAAAA	153.2	183.033	173.483	234.583	153.025	170.55	155.55	134.825	151.592	164.325	130.75	0.837446	0.0903072	0.0493023
35549	A_73_P122452	DV797786	DV797786	gb|Hw_loin_17_050628_G10 Bos taurus CF-24-HW loin cDNA library Bos taurus cDNA, mRNA sequence [DV797786]	TTTTTAAATTAAATAGAGGCCAACCCCCCAAAAATTTGGGGGGTAAAAATCCCAAAACCC	60	65.3667	75.15	57.2417	57.8167	59.5333	50.1583	50.7417	58.8833	49.5083	48.975	0.836636	0.0657025	0.0410397
7485	A_73_P101631	ITGAV	NM_174367	ref|Bos taurus integrin, alpha V (vitronectin receptor, alpha polypeptide, antigen CD51) (ITGAV), mRNA [NM_174367]	CGAGGACTTTGGGAATGGTTTATATTTATGATGGGAAAAACATGTCCTCCTTACACAATT	120.842	138.742	131.55	127.642	113.208	115.525	124.542	96.9083	111.025	87.025	103.667	0.836086	0.0596705	0.033061
24546	A_73_P361056	KLHL10	NM_001078033	ref|Bos taurus kelch-like 10 (Drosophila) (KLHL10), mRNA [NM_001078033]	AGCAGCATATTTCAGTTTTGCTTCCCAAGGTTCGCCTGGCCCTAATGCATGCTGAATATT	68.125	88.8667	71.25	96.0167	70.1667	73.6083	68.05	66.9	64.2083	61.55	62.6333	0.836056	0.0831622	0.0435508
32559	A_73_P032956	PGM5	NM_001102335	ref|Bos taurus phosphoglucomutase 5 (PGM5), mRNA [NM_001102335]	GTGTTTGTTTCCATTTTCTATCTATGCTTCTGTCAGATACTTGCTAGGACCTTTATTAGC	343.983	320.733	302.05	295.867	250.992	262.692	209.467	266.725	284.475	309.883	250.808	0.835894	0.0679134	0.0375318
21861	A_73_P161517	DT837688	DT837688	gb|LB00440.CR_K16 GC_BGC-04 Bos taurus cDNA clone IMAGE:8042730, mRNA sequence [DT837688]	ACACAGATGAGCTGTCATGCTCAAATTGCAGAATTGAGAGCAAATAAAGGTTGTTGTCTT	62.975	56.5917	84.5333	52.2083	48.425	46.5167	53.1083	52.875	52.375	45.3333	54.4333	0.835536	0.055671	0.0313548
34357	A_73_P049606	ST7L	NM_001083481	ref|Bos taurus suppression of tumorigenicity 7 like (ST7L), mRNA [NM_001083481]	CACTGACTCAAAGCAAAATTACCAAAGAGAAGTCCCTTTAAGTCTCTAAGCCTAATAAAA	181.908	144.133	147.867	170.808	136.75	145.333	130.958	131.425	128.392	141.667	121.025	0.835356	0.0613196	0.0272106
13922	A_73_112668	PFKFB1	NM_174572	ref|Bos taurus 6-phosphofructo-2-kinase/fructose-2,6-biphosphatase 1 (PFKFB1), mRNA [NM_174572]	AGCTGTCTAGCTCAAGATGAAACTTGTTCCTTCTTAATTCCTATTCCCTGTACAATAAAG	65.8583	56.0417	58.3917	55.4583	45.1667	49.0333	49.4833	46.1167	54.4333	56.9083	44.8167	0.835163	0.0652656	0.0361109
47143	A_73_118662	IRS4	TC442541	PREDICTED: Bos taurus insulin receptor substrate 4 (IRS4), mRNA >gi|741982281|ref|XM_005227898.2| PREDICTED: Bos taurus insulin receptor substrate 4 (IRS4), mRNA	AACCTTGCAACTCTGTATAGTGTTTATATATATATCTGACTTGCCTTTCCATAGAGCTAC	69.1917	61.3333	64.5	79.975	63.0917	66.2	58.425	46.0333	58.2167	55.6833	50.5417	0.834811	0.0740917	0.0485068
15895	A_73_P203487	ZNF212	XM_583848	gb|PREDICTED: Bos taurus zinc finger, imprinted 3-like (ZNF212), mRNA [XM_583848]	TTAAATTTTCAGAGTCGTAGAAGTTGTTCCTAACAAGGGGACCTGGCTTGCCCTCCAAGA	519.383	697.925	602.308	524.592	465.325	440.442	515.5	470.475	543.858	529.808	414.725	0.834783	0.059726	0.043079
20731	A_73_P186212	LOC100138474	NM_001098021	PREDICTED: Bos taurus uncharacterized LOC100138474 (LOC100138474), mRNA	TTTGAGAACTGCTTCCATATCAAGTGCTGGAAGCCTCGACCCTTATCCATTTACGTCATC	77.475	114.233	78.175	73.6417	71.0667	81.6583	62.5083	64.6917	72.8417	67.7333	55.925	0.834263	0.0552616	0.0448591
6422	A_73_P485418	EE368992	EE368992	gb|LB029109.CR_C19 GC_BGC-29 Bos taurus cDNA clone IMAGE:8493837, mRNA sequence [EE368992]	ACCTGCCTCCAGACCAGTGGCTGTGAGACCGGCTGTGGCATTGGTGGCAGCATTGGCTAT	75.9917	256.683	80.225	91.1917	72.7417	67.2167	67.7333	70.2	75.4333	70.7333	82.5333	0.834049	0.0504766	0.0441465
29164	A_73_111763	SCRN2	NM_001205804	ref|Bos taurus secernin 2 (SCRN2), mRNA [NM_001205804]	CCTCTTCCAGGCCTTTGTGGAGAAGGAGACCCAGGCATATGCCTGAGCCTGACCCCTCCT	306.117	348.717	304.808	293.467	276.625	297.1	214.708	260.942	296.792	256.658	195.7	0.834013	0.0542233	0.0462147
8724	A_73_P051336	ARVCF	NM_001105380	ref|Bos taurus armadillo repeat gene deleted in velocardiofacial syndrome (ARVCF), mRNA [NM_001105380]	AACACGATCCACGAGATCGTGTCCGACAGTCTGGACAACGCGCGCTCGCTGCTGCAAGCT	51.6917	66.1083	56.5083	65.0333	50.9667	49.8917	51.7	43.2083	54.9917	55.1833	44.3	0.8335	0.0664427	0.0475193
3988	A_73_P295276	SERPING1	NM_174821	ref|Bos taurus serpin peptidase inhibitor, clade G (C1 inhibitor), member 1 (SERPING1), mRNA [NM_174821]	ATCAAAGTGCAGAGCAGTCAGGACATGCTGGATTACTTTGACTTCATCTACGACGTCAAC	136.442	90.85	99.4583	106.142	97.7333	105.067	78.425	84.8167	80.1833	83.9417	85.7833	0.833441	0.0511615	0.0488062
42525	A_73_P090126	MAP3K12	NM_001205291	ref|Bos taurus mitogen-activated protein kinase kinase kinase 12 (MAP3K12), mRNA [NM_001205291]	ATGACATGTGCTCGCAGGGCTCAGAAATCCCACTGGACCCACCAGCTTCTGAGGTGGTTA	144.15	150.483	186.525	155.525	113.208	129.075	133.367	135.525	146.025	143.025	114.85	0.833269	0.0500206	0.0313715
43783	A_73_P087596	TXK	NM_001206148	ref|Bos taurus TXK tyrosine kinase (TXK), mRNA [NM_001206148]	AGCAGAAGCCCCTTTACATTGTGACAGAGTTTATGGAACATGGCTGCCTGCTTAACTATC	978.65	716.933	640.708	726.975	662.433	627.767	576.583	596.542	573.825	549.383	732.942	0.833222	0.0563387	0.041531
32837	A_73_P512108	AKR1B1	NM_001012519	ref|Bos taurus aldo-keto reductase family 1, member B1 (aldose reductase) (AKR1B1), mRNA [NM_001012519]	GTAATCCTTTCAGCTAGGCTTTTCTTTGCCTCAAATAAAAAGTGCTCTTATGAGTTTGAA	2319.07	2406.45	2252.91	2165.51	2040.85	2032.47	1817.89	2098.83	1970.64	1403.39	1536.58	0.833004	0.0476141	0.0283494
43645	A_73_P084581	TMPRSS9	ENSBTAT00000000958	PREDICTED: Bos taurus transmembrane protease, serine 9 (TMPRSS9), mRNA	TCTACAACCTCTACACGCTCGACTACGACGTGGCACTGCTCGAGCTGGTGGGGCCAGTAC	76.5	64.525	64.6667	63.325	53.0833	58.2333	47.2417	48.5417	61.2167	58.9083	59.7	0.832789	0.0540132	0.0275304
2536	A_73_P171877	DCTN5	NM_001024484	ref|Bos taurus dynactin 5 (p25) (DCTN5), mRNA [NM_001024484]	AATGGCAAGACCATTGTGATGAATGACTGTATTATCCGAGGCGATCTGGCAAATGTAAGA	231.733	263.317	229.925	221.667	210.85	204.192	178.533	189.333	201.1	214.9	145.883	0.832726	0.0501919	0.027618
53133	A_73_102356	CB443691	CB443691	gb|694792 MARC 6BOV Bos taurus cDNA 5', mRNA sequence [CB443691]	GACTTCTCTTTTGTATTCATCTTACCATCTATCATTGTGTCACCCAAAATTCAGAATGGT	481.675	484.217	487.15	454.983	374.35	427.417	461.442	349.908	376.775	465.267	371.7	0.832689	0.0652937	0.0467343
2878	A_73_P326941	PMPCA	NM_001076964	ref|Bos taurus peptidase (mitochondrial processing) alpha (PMPCA), nuclear gene encoding mitochondrial protein, mRNA [NM_001076964]	TCAGAAGACAGGCAACCAGCAGAATAAAGGTTGCTCTCCAGCCCTGTGGCCGGAAACCAG	259.358	285.383	245.208	265.492	238.583	201.65	201.133	214.425	255.742	251.792	165.017	0.832471	0.0653825	0.0497395
12646	A_73_P494617	SKP2	NM_001102052	ref|Bos taurus S-phase kinase-associated protein 2 (p45) (SKP2), mRNA [NM_001102052]	AAAGAATGAGAATCATAGAGTAGATCTGTGCAATCTCTTCTGAGGATGGCAAGAAAAATA	149.392	144.858	133.592	119.125	118.075	114.625	133.258	105.608	115.475	112.358	105	0.832382	0.0579518	0.0397716
51382	A_73_108419	TNFSF14	NM_001101855	ref|Bos taurus tumor necrosis factor (ligand) superfamily, member 14 (TNFSF14), mRNA [NM_001101855]	GAGCGCGTGATCCAAGTCCATGACGGCACACGCTCCTACTTCGGGGCCTTCATGGTGTGA	654.508	547.533	548.733	569.433	563.825	447.775	364.717	536.208	492.908	525	401.3	0.832006	0.0523329	0.0494249
51990	A_73_P073101	ZFPM2	ENSBTAT00000002161	PREDICTED: Bos taurus zinc finger protein, FOG family member 2 (ZFPM2), mRNA	TCAAACTTTATAACTCACAAAAAGTTTTATTGCTCATCACATGCCGCGGAACACGTCAAA	53.0833	76.8417	65.2667	53.275	49.6167	57.1667	45.75	47.75	48.0833	48.9833	51.8583	0.831264	0.0455797	0.0307875
970	A_73_P327936	TARBP2	NM_001075678	ref|Bos taurus TAR (HIV-1) RNA binding protein 2 (TARBP2), mRNA [NM_001075678]	AGAGCCCGAAGACGATCACTTTTCCATTGGTGTGGGCTCCCGCCTAGATGGACTTCGGAA	297.95	378.467	308.992	317.367	227.2	224.975	272.458	311.658	278.8	297.417	266.825	0.831013	0.0657286	0.0418011
4908	A_73_P179647	CX949862	CX949862	gb|UMC-bcl_0B01-027-f10 Corpus Luteum (CL) bcl Bos taurus cDNA 3', mRNA sequence [CX949862]	GAGCTCCCAGTAGCTGAACACGTGTCATTATAGTTGACTTCACTTGGGCTATTTTGAGCT	64.5833	67.1	71.2333	68.7417	59.2083	53.95	54.1667	48.925	62.625	59.1333	55.8667	0.830749	0.0492102	0.0183294
10799	A_73_P345021	ACP6	NM_001099373	ref|Bos taurus acid phosphatase 6, lysophosphatidic (ACP6), mRNA [NM_001099373]	TACCTCTATGCAGCTCACGATGTGACTCTCATGCCTCTCTTAATGACCCTGGGAATTTTT	432.017	531.483	523.133	440.65	389.542	393.417	459.183	371.325	450.233	411.167	306.017	0.830477	0.0544857	0.048201
28047	CUST_1401_PI427023673	MTG1	ENSBTAG00000020304	Bos taurus mitochondrial GTPase 1 homolog (S. cerevisiae) (MTG1), mRNA. [Source:RefSeq mRNA;Acc:NM_001025327]	TCTCTCAGCTCCTTTCCTAAGGAGAAGCTGGCATTTTCTCAGGAGTTGAAACCATCATCT	2003.32	2081.85	2546.78	1928.85	1711.87	2035.31	1708.89	1726.71	1673.22	2018.88	1373.93	0.830435	0.0512759	0.0433382
2494	A_73_P037106	UBE2A	NM_001105325	ref|Bos taurus ubiquitin-conjugating enzyme E2A (RAD6 homolog) (UBE2A), mRNA [NM_001105325]	ACATGTTGGCTGTGACAGGCTTGTCTTTTGTGAAAATAAATCCTGATGAATCGCAAAAAA	288.242	263.508	299.583	301.575	258.575	254.967	243.05	194.725	277.258	231.65	168.042	0.830161	0.0460121	0.0392633
23397	CUST_2773_PI427023673	UBTF	ENSBTAG00000005067	PREDICTED: Bos taurus upstream binding transcription factor, RNA polymerase I (UBTF), transcript variant X5, mRNA	AAGAGTACATCTCTAATAAACGTAAGAACATGACCAAGCTGCGAGGCCCAAACCCCAAGT	190.542	235.733	197.633	192.992	178.058	195.933	179.183	137.6	167.808	173.825	123.725	0.829892	0.04277	0.0413368
10045	A_73_P269841	NEDD4L	ENSBTAT00000018334	ens|NEDD4L protein Fragment [Source:UniProtKB/TrEMBL;Acc:Q32PG4] [ENSBTAT00000018334]	GGACTTATTCTATTTATGTTGCGCCTCTGTAGGCCAAGCCCTTAATAAAATATTTTCCAT	1245.55	1171.09	1264.2	1318.63	800.1	959.833	1068.76	1142.28	1068.76	1181.34	948.542	0.829616	0.0481945	0.0296737
7820	A_73_P380791	ZNF692	NM_001024496	ref|Bos taurus zinc finger protein 692 (ZNF692), mRNA [NM_001024496]	TCTTCTCGAACCGGCAGTATTTGAATCACCACAAGAGATACCAGCACATCCACCAAAAGT	242.9	247.233	281.292	218.767	192.75	201.133	215.825	193.725	225.283	228.108	126.758	0.829591	0.0455187	0.0495703
25850	A_73_P202857	NUP54	NM_001075285	ref|Bos taurus nucleoporin 54kDa (NUP54), mRNA [NM_001075285]	CAACATTGTATGCCCATTTTGAACAAACCAATATTAAAACACAATTGCAGCAACTTGGTG	216.117	195.792	183.45	181.083	159.558	180.875	150.458	149.883	168.617	178.7	127.092	0.829535	0.0490511	0.0313659
4404	CUST_2069_PI427023673	KIAA1755	ENSBTAG00000019378	PREDICTED: Bos taurus KIAA1755 ortholog (KIAA1755), mRNA	ACTTCTGCAAGAAGGTGACCTGGTTCCACATGGACTGTCAGGACCTGATGGCCCAGCTGA	53.5417	57.3083	52.875	46.525	37.6833	45.7083	44.8083	47.55	43.1583	40.25	45.475	0.829425	0.055568	0.0247366
3144	A_73_P069561	HHIPL1	ENSBTAT00000013614	PREDICTED: Bos taurus HHIP like 1 (HHIPL1), mRNA >gi|983004062|ref|XM_015468601.1| PREDICTED: Bos taurus HHIP like 1 (HHIPL1), mRNA	ATGTCAACGGGCATGCCAAGTGCCACTGTGGCACATGGGGTGGTCTACAAGATGATCGAC	64.525	72.3917	64.6917	62.225	49.05	51.7333	53.8083	53.5667	63.6667	58.8083	53.7583	0.829357	0.0685334	0.0254726
34942	A_73_P102111	HTR4	NM_001040485	ref|Bos taurus 5-hydroxytryptamine (serotonin) receptor 4 (HTR4), mRNA [NM_001040485]	AAACCAATTATTTCATTGTGTCTCTTGCCTTTGCGGATCTGCTGGTTTCGGTGCTGGTGA	81.0083	79.5583	73.5417	62.925	60.8583	65.5583	64.2833	67.0833	59.2833	63.2833	54.45	0.829129	0.0530956	0.0374155
3860	A_73_P274306	TMEM132A	NM_001102237	ref|Bos taurus transmembrane protein 132A (TMEM132A), mRNA [NM_001102237]	TGAACTGTCCGAGTTCCTGTGGGTGGACTTTTTGGTGGAGAATGGCACTAGTGGGGGCGT	83.6833	116.467	99.8583	95.075	87.5917	85.025	71.6917	73.6417	91.3917	72.7417	87.7833	0.829098	0.0546182	0.0437607
12962	A_73_P072711	PTK2	NM_001075250	ref|Bos taurus PTK2 protein tyrosine kinase 2 (PTK2), mRNA [NM_001075250]	AACTGGCCCAGCAGTACGTCATGACCAGCCTGCAGCAGGAGTACAAGAAGCAGATGCTGA	160.692	197.05	163.708	185.717	150.442	137.975	161.283	152.542	134.875	145.942	138.392	0.828893	0.0571374	0.0213582
18685	A_73_107507	GNA14	NM_174323	ref|Bos taurus guanine nucleotide binding protein (G protein), alpha 14 (GNA14), mRNA [NM_174323]	TTGTGTTTGCTGCTGTGAAAGACACAATCCTACAACTGAACCTGAGGGAATTCAACCTGG	61.1167	68.275	99.55	54.1083	59.5583	54.5417	55.525	58.75	47.775	52.7167	49.6667	0.828782	0.0665821	0.0377895
2295	A_73_P090176	KRT86	NM_001193068	ref|Bos taurus keratin 86 (KRT86), mRNA [NM_001193068]	GCAAGCTCTTTTGTCTTTGTTTCCCTCTTTGTTTCCAATAAACTAATTGTGGCTAATCAG	74.6083	84.0083	70.7333	65.975	50.925	55.025	64.3083	65.65	67.1583	58.9083	62.175	0.828563	0.0666205	0.0283493
29780	A_73_104364	COL18A1	NM_001083388	ref|Bos taurus collagen, type XVIII, alpha 1 (COL18A1), mRNA [NM_001083388]	GGCACCCCAGGGAGGGGACCTGGCTGGGACATTTGCCTGTATGGTTCACGTTTCATATAA	5005.98	4266.8	3981.77	3468.53	3649.97	3922.05	3475.37	3267.04	3455.08	3428.47	2685.55	0.828124	0.0583451	0.0465491
2412	A_73_116149	OR10J3	NP9572283	PREDICTED: Bos taurus olfactory receptor, family 10, subfamily J, member 3 (OR10J3), mRNA	CATCAACGTTTTTGTCAGTATTTGTGTCCTTGTTGTACCCATGGGACTGGTCTTCATCTC	46.3	74.2167	58.9833	52.0083	42.075	41.1417	51.4083	52.675	48.4667	43.4	46.5083	0.827982	0.0530349	0.0491287
51492	A_73_P379546	DYRK2	XM_592833	PREDICTED: Bos taurus dual specificity tyrosine-(Y)-phosphorylation regulated kinase 2 (DYRK2), mRNA >gi|982981807|ref|XM_015463340.1| PREDICTED: Bos taurus dual specificity tyrosine-(Y)-phosphorylation regulated kinase 2 (DYRK2), mRNA	GTGCAATAATGTTAGTTGCATTTTAAATGATGCTCATGTGATCAGTCAGTGGCTTATAAG	230.333	181.917	188.6	175.833	174.308	172.333	157.475	126.475	185.95	154.408	139.483	0.827976	0.0562549	0.0429884
9033	CUST_1496_PI427023673	CYB5A	ENSBTAG00000012012	Bos taurus cytochrome b5 type A (microsomal) (CYB5A), mRNA. [Source:RefSeq mRNA;Acc:NM_174033]	TAAAACATACCACCATGCTGAGCTGTCTGTTGGGTATATGATTGTCTTTAATGTTTAGAA	127.592	161.592	129.642	117.633	122.242	113.175	110.1	87.9333	118.45	112.35	95.1167	0.827579	0.0544631	0.0340471
17342	A_73_P312991	MED12	NM_001205878	ref|Bos taurus mediator complex subunit 12 (MED12), mRNA [NM_001205878]	TGGGTACTTGAGTGTTTTGAGAAAATCCGCCCTGGAGAGGATGAATTGCTTAAACTGCTG	87.1333	93.4333	89.1917	109.142	63.4167	97.8	77.625	74.8083	74.2833	83.3417	75.5667	0.827504	0.06853	0.043508
9528	CUST_1185_PI427023673	CBLN1	ENSBTAG00000015194	Bos taurus cerebellin 1 precursor (CBLN1), mRNA. [Source:RefSeq mRNA;Acc:NM_001195052]	CTGAAGGTACTTTGTATGTATCCTCGGCTGCTTGTTAGCAGAGAAAGGACTCACCTTAGT	70.5167	59.975	69.6083	55.525	48.6	58.9583	52.3667	47.0667	59.9333	55.4417	48	0.827502	0.0491237	0.0386169
4125	A_73_P384041	BOD1L	NM_001192190	ref|Bos taurus biorientation of chromosomes in cell division 1-like (BOD1L), mRNA [NM_001192190]	ACCAGGCTGCCCACTGGTAATCTGTGTACAGTATATAAACATGTAAAAATAGGTTGTATT	163.158	138.342	167.1	180.35	156.108	122.133	133.917	116.425	141.575	150.642	123.142	0.827493	0.0470902	0.0456224
8188	A_73_116077	ATXN1L	A_73_116077	PREDICTED: Bos taurus ataxin 1 like (ATXN1L), transcript variant X3, mRNA	TTCCCACCCAAAACTCTTCTTTTGAAAGCTGTGCACTTTAAAGGGTAGTTTTGTTACAAA	68.8417	74.7667	93.925	72.8917	73.6917	65.1417	49.575	62.1083	65.8083	65.225	57.15	0.82723	0.0524485	0.0351196
52878	A_73_120152	LOC101143089	ENSBTAT00000028370	PREDICTED: Gorilla gorilla gorilla ankyrin repeat and fibronectin type-III domain-containing protein 1 (LOC101143089), mRNA	CAAAGTTATATCTGTTCCCCCTTGTCCCAGTGGAGGGTCAATAAATCACATGATGGCTTT	119.367	139.075	148.05	114.492	113.65	122.067	91.8917	117.233	99.1083	113.325	94.9667	0.827104	0.051517	0.0425631
9900	A_73_P124101	BCAP31	NM_001014941	ref|Bos taurus B-cell receptor-associated protein 31 (BCAP31), mRNA [NM_001014941]	TTCGTGAGATTCGAAAGTATGATGATGTGACAGAGAAGGTGAACCTCCAGAACAACCCTG	409.308	516.017	457.275	404.633	358.208	381.408	364.408	349.608	416.875	353.942	324.55	0.826703	0.0449201	0.0207494
49700	A_73_105425	MESDC2	TC476522	PREDICTED: Ovis aries mesoderm development candidate 2 (MESDC2), mRNA	TCAGAAAAGTTTAGAAAACATCATCATTAAAGAATGGTAGAGTGAAACGTCTCCCTCTTC	90.3583	86.1417	83.7083	80.7417	75.175	68.4917	74.2333	68	81.15	66.45	52.6667	0.826324	0.0473894	0.0276087
14392	CUST_533_PI427023673	IL23A	ENSBTAG00000004378	interleukin 23, alpha subunit p19 [Source:HGNC Symbol;Acc:HGNC:15488]	AAGAATTCATCGAGGCCTGGTTTTTTACGAGAAGCTGCTGGGCTCAGATATTTTCACAGG	107.525	104.075	119.467	108.483	96.5417	82.3167	82.9083	88.525	99.55	105.108	85.6917	0.826266	0.0487599	0.0280495
20482	A_73_P050256	SNAPC3	NM_001110190	ref|Bos taurus small nuclear RNA activating complex, polypeptide 3 (SNAPC3), mRNA [NM_001110190]	CCCCTGCAAAAGTTCAAATCCCAGATTTTCTTATGCAGTACCTTGATTGTATTTAAATGT	53.5917	60.95	66.9083	54.2333	41.55	51.2667	45.7833	49.7	41.75	52.825	57.275	0.826256	0.0518889	0.0402845
20545	A_73_P261811	MARK2	NM_001102182	ref|Bos taurus MAP/microtubule affinity-regulating kinase 2 (MARK2), mRNA [NM_001102182]	TCCTACTCTAAGAAGACTCAGAGCAGCAACGCAGAAAACAAGCGGCCTGAGGAGGACCGG	237.6	262.55	277.742	245.042	189.35	203.725	203.283	223.317	242.275	250.45	157.708	0.826238	0.0468883	0.0452716
45161	A_73_P341581	PIH1D1	NM_001075395	ref|Bos taurus PIH1 domain containing 1 (PIH1D1), mRNA [NM_001075395]	TTTCTGCATCAAGACCAACTCAGCTGAAGGGAAGGTTTTCATCAACATCTGTCACTCTCC	427.417	462.9	492.892	475.542	369.433	370.108	328.533	449.475	414.417	441.375	303.083	0.826214	0.0383061	0.0406118
21983	A_73_P309666	PCBP4	NM_001075283	ref|Bos taurus poly(rC) binding protein 4 (PCBP4), mRNA [NM_001075283]	AGTACCTCATCACTGCCTGTCTAGAAACGGCCAAGTCTACTTCTGGGGGGACACCCGGTT	215.942	223.875	200.267	222.292	177.958	149.158	194.275	204.342	171.975	188.775	131.417	0.825591	0.0380958	0.0292635
50176	A_73_112188	P2RX6	TC467771	PREDICTED: Bos taurus purinergic receptor P2X, ligand gated ion channel, 6 (P2RX6), transcript variant X2, mRNA	CATCTTGGAGCCCCAGGGTCTGAGGCAGAGTGTCTCTGCTGCTGGGATCCACTCCTGGAA	75.5833	77.1417	82.9083	69.4583	59.1333	73.1167	66.55	52.6583	70.6417	62.9833	55.5	0.825248	0.0467469	0.0336621
49356	A_73_P471583	ZKSCAN2	NM_001205670	ref|Bos taurus zinc finger with KRAB and SCAN domains 2 (ZKSCAN2), mRNA [NM_001205670]	AACCCTGTGCCTTCTTTGAGGATATGGACGCTTTGTTGAATCCTTCTGCTCATGCTTCAT	141.883	134.4	147.608	119.375	105.1	111.05	112.1	122.358	104.325	104.075	135.3	0.825218	0.0466722	0.0383115
719	A_73_P039181	PARK7	NM_001015572	ref|Bos taurus Parkinson disease (autosomal recessive, early onset) 7 (PARK7), mRNA [NM_001015572]	TACCAGTTATATCCCCTCATTTCTGAACCTTGATTGCAAAATAAATAGGGCATTTAGCAA	4572.18	5773.74	6133.66	5188.59	4516.96	4707.06	5035.86	4346.33	3599.39	4540.95	4564.53	0.824686	0.0545956	0.0425833
38682	A_73_112180	LOC529036	NM_001105624	PREDICTED: Bos taurus transmembrane protein 45A-like (LOC529036), transcript variant X5, mRNA	AATCTTCTGTTCTTGGCCATCTGTTTGACAGCCCTGATTACCTTCATGGAGCTCTTCATA	66.375	68.9333	72.9167	61.725	55.3	55.2667	53.2	52.725	62.05	57.4833	54.8833	0.82457	0.0507183	0.0157223
3386	A_73_P084918	LOC518816	ENSBTAT00000054783	PREDICTED: Bos taurus olfactory receptor 2T33 (LOC518816), mRNA >gi|982985160|ref|XM_597017.6| PREDICTED: Bos taurus olfactory receptor 2T33 (LOC518816), mRNA	CCAAATCCTATCGTTCAGTGGCTCATGACAAAGTAGTCTCTGCCTTTTACACCATCTTCA	71.6333	99.5583	76.475	75.3083	53.9083	65.7917	73.525	64.525	62.025	67.6417	62.4167	0.824482	0.0425231	0.02114
844	A_73_P305821	CYLD	NM_001046417	ref|Bos taurus cylindromatosis (turban tumor syndrome) (CYLD), mRNA [NM_001046417]	TGCGTTGGACAAGCTAGAACTCATAGAAGATGATGACACTGGATTGGAAAGTGATTATGC	786.917	593.217	534.25	534.975	532.075	478.842	553.625	440.6	403.367	472.833	519.808	0.824376	0.0518158	0.034362
39185	CUST_22_PI427023673	MAP2K5	ENSBTAG00000000218	Bos taurus mitogen-activated protein kinase kinase 5 (MAP2K5), mRNA. [Source:RefSeq mRNA;Acc:NM_001206770]	TTCTCCGAGCCATTTGTACATTTCATCACTCAGTGCATGCGAAAGCAGCCAAAAGAAAGG	595.233	501.225	606.75	507.592	426	468.517	430.725	461.842	541.25	483.875	349.175	0.824193	0.0451515	0.0379357
51983	A_73_P101731	LOC783945	ENSBTAT00000053520	PREDICTED: Bos taurus T-cell receptor beta chain V region CTL-F3 (LOC783945), partial mRNA >gi|982987611|ref|XM_015464788.1| PREDICTED: Bos taurus T-cell receptor beta chain V region CTL-F3 (LOC783945), partial mRNA	AAACAGTTTAGTGACTTTCACTCTGAGCTGAACTTGAGCTCCTTGGAGCTGACAGACTCA	377.358	353.442	353.942	405.45	294	314.942	202.292	339.783	342.65	349.017	221.617	0.82417	0.0409982	0.0456715
24104	A_73_P268751	SDC4	XM_584869	gb|PREDICTED: Bos taurus syndecan 4-like (SDC4), mRNA [XM_584869]	CTGCACCTTTCCACAGTACCTGCTAAGTTTGTATTTAATGGTGTTTTTGTTTTGTTACTC	88.2583	82.375	77.0833	87.4417	67.6	68.3917	69.95	68.9833	78.6417	71.2917	55.8833	0.823957	0.0437323	0.0208618
7208	A_73_120712	SALL2	NM_001102112	ref|Bos taurus sal-like 2 (Drosophila) (SALL2), mRNA [NM_001102112]	TAAAATGTGAAGACCAGACAAGGGAGATATTAGTGTCTTTCCCTTTTCATTAAAGGTGTT	455.958	357.183	414.017	435.533	322.233	394.567	331.792	375.533	337.758	267.383	361.233	0.82392	0.0478871	0.0397704
3388	A_73_P064226	THOC1	NM_001205480	ref|Bos taurus THO complex 1 (THOC1), mRNA [NM_001205480]	GTTTTGTTACCAAGCAGCATTTGATAAGAGGTCCACTGGTTTTGGTAAACAATAAACATT	683.267	718.05	785.875	887.958	715.533	684.267	634.658	487.542	573.367	713.883	582.55	0.823846	0.0625488	0.0425614
51950	A_73_P060771	LOC102276917	ENSBTAT00000029110	PREDICTED: Bos mutus glycerophosphodiester phosphodiesterase domain-containing protein 4 (LOC102276917), mRNA	AAATTGTATTGCTTACCTTGGAGGCAAATGAACCTACAGTTCCCTTCACGGAGAAGCCTC	87.2667	69.9333	64.4083	60.0417	62.1917	57.3083	51.175	59.35	54.2667	48.425	62.9583	0.823446	0.0466058	0.0310711
34502	A_73_P052506	H19	NR_003958	ref|Bos taurus H19, imprinted maternally expressed transcript (non-protein coding) (H19), non-coding RNA [NR_003958]	TTCTGACTCTATTTTCTGATCTTCTCTCTGCTATCCTTTGCTCAGGAGACTCAGAGCCTC	74.5667	95.8833	78.6417	72.2	66.0333	62.1583	60.7583	71.8083	80.2	60.3917	59.975	0.8232	0.0467178	0.0383143
23231	CUST_2484_PI427023673	SLC30A4	ENSBTAG00000021019	Zinc transporter 4 [Source:UniProtKB/Swiss-Prot;Acc:Q9TTF3]	CAAGACCGTACTTCACTAATTATGACAGTACATGTCTTAAAGAAAGCATCAAGAATTCAG	77.35	78.9917	95.1333	70.2	75.2833	72.575	54.9167	63.4917	71.325	61.225	60.15	0.822999	0.0509564	0.0356238
24826	A_73_118556	MTHFD2L	NM_001206095	ref|Bos taurus methylenetetrahydrofolate dehydrogenase (NADP+ dependent) 2-like (MTHFD2L), mRNA [NM_001206095]	TTTTTTCATGGGTAGAATCATTGTGGATCAGATGATTCACACAATCTTATGCATTTCCTG	66.2583	69.2	84.5917	59.95	60.9917	50.8667	62.475	54.7833	58.7583	61.6167	45.0667	0.822341	0.0583134	0.0338808
27476	A_73_109002	ANKIB1	NM_001192052	ref|Bos taurus ankyrin repeat and IBR domain containing 1 (ANKIB1), mRNA [NM_001192052]	GTATTTCAGTATTTGAAGACCCAGTGGACATGCCCTGTGGACATGACTTCTGTAGAGGAT	279.383	220.417	215.858	190.858	204.358	198.375	170.533	158.625	210.458	177.058	164.092	0.822184	0.0528981	0.0398649
46485	A_73_113172	TC415446	TC415446	Ovis canadensis canadensis isolate 43U chromosome 1 sequence	ACTCAGTTCTTTCATACTTCACCTTGGTTCTGAATTCTTTCCCAAGTAACACACACTCAG	93.6667	84.5417	90.15	73.35	74.8583	64.525	76.8083	67.975	68.7333	78.9167	60.6167	0.821986	0.0477584	0.0304924
46303	A_73_104006	FTO	NM_001098142	ref|Bos taurus fat mass and obesity associated (FTO), mRNA [NM_001098142]	TATTGTTGTGGACTGCTTGTACTAATATGCCATGTACATCGTAAAACACGCATAAACAAT	431.583	418.025	438.692	452.092	306.492	441.55	324.067	334.4	415.975	394.475	335.308	0.82127	0.0561193	0.0499423
22863	A_73_P042806	ANGPTL6	NM_001128070	ref|Bos taurus angiopoietin-like 6 (ANGPTL6), mRNA [NM_001128070]	TCTACTGGGCCGAGTTTCGTGGTGGGGCTTACTCTCTCAAGAAGGCTGCCATGCTGATCA	146.242	158.742	135.958	122.75	120.733	119.858	109.925	114.45	109.425	120.442	113.883	0.82126	0.0484248	0.0167036
11154	CUST_1870_PI427023673	MTIF3	ENSBTAG00000020530	Bos taurus mitochondrial translational initiation factor 3 (MTIF3), mRNA. [Source:RefSeq mRNA;Acc:NM_001038066]	CAGCATTTCCATTGTATTAGGTATCATAAGTAACGTAGAGATAATTCATGGTACACAGGA	157.083	162.458	169.858	196.558	156.158	137.467	129.483	138.633	161.292	141.025	103.567	0.821223	0.0485181	0.0313539
7231	A_73_P033336	AOC3	NM_181002	ref|Bos taurus amine oxidase, copper containing 3 (vascular adhesion protein 1) (AOC3), mRNA [NM_181002]	TTATAACCTGGGATTTACATCCCAGCCCTGAGGAGATGTTCCTCAGCTCTCACTTTTCAA	67.3417	55.0083	63.2833	57.3083	47.6333	55.4417	48.7833	45.4167	53.275	49.9917	47.3667	0.821158	0.0362892	0.0168703
611	A_73_P118836	CHRAC1	DV789970	gb|Hw_Liver_15_0520_D07 Bos taurus CF-24-HW liver cDNA library Bos taurus cDNA, mRNA sequence [DV789970]	TCCTTTTGTTTCATAATTTTGGCACCCTATTTCCTACAAAAAAGGGCAAGGGGGAAAAAA	61.325	66.2	60.85	89.025	58.2083	47.7083	52.6083	51.9583	55.925	53.6583	53.25	0.820628	0.0629673	0.0111843
6845	A_73_P193907	CSGALNACT1	NM_001102116	ref|Bos taurus chondroitin sulfate N-acetylgalactosaminyltransferase 1 (CSGALNACT1), mRNA [NM_001102116]	ATCCTAACCTTCTTTTCTTATGCTTCCAGATCCCCTCTGGAAGGTTACGATGGGAATGAG	88.3417	99.3417	91.3417	78.2583	71.0917	86.1583	65.6417	74.7667	87.1333	70.675	60.75	0.820594	0.0383436	0.0446093
48757	A_73_P070406	ZNF827	ENSBTAT00000016933	PREDICTED: Bos taurus zinc finger protein 827 (ZNF827), transcript variant X1, mRNA (XM_015467010.1)	CGTTTTTTGCAACTTTGTCTGCAAGACGAAGAACATGTTTGAGCGCCATCTGCAGATCCA	80.6583	76.9833	90.35	63.5083	70.1833	69.9083	55.1417	64.4167	70.8083	62.6333	52.0083	0.820433	0.0435554	0.0465807
15943	A_73_116481	TPP1	AF491290	gb|Bos taurus tripeptidyl peptidase I (cln2) mRNA, partial cds. [AF491290]	TGGCTGGGATCCTGTAACAGGCTGGGGAACACCCAACTTCCCAGCTTTGCTGAAGACTCT	67.4667	89.0417	85.975	77.1917	61.8167	51.1167	63.0917	71.8417	62.7	72.1583	74.05	0.820133	0.0510285	0.04115
2590	A_73_P071141	CRYBB1	NM_174526	ref|Bos taurus crystallin, beta B1 (CRYBB1), mRNA [NM_174526]	ACTTCAAGGGCAACACCATGGAGATCCAGGAGGATGATGTGCCCAGCCTCTGGGTCTATG	683.858	915.308	734.033	1059.49	775.808	774.333	577.958	661.35	652.067	669.517	644.45	0.819811	0.0655093	0.0475254
6339	A_73_P085406	TCERG1	ENSBTAT00000061039	ens|TCERG1 protein Fragment [Source:UniProtKB/TrEMBL;Acc:A7E392] [ENSBTAT00000061039]	TATCTAGTACTAGACTGTGTGCCAGAGGAGAGGCGTAAACTGATTGTGGCATATGTGGAT	1211.66	1201.81	1168.76	1114.37	877.733	914.583	1227.15	974.25	968.942	1007.09	949.633	0.819806	0.0524385	0.0380995
20449	A_73_P131031	KLF7	A_73_P131031	PREDICTED: Bison bison bison Kruppel-like factor 7 (ubiquitous) (KLF7), transcript variant X2, mRNA	TATTTTTGCCTCTGTGTTATCAAGGAGATCTTGGCCATAACAGGTGTATTTTTCCTCCCT	436.2	433.475	504.925	481.967	440.9	428.15	348.275	364.05	354.667	428.392	299.083	0.819155	0.0459768	0.0375811
5171	CUST_2276_PI427023673	LOC509184	ENSBTAG00000039886	PREDICTED: Bos taurus transmembrane emp24 domain-containing protein 9 (LOC509184), mRNA >gi|741933209|ref|XM_010807171.1| PREDICTED: Bos taurus transmembrane emp24 domain-containing protein 9 (LOC509184), mRNA	ATGCAGCACCTCAAGAGCTTCTTTAAAGCCAAGAAGTTGGTGTAAATCAGCCTCAGAGAC	92.1333	94.3167	90.8083	85.7833	64.5583	78.1583	65.5583	78.0167	92.95	82.0083	65.9667	0.819119	0.0571871	0.0400777
2657	A_73_P097091	RRP1B	ENSBTAT00000023157	PREDICTED: Bos indicus ribosomal RNA processing 1B (RRP1B), mRNA	TTTTGTATTCGTGTCTGCAGGGTTTGTCAGTACTCATCAAAGCCAAATCCAATTAAAAAA	1064.78	949.975	973.642	949.725	780.958	937.617	865.733	829.017	706.417	819.725	701.908	0.818598	0.0439714	0.0200365
46029	A_73_P163262	CLIP3	NM_001205898	ref|Bos taurus CAP-GLY domain containing linker protein 3 (CLIP3), mRNA [NM_001205898]	ATTTTTTAAGTAATGATTTCCCCCTTTGGGGGACCCCAAAATTTGGAGGCCCCATTCTGG	73.9167	75.275	86.7583	63.1083	57.3917	54	59.3833	65.25	74.975	66.0417	53.325	0.818585	0.0498603	0.0465615
11040	A_73_P336271	TBC1D10C	NM_001102060	ref|Bos taurus TBC1 domain family, member 10C (TBC1D10C), mRNA [NM_001102060]	AAGAAGAGGTCTTCATGCCCCAAGTGCATGGCGTGGCCCTGTCCGAACAGGACCTGCAGC	1306.38	1223.92	1002.64	1005.68	945.858	921.675	1002.22	943.025	880.475	895.858	834.692	0.818234	0.0456726	0.0187933
4859	CUST_2876_PI427023673	USP30	ENSBTAG00000019845	ubiquitin specific peptidase 30 [Source:HGNC Symbol;Acc:HGNC:20065]	GAAAACAGACCTCATCTGGGAGTCACACGGACAATTTTTGCAAAGCTCTGATTGTTGCAG	139.683	158.342	147.658	126.342	102.925	114.492	120.942	125.533	109.858	110.308	139.617	0.817782	0.0420113	0.0284149
41251	A_73_P044001	DBC1	NM_001015669	ref|Bos taurus deleted in bladder cancer 1 (DBC1), mRNA [NM_001015669]	CGACACTGCCATTTTTCCTTGTGGGAGGAAATGGACATAGATAAAGAAGATATTTCTTCG	69.4167	99.1	84.7333	90.25	78.0833	66.2	65.0167	62.1083	73.1833	69.8333	79.075	0.816897	0.0424553	0.0416336
22440	A_73_118318	TC473712	TC473712	tc|Rep: PREDICTED: CAS1 domain containing 1 isoform 3 - Pan troglodytes, partial (86%) [TC473712]	TCCTGCCCTCAGAACTTACAGTCCAACAGAAATATGGTTGAACATTTATTCATTAAACAG	114.517	108.892	133.675	151.008	85.9833	118.083	89.6333	119.508	102.25	107.975	97.3083	0.816706	0.0455057	0.0427899
832	A_73_P425049	CTNNA1	NM_001035366	ref|Bos taurus catenin (cadherin-associated protein), alpha 1, 102kDa (CTNNA1), mRNA [NM_001035366]	GGTGAATTTTGTAAGGACGTACTTGTGTTTAAGTCATAGAATTCAGGGGCATATATCTAG	395.758	523.633	524.767	474.475	376.317	391.492	369.242	456.117	386.85	435.425	360.425	0.8167	0.0478346	0.0386846
43083	A_73_P113461	RALGAPA1	ENSBTAT00000061237	ens|GTPase activating Rap/RanGAP domain-like 1 [Source:RefSeq peptide;Acc:NP_001076994] [ENSBTAT00000061237]	AAGATTTTGCAGCACAGGTTTTTTCTCCAGCTCCCTACCATCATTTACCATCTGATGCCG	250.15	315.883	232.158	227.417	228.517	244.8	218.9	176.65	187.8	178.967	209.25	0.816137	0.0342734	0.0376393
42642	A_73_P112991	TMEM95	ENSBTAT00000056543	PREDICTED: Bos taurus transmembrane protein 95 (TMEM95), transcript variant X5, mRNA	TCATGGAGATCAAAGGGTCTCTCTACTCACTCCCTTCATATTGGCAATGGCTTCGAAAGA	108.017	111.558	107.417	103.667	92.925	101.408	90.2	78.0167	89.5167	85.1833	72.0667	0.816004	0.0308792	0.0151935
25515	A_73_114755	TBCE	NM_001038032	ref|Bos taurus tubulin folding cofactor E (TBCE), mRNA [NM_001038032]	TTCATAGGGAAGAAAACATTTCTAGGCATGTATATAACAGCAACAATAAAGGCTTTGCTC	284.192	287.642	312.225	316.083	250.708	219.775	219.392	243.583	255.125	279.075	246.842	0.815691	0.0386076	0.0140094
1863	A_73_P047051	CHMP4C	NM_001045976	ref|Bos taurus chromatin modifying protein 4C (CHMP4C), mRNA [NM_001045976]	GTGCTAAATGTGTGTGTTCATTCTTTTCTGTTTTGGGCTCTCTCGTACATTTATTTACAA	102.775	108.242	84.2583	123.233	94.5167	71.4	86.25	93.4	96.95	81.6583	70.325	0.815646	0.0532189	0.0492874
2901	A_73_P134851	PPFIA3	XM_581408	gb|PREDICTED: Bos taurus protein tyrosine phosphatase, receptor type, f polypeptide (PTPRF), interacting protein (liprin), alpha 3, transcript variant 1 (PPFIA3), mRNA [XM_581408]	TCCCTATCCTCTACTTTGTAATTTATTGACCAGTTTCCGATGGGAGATGGGTGCCCTTTC	86.2917	77.125	62.5417	65.0667	51.45	52.8167	67.2083	66.0417	66.55	54.0083	54.4083	0.814957	0.0452412	0.0402282
39845	A_73_P118431	COX8A	CK769936	gb|958049 MARC 1BOV Bos taurus cDNA 3', mRNA sequence [CK769936]	GTGACTTGACAAGTCAATTGTTTTTGTTGTTCAGGAGCCAAGTGGTGTCCAACTCTTCGC	59.4167	58.5917	61.1167	52.325	44.225	46.9583	46.2083	47.45	47	55.2583	48.125	0.814588	0.0500882	0.0182302
2389	A_73_P379351	B4GALT4	NM_001038078	ref|Bos taurus UDP-Gal:betaGlcNAc beta 1,4- galactosyltransferase, polypeptide 4 (B4GALT4), mRNA [NM_001038078]	ATTTTTCAAGGTGAATGGATTCTCTAACAACTACTGGGGATGGGGAGGCGAAGACGATGA	124.058	142.092	116.242	100.5	105.483	97.4583	85.6917	92.2	117.408	106.2	81.1417	0.814358	0.0407106	0.0424189
14855	A_73_P054221	ASAH2	ENSBTAT00000038973	PREDICTED: Bos taurus N-acylsphingosine amidohydrolase (non-lysosomal ceramidase) 2 (ASAH2), mRNA	TACAGTGGCACATTCCAGATACTGCCCAGCCTGGAACCTACAGAATAAAATACTTTGGAC	74.225	105.817	76.6333	82.1917	62.9167	58.5917	74.8583	71.6583	62.5917	62.0167	85.4583	0.81423	0.0307786	0.0451154
581	A_73_P298451	IQCK	NM_001192088	ref|Bos taurus IQ motif containing K (IQCK), mRNA [NM_001192088]	TATATTCAGTCCTTCTGGAGAGCCTATCTGGTTCGCTGCGATCCTGAGATTCAAGAATTG	58.4167	66.1333	87.0583	68.35	60.5167	68.725	52.5917	56.5917	52.1583	52.7333	48.175	0.813582	0.0443676	0.0348165
46848	A_73_P493118	LOC107131477	ENSBTAT00000052014	PREDICTED: Bos taurus vomeronasal type-1 receptor 4-like (LOC107131477), mRNA	TTATGGTTGATACAGACCTCTAATGTTTTGGGTTCCTGTTTTCCCACCATTTCCCCTTTC	70.6	63.8167	71.6583	58.9833	68.7833	55.525	50.9333	54.2167	53.1833	53.6083	48.6167	0.813401	0.0427398	0.0368979
46842	A_73_119306	FAM83B	NM_001205795	ref|Bos taurus family with sequence similarity 83, member B (FAM83B), mRNA [NM_001205795]	CATAACACTGTCAGCAGTCTTTTATACTGTGTCTTTGTGGGGTTTTCATATCTTCAAATT	57.7333	74.375	74.625	67.075	62.8917	54.2417	52.0333	57.025	60.0417	57.35	47.825	0.813131	0.0348475	0.0271109
8125	A_73_P211507	NEFL	NM_174121	ref|Bos taurus neurofilament, light polypeptide (NEFL), mRNA [NM_174121]	TCAAGATGGCTTTGGACATTGAGATTGCAGCTTACAGGAAACTCTTGGAAGGTGAGGAGA	63.1083	77.2583	61.775	192.95	54.2417	56.1833	66.2083	57.7583	56.1917	52.1167	65.6833	0.813081	0.0427599	0.0393748
41890	A_73_P172317	BM258144	BM258144	gb|522844 MARC 3BOV Bos taurus cDNA 5', mRNA sequence [BM258144]	TGTAACAATATATTGATGTCAGCACATCCAGAACGCACTTTCTTCCTCTGTCACTCACAG	85.2583	64.9917	88.8917	66.8083	59.6333	72.2917	51.4417	57.0167	66.7917	62.9083	61.3167	0.81292	0.0394826	0.0364458
24375	A_73_P085701	RIOK2	NM_001191291	ref|Bos taurus RIO kinase 2 (yeast) (RIOK2), mRNA [NM_001191291]	TGAGCTTTTCCCAACCTTTAGTGATATCAGGAGGGAGGATTCTCTTGACGTAGAGGTTTC	171.767	180.1	210.092	184.4	156.917	151.117	132.183	139.15	199.133	162.475	140.4	0.812877	0.0441108	0.0452787
48255	A_73_P040371	TPM2	NM_001010995	ref|Bos taurus tropomyosin 2 (beta) (TPM2), mRNA [NM_001010995]	ACCTTCTAAAGAAGGAGGGTAAATTAGTTTATGACTCGGGCCTTCCCATACACCTCCATG	95.5667	113.883	102.933	157.433	94.175	100.408	91.4833	75.9833	95.9833	84.275	86.125	0.812768	0.057754	0.0229066
53371	A_73_P102736	TCRG2	ENSBTAT00000056327	Bos taurus T cell receptor gamma cluster 2 (TCRG2) gene, complete sequence	AGATAAAGAACTTCCTGCAGATACCTCCCCAAAACCCACAGTTTTTCTTCCTTCAATTAA	131.983	164.617	138.883	134.15	97.1583	95.6667	137.4	134.05	107.608	111.192	129.258	0.812705	0.0422842	0.0421296
1267	A_73_P447606	CCDC160	NM_001195060	ref|Bos taurus coiled-coil domain containing 160 (CCDC160), mRNA [NM_001195060]	CTCAGCTTGAATCTTCTTCTGAACAAATGCCTTTAGATAAGGTCAAGAGAATGGAAATAA	59.0667	55.2333	53.2917	228.158	48.05	49.2583	49.5583	43.725	40.8167	49.0583	50.7667	0.812484	0.0407693	0.0371354
1537	A_73_P055376	AADACL2	ENSBTAT00000017800	PREDICTED: Bos taurus arylacetamide deacetylase-like 2 (AADACL2), mRNA	CCATGGAGCTTTATCATTCATGGCTGCACCAGTTTACTTAAAATTAGGCATTAGAATAAA	48.5417	67.325	56.9167	99.5417	49.5	47.2	52.8083	45.05	50.9667	53.8083	51.775	0.811901	0.0585624	0.0342393
16877	A_73_P472133	HCRTR1	NM_001048182	ref|Bos taurus hypocretin (orexin) receptor 1 (HCRTR1), mRNA [NM_001048182]	TGTTTGGGATGTTCCGCCAAGCCAGCGACCGGGAAGCTGTCTATGCCTGCTTCACTTTCT	79.075	62.9917	67.975	65.175	56.0917	59.7	52.375	52.7417	64.35	45.0583	56.05	0.811478	0.0422857	0.0189235
3107	A_73_P071211	OSBP2	NM_001192252	ref|Bos taurus oxysterol binding protein 2 (OSBP2), mRNA [NM_001192252]	AAGTGTATGTGCCACTGTGGTTCGAGAAGAAGCTGGATCCGCTCACCGGGGAAATGGCCT	90.9083	115.042	88.525	82.05	72.25	65.5167	69.6917	72.6167	81.9	76.2	82.475	0.811221	0.0362128	0.0155688
17924	A_73_106940	CCDC149	NM_001191519	ref|Bos taurus coiled-coil domain containing 149 (CCDC149), mRNA [NM_001191519]	GGGTTCATGTCAGCCATATGGCTGGTTTTCAGCATCGGTCTTTTCTGTCAGCATTAGTTT	111.425	115.275	107.5	102.85	85.5	94.825	86.8417	105.45	92.5333	74.9583	84.375	0.811114	0.0356803	0.0188002
46735	A_73_P349266	SLC22A16	NM_001076324	ref|Bos taurus solute carrier family 22 (organic cation/carnitine transporter), member 16 (SLC22A16), mRNA [NM_001076324]	TGCCTTCCAGAATATCTCTTGTGGTATCCACTACTTGGCTTCTGTGTTCTTGTCAGTGTC	67.7833	76.45	61.8583	57.6167	48.975	57.5583	47.825	57.4917	56.4417	47.7167	56.175	0.811039	0.036622	0.0201385
4154	A_73_P042981	GNG4	NM_001103324	ref|Bos taurus guanine nucleotide binding protein (G protein), gamma 4 (GNG4), mRNA [NM_001103324]	ACTTGTGGTTTGTGCCCTTTTCTGTATGTATGTTGTACTTCAATAAAAAGTGTGCTTAGC	70.275	87.3833	75.925	153.483	73.0417	55.1	69.0333	84.8583	63.2917	65.6833	67.8083	0.811036	0.0498192	0.0422447
4431	A_73_112772	KATNAL1	DV931804	PREDICTED: Bos taurus katanin p60 subunit A-like 1 (KATNAL1), transcript variant X8, mRNA	TAAATCCAAGTAGAAAGTAGACGTTGGCGTCCAGATTTTGTCTTCTAGTCAGCAGCGTCG	80.4417	85.8083	69.5	62.1667	76.175	56.0917	59.8083	60.7583	62.7917	57.0917	51.7333	0.811016	0.0438048	0.0421791
1422	A_73_104961	TMEM62	TC398956	PREDICTED: Bos taurus transmembrane protein 62 (TMEM62), transcript variant X1, mRNA	TCCTTTTTTCAACAGGATTATGGGCTCTCTGCTTCCTCAGTCGGGGGTGTTTTCAACTAA	1266.71	1449.16	1620.36	1463.72	1094.13	1083.68	1289.56	1106.71	1379.6	1217.03	1116.19	0.8108	0.0395	0.0228701
6270	A_73_116892	CDC37L1	TC418082	PREDICTED: Bos taurus cell division cycle 37-like 1 (CDC37L1), transcript variant X1, mRNA	ATACTAAATTAACCCCCAAGTATTCTCAGACGTATTTCCCTTAGAAGTTGATTTTACCCT	116.275	91.575	96.7083	99.4333	72.225	73.4667	82.9583	87.7583	93.75	84.8417	76.2	0.810724	0.0361136	0.018751
14903	CUST_1438_PI427023673	SPIN2	ENSBTAG00000013260	Bos taurus spindlin family, member 2 (SPIN2), mRNA. [Source:RefSeq mRNA;Acc:NM_001079770]	CACCAAGTTAAAGCCAAACCTTCTGTGTACTTCATTAAGTTTGATGATGATTTCCATATC	124.258	114.283	125.433	110.758	124.708	88.0583	104.383	82.7083	103.342	99.7417	73.6917	0.810567	0.0313244	0.0444342
10771	A_73_105489	LOC101909551	ENSBTAT00000050251	PREDICTED: Bos taurus ninein-like protein (LOC101909551), mRNA	CCATTGTGAATGCAATCTTTTCCTCATTGAAATGTCATCACACTGGAAAGTGTATGATAT	1280.58	1586.85	1560.97	1204.2	1180.45	1376.79	1061.53	1270.91	1008.83	1032.76	1045.05	0.810494	0.0351873	0.0348377
41786	A_73_P441096	PDP1	NM_001206353	ref|Bos taurus pyruvate dehyrogenase phosphatase catalytic subunit 1 (PDP1), nuclear gene encoding mitochondrial protein, mRNA [NM_001206353]	CGACTGATATTGATGTTAAGGAGGCTTTGATTAATGCTTTTCAGAGGCTTGATAATGACA	81.3167	106.542	79.8333	63.9417	63.4083	72.3583	64.2583	61.3167	69.2833	67.55	58.9	0.810449	0.0338462	0.0304765
6524	CUST_2797_PI427023673	ARHGAP20	ENSBTAG00000000333	Rho GTPase activating protein 20 [Source:HGNC Symbol;Acc:HGNC:18357]	AGAAATACTGTAGCTCTCTGTTCAGCCTCGTGGAAGACAGACTTGGGCTTCATATGAAGT	63.9083	138.483	67.05	56.225	50.3917	62.2417	60.4417	57.5333	46.7333	47.1833	55.9	0.810363	0.0334064	0.035683
6763	CUST_827_PI427023673	AMMECR1L	ENSBTAG00000008089	AMMECR1-like [Source:HGNC Symbol;Acc:HGNC:28658]	GCTTATACTGAATGAAACAGAACTTGAGGGCCCAAGCCTTATCTCAGCCTTTCCTCAATA	94.8667	108.95	88.525	139.058	75.3	100.383	85.975	77.3583	99.225	73.0833	84.3083	0.810266	0.0514685	0.0414681
13969	CUST_2074_PI427023673	PCNXL4	ENSBTAG00000014096	pecanex-like 4 (Drosophila) [Source:HGNC Symbol;Acc:HGNC:20349]	CCATATACATTTGGTTTAGAGGCCATTTGACTTGTAAATGTATTGTGAGCAAATGAGATG	73.6833	69.8333	88.8417	81.9583	69.0833	54.7583	58.8833	65.2667	71.3583	74.3417	47.0167	0.810219	0.0268464	0.0364329
39484	A_73_111218	ABCG4	NM_001105343	ref|Bos taurus ATP-binding cassette, sub-family G (WHITE), member 4 (ABCG4), mRNA [NM_001105343]	CATTCAAACTCCTGTCCATGTCCTGCTACCTTCTTCCTATCAGCCAAGGTGGGCCCTGGG	195.992	146.85	157.175	136.85	130.158	146.325	120.017	114.283	146.575	125.942	103.458	0.81017	0.0377136	0.0312731
20290	A_73_P403406	RAB3GAP2	NM_001192199	ref|Bos taurus RAB3 GTPase activating protein subunit 2 (non-catalytic) (RAB3GAP2), mRNA [NM_001192199]	TGAACCCAGAGAAGGTATTAACCGAGGTTTATTTGAGGTGTCAGAGGTGGAGATGGACTT	124.267	138.542	104.492	99.4583	102.817	108.992	102.158	78.3583	88.3917	90.3333	85.75	0.809958	0.0274544	0.0346612
9172	A_73_P118306	LOC100336107	EE349347	Ovis canadensis canadensis isolate 43U chromosome 7 sequence	CAGATTTTGGTCTTCCCACTGTTATAAAAATGCTGTCCATTAATAACCAACAAGGACCTA	59.025	77.6917	77.25	65.0417	56.05	59.025	58.1583	56.175	56.9917	54.475	56.5583	0.809939	0.0396918	0.0178868
22466	A_73_P109321	CYM	NM_180994	ref|Bos taurus chymosin (CYM), mRNA [NM_180994]	TGACACCGTCACTGTCTCCAACATTGTGGACATCCAGCAGACAGTAGGCCTGAGCACCCA	58.2583	70.1083	110.892	74.7	66.1083	70.4917	52.6083	49.625	57.675	55.2667	65.225	0.809712	0.0464949	0.0469287
42359	A_73_P278191	ZSWIM7	NM_001197136	ref|Bos taurus zinc finger, SWIM-type containing 7 (ZSWIM7), mRNA [NM_001197136]	TTGAGGCCAAAACAGTTGCTTAAATAGGCTGTGCTGTTGGAAAGGCAGCACCTAGAACAA	210.458	231.65	272.225	204.25	179.692	187.1	212.925	171.975	210.692	177.925	117.258	0.809681	0.0302739	0.0394607
40496	A_73_P165942	LOC785701	XM_001253637	Ovis canadensis canadensis isolate 43U chromosome 10 sequence	TCTCTGAGGTCTGCCTGTTTTCTGAATAACCAAGTGTACAATAAATGCTCAGTTTACATT	88.2917	91.3083	103.667	74.025	69.8667	75.975	65.9583	61.8917	88.8417	78.425	67.925	0.809285	0.0341265	0.0400185
15096	A_73_P456381	FNTB	NM_175805	ref|Bos taurus farnesyltransferase, CAAX box, beta (FNTB), mRNA [NM_175805]	CATCCTCAAGAAGGAGCGCTCCTTGAACTTGAAGAGCTTACTACAATGGGTGACAAGCCG	73.7833	105.683	78.525	69.775	71.4083	72.9917	62.9917	52.775	75.2167	61.3083	55.4417	0.808809	0.0349701	0.0388025
27547	A_73_104430	CHGB	NM_181006	ref|Bos taurus chromogranin B (secretogranin 1) (CHGB), mRNA [NM_181006]	ATTAACATGCTTGTGACAATGACTGTGCTACTGTCCTTGAAAAAATGTCTTAGTTTGAAG	58.9333	73.8833	74.375	66.375	52.35	58.5917	53.3417	50.6417	70.8667	58.3	49.4167	0.808768	0.0349773	0.0393788
2413	A_73_P466938	USP40	ENSBTAT00000000172	gb|4085008 BARC 9BOV Bos taurus cDNA clone 9BOV29_O17 5', mRNA sequence [CK969496]	GGCAACATGATGTGCAGGAACTGAATCGAATTCTCTTTAGTGCTTTGGAAACTTCTTTAG	200.008	255.275	176.025	147.208	156.283	165.9	169.325	128.042	146.45	140.5	159.167	0.808084	0.0320984	0.0416127
14368	A_73_P054226	DGKZ	ENSBTAT00000057127	Bos taurus diacylglycerol kinase zeta (DGKZ), mRNA	TGAAACCCCAGTGCATTGTTTTCTTGAACATCCCCAGGTACTGCGCGGGCACCATGCCCT	162.242	207.8	177.775	159.525	137.792	169.133	143.025	111.242	149.117	152.567	126.192	0.808015	0.0321278	0.0276675
37268	A_73_P257136	SCG5	NM_001045998	ref|Bos taurus secretogranin V (7B2 protein) (SCG5), mRNA [NM_001045998]	TAAAGTGAAGACTCAGTGTGGAATTCATGTGACCTGCTATCCCTCCTTGGTACTGCTTCT	529.617	425.775	459.15	432.75	438.15	433.292	327.225	369.125	410.05	300.675	335.158	0.807803	0.0384506	0.0345168
39666	A_73_P158927	LOC785500	XM_001253500	PREDICTED: Bos taurus protein FAM205A (LOC785500), mRNA	CATTTTTATTAATGTGCAGGTGGGCAGAATACCACCCCAATACACTTTATATATCTCTAA	83.275	71.4083	72.825	65.3667	75.4333	56.0667	46.6833	58.525	68.8	61.075	51.025	0.807144	0.0422934	0.0481431
47001	A_73_P094151	FSIP2	ENSBTAT00000013129	gb|PREDICTED: Bos taurus fibrous sheath interacting protein 2 (LOC539740), mRNA [XM_589101]	CGAAATATTAACACCAATATTTCCAAATCTTCCTCACCACCTCACCAGAATGAGCATTGA	88.8667	111.2	93.2667	71.3	75.2	65.2667	63.8333	71.1917	81.1083	76.0583	79.4083	0.806743	0.0366425	0.0368667
2955	A_73_P044161	SHBG	NM_001098858	ref|Bos taurus sex hormone-binding globulin (SHBG), mRNA [NM_001098858]	TCTCAACCTGGAATATTCTTCCCTCCAGGGACTGGTGCAGAATTTGGTCTCCAAGAAATT	55.6417	74.5	68.5417	95.075	60.85	60.4167	55.6	52.0667	71.9167	53.8667	51.5833	0.806696	0.0495845	0.0497376
31248	A_73_101440	DN278993	DN278993	gb|1158344 MARC 7BOV Bos taurus cDNA 5', mRNA sequence [DN278993]	CTTGGTTTGACTGTATCCAGGGCTCTTGTACCCACAAATTCAACCAACAGCACCGAAAAT	586.392	479.433	488.1	478.9	506.967	459.583	399.883	306.933	446.783	406.458	272.767	0.806505	0.0296481	0.0470546
26556	CUST_2573_PI427023673	ZNF775	ENSBTAG00000007983	zinc finger protein 775 [Source:HGNC Symbol;Acc:HGNC:28501]	TCATCTGCAACGAATGCGGCAAGAGCTTCACGTGGTGGTCGTCACTGAACATCCACCAGC	98.9167	113.967	131.667	107.508	83.2167	86.7833	84.075	88.7667	94.575	97.6583	94.2083	0.806405	0.0352216	0.0104634
51664	A_73_P102496	P2RY2	NM_001166525	ref|Bos taurus purinergic receptor P2Y, G-protein coupled, 2 (P2RY2), mRNA [NM_001166525]	TCATCCTGGTCTGTTACGTACTCATGGCTCGGCGGCTGCTAAAGCCGGCCTACGGGACCT	59.425	65.3417	79.025	63.2667	48.625	50.1167	55.1833	55.175	49.575	57.9667	52.0167	0.806381	0.0327312	0.00907578
13448	A_73_120937	CCDC73	NM_001192547	ref|Bos taurus coiled-coil domain containing 73 (CCDC73), mRNA [NM_001192547]	AAATACTGATTCAGATGTGTCTTCTGGTGAAGATGACTGGCAGCACTTGGTAACAAATCA	88.3083	95.15	90.4917	74.7667	78.4833	76.4083	69.65	66.6	81.6167	58.4667	57.8167	0.806223	0.0326504	0.0264507
11133	A_73_P260636	C20H5orf34	NM_001083426	ref|Bos taurus chromosome 5 open reading frame 34 ortholog (C20H5orf34), mRNA [NM_001083426]	CTGGAGATGGATCTGTTTTCAAATCAGAAGGAGCTTATTTGGGGAACTATTTTACATATT	117.317	115.775	120.575	110.925	100.083	91.475	90.65	83.5667	117.575	101.55	82.7667	0.806189	0.0316012	0.0258134
12802	A_73_P205397	FAM170B	XM_867779	gb|PREDICTED: Bos taurus FAM170B protein-like (LOC615859), mRNA [XM_867779]	ATGGCTTCCAATACGGACCTGCGCTGGGAACTGGAAGCCAGCAAGAACAACACCAGCTCA	83.4083	99.075	78.3417	69.9333	53.85	59.3833	74.475	61.9833	72.425	75.4667	63.6917	0.806061	0.0467137	0.0295736
46551	A_73_P387271	GJA5	NM_001078022	ref|Bos taurus gap junction protein, alpha 5, 40kDa (GJA5), mRNA [NM_001078022]	TCTGTGATACGATGCAACCTGGTTGCGAGAACGTCTTGCTATGACCAAGCCTTCCCCATC	55.8667	63.475	60.0333	49.8583	48.425	62.2667	43.1167	43.9083	44.0917	42.125	48.1417	0.806013	0.0307444	0.0490621
43841	A_73_P075576	OR52E6	ENSBTAT00000027905	tc|GB|XM_868240.1|XP_873333.1 similar to olfactory receptor Olfr670 [NP9568028]	AATACCTGTGGCTCCCATATCTGTGTTATTCTAGTCTTCTTCACTCCAGCATTTTTCTCC	129.442	105.033	126.375	113.508	82.4583	114.85	102.55	89.7	86.4583	96.0167	99.425	0.805958	0.0326988	0.0221921
16853	A_73_106196	GCNT2	NM_001101227	ref|Bos taurus glucosaminyl (N-acetyl) transferase 2, I-branching enzyme (I blood group) (GCNT2), mRNA [NM_001101227]	TCAATAGGATTCCAGGTATGTGGGATTCCCTACTTCACGTGAAGGCGACATTCTGTACTT	78.1667	96.5	76.7667	77.3	74.9833	69.1667	61.7167	58.8917	72.0333	65.7083	57.9667	0.805901	0.0323482	0.0168217
1119	A_73_P457336	PHTF2	NM_001191316	ref|Bos taurus putative homeodomain transcription factor 2 (PHTF2), mRNA [NM_001191316]	TCTCCATCAGTGCCGTGACTTGCCTTACTTGAAATAAATTTCTTTAACTTTGTAATCTTG	220.017	164.917	136.758	168.883	137.317	155.95	146.325	125.275	126.242	130.017	124.033	0.805828	0.0407678	0.0246218
34547	A_73_P488568	RAB43	A_73_P488568	PREDICTED: Bos indicus RAB43, member RAS oncogene family (RAB43), mRNA	TCTAGAAGATGCAGTTCCTACTAATCACCTGTAAAGTTGCATCCCAAAGCAGGAACCAGG	92.55	86.4917	88.1167	74.1917	72.1333	78.7417	64.5583	63.45	68.9083	72.1833	65.7083	0.805171	0.0369408	0.0158657
33994	A_73_P273056	LMNTD1	ENSBTAT00000000995	PREDICTED: Bos taurus lamin tail domain containing 1 (LMNTD1), mRNA	CGAGAAAAGTTGGAAGCACTTCTCTATGATTCTTGAAGAAGTGGGCCAATCTAGATCCAG	90.2083	83.15	71.6583	77.175	61.3083	60.5917	76.7	60.9833	71.75	54.0083	69.6333	0.804586	0.0380915	0.0238121
20473	A_73_P065081	LOC520835	ENSBTAT00000057139	PREDICTED: Bos taurus olfactory receptor 1P1 (LOC520835), mRNA	GTCATTTTAATCCCCTTCGGGCTCATTCTGGTCTCTTATATCCGCATTGTTTCAGCCATC	65.9417	85.1417	71.825	87.9417	69.2333	63.7917	58.8	61.1333	69	49.1833	64.7333	0.804517	0.0478278	0.0274675
32742	A_73_P070176	ANKRD33B	NM_001205847	ref|Bos taurus ankyrin repeat domain 33B (ANKRD33B), mRNA [NM_001205847]	ACTACTTGTTGAACTATTTCCCTGGTCTTGACCTTGAAAGGAGGAACGCATTCGGGTTCA	72.975	78.9	78.5667	59.7667	61.0333	61.9333	58.3667	55.925	59.7917	65.0917	54.8167	0.804179	0.0325222	0.0253952
40076	A_73_P065171	SPNS3	ENSBTAT00000035119	gb|Bos taurus spinster homolog 3 (Drosophila) (SPNS3), mRNA [NM_001192436]	TTCGTCATTGCCTTGGGTGGTGGCTGCTTCCTACTGACTGCGCTGTACCTAGAGAGAGAC	489.517	600.717	532.2	387	417.592	451.742	377.492	420.008	406.617	433.833	336.75	0.803903	0.0309474	0.0460353
2332	A_73_P083796	CPAMD8	ENSBTAT00000036405	PREDICTED: Bos taurus C3 and PZP-like, alpha-2-macroglobulin domain containing 8 (CPAMD8), transcript variant X3, mRNA	TATACCTTTGGGAAACCCGTCTCGGGAACTTTAACCATCAACATGACTGTGAATGGTGTG	63.35	70.3333	52.7167	69.6417	43.6583	51.25	58.5667	48.0333	51.5333	64.175	46.325	0.803814	0.0424092	0.0404086
40101	A_73_100910	ADCY5	TC412436	adenylate cyclase 5 (ADCY5)	TGCTAGCTCTTCATTCCCTCCAAGGGGTATGCACTCTTTTTATCCCTGCTCTTGCAAAAA	63.45	84.5583	64.6083	56.525	46.8083	55.925	52.2833	50.7	65.8667	50.15	48.6	0.803813	0.0327862	0.0252592
39001	CUST_2566_PI427023673	PRSS8	ENSBTAG00000016973	protease, serine, 8 [Source:HGNC Symbol;Acc:HGNC:9491]	TACTGAAGAAGGACTGGCTCAGCACCTCACCTGCTCTGTCTGATGAGCCCCGTCACTTCA	144.392	175.183	159.817	158.875	131.258	142.225	103.083	118.45	148	137.067	113.325	0.803712	0.0328738	0.0196714
25781	A_73_P047191	CLDN1	NM_001001854	ref|Bos taurus claudin 1 (CLDN1), mRNA [NM_001001854]	CAATACAGAAGGGAAGCCTTTTCCATTTGTATTACTGCTTCCCACTGAGTAATCATCTCA	63.4667	81.45	71.2	77.3083	72.3333	64.4333	57.0417	53.1667	68.775	49.3667	50.4833	0.803674	0.0410873	0.0392262
17315	A_73_115407	KLHDC3	NM_001014966	ref|Bos taurus kelch domain containing 3 (KLHDC3), mRNA [NM_001014966]	TTGGACTTGGTATACCTCCACTTGGAGTTGTTGGACTAGAGGTGTTTTCTGTGCTGTGAA	1217.36	1331.42	1095.89	1237	871.517	960.742	921.392	1155.48	1188.18	1027.18	813.55	0.803585	0.0356883	0.0308745
8861	A_73_119069	HIST1H3I	ENSBTAT00000044975	PREDICTED: Bos taurus histone cluster 1, H3i (HIST1H3I), mRNA	CAAAAGTCCACAGAGCTTCTTATCCGTAAACTGCCATTTCAACGCCTTGTGCGTGAGATT	104.258	122.242	103.183	89.9083	73.6167	91.1	93.8917	74.725	89.6667	90.5917	73.325	0.803148	0.0325488	0.0223645
14603	A_73_P414411	PLSCR3	NM_001046053	ref|Bos taurus phospholipid scramblase 3 (PLSCR3), mRNA [NM_001046053]	TTGTGTCTGTCTTTGTGTCTGTCTGCTGTCTTCGAGCTTGCCTCCACTTCTAGAACTAAA	329.342	480.458	329.925	276.192	257.758	314.625	275.283	307.475	259.842	265.65	200.6	0.80303	0.0258185	0.0354667
16209	A_73_P050346	EML3	NM_001101846	ref|Bos taurus echinoderm microtubule associated protein like 3 (EML3), mRNA [NM_001101846]	ACTGGTCCAAGGATGGGAACTTCATCATGTCCAATTCTGGGGACTATGAGATCCTTTACT	450.875	516.075	420.617	429.292	303.175	361.233	404.733	355.392	369.225	355.508	359.617	0.802869	0.0292375	0.00804453
16690	A_73_111264	ELOVL5	NM_001046597	ref|Bos taurus ELOVL fatty acid elongase 5 (ELOVL5), mRNA [NM_001046597]	CATTTCTTATAGCTCCGTTCAGAAAAATCAACAACCATGATTTATGAAACCTAACGTGTG	110.233	120.8	97.7833	99.4583	104.633	86.5083	80.9167	77.55	103.492	82.5917	73.3167	0.802618	0.0299166	0.0336068
5375	CUST_1961_PI427023673	BACH2	ENSBTAG00000020713	BTB and CNC homology 1, basic leucine zipper transcription factor 2 [Source:HGNC Symbol;Acc:HGNC:14078]	TTCTGCCAGGAAATGACTGATAAGTGTACAACGGATGAACAACCCAGGAAAGATTACACC	188.317	191.517	227.242	147.292	153.617	162.317	164.392	118.217	160.392	152.783	143.417	0.802476	0.034066	0.038326
243	A_73_P251145	SPAM1	NM_001008413	ref|Bos taurus sperm adhesion molecule 1 (PH-20 hyaluronidase, zona pellucida binding) (SPAM1), mRNA [NM_001008413]	TCAGGTTAAAATCTACTCAAAATGCTGCCTTGTATGTTCGTAATCGTGTCCAGGAAGCCA	59.825	195.642	67.0833	72.9333	58.7333	50.7417	65.3583	58.3583	54.2417	58.075	52.2583	0.802468	0.0276327	0.0325706
13035	A_73_P073736	LOC789275	ENSBTAT00000024940	PREDICTED: Bos taurus olfactory receptor 10H1-like (LOC789275), mRNA >gi|741931559|ref|XM_003586248.2| PREDICTED: Bos taurus olfactory receptor 10H1-like (LOC789275), mRNA	AATTCACTATTTTGGCTGCCATGTGCCACCTCTTTTGAAGTTGGCCTGTGGAACTGAAGT	73.8833	80.8667	83.3	61.1083	56.2583	66.6583	56.05	53.5083	75.225	64.2833	51.8833	0.802385	0.0303343	0.0410297
26813	A_73_114484	ZNF227	NM_001077960	ref|Bos taurus zinc finger protein 227 (ZNF227), mRNA [NM_001077960]	ACCGTACAAGTGCAACATATGCGGTAAGGACTTCAGTCACCGTTCACGGCTGACATACCA	406.142	474.85	349.408	318.875	349.167	343.508	285.192	320.308	308.6	280.9	255.858	0.802013	0.0267669	0.0294639
5101	A_73_P114396	FRMPD4	ENSBTAT00000061270	gb|PREDICTED: Bos taurus hypothetical LOC509589 (FRMPD4), partial mRNA [XM_586585]	TTTGCTACTGTGTCTTCAAGGGACAGTCAACACCTCAGCACTTTTAACCTGGAGAGAACT	82.375	62.7	55.9167	85.7833	46.4583	55.75	57.15	53.6167	69.1583	55.8083	60.7583	0.801157	0.0407321	0.0485492
9606	A_73_111034	ZHX3	TC454628	PREDICTED: Bos taurus zinc fingers and homeoboxes 3 (ZHX3), transcript variant X5, mRNA	AGGGCCAAACTGCTTGTACAATTTGAAATGGGCCGAAATGGTACTTTAAATCTTTTGATT	586.142	614.55	529.875	1747.1	481.617	479.392	596.6	485.542	520.475	463.6	428.325	0.800925	0.0398478	0.0342605
2968	A_73_P042551	MGC139528	NM_001099049	ref|Bos taurus hypothetical LOC531678 (MGC139528), mRNA [NM_001099049]	AATATTTATTGAGCACATACTGTGTACCAGGCACTGTACTATGCCATGGAGAAATAATGG	54.4083	68.1167	73.6083	53.825	49.0333	43.3083	45.7333	50.6	52.7167	49.6167	53.65	0.800901	0.0406756	0.0159174
46309	A_73_P116776	CWC15	NM_001046399	ref|Bos taurus CWC15 spliceosome-associated protein homolog (S. cerevisiae) (CWC15), mRNA [NM_001046399]	ATGACGATACTGCAGCTCTTCTTGCCGAGCTGGAAAAAATTAAAAAAGAAAGAGCTGAAG	1397.7	1379.6	1474.39	1082.21	1247.93	1145.93	1097.76	1136.89	828.4	1140.7	829.1	0.800859	0.0301494	0.0393718
1569	A_73_P289901	WASH1	NM_001105406	ref|Bos taurus WAS protein family homolog 1 (WASH1), mRNA [NM_001105406]	TTTGTCCATCAGCAGGAGAGAGCAGCTGGAGCGGCAGGTCCCAGAGAACTACTTCTACGT	218.158	206.217	197.15	208.45	178.325	128.592	153.967	170.858	177.792	195.458	145.617	0.800717	0.0340622	0.0157083
38548	A_73_P070596	GLRB	NM_174071	ref|Bos taurus glycine receptor, beta (GLRB), mRNA [NM_174071]	CGCGAGAGCCTTGTTTCCTTTCTGCTTCTTATTCTTCAATGTTATCTACTGGTCTATATA	69.1833	94.7833	84.0083	70.3417	63.9083	60.275	64.2667	57.2667	61.8833	70.125	59.2917	0.800708	0.0308668	0.0117703
3781	A_73_P048671	LOC617218	NM_001079791	Bos taurus keratin associated protein LOC617218 (LOC617218), mRNA >gi|117306210|gb|BC126511.1| Bos taurus keratin associated protein LOC617218, mRNA (cDNA clone MGC:139940 IMAGE:8285049), complete cds	TATGTACTTTCCTCCCACAAGGGTCTTGAGCTGAGTGAATAAACTCACCATCCTTGCCTT	74.95	90.0667	92.3667	65.175	57.15	66.2	64.7417	70.5917	80.1167	59.6667	53.975	0.800449	0.0306801	0.0413554
28145	A_73_P461751	CLSTN1	XM_592305	gb|PREDICTED: Bos taurus calsyntenin 1 (CLSTN1), partial mRNA [XM_592305]	ACTCCTTGACAAGGTGTTAGAATTGCTCACTCCCACCTGTGTAATCCTTTCTTCTTTTTT	842.083	807.958	803.017	809.458	618.117	847.467	585.483	563.825	742.992	700.375	636.492	0.800173	0.0331995	0.0339746
44606	A_73_P138161	DN520883	DN520883	gb|1263683 MARC 7BOV Bos taurus cDNA 5', mRNA sequence [DN520883]	TCTGGCATCTGCACAGATGTCCCCATTTCTCTGTAAATATTGGAACAAATGTTTAAAACC	56.0167	68.675	62.8667	46.5667	45.1417	53.8333	39.9167	43.8833	49.4583	48.1083	49.2917	0.800025	0.0324758	0.0337682
3685	A_73_P040166	SERPINA3-7	NM_001012283	ref|Bos taurus endopin 2 (SERPINA3-7), mRNA [NM_001012283]	TGCACACGCTAACTGTCAGTTTCAACAGGCCCTTTCTGCTTTCCATATTCTGCAAAGAGA	82.3167	104.817	77.4	67.1583	57.5583	63.1083	67.5167	65.325	76.3	65.0583	58.275	0.800013	0.03512	0.0221393
50393	CUST_2337_PI427023673	ABCC5	ENSBTAG00000038131	ATP binding cassette subfamily C member 5, transcript variant X6	AAGCAAGAGTCACCCCTTTGGGGAGTTTTCAGTTTTGTTTTGTTTTTTAACTCTCTTTCC	109.475	94.95	104.725	78.0167	76.5083	82.55	79.8667	64.375	96.5917	79.9	68.3	0.799899	0.031767	0.0429901
28011	A_73_P106331	ZFP64	NM_001103287	ref|Bos taurus zinc finger protein 64 homolog (mouse) (ZFP64), mRNA [NM_001103287]	ATTTAAAAATCCATACTGGCGACAAGCCCCACAAGTGTGAAGTCTGTGGCAAGTGCTTCA	97.525	70.9833	88.3083	73.6417	65.3583	75.1	54.1167	58.4	77.1583	67.9583	61.625	0.799887	0.0270623	0.0297454
48359	A_73_P146866	DN844473	DN844473	gb|KECB08-322.g-T7 NVH bovine early embryo cDNA library KECB Bos taurus cDNA 3', mRNA sequence [DN844473]	TGCTGAGGTTTTGTTCATCCGTATATATCTTTAAAGCTTCTACTCTTTGGCAATGATGAG	64.1	67.0667	79.5417	74.2833	66.0333	53.5083	60.5167	54.2583	53.275	54.2667	56.5833	0.799625	0.0339006	0.0108428
6933	A_73_P204737	CCER2	NM_001195092	PREDICTED: Bos taurus coiled-coil glutamate rich protein 2 (CCER2), transcript variant X1, mRNA	AAGATAATGGCCTACTGCTTGGGGATTTTAAAAAGCCAGAGGCTGGGAAGATGAGGTCTA	97.375	121.825	139.9	117.425	88.7833	86.025	90.8167	97.475	104.008	86.1333	116.808	0.798996	0.0336467	0.0312372
6152	A_73_104557	TC440186	TC440186	Ovis canadensis canadensis isolate 43U chromosome 1 sequence	AGGTTGTTGATGGCTTCCTGTTAGACTCACTCACTCACCTGTCCCAAACGGAAGAAATTT	130.467	320.717	108.858	119.767	108.375	93.7	101.517	102.083	105.125	91.8833	100.567	0.798876	0.0227672	0.0236886
11153	A_73_P486058	LOC529516	NP13358280	PREDICTED: Bos taurus olfactory receptor 1361 (LOC529516), mRNA >gi|297480682|ref|XM_002691568.1| PREDICTED: Bos taurus olfactory receptor 1361 (LOC529516), mRNA	TTTATTTTAGGTTCCTATGCCCGCATTGGTGTGGCCATAACACACATGCAGTCAGTTGCT	56.2333	64.1667	53.9833	51.9167	54.1667	42.2833	45.1333	44.75	47.6667	42.95	38.9	0.798835	0.028579	0.0136355
43087	A_73_P079766	BAHD1	NM_001206282	ref|Bos taurus bromo adjacent homology domain containing 1 (BAHD1), mRNA [NM_001206282]	TTTCTTTGCCGCCATGTTTATGACTTCCGCCATGGCCGCATCCTCAAGAACCCCCAGTAG	68.3917	84.275	84.9417	60.65	62.4	71.4917	52.575	55.725	61.2167	56.2583	56.2583	0.798765	0.0329481	0.0278183
1558	A_73_100993	TMCC1	TC433848	PREDICTED: Bos taurus transmembrane and coiled-coil domain family 1 (TMCC1), transcript variant X5, mRNA	GTTGCTGCCAGTTCTCAGCAGCACTTTTACTGTACATACGAATTTGAAATAAAGACCTCA	262.042	287.017	268.983	273.008	291.592	204.525	184.4	194.767	243.533	240.383	209.267	0.798702	0.0384463	0.0410811
30242	CUST_616_PI427023673	SLC5A2	ENSBTAG00000010096	Bos taurus solute carrier family 5 (sodium/glucose cotransporter), member 2 (SLC5A2), mRNA. [Source:RefSeq mRNA;Acc:NM_203360]	GGCCTTGGCCAGCTGGCCACTGTAGTTCCCCTAAGAACAAATAAAGCTGCCTTGCCTAGT	68.3833	77.425	84.4167	64.0667	56.375	55.3667	63.2833	55.1667	71.9917	55.55	53.5	0.798309	0.0301878	0.0194376
25630	A_73_P085318	PCDHGB4	NM_001102513	ref|Bos taurus protocadherin gamma subfamily B, 4 (PCDHGB4), mRNA [NM_001102513]	AGTCACCAAAGTGGTGGCGGTGGACGCCGATTCTGGACACAACGCCTGGCTGTCCTACCA	104.775	95.4667	79.7	105	79.65	89.7417	71.1417	75.4917	91.1417	70.1	62.4	0.798172	0.035565	0.0311407
19530	A_73_P125356	EIF3H	DV792487	gb|Hw_loin_15_050628_F02 Bos taurus CF-24-HW loin cDNA library Bos taurus cDNA, mRNA sequence [DV792487]	TGGAAAATTTGTTTTCAGGGGGTGAAAATCCACGGGGAATCCCTCCTTTTTGTCTTTTTT	90.15	86.9417	66.3	57.5417	58.1	69.4667	58.4	58.3667	64.5	50.55	58.4	0.79813	0.0384754	0.0447054
34200	A_73_P268481	REST	NM_001101880	ref|Bos taurus RE1-silencing transcription factor (REST), mRNA [NM_001101880]	CTGCCAACAGTAGATGTTCTATCGGTTCAGGTATTTACTTCCTGATTTTTGATCAATAGG	1299.16	1158.73	900.792	1008.35	967.383	789.75	1024.24	826.675	1013.89	786.917	662.433	0.797955	0.0339185	0.0433865
21287	CUST_791_PI427023673	UNC13B	ENSBTAG00000011397	unc-13 homolog B (C. elegans) [Source:HGNC Symbol;Acc:HGNC:12566]	ATCCATATATACCAATCATTAGAGGAACATGTTTAGAGGGCCTGGAGCTTGTGCCTGATG	73.05	89.6667	84.3	137.95	81.8917	82.1583	57.8167	76.9667	68.725	66.0333	64.1917	0.797732	0.0432385	0.0322952
12327	A_73_P254666	SPACA1	NM_001046545	ref|Bos taurus sperm acrosome associated 1 (SPACA1), mRNA [NM_001046545]	TTGTGATCTTTGTACTGATCTTCATAATTATAAATTGGACGGCAGTCAAAGATTTCTGGG	56.525	73.5583	62.5417	47.275	48.1417	52.5917	46.525	43.525	48.0583	45.7167	46.6833	0.797551	0.0272396	0.0208769
12763	A_73_P488963	LOC102526924	ENSBTAT00000057165	PREDICTED: Vicugna pacos uncharacterized LOC102526924 (LOC102526924), mRNA	ATCGCTACTCTGTGAACTTCCAGAAAGAAGCCAAATCCTTCAGTCTCAGGATCTCAGACT	207.192	245.533	157.042	181.833	172.675	193.217	161.442	127.717	159.05	156.217	123.7	0.797306	0.0232983	0.0488934
18192	A_73_P275286	ERI3	NM_001113242	ref|Bos taurus ERI1 exoribonuclease family member 3 (ERI3), transcript variant 1, mRNA [NM_001113242]	ATTGCCAACATCATGAAGACACTCGCGTATCGAGGCTTTATCTTCAAGCAGACGTCAAAG	244.2	334.742	223.617	190.183	196.258	228.917	209.517	169.367	194.417	185.658	144.217	0.797209	0.0253645	0.0420069
1646	A_73_P038096	GC	NM_001035380	ref|Bos taurus group-specific component (vitamin D binding protein) (GC), mRNA [NM_001035380]	TCACCTCCTCTCTACTGCAATTCAGAGATTGATGCTGAAATTAATACCCTACAGTCCTGA	82.6917	98	69.1667	120.825	72.8583	63.7583	70.8667	71.9917	75.2083	71.2667	74.3417	0.796793	0.0426572	0.0276021
48402	A_73_111952	KIAA1644	TC409255	PREDICTED: Bos taurus KIAA1644 ortholog (KIAA1644), mRNA	TTTGTCTTTATATACAGTAGTTTTTATAAAGATGTCCTTAGGTTTTAATAAAGGAGTGTC	63.4917	70.8083	61.1167	50.7417	53.0833	51.8167	48.6167	44.4583	52.2583	49.6333	44.3833	0.796332	0.023258	0.0166931
8575	A_73_P076886	VPS26B	NM_001192958	ref|Bos taurus vacuolar protein sorting 26 homolog B (S. pombe) (VPS26B), mRNA [NM_001192958]	GAAAACAAACCATGTCTTTGACGTAAACCTTTTTCCTGAAGAACCTGAGGGGCTGGGGTT	158.4	197.7	157.558	135.317	125.367	127.975	101.683	137.142	169.217	136.958	107.525	0.796307	0.0341445	0.0481816
14374	A_73_P432031	CORO6	NM_001102282	ref|Bos taurus coronin 6 (CORO6), mRNA [NM_001102282]	TGCGAGATCGCACGGTTCTACAAGTTGCACGAAAGAAAGTGTGAACCCATCGTCATGACT	82.9667	89.8083	75.7667	75.6667	68.3	63.6	57.9833	50.2417	82.875	65.5583	64.5167	0.796245	0.0287299	0.0255721
24196	A_73_P101421	FN1	NM_001163778	ref|Bos taurus fibronectin 1 (FN1), mRNA [NM_001163778]	TTTCATGTCATCCAGTTGGCATTGATGAAGAACCCTTACAGTTCCGAGTTCCTGGAACCT	70.2833	98.225	80.8917	58.4083	69.0833	69.7417	63.7167	51.225	61.525	58.85	48.275	0.795986	0.0245391	0.0499283
14253	A_73_P321206	TUBGCP2	NM_001098149	ref|Bos taurus tubulin, gamma complex associated protein 2 (TUBGCP2), mRNA [NM_001098149]	TGATCATTAACAGGAAAGCCCTGACGCGTTACCAGATGCTCTTCAGACACATGTTCTACT	217.5	277.15	233.392	254.7	207.725	150.35	189.267	184.525	238.975	204.475	186.392	0.795932	0.0341786	0.0215808
16393	A_73_105598	MPC1L	NM_001075809	Bos taurus mitochondrial pyruvate carrier 1-like (MPC1L), mRNA	CCTGCAGCTGAAGACCCTGTGGCTCACAGCAACTGCCAGGAGATCACCTGCTGTTATCTA	69.95	108.558	73.2	64.525	70.1833	69.2833	58.8833	55.4417	54.675	57.5	50.9	0.795846	0.0223656	0.0248151
40524	A_73_P065426	NCOR1	NM_001193059	ref|Bos taurus nuclear receptor corepressor 1 (NCOR1), mRNA [NM_001193059]	AAGCAAGAGATTTTTCGTAAGTTGAACTCCTCTGGTGGAGGTGACTCTGATATGGCAGCT	147.267	177.9	149.617	136.425	123.55	149.958	105.983	123.75	146.792	112.258	88.3167	0.795842	0.0232618	0.0406415
24574	A_73_P086311	RORB	NM_001192658	ref|Bos taurus RAR-related orphan receptor B (RORB), mRNA [NM_001192658]	ATTTTTCACCGCTACAGTTTGAAGAATGTAAATATGCACCTGAGTGGGGCTCTTTTATTT	70.3333	71.325	69.6583	59.2917	46.5167	57	50.775	55.65	64.6833	53.3417	53.4917	0.795813	0.0353506	0.0160554
5804	A_73_P370886	MYH14	ENSBTAT00000003343	gb|PREDICTED: Bos taurus myosin, heavy chain 14, transcript variant 4 (MYH14), mRNA [XM_882711]	TATTCAACCACACTATGTTCGTGCTGGAGCAAGAGGAGTACCAGCGCGAGGGCATCCCCT	86.3833	85.0833	99.7917	97.8667	70.2583	74.4417	83.4167	69.2083	75.6583	74.9833	65.0833	0.795109	0.0304264	0.00786843
47875	A_73_114871	MPL	NM_001192663	ref|Bos taurus myeloproliferative leukemia virus oncogene (MPL), mRNA [NM_001192663]	TGCCCTTCTGGCTGCACTTCATAACACTGATCTTTCACCACTGCTGCTGGCATCCATCTG	109.725	117.892	128.483	87.2583	104.017	87.1417	75.7583	77.175	105.725	95.375	72.725	0.794769	0.0255031	0.0445053
31051	A_73_110930	SNCAIP	NM_001205778	ref|Bos taurus synuclein, alpha interacting protein (SNCAIP), mRNA [NM_001205778]	TTGGGCAAATGTATGTTTTTTAAGATTAATTCAACCTCCCCACAGGACATCCACCAGCCA	72.3917	82.2917	67.3	104.4	61.1167	51.8083	60.15	68.5083	71.6583	65.275	59.1083	0.794568	0.0402335	0.0185411
39968	A_73_118873	VAMP1	NM_001075630	ref|Bos taurus vesicle-associated membrane protein 1 (synaptobrevin 1) (VAMP1), mRNA [NM_001075630]	CCACCAAAGGCATGTATTCACCAATTTCTGTATTCTGAACAAAGGCCAAAAAATACAGCT	745.542	629.625	779.5	636.183	470.825	662.2	597.708	469.708	672.692	540.15	488.925	0.794137	0.0276084	0.0313581
4951	CUST_1890_PI427023673	TNFRSF18	ENSBTAG00000015632	tumor necrosis factor receptor superfamily, member 18 [Source:HGNC Symbol;Acc:HGNC:11914]	AGACTGCGTCCAGCTTGGGTTTCCCACCCTGTTTCCCGGAAACAAGACGCACAATGCTGT	146.5	202	163.258	152.942	144.608	134.825	111.342	128.183	150.317	135.875	93.625	0.793911	0.0267369	0.0240049
32710	A_73_P138506	CO878568	CO878568	gb|BovGen_06893 normal cattle brain Bos taurus cDNA clone RZPDp1056B1017Q 5', mRNA sequence [CO878568]	CTGTCTGAATACATGTTCTGCGTAGCACACTCGGGTGTGCTAATAAATGTCCATTCTGAG	75.8917	60.4167	78.6333	51.9583	48.9083	51.425	60.525	54.6	58.2917	51.5083	44.3	0.793804	0.032044	0.0354157
20879	CUST_2026_PI427023673	CFAP44	ENSBTAG00000013920	cilia and flagella associated protein 44 [Source:HGNC Symbol;Acc:HGNC:25631]	CTTTCAGTATTAACCAAGAAATGATGTTTTGTGGAATGCAAAATGGAGCGATTCGAGTAT	74.5667	79.3167	55.575	55.925	60.125	49.4167	47.5333	51.3583	56.475	48.8833	48.2167	0.793794	0.0304961	0.0207456
35645	CUST_1683_PI427023673	PLEKHH1	ENSBTAG00000018297	PREDICTED: Bos taurus pleckstrin homology, MyTH4 and FERM domain containing H1 (PLEKHH1), transcript variant X3, mRNA	TTCTGTGAAATGTGTACTTCGGTGTCCACTTTACTCTCCAGGTGCCTTATCATGTTCCAG	92.95	106.15	108.492	80.1167	93.125	86.875	60.4167	77.425	85.7833	74.1833	56.7	0.793667	0.026356	0.0417829
18313	A_73_100561	DCC	ENSBTAT00000061087	ref|PREDICTED: Bos taurus netrin receptor DCC-like (DCC), mRNA [XM_617332]	ATTGGCCAGTTGATACGAATTTGATTGATAGAAGCACTCTGAATGAACCACCCATTGGCA	69.3917	82.9833	73.0083	105	64.4333	86.6	62.6583	64.65	59.6917	57.25	54.7167	0.793596	0.0340468	0.0332191
8380	A_73_P106761	LOC102273342	D90132	PREDICTED: Bos mutus uncharacterized LOC102273342 (LOC102273342), mRNA	TTTAAGAAAGGAGATGTCCCTGAGGGGTATCACGTCTCTCGAGATGAGTTGGAACATTTC	345.3	371.858	326.583	347.042	211.925	276.525	220.592	314.125	354.125	292.833	262.467	0.793578	0.0344488	0.030264
25402	A_73_P042066	EIF4G3	ENSBTAT00000007063	ens|eukaryotic translation initiation factor 4 gamma, 3 [Source:RefSeq peptide;Acc:NP_001071470] [ENSBTAT00000007063]	GTGTGTTTATGTTTTAGTGCATCCAGCAAAGAGTTACTCCATTGTCTAAAAATGCAAATG	141.583	157.708	129.55	130.258	116.292	134.633	128.75	83.025	108.5	111.9	78.625	0.79357	0.0205599	0.0320779
60	A_73_120240	PSMA7	NM_001034233	ref|Bos taurus proteasome (prosome, macropain) subunit, alpha type, 7 (PSMA7), mRNA [NM_001034233]	TGTTCGAGGAAAAGACATTGTTGTTCTTGGTGTGGAGAAGAAGTCAGTGGCCAAACTGCA	2680.57	3456.11	3210.53	3434.75	2658.77	2358.53	2826.6	2639.53	2430.67	2514.51	2594.3	0.792917	0.0333899	0.013808
47616	A_73_P094056	ARHGEF4	NM_001192073	ref|Bos taurus Rho guanine nucleotide exchange factor (GEF) 4 (ARHGEF4), mRNA [NM_001192073]	AAGATGATCATTACCTCTCCAAAGTCTTTGAACCTCCCTGGAAGAAGCCATCCATTCTCG	121.383	85.7833	76.7583	67.3917	64.95	64.8583	74.9083	54.4917	64.7917	69.1417	63.0333	0.792389	0.033294	0.020818
7616	A_73_118038	SH3PXD2A	TC443184	PREDICTED: Bos taurus SH3 and PX domains 2A (SH3PXD2A), mRNA	GCAGCATATTTTACAGGCATTTATATCCATTGCTTTCCTCAGCAAGGCATGTTACTACTT	287.708	377.717	369.75	285.158	257.875	294.683	231.675	343.758	230.808	215.983	258.192	0.792279	0.0231805	0.039816
1791	A_73_121345	DN516112	DN516112	gb|1254548 MARC 7BOV Bos taurus cDNA 5', mRNA sequence [DN516112]	CCAATGCTTTTCAGAGTGTATTCACTCACCTACAGAAATAGAGCCCTGTGCTTTAGGGGT	145.717	169.175	133.317	127.042	149.708	121.542	87.6667	95.7917	132.392	106.592	109.3	0.792253	0.0268575	0.0459355
1132	A_73_P461906	HIVEP2	ENSBTAT00000001526	PREDICTED: Bos taurus human immunodeficiency virus type I enhancer binding protein 2 (HIVEP2), transcript variant X4, mRNA	ATTACCTCAGGTTCCTTACTTCAGTCTCTATGGAGACCAAGAAGGTGCTTATGAACATCC	84.95	72.225	93.2333	85.9667	59.2083	59.5917	71.85	61.3917	87.6583	78.625	60.3	0.792105	0.0320507	0.0443718
16542	A_73_P050516	NAA16	NM_001103100	ref|Bos taurus N(alpha)-acetyltransferase 16, NatA auxiliary subunit (NAA16), mRNA [NM_001103100]	CATTTTTAAAATTTGCATATTTCTAATCAGCAGTGAGTCCTGATTTTTAGCAAGGGCTGC	80.2417	87.2667	75.175	57.4833	60.775	57.0583	55.5417	54.2	68.3	70.1083	55.6583	0.79176	0.0298192	0.038939
3155	A_73_P050181	CCKBR	NM_174262	ref|Bos taurus cholecystokinin B receptor (CCKBR), mRNA [NM_174262]	CACTGTCCTAAAGTGGTCCCCTTGTTAGGGTACTGTATTAATAGATGCTTATTAAAATTT	74.375	92.1917	80.9667	102.883	68.4917	68.2083	58.775	58.4083	93.1667	73.1417	67.8583	0.791526	0.0315204	0.037276
14239	CUST_705_PI427023673	PLEKHM3	ENSBTAG00000007830	Bos taurus pleckstrin homology domain containing, family M, member 3 (PLEKHM3), mRNA. [Source:RefSeq mRNA;Acc:NM_001206217]	ATAGTCCACAACTGGGACACTTCAAAATACAAGGTGTCTAAGCAGGCCAAAGAGTTCCTG	125.408	191.167	163.158	134.508	136.775	98.4667	93.7	121.85	133.775	125.95	124.183	0.791419	0.0264455	0.0338086
10277	CUST_395_PI427023673	HAAO	ENSBTAG00000004674	Bos taurus 3-hydroxyanthranilate 3,4-dioxygenase (HAAO), mRNA. [Source:RefSeq mRNA;Acc:NM_001075458]	GTACACTACTGCTCACTCACTGTCCTCTGGACTGGGTCCTGGACACGATCATCATCCCTT	120.875	183.833	136.933	133.525	122.317	114.05	98.5	92.5083	121.367	142.15	95.4083	0.791391	0.028668	0.0372044
13328	A_73_P074476	C13H20orf132	ENSBTAT00000018251	ref|PREDICTED: Bos taurus hypothetical LOC788470 (LOC788470), mRNA [XM_001255520]	TTCCTATCAGAAGAGCAGCAGTCTTATTTGTAGGGCTCTTATCGAGGTACGTGGATCACA	90.0667	64.2	92.0167	59.125	57.8833	64.275	67.4833	54.425	61.7167	56.5583	51.6167	0.791274	0.0352493	0.0321255
5806	A_73_P369351	ANKRD39	NM_001075471	ref|Bos taurus ankyrin repeat domain 39 (ANKRD39), mRNA [NM_001075471]	ATGACCAGTCTGCACAAGGCTGCCGAGAAGGGTCACGTGGACATCTGCTCCCTCCTGCTG	184.092	189.067	173.6	220.5	165.025	149.375	180.9	134.8	149.708	154.375	114.608	0.791078	0.0277182	0.0169418
8258	A_73_P063431	FHIT	NM_001040646	ref|Bos taurus fragile histidine triad gene (FHIT), mRNA [NM_001040646]	TTCACAGGAATGACAGCATCTATGATGCGCTCGAGAAACACGACAGAGAGGATAAAGACT	151.208	161.283	166.075	247.7	172.192	143.558	123.267	116.933	163.533	147.792	103.05	0.790804	0.0392894	0.046994
16717	A_73_P119931	RPS24	DV916175	gb|LB0291.CR_C04 GC_BGC-29 Bos taurus cDNA clone IMAGE:8284350, mRNA sequence [DV916175]	AGTCTTGTGTTTGAGCAGCGACTGAACTATTTTTACATCAGCTAAATTCTGTCTCTTAAA	390.092	321.025	383.058	329.592	277.867	255.475	273.758	277.808	323.875	338.167	143.367	0.790795	0.0203924	0.0480116
47121	A_73_P341316	TMEM180	NM_001014925	ref|Bos taurus transmembrane protein 180 (TMEM180), mRNA [NM_001014925]	AACGTGTTCCTGCTTTACTACGTGGACACCTTTGTCTCAGTGTACAAGATCGACAAAGCT	89.3583	90.15	98.5917	72.425	56.5917	74.5583	60.775	71.525	93.025	72.3917	65.1333	0.789686	0.0321952	0.0445322
327	CUST_2211_PI427023673	PAG6	ENSBTAG00000006304	Bos taurus pregnancy-associated glycoprotein 6 (PAG6), mRNA. [Source:RefSeq mRNA;Acc:NM_176617]	ATTTGGTGGTCTGTACACCCTATTCTCAGTAAAGAATAAAGGGTTTCACTCTTAATGGTG	49.0583	51.25	82.9833	67.55	47.1	39.65	57.125	48.6167	44.2667	49.8917	44.6417	0.789558	0.0311832	0.0289569
5879	A_73_P049491	EFHD1	NM_001075832	ref|Bos taurus EF-hand domain family, member D1 (EFHD1), mRNA [NM_001075832]	TTGGGATTGCTCCCAGATATCAGGGGTTTGTTGTACATGATAAAATAATTTCTAACGTCA	79.3083	85.6	90.2167	111.083	64.5833	94.5417	86.3333	56.5917	71.0417	74.1833	62.8167	0.789341	0.0298192	0.0476917
10657	CUST_1554_PI427023673	USP31	ENSBTAG00000011744	ubiquitin specific peptidase 31 [Source:HGNC Symbol;Acc:HGNC:20060]	TGAGAAATCCTCCAAAAAGTTACCTTCTAGCATGCAAACCTCTGCACGGCCTTCTCAGAA	117.25	118.042	104.542	79.8667	102.917	87.3083	78.3667	81.9583	87.575	82.9083	73.2167	0.789173	0.0271245	0.0473741
7480	CUST_2858_PI427023673	SNORA14	ENSBTAG00000043324	Small nucleolar RNA SNORA14 [Source:RFAM;Acc:RF00397]	CTCTTGGTAGCTCCACTGTAAAGGCTTCCAAGATATGAGTGAATGCTATAGAAATCGCGG	92.4833	107.958	80.7167	64.2417	75.0417	83.3917	57.2167	57.9583	73.1833	68	57.25	0.789125	0.0221938	0.0499397
1665	A_73_P112166	LOC784595	ENSBTAT00000053386	PREDICTED: Bos taurus olfactory receptor 5D13 (LOC784595), transcript variant X2, mRNA	ATTGTGTTCCTAACTCCAGAAGTTCATCGCTCATGGTCAAGGTGGCCTCTGTCTTTTACA	68.075	97.2	99.5	68.6333	59.5917	71.6583	63.5	65.675	75.275	55.6333	60.5583	0.788999	0.0272289	0.027868
13416	A_73_P061017	LOC788554	ENSBTAT00000053701	PREDICTED: Bos taurus olfactory receptor 8B3 (LOC788554), mRNA >gi|297491879|ref|XM_002699182.1| PREDICTED: Bos taurus olfactory receptor 8B3 (LOC788554), mRNA	TGGGTCTCTGGATGAGCAAAAAGTCTCTTCTCTCTTTTATACCAATGTGGTTGCTATGAT	70.5833	80.8667	68.05	91.2333	57.0333	51	78.9667	55.9917	60.9083	64.9417	60.5167	0.788698	0.0296802	0.0245051
29747	A_73_P260541	CLN3	NM_001075174	ref|Bos taurus ceroid-lipofuscinosis, neuronal 3 (CLN3), mRNA [NM_001075174]	TTGGCTAGCATCTCTTCAGGTCTGGGGGAAGTCACCTTCCTCTCGCTCACTGCCTTCTAC	409.642	390.883	489.375	389.1	324.4	261.142	299.125	382.933	391.05	407.775	198.617	0.787581	0.0233452	0.0488195
28200	A_73_P079376	LOC101904911	ENSBTAT00000055898	PREDICTED: Bos taurus olfactory receptor 10G2 (LOC101904911), mRNA >gi|528965652|ref|XM_005211545.1| PREDICTED: Bos taurus olfactory receptor 10G2 (LOC101904911), mRNA	AGTTGCTTCATGTTAATTCTGCTCTCCTATGCCAACATAGTCCACGCCATCCTGCAGATT	64.1667	108.358	70.7167	97.2833	61.1417	67.05	67.0833	66.3833	63.375	70.125	57.8167	0.787428	0.0397464	0.0260869
39951	A_73_P251711	LDHAL6B	NM_001035275	ref|Bos taurus lactate dehydrogenase A-like 6B (LDHAL6B), mRNA [NM_001035275]	ATATCTTGACGTACGTAGCCTGGAAGTTGAGTGCCTTTCCCCAAAACCGTGTTATTGGAA	104	114.542	111.942	108.967	79.8	95.8	84.9833	82.7833	96.2583	88.7583	81.875	0.787064	0.0246169	0.00517148
16944	A_73_P101911	ENSBTAT00000044214	ENSBTAT00000044214	Bos taurus mRNA for T-cell receptor beta chain variable segment, clone IC100	ACAGTGTCTTCAGATCAAACACAGAGAACTTTCCTCTCACACTGAAGTCTGCCAACCGTT	153.242	156.717	163.417	135.708	118.283	120.992	116.867	105.65	160.625	137.267	99.075	0.786998	0.0192035	0.0333348
5571	A_73_P138256	DY042833	DY042833	Ovis canadensis canadensis isolate 43U chromosome 6 sequence	ACACCGTTTGTAAGACCTTCTTAGACTGGAAATAAAATTGTTTTTTCTTACCGTCGTGTC	3118.07	3418.94	3178.53	2665.53	2444.04	2934.97	2164.16	2829.46	2319.07	2412.96	2073.69	0.786845	0.0173506	0.0185865
33462	A_73_110780	TC427958	TC427958	tc|Rep: ABTB1 protein - Bos taurus (Bovine), partial (26%) [TC427958]	CCCCAAGAAACAGCAGCTGAGGAGGAGGGCTTCTCCTTCTCTGCGGTGATGCTCAGGGCA	560.933	475.2	539.633	396.583	435.7	404.85	407.8	437.3	362.042	378.9	219.717	0.786655	0.021885	0.0483116
32033	A_73_104016	P2RX4	TC425514	PREDICTED: Bubalus bubalis purinergic receptor P2X, ligand-gated ion channel, 4 (P2RX4), transcript variant X2, mRNA	TTTTTTGGTTGTTTAAGTCAGTGGTCTTGAGGTCGCCTGTCCTCATGTCTGTTTGCCTTC	136.508	125.492	105.992	112.833	108.758	118.992	73.175	78.675	102.633	94.4417	87.425	0.786645	0.0268807	0.0317443
21602	A_73_P152386	WDR47	XM_864695	gb|PREDICTED: Bos taurus guanine nucleotide-binding protein, beta-5 subunit-like, transcript variant 2 (WDR47), mRNA [XM_864695]	GATTAAACATAGGTATTCAGAAATTACTTTTGCTTTTCTCACAACCCCTGAGGATACTGT	115.517	109.3	102.367	104.775	113.883	93.7667	70.4333	76.8	83.1667	100.308	71.725	0.786466	0.0261294	0.0392801
38060	A_73_P043006	SUFU	NM_001098083	ref|Bos taurus suppressor of fused homolog (Drosophila) (SUFU), mRNA [NM_001098083]	ATCTAAGCTTCTAAGGTTTAACTCCCAAAGGAAATTAAATTAGGTGCCTGGAGCTATGAC	131.217	144.925	131.283	104.525	102.292	128.508	94.6083	91.3083	121.592	92.8833	83.5583	0.786419	0.0190809	0.0381866
200	CUST_2388_PI427023673	MLLT10	ENSBTAG00000044074	myeloid/lymphoid or mixed-lineage leukemia (trithorax homolog, Drosophila); translocated to, 10 [Source:HGNC Symbol;Acc:HGNC:16063]	ATTTCTTCATCAACAGCAATTCCAGCAGTTGTTAAATTCGCAACAGCTCACACCAGAGCA	127.742	130.867	155.6	104.025	112.033	114.033	99.75	81.8333	116.383	102.958	75.7667	0.786225	0.0215005	0.0312141
20426	A_73_P416726	PMEPA1	NM_001078078	ref|Bos taurus prostate transmembrane protein, androgen induced 1 (PMEPA1), mRNA [NM_001078078]	TGGTGGTGGTCATGGTGATGGTGGTGGTGATCACGTGTCTGCTGAGCCACTACAAGCTGT	1468.42	1482.14	1104.26	1090.92	961.925	1068.59	1025.17	1128.73	860.925	793.633	1203.68	0.786081	0.0240616	0.0316329
5814	A_73_P055991	LOC100337056	NM_001035367	PREDICTED: Bos taurus dihydrodiol dehydrogenase 3 (LOC100337056), transcript variant X1, mRNA	TACAGGTGTTTGACTTTGAACTGAGTCCGGACGACATGAAAGCAATTGATGGCCTCAACA	66.9833	68.875	114.767	75.4083	65.8417	49.8917	62.175	67.55	74.925	52.2083	51.9417	0.785956	0.0308354	0.0325509
23543	A_73_101008	OTUD3	TC453986	PREDICTED: Bos taurus OTU deubiquitinase 3 (OTUD3), transcript variant X2, misc_RNA	TGTGTTTTTAATCTTCAACACTTGGTGCAATAGAAGCTGCAAAGATGTGCCACTTTATCT	1339.94	1170.87	1155.29	1531.77	875.95	1111.19	1081.52	945.975	1310.43	1028.92	812.408	0.785924	0.0310973	0.0297158
43744	A_73_P294896	SMARCD3	NM_001078154	ref|Bos taurus SWI/SNF related, matrix associated, actin dependent regulator of chromatin, subfamily d, member 3 (SMARCD3), mRNA [NM_001078154]	CATGAAGCAAAAGCGCAAGCTGCGTCTTTATATCTCCAATACTTTTAACCCTGCGAAGCC	76.5833	85.4583	70.825	56.9	51.65	61.75	54.7333	57.4417	75.175	49.6583	53.7167	0.785695	0.0279252	0.04139
42250	A_73_P089196	ENSBTAT00000031673	ENSBTAT00000031673	Bos taurus T cell receptor, beta cluster, mRNA (cDNA clone MGC:157076 IMAGE:8437712), complete cds	AGATCGAGTCTCAGGAAAACAGTTCAGTGACTCTAGCTCTGAGCTGAACTTGACTTCCTT	246.392	236.817	261.692	295.425	198.258	189.45	165.9	213.992	228.7	249.042	188.358	0.785684	0.0220866	0.0166026
6623	A_73_119906	CSPG5	NM_001075229	ref|Bos taurus chondroitin sulfate proteoglycan 5 (neuroglycan C) (CSPG5), mRNA [NM_001075229]	GCTGTCTGTACATTGCTTCTGCTGCTGTGATTTCTAAACCTATGCTATTATTCAACTGAC	115.108	130.35	98.0833	92.6583	106.15	81.05	84.0083	77.3417	90.8583	89.5667	65.7917	0.785526	0.0264674	0.0257721
30615	A_73_114121	STAT5A	NM_001012673	ref|Bos taurus signal transducer and activator of transcription 5A (STAT5A), mRNA [NM_001012673]	GTTTTGTATTTGTATCTCTGTGCATACTGATGCCTTTGCAGGCAGCCCATGTACACATGT	128.367	119.133	123.6	128.375	100.283	91.0583	88.575	100.475	124.267	114.008	66.0333	0.785416	0.0217587	0.0291874
16100	A_73_115688	FRMD6	NM_001102133	ref|Bos taurus FERM domain containing 6 (FRMD6), mRNA [NM_001102133]	CAGTCAAAAGAACCAGCAAATACTTCTCTCTGGATCTCACCCACGATGAAGTTCCAGAGT	99.4667	120.967	105.067	108.8	94.4583	107.008	86.4417	83.6667	82.9083	76.9833	71.0917	0.785241	0.0218184	0.0168351
2768	A_73_104168	CCK	NM_001046603	ref|Bos taurus cholecystokinin (CCK), mRNA [NM_001046603]	TTTCCTTATCTGTGACCCCCAGTCCTAATGTGTTACAATGCTATTAAAGTGATTTTCTTC	91.5667	100.908	111.183	110.4	97.2083	80.1417	64.175	88.875	87.6833	79.55	66.5333	0.785087	0.0213647	0.0160758
3580	A_73_P272061	HSD11B2	NM_174642	ref|Bos taurus hydroxysteroid (11-beta) dehydrogenase 2 (HSD11B2), mRNA [NM_174642]	TTTAGTTCAAGGCTTAACTAGAGCCTTAGCCAGGATCCTACAGACAGTGCCTCTGCAAAC	52.0667	87.05	62.0833	75.2	53.1833	42.3417	59.4417	51.8917	54.0083	62.8	51.3417	0.784864	0.0256682	0.0383081
37853	A_73_P058776	PVRIG	ENSBTAT00000013902	gb|PREDICTED: Bos taurus hypothetical LOC514026 (PVRIG), mRNA [XM_591810]	TCTACCTTCTCTACCTCCTGCGTCGGCAGAGGCACTGGTCCGTCATGAAGCTTCAGCCGC	1045.05	1209.5	802.575	796.8	627.767	757.025	690.683	838.467	816.583	755.717	674.283	0.784713	0.0275415	0.0207451
4436	A_73_114878	RBFOX3	NM_001075537	ref|Bos taurus RNA binding protein, fox-1 homolog (C. elegans) 3 (RBFOX3), mRNA [NM_001075537]	TATAGCATTGGAACCATGTGAAAGCTTCTGCCGTTTCCTTCTTGGACCATGAAGGGCAAA	763.375	817.9	568.058	482.517	475.117	642.6	562.142	476.15	470.1	450.517	483.75	0.784696	0.02459	0.0472617
44758	A_73_113703	PM20D1	NM_001038100	ref|Bos taurus peptidase M20 domain containing 1 (PM20D1), mRNA [NM_001038100]	CTTTTAAAAGTTTAATTTAAGGCACGCTTGTTGGGCTGCCTTTTCCTCGGCTTATAAATT	70.8667	84.1083	82.3	63.5833	57.5	61.175	51.7	52.6083	79.0667	68.8917	49.225	0.784687	0.0201762	0.0415425
13382	A_73_102267	TC421892	TC421892	Unknown	GTTGTCTGAGCGAGGCAAATTCTTTGTACTCTTTTTGCAGTCTGTTTGTGTGTTTGAGGT	1213.97	1203.86	1199.15	964.542	1113.1	1036.07	964.658	862.967	777.342	821.992	801.733	0.78453	0.0266351	0.023671
17772	A_73_P455721	ERCC2	NM_001103317	ref|Bos taurus excision repair cross-complementing rodent repair deficiency, complementation group 2 (ERCC2), mRNA [NM_001103317]	AAAGGTGATTGAAGAACTTCGAAAGTTACTCAGCTTCTATGAGAAACAGGAGGGCGAGAA	71.675	83.0917	59.3583	77.8	48.6167	57.075	56.7583	59.7667	54.625	57.3917	71.7417	0.784146	0.0244794	0.0245179
49231	A_73_P125381	SLC9A5	NM_001205729	ref|Bos taurus solute carrier family 9 (sodium/hydrogen exchanger), member 5 (SLC9A5), mRNA [NM_001205729]	TGAGATTTGTGAGGAGGGGAGATGGTGGCCTCTGGCCTTCTGCACTGTCTCGTTATTTCC	170.933	204.567	207.875	144.658	120.283	149.9	104.325	168.042	162.5	157.708	129.683	0.784133	0.0252115	0.0388641
3233	A_73_P414661	RFX7	NM_001192820	ref|Bos taurus regulatory factor X, 7 (RFX7), mRNA [NM_001192820]	TGGAGAGCAACAGTTAGATTTCAGCAGCACTGTTAAAGACCTGTTGAGTGGAGACAGCTT	231.683	245.9	178.792	175.7	174.625	173.167	159.033	163.917	158.075	157.108	136.158	0.783888	0.0201492	0.0127265
3405	A_73_P034726	TRIB3	NM_001076103	ref|Bos taurus tribbles homolog 3 (Drosophila) (TRIB3), mRNA [NM_001076103]	TGGAAAGTCTCAGGTTCAGGACCCTACATTAACACTATGGGTTTATATGCCATGAGTGTG	3752.8	2764.39	3600.31	3667.29	2470.22	2445.16	2737.6	3401.5	2828.72	2860.61	2553.57	0.783861	0.018432	0.0267122
7353	CUST_2552_PI427023673	LEPROTL1	ENSBTAG00000013581	Bos taurus leptin receptor overlapping transcript-like 1 (LEPROTL1), mRNA. [Source:RefSeq mRNA;Acc:NM_001037462]	CCTTTGGAGGAGCAATTGGACTGATGTTTTTAATGCTTGGATGTGCCCTCCCAATATACA	1016.28	1008.94	783.267	998.317	794.383	771.717	790.083	798.517	784.733	767.375	635.742	0.783669	0.0227548	0.0166052
42568	A_73_P038616	BMPR1A	NM_001076800	ref|Bos taurus bone morphogenetic protein receptor, type IA (BMPR1A), mRNA [NM_001076800]	ACCCAATAACTTGCTCTTTGAGAATGTTTTCCCCATCACTATACTGAGAAATATAGGTGT	134.092	98.6333	100.417	72.6167	84.975	77.475	77.7	72.3833	91.5667	67.9833	73.3833	0.783437	0.0297238	0.0377737
5579	A_73_121038	TC435086	TC435086	Unknown	TTATTTCTGAATCCCGCCGATGAGACTCCTTCTTCTTGCATCCCAAAACACCCTGTCCAT	788.108	755.367	722.433	690.383	483.95	800.383	599.225	610.342	402.1	574.067	588.317	0.783257	0.0285918	0.0344088
19406	A_73_P264261	APOBEC2	NM_001034355	ref|Bos taurus apolipoprotein B mRNA editing enzyme, catalytic polypeptide-like 2 (APOBEC2), mRNA [NM_001034355]	AGCAATGACACATGTGGTCATCTGGAACATGCCCGACTTCCTAATACCGCTTGGAGCTGG	85.7833	87.05	62.775	84.8083	80.3667	69.7583	63.675	57.825	63.3833	56.9083	56.85	0.783232	0.0276662	0.0350345
5125	CUST_758_PI427023673	EIF2AK1	ENSBTAG00000007370	eukaryotic translation initiation factor 2-alpha kinase 1 [Source:HGNC Symbol;Acc:HGNC:24921]	GACTCATCAAAGTGAGGTTCTGACAGTGTCTTTTAAGGCTGGCATTTTGCACGTGAGACA	172.708	180.45	202.025	151.3	147.267	131.358	138.85	111.742	162.283	161.725	107.575	0.783198	0.0177971	0.0220808
1672	CUST_1400_PI427023673	OTOS	ENSBTAG00000020592	Bos taurus otospiralin (OTOS), mRNA. [Source:RefSeq mRNA;Acc:NM_001114525]	CTTTCTCCACGTCTGACTTCTGGAACTACGTGCAGCACTTCCAGGCCCTGGGGGCCTACC	76.0333	73.9417	79.6667	93.8417	66.675	61.3333	57.5917	58.7917	76.825	69.625	53.3417	0.783176	0.0242378	0.0143409
18033	CUST_1026_PI427023673	SFT2D3	ENSBTAG00000005986	SFT2 domain containing 3 [Source:HGNC Symbol;Acc:HGNC:28767]	GTTTGCGCTAGGCGTGACGCTATACGCGGCGCTGTGTTTGCGGAGTACGTTGCTCACAGC	81.425	85.275	82.7917	72.8583	55.6667	63.6667	67.65	59.125	69.7333	78.5833	49.7417	0.783168	0.021978	0.0177322
4215	A_73_P150171	STARD13	NM_001192070	ref|Bos taurus StAR-related lipid transfer (START) domain containing 13 (STARD13), mRNA [NM_001192070]	CATTTTCTTACCAACGTCTTGCACTGAATTTAACTCTGGACACCAGATAAAGGGAGATGC	110.367	110.308	90.7833	78.55	87.9417	67.3917	71.3	70.275	75.7583	99.1083	65.7917	0.783059	0.0262104	0.0349249
16391	A_73_P057216	ENSBTAT00000017034	ENSBTAT00000017034	ens|TRA@ protein [Source:UniProtKB/TrEMBL;Acc:Q3T019] [ENSBTAT00000017034]	GTAGATGAAACACATACAAACAAACACACACACATCAGTGTGTGCATAACAAGTCTTAAT	64.9583	78.6417	68.5417	83.825	65.175	50.775	51.8917	52.1	68.4917	56.3	60.65	0.783047	0.0244819	0.0139228
4007	A_73_116270	MSX1	NM_174798	ref|Bos taurus msh homeobox 1 (MSX1), mRNA [NM_174798]	CTTCTGTTTCTATTTAACAGTACATGTGGGTGGCTCTCAAGATTCCCTTTGGAAGGGGAT	52.2	84.6583	77.1417	59.3833	43.7167	58.2417	52.8667	55.8667	60.0417	53.525	45.0333	0.782929	0.0223132	0.0350119
44066	A_73_120626	SLC16A10	NM_001192847	ref|Bos taurus solute carrier family 16, member 10 (aromatic amino acid transporter) (SLC16A10), mRNA [NM_001192847]	GGCGAACCAGAACTCTCTGTCAAGCTCATCTGCAATCTTTAAGAAGGAATCTGACTCTGT	125.525	165.017	112.233	228.675	91.275	128.192	145.5	122.942	109.067	109.883	101.917	0.782914	0.0365362	0.0497445
3127	CUST_1914_PI427023673	TIAM1	ENSBTAG00000017839	T-cell lymphoma invasion and metastasis 1 [Source:HGNC Symbol;Acc:HGNC:11805]	GTGCAGATGCAGAAGCAAATGCTGTGTGTGAAATTGTCCATGTAAAGTCGGAGTCTGAAG	414.167	536.275	406.708	314.1	300.933	390.417	358.25	283.192	342.525	293.5	288.133	0.782805	0.0203861	0.0330921
14284	A_73_P061511	CCDC88B	NM_001192279	ref|Bos taurus coiled-coil domain containing 88B (CCDC88B), mRNA [NM_001192279]	AAACTCAGCTCAAGATTCCCCGTGGGGCGAAGCTCTGAATCATTCAGTCCTGGGGACACC	621.767	656.242	433.4	588.35	480.408	514.325	404.025	413.717	452.142	554.408	364.375	0.782725	0.0229895	0.0433144
17569	CUST_625_PI427023673	ELP6	ENSBTAG00000011478	PREDICTED: Bos taurus elongator acetyltransferase complex subunit 6 (ELP6), transcript variant X1, mRNA	AATTGTAAAGTCTGCTTTGTGGCCCTCGTCCAGTCCTTTAGTCACTATAATATGGTGGGG	390.542	384.575	330.042	266.542	289.85	341.017	269.383	207.075	258.383	232.217	289.325	0.782721	0.0192142	0.0416027
1470	A_73_P120806	BM365131	BM365131	gb|BS320009000E5 Subtracted Lewin Cattle Spleen Bos taurus cDNA clone BS320009000E5 5', mRNA sequence [BM365131]	AGTGGCTCTGGTCCCTTATAAAAATGTCCGAGTGCCTTCAATTAAAAATAGATGAAATCC	212.5	219.267	189.908	242.7	211.608	168.042	163.258	155.2	174.767	169.083	157.617	0.782525	0.0318454	0.0127892
15178	A_73_P050711	SSPO	NM_174706	ref|Bos taurus SCO-spondin homolog (Bos taurus) (SSPO), mRNA [NM_174706]	AGTGTGACTGCTGTAGCTACCGCCTAGACCCTGAGAACCCGGTGCGCATCCTGAACCTGC	193.725	236.975	239.483	184.592	126.917	175.917	161.367	151.642	218.692	143.133	202.517	0.782372	0.0239843	0.0428212
9264	A_73_P389701	TBC1D9B	NM_001101999	ref|Bos taurus TBC1 domain family, member 9B (with GRAM domain) (TBC1D9B), mRNA [NM_001101999]	ATTCATTGAGCTATGCAAGACACCTTACAACATGTTCAGTGAAGACCCCATGGAGCAGGA	125.367	121.275	143.642	105.642	110.875	95.9667	81.9583	98.7083	127.967	95.025	66.9333	0.782369	0.0202036	0.03979
17230	A_73_P151856	CB535449	CB535449	gb|768873 MARC 6BOV Bos taurus cDNA 3', mRNA sequence [CB535449]	TGATCAAACATGTGTCTCTGTTGGCAGGTGGGGGAGATTTACCTTTTCTAATGAGTTTGC	87.1333	91.4	108.483	67.7167	71.2417	73.6667	68.7917	68.2667	74.8167	69.5333	60.75	0.781705	0.0261737	0.0224998
51423	A_73_P414976	MAGED4B	NM_001103311	PREDICTED: Bos taurus melanoma antigen family D, 4B (MAGED4B), transcript variant X1, mRNA	TTACAGAGGACTTTGTGAAGCAGAAGTACTTGGAATACAAGAAGGTCCCCAATAGCAGCC	200.35	163.558	201.45	164.833	160.825	128.858	97.3083	152.392	185.208	148.617	115.117	0.781593	0.0201124	0.0361704
13562	A_73_119446	NHSL1	NM_001191538	ref|Bos taurus NHS-like 1 (NHSL1), mRNA [NM_001191538]	CTTTAAAACTTGCACTACAGAACTGTGGGTGGAGCCTTTCCTTTTACAACTGTTTTCTTT	57.9083	100.158	87.7833	65.4	52.5917	71.4167	56.525	54.9	68.2417	54.5583	55.9667	0.781459	0.020565	0.0368923
43095	A_73_P109346	DDX3Y	NM_001172595	ref|Bos taurus DEAD (Asp-Glu-Ala-Asp) box polypeptide 3, Y-linked (DDX3Y), mRNA [NM_001172595]	TTTGGTGCCCGTGATTATCGACAAAGTAGCAGTTCTGGCAGTTTCAGCTATAGTAGTGGT	148.108	124.533	134.467	124.55	87.425	89.1	110.758	140.167	98.55	105.617	109.083	0.781146	0.0217556	0.0259619
26332	A_73_P088421	CACNA2D1	NM_001205987	ref|Bos taurus calcium channel, voltage-dependent, alpha 2/delta subunit 1 (CACNA2D1), mRNA [NM_001205987]	TTGATAACAATGCTTTGGAGGACTATACCGACTGTGGTGGTGTCTCTGGATTAAACCCCT	60.0167	76.2583	74.9917	69.6583	58.4167	53.7417	48.8167	56.525	55.3417	52.1583	62.4333	0.780939	0.0240828	0.00867881
15636	A_73_P081181	REV3L	NM_001206172	ref|Bos taurus REV3-like, catalytic subunit of DNA polymerase zeta (yeast) (REV3L), mRNA [NM_001206172]	ACCATTTACCAAGAACCGTTTTGCAGTAATCCTTCTGATGTACCAGAAAAGCCCAGGTAA	268.425	252.017	217.7	176.925	152.475	218.617	192.392	176.417	165.742	179.133	177.492	0.780926	0.0275297	0.0307463
19029	A_73_P042831	VGLL4	NM_001099128	ref|Bos taurus vestigial like 4 (Drosophila) (VGLL4), mRNA [NM_001099128]	TATTCGCAAAAGCCACGTGGTGGGGTTTCTATTGTGTTTCGTTACTTGCTTGGTCTTCGT	93.45	110.375	91.3083	73.375	79.9167	72.8333	65.5583	62.5833	99.125	72.425	59.35	0.780686	0.0179486	0.0490612
8189	A_73_P167117	CSTF2	NM_174685	ref|Bos taurus cleavage stimulation factor, 3' pre-RNA, subunit 2, 64kDa (CSTF2), mRNA [NM_174685]	AAATTGCCTTGAAAATTTTGCATCGCCAGACAAATATCCCTACGCTGATTGCAGGCAACC	118.058	141.042	124.033	106.617	88.0917	112.05	83.4667	83.4833	123.983	113.042	74.7583	0.780477	0.0195351	0.0417862
19562	A_73_104775	CD1B	NM_001046021	ref|Bos taurus CD1b molecule (CD1B), mRNA [NM_001046021]	TCTCTGATATCATTGAGAGACTTCTCTCAGAAACCTGTCCTCGATATCTTCTGGGTGTCC	76.875	93.6083	103.492	76.6417	77.0167	84.8917	60.45	59.75	77.0833	65.3667	55.1	0.780327	0.0185109	0.0297954
34926	CUST_134_PI427023673	WNT7A	ENSBTAG00000001668	Bos taurus wingless-type MMTV integration site family, member 7A (WNT7A), mRNA. [Source:RefSeq mRNA;Acc:NM_001192788]	TGGCAGTGCAACTGCAAGTTCCACTGGTGCTGCTACGTCAAGTGTAACACGTGCAGCGAG	94.2	95.9833	88.2417	66.925	69.6417	83.8917	64.7333	70.125	66.6	70.2333	57.3917	0.779106	0.0202863	0.0328502
48264	A_73_105723	DDAH1	NM_001102201	ref|Bos taurus dimethylarginine dimethylaminohydrolase 1 (DDAH1), mRNA [NM_001102201]	TGCACTGATTTTAGTCTCTTGCTGTCCTGATCCTACAGGTATACCAATCACGATGGAATA	88.4083	103.458	117.142	72.325	94.1083	70.1083	71.1083	68.5917	86.6167	70.0167	57.7667	0.779042	0.0247502	0.0436981
41227	A_73_P323761	PKP3	NM_001076858	ref|Bos taurus plakophilin 3 (PKP3), mRNA [NM_001076858]	ACAGCGTGGTGTCCGAGCAGCTGGAGCCGGCACCCACCTCCTCCTACAGGGCCTTTGCCT	128.567	112.825	117.408	82.45	98.6417	92.375	77.7	75.475	110.675	83.275	70.6667	0.778989	0.0226682	0.0485396
39971	A_73_P039817	YPEL2	NM_001079510	ref|Bos taurus yippee-like 2 (Drosophila) (YPEL2), mRNA [NM_001079510]	TTTGAAAGCAGCCAGAAATATAAAGAAGGCAAATACATCATTGAGCTAGCACACATGATC	194.367	157.517	181.05	185.108	174.175	138.392	114.7	152.808	141.233	138.825	129.975	0.778853	0.0205014	0.0146593
17702	A_73_P095046	USP37	ENSBTAT00000038243	ens|Putative uncharacterized protein Fragment [Source:UniProtKB/TrEMBL;Acc:O18975] [ENSBTAT00000038243]	GCATGGTTTACATATAATGACCTAGAGGTATCTAAAATCCAAGAGGCTTCTGTGCAGAGT	182.375	144.592	118.425	101.958	119.9	127.875	99.2167	89.7667	102.983	97.9583	86.6417	0.778752	0.0247068	0.0383003
3288	A_73_P069141	CSPG4	NM_001192782	ref|Bos taurus chondroitin sulfate proteoglycan 4 (CSPG4), mRNA [NM_001192782]	TCTGCTCTTCTACCTCCGCAAACGCAACAAGACAGGCAAGCACAACGTCCAGGTGCTGAC	143.608	103.233	115.842	148.383	99.7167	105.9	94.0833	104.108	106.2	104.775	76.6833	0.778495	0.0249296	0.0193156
16468	A_73_P136026	EV716876	EV716876	gb|LB02454.C21_H16 GC_BGC-24 Bos taurus cDNA clone IMAGE:8703618 3', mRNA sequence [EV716876]	TATTATTTCTGTTCATGATGTCTGTTCCTCTGATTTACCTGGAATCAATGACTCTGGGGG	92.3667	94.8	107.767	91.2917	94.475	75.975	74.7	65.65	103.25	71.7333	58.3583	0.778207	0.0206744	0.0484759
48948	A_73_108128	CLEC4F	ENSBTAT00000005991	PREDICTED: Bos taurus C-type lectin domain family 4 member F (CLEC4F), transcript variant X2, mRNA	ACAATCAACTTTTCCAGCTGTTCCTGCAAGGCTGGAAGTTCTACAGTGGGAGCTTGTATT	61.3083	57.7667	60.625	57.1583	41.0167	48.6583	50.05	46	47.9917	42.9583	44.8167	0.77797	0.0205971	0.00246102
6337	CUST_2481_PI427023673	SPDYA	ENSBTAG00000031347	speedy/RINGO cell cycle regulator family member A [Source:HGNC Symbol;Acc:HGNC:30613]	CTTCTCAAGCTTATAGCTATTCTCAAGTAGCCAATGACCATCAATCAAAGAAAGAAAAGA	58.0583	61.3083	73.325	78.3167	49.3333	54.8833	51.3083	51.175	61.0583	49.0833	48.7833	0.777881	0.0267059	0.00802917
9652	A_73_P116896	SCAMP5	NM_001166565	ref|Bos taurus secretory carrier membrane protein 5 (SCAMP5), mRNA [NM_001166565]	TTTGAGCTCCAGGTACTTTATTTTCCTATAAGGGGAACCAGGGCCTCTGGGAGTTATCTT	64.6333	96.1667	79.3333	109.858	71.125	82.3	59.2583	63.4083	76.7917	60.6	57.5417	0.777709	0.0302366	0.0392202
41371	A_73_P310056	WAC	ENSBTAT00000024313	tc|Rep: WW domain-containing adapter protein with coiled-coil - Homo sapiens (Human), partial (69%) [TC431269]	TTACTGCTGGACCATCTGCTTTCAACATAACTTCTCTGATTTCTCAAGCTGCTCAGCTCT	338.917	336.867	255.967	269.917	240.667	262.608	242.242	189.483	232.417	226.542	232.367	0.777352	0.0192684	0.0115088
5178	A_73_P154322	A_73_P154322	A_73_P154322	Unknown	TTTTTAAAACACGTGGGGAGGGGAGAAAACCCCCGGGGGTTTACCCCACCCTTAAACCCC	96.8083	86.925	66.3583	59.0917	61.6917	68.2083	50.925	56.525	67.6833	58.3833	49.7833	0.777279	0.0253439	0.0312119
5490	A_73_P320156	ADD3	NM_001075194	ref|Bos taurus adducin 3 (gamma) (ADD3), mRNA [NM_001075194]	CAGATTGCAGATTACATCATGACCAGTTCTTTTTCGGGCTTTTACTTCACCTCCCCTCAG	798.825	750.492	669.008	595.825	476.383	669.967	592.083	622.675	502.167	506.233	476.383	0.776821	0.0188382	0.0189526
4434	A_73_P051816	TKTL1	NM_001045972	ref|Bos taurus transketolase-like 1 (TKTL1), mRNA [NM_001045972]	TGACCAAACCAAACTGTTAGCTCAATTGTACTCATCTACTGAGGATATTAAAGTTGACGT	48.1917	68.975	63.4417	64.5	52.25	46.8583	47.8583	50.1583	48.5667	53.1833	44.4333	0.776716	0.0189598	0.0202183
11300	A_73_110110	ZNF599	NM_001192360	ref|Bos taurus zinc finger protein 599 (ZNF599), mRNA [NM_001192360]	ACTTGTGGCCTCCTGGTCTCACTGGGGCATCCTGTTCCCAAAGCAGAGCTGATTCACCTA	244.275	273.8	242.067	190.383	207.125	220.85	201.033	150.117	183.983	171.858	157.775	0.776448	0.0156032	0.0226929
48645	A_73_P058671	NSUN5	NM_001102303	ref|Bos taurus NOP2/Sun domain family, member 5 (NSUN5), mRNA [NM_001102303]	ATTATTTTAAGAGACAAGGTTTTTCCTACCAGGGTCGGGCTTCCAGCCTCAACGACATCA	108.883	110.633	113.658	113.092	91.1	72.975	75.025	93.9083	99.3417	101.45	69.6	0.77643	0.0195836	0.0109865
45308	A_73_P265266	IPO13	NM_001105390	ref|Bos taurus importin 13 (IPO13), mRNA [NM_001105390]	ATTGTTGATTCATTTATGCAACTCCTGGCACAGGCTCTGAAGCGGAAGCCAGATTTGTTC	164.075	162.933	174.358	150.217	128.558	121.125	113.192	122.15	167.292	168.192	93.1917	0.776376	0.0190142	0.0485844
11481	A_73_P053836	ENSBTAT00000055620	ENSBTAT00000055620	gb|000419BMNA001823HT BMNA Bos taurus cDNA, mRNA sequence [DY193448]	ACCACGTACTGCAATTCCTCAAGCACTGTTTACAGATTACAGTGGTATAAGCAGAGGCCT	116.458	129.233	135.9	109.358	86.175	89.7667	94.85	98	104.633	80.3	118.675	0.776294	0.019925	0.0134358
53448	A_73_P083726	LOC618787	ENSBTAT00000052385	PREDICTED: Bos taurus uncharacterized protein KIAA1683 homolog (LOC618787), transcript variant X2, partial mRNA	TGTAGAGAAGATAATCATCCACGCGGCGGTCATCATCCAGGCGTGTGCACGAGGCTTCCT	115.117	111.192	138.825	91.4917	81.325	76.4	79.6	99.7333	108.333	90.9333	82.2917	0.77621	0.0235377	0.0215566
6648	A_73_P115841	MAGI3	NM_001192746	ref|Bos taurus membrane associated guanylate kinase, WW and PDZ domain containing 3 (MAGI3), mRNA [NM_001192746]	GGAAATAAAGTTCTTCTTCTGTTGAGGCCAGGAACTGGCTTGATACCTGACCATGGTTTG	142.6	149.775	121.058	102.017	112.2	117.175	81.2833	78.625	125.183	103.5	83.1833	0.776206	0.0166979	0.0434971
28651	A_73_P037451	COX6B2	NM_001012684	ref|Bos taurus cytochrome c oxidase subunit VIb testes-specific isoform (COX6B2), mRNA [NM_001012684]	AATCTAACGGTCTGAACGTGGCTTCTCCTCCGAAGAATCAGCCCCAGTGACATTCCCCGC	235.85	280.667	198.2	183.742	180.85	184.708	177.975	157.358	190.117	168.675	131.858	0.776079	0.018119	0.0171862
13641	CUST_1682_PI427023673	IL2	ENSBTAG00000020883	Bos taurus interleukin 2 (IL2), mRNA. [Source:RefSeq mRNA;Acc:NM_180997]	AACGCTGTAGAATTTCTGAACAAATGGATTACCTTTTGTCAAAGCATCTACTCAACAATG	71.75	74.375	111.225	72.0833	62.1083	48.9833	55.875	66.025	64.725	53.5917	66.775	0.775516	0.0193639	0.00956964
36351	A_73_P047766	KCNJ11	NM_001081598	ref|Bos taurus potassium inwardly-rectifying channel, subfamily J, member 11 (KCNJ11), mRNA [NM_001081598]	TATGTGTACTTGCCCAGAATCCTGCCTTCTTTGTCGTCAATAAAGCCTACCCCTTTGTGA	156.183	124.267	120.517	115.775	88.7	126.717	97.9583	88.8667	117.767	97.675	89.7417	0.775404	0.0216537	0.0218098
5667	A_73_102255	TTC19	ENSBTAT00000035038	gb|Bos taurus cDNA clone IMAGE:8408830. [BC149026]	TCGGGCACTTGGAAGTAGTAGCGTGCCCTTTAGATTATACATAAAAGTGGACTGCGTGTT	645.642	560.825	697.833	614.017	508.842	466.642	437.7	536.025	433.758	603.625	469.017	0.775176	0.0210185	0.0113065
2141	CUST_782_PI427023673	TLR3	ENSBTAG00000008682	Bos taurus toll-like receptor 3 (TLR3), mRNA. [Source:RefSeq mRNA;Acc:NM_001008664]	GGTAAATGCTTTTCATCATAAATTGAAAGTAGCACTTGGGTCCAGAAATTCAGCACATTA	457.958	337	425.375	420.892	349.908	314.45	309.825	318.142	323.608	383.475	238.2	0.774849	0.0157178	0.0204983
2545	A_73_107119	TC443711	TC443711	Ovis canadensis canadensis isolate 43U chromosome 20 sequence	AGACTTTTGTCATAGGAAAAGAAATCAGCAAGTTGGGATACATGTGAGTATTTTTCAAGG	241.675	266.158	290.408	231.733	188.95	219.417	209.467	216.858	187.667	202.325	145.025	0.774691	0.0168915	0.00897493
19913	A_73_120548	PIK3R3	NM_174796	ref|Bos taurus phosphoinositide-3-kinase, regulatory subunit 3 (gamma) (PIK3R3), mRNA [NM_174796]	ACTTGCTCTATGGGAAACCTGACGGTGCATTCTTAATCCGTGAGAGTAGCAAGAAAGGAT	112.883	111.267	107.392	80.025	103.358	97.8417	70.1	70.375	76.775	73.875	76.4083	0.774296	0.0245327	0.0378944
18327	CUST_259_PI427023673	ZNF165	ENSBTAG00000031874	Bos taurus zinc finger protein 165 (ZNF165), mRNA. [Source:RefSeq mRNA;Acc:NM_001191376]	CACCTTAGTCAACATCAGAGAATTCACAAGAGGGAAAACCTATTCATGTAAAGAACTTAA	133.033	122.75	124.742	140.783	119.425	88.9833	110.492	92.5833	104.792	83.7833	104.833	0.774252	0.0204355	0.00749784
29033	A_73_P307856	THAP7	NM_001098465	ref|Bos taurus THAP domain containing 7 (THAP7), mRNA [NM_001098465]	TCCCACCATATTTGAGTCTTTCTCGAAGTTGCGCCGGACCAGGACCAAGGGGCACGGTTA	265.708	313.642	245.158	217.267	243.175	174.025	201.142	202.667	215.175	196.825	169.133	0.774183	0.0200756	0.014733
41578	A_73_P387181	TNIK	ENSBTAT00000015600	PREDICTED: Bos taurus TRAF2 and NCK interacting kinase (TNIK), transcript variant X9, mRNA >gi|741914544|ref|XM_003585675.3| PREDICTED: Bos taurus TRAF2 and NCK interacting kinase (TNIK), transcript variant X9, mRNA	ACTTCTATATCCCCAGCATTAGCAAGGAAGAATTCTCCTGGAAATGGTAGTGCTCTGGGA	218.317	236.067	257.842	164.533	147.883	197.933	171.808	183	182.3	180.117	130.517	0.774154	0.0206736	0.0346851
12718	A_73_P269921	PER1	ENSBTAT00000005076	gb|PREDICTED: Bos taurus period 1 (PER1), mRNA [XM_594471]	TGTCATGATGACTTATCAGGTGCCCTCCAGCAGGGACATGGCCTCTGTGCTGAAGCAGGA	114.633	132.817	134.85	93.2083	96.275	73.925	89.7667	86.2917	122.717	107.933	73.8417	0.774151	0.0211476	0.0447907
44582	A_73_P101736	LOC100297263	ENSBTAT00000031673	PREDICTED: Bos taurus T-cell receptor beta chain V region CTL-L17 (LOC100297263), mRNA	ATTCTCAGGAAAACAGTTCAGTGACTCTAGCTCTGAGCTGAACTTGACTTCCTTGGAGCT	231	223.683	268.35	237.225	194.058	183.675	121.217	191.9	230	205.842	114.033	0.77393	0.0154589	0.0269107
28142	A_73_P120881	LOC509006	DV882081	PREDICTED: Bos taurus H-2 class I histocompatibility antigen, Q10 alpha chain (LOC509006), mRNA	ATCTGTACCACAGGAGTATTAATTCCCCCTCACAGTCATGCTTGGAAGATTAAACAGCTT	195.975	168.042	138.767	126.95	130.675	143.608	122.842	109.608	142.467	103.358	92.8083	0.773926	0.0195941	0.0330417
6108	A_73_P129621	DN529874	DN529874	gb|1318565 MARC 7BOV Bos taurus cDNA 5', mRNA sequence [DN529874]	TCCAAAGTTGGGACTGATGTCCTGCCCATAGAGAATCTACAGACATAATTAGAATGAATT	242.725	201.442	237.183	233.875	188.842	160.183	132.05	176.692	239.95	227.633	131.058	0.773812	0.0241542	0.0483913
14135	A_73_P168457	ZNF397	ENSBTAT00000031998	PREDICTED: Bos taurus zinc finger protein 397 (ZNF397), transcript variant X8, mRNA	CTGTGATGAATGTGGGCAAAGCTTTGCTTGTAGTACAGGCCTTATTAGGCATCGAAGAAC	60.075	76.7833	85.9833	65.125	55.7167	52.825	56.9333	49.9167	64.0083	57.0667	48.4333	0.773445	0.0217972	0.00984834
44906	A_73_P441991	DYNLRB1	EH209667	gb|LB0332.CR_F09 GC_BGC-33 Bos taurus cDNA clone IMAGE:8633675 5', mRNA sequence [EH209667]	CATTAGAGAGACTTTAAGTCAAACAGCACCTACTGATTCCCAGAGAGATACAGTCAAGAG	88.3167	95.55	87.7333	67.0833	55.3583	62.975	58.4417	75.0833	63.1083	74.3833	71.2	0.773107	0.0261299	0.0174275
38972	A_73_P079366	ENSBTAT00000008541	ENSBTAT00000008541	Bos taurus clone AV3-2 T cell receptor alpha pseudogene mRNA, partial sequence	TTTCCACCTAAAGAAACCATCTGTTCAAGGGAGTGACTCTGCCTTGTACTTCTGTGCTGT	234.008	258.058	186.217	173.908	176.025	200.25	176.967	146.75	176.575	138.108	129.65	0.772819	0.0153318	0.0287731
1406	A_73_P072346	XPR1	NM_001192883	ref|Bos taurus xenotropic and polytropic retrovirus receptor 1 (XPR1), mRNA [NM_001192883]	CGGATCCTATGGACTCCAAACAAGCTCACTGTGTTTCTTTTCTTTTCTTCTCGTTTAATT	82.5917	123.525	97.9667	114.592	84.0917	85.6917	79.4167	71.8417	93.125	86.1583	65.0417	0.772766	0.0212657	0.0205793
13134	A_73_P302221	CLUAP1	NM_001105450	ref|Bos taurus clusterin associated protein 1 (CLUAP1), mRNA [NM_001105450]	AAGCCTGCTTCTGGTTTAGTTTCTTGGGTGTTGCTCACACATTCCAAAGCTTAAGAACCG	118.533	117.767	130.383	132.617	101.517	81.1667	84.6667	99.05	134.35	121.125	69.0833	0.772553	0.0199627	0.0480195
22495	A_73_111474	HOOK1	NM_001206870	ref|Bos taurus hook homolog 1 (Drosophila) (HOOK1), mRNA [NM_001206870]	ACTTTAGATCCCAAATTAAATCCAGCATCAGCTGAAATAATGCTACTTAGAAAGCAGTTG	103.142	62.95	89.9	72.0167	71.7833	68.4917	52.375	54.55	65.4167	65.3667	57.6083	0.772512	0.0147101	0.0243211
5940	A_73_P148476	RIN3	ENSBTAT00000013748	gb|PREDICTED: Bos taurus Ras and Rab interactor 3 (RIN3), mRNA [XM_590476]	AGGACAGCTCACTGCAGCAGCTCAAGGATAACCAGCTGGTTATCCTGGCCACCACTACCA	105.583	126.167	106.367	131.442	92.4417	96.5167	127.583	70.0167	98.6833	87.4417	71.5	0.772352	0.0200888	0.0387185
36305	A_73_101714	GAREM1	TC425790	PREDICTED: Bos taurus GRB2 associated regulator of MAPK1 subtype 1 (GAREM1), transcript variant X3, mRNA	TTGCACTGTTTCCAGAGCATTATCTATGGGCCCAATGTGTACCTCAAGATAAACATGGTT	133.792	102.592	150.725	108.55	101.55	111.592	82.1417	98.2583	115.433	83.325	73.8167	0.772298	0.0171911	0.0300991
10327	A_73_P492933	CBWD2	ENSBTAT00000000335	PREDICTED: Bos taurus COBW domain containing 5 (CBWD2), transcript variant X8, misc_RNA	TTGGGTTGATGCTGAATTAGGGGTTGATATTTATCTTGATGGTATCATAACTGTTGTAGA	416.908	353.708	367.642	305.425	280.392	258.642	263.925	259.267	244.008	315.4	337.867	0.772275	0.0181383	0.0123951
2185	A_73_113130	MGAT3	TC404391	PREDICTED: Microcebus murinus mannosyl (beta-1,4-)-glycoprotein beta-1,4-N-acetylglucosaminyltransferase (MGAT3), transcript variant X9, mRNA	ACATTCTGAAATCATTTTCTCTGTAAATGGTTGGATTTCATTTCACCCTTAAAGGGATGC	68.575	67.3917	77.3583	64.675	68.3333	45.575	49.3333	63.1667	60.0333	49.3583	47.35	0.772227	0.0194132	0.0205809
46723	A_73_101305	CACNG4	TC416199	PREDICTED: Bos taurus calcium channel, voltage-dependent, gamma subunit 4 (CACNG4), mRNA	CTTGTGTCTCTCCAGTTACATACCTGTGAATCCTGTACTTACTACTGGTTTGGGGTTGTT	119.375	87.7833	92.4417	82.3	54.6	67.0833	76.5583	66.6167	93.0917	79.175	70.5333	0.772044	0.0238722	0.0210793
46350	A_73_P031901	LMAN2L	NM_001014953	ref|Bos taurus lectin, mannose-binding 2-like (LMAN2L), mRNA [NM_001014953]	TACTTAGAGTGTCAAAATGTAAGGAACCTTTCTTCTATAGCCTCAGTTTGGATGCTCCCC	263.017	217.767	248.308	182.558	193.95	194.275	174.2	146.333	227.875	171.375	101.683	0.771653	0.0170346	0.0493738
25114	A_73_P040946	CSRP3	NM_001024689	ref|Bos taurus cysteine and glycine-rich protein 3 (cardiac LIM protein) (CSRP3), mRNA [NM_001024689]	TGGAAAAGAAAGATTGAAGTGTGCACCGTGTCTCAGGTCTCTCACCAGCCTAAAGCATTT	68.1167	106.2	86.9083	96.1083	80.2	70.0167	60.4333	73.9583	68.2083	68.225	67.8083	0.771653	0.020557	0.0223497
53098	A_73_P273626	SLC5A11	NM_001034660	ref|Bos taurus solute carrier family 5 (sodium/glucose cotransporter), member 11 (SLC5A11), mRNA [NM_001034660]	ATGTATGCAGGCGCCATCTTCATTCAGCAGTCTTTGCATGTGAATCTCTACTTGGCCATA	98.1833	69	68.7167	58.5667	50.85	69.3917	39.3417	49.9083	70.125	52.1833	57.025	0.771619	0.0196196	0.0416929
4448	A_73_105401	VWCE	NM_001191209	ref|Bos taurus von Willebrand factor C and EGF domains (VWCE), mRNA [NM_001191209]	CTGTACCCAGTGCGTATGCCAGCTGGGAGAGGTTACCTGCGAGAAGGTGTCCTGCCAGCA	69.9917	88.6833	77.7	64.0083	54.2417	53.7583	48.5083	54.9167	73.775	57.3833	63.7417	0.771436	0.0182854	0.0165231
33402	A_73_117859	GSTO1	ENSBTAT00000017435	PREDICTED: Bos taurus glutathione S-transferase omega 1 (GSTO1), transcript variant X2, mRNA	AAGGTACCATCTTTGATGGTAAGCTTTCTTAGAAAGCAAAATAAGGAAGATTGCTCTGGC	60.4083	60.9667	67.7333	51.7417	51.5917	41.5833	38.0917	47.2917	57.3083	49.4333	41.5833	0.770715	0.0202709	0.014912
7512	A_73_P166647	TACC1	XM_583551	gb|PREDICTED: Bos taurus transforming, acidic coiled-coil containing protein 1 (TACC1), mRNA [XM_583551]	GTAAAACCCTATTTGAAAACAGAGTCCTGGCTCAGAATCCCAATTGCAGAATTTGGGGGG	606.367	818.908	625.817	918.433	437.958	641.975	606.583	701.325	498.633	590.242	486.725	0.770691	0.0216431	0.0332614
28000	A_73_P283781	ELMOD1	NM_001078108	ref|Bos taurus ELMO/CED-12 domain containing 1 (ELMOD1), mRNA [NM_001078108]	TCAGTGAGTGTTCATCCTGATGCTATTGAAAAAACTATAGACGACATCATGGAACTGAAA	161.533	71.9167	84.5	70.575	65.65	68.6833	69.1333	56.5917	68.7833	53.2917	56.8667	0.77068	0.0204305	0.0179659
33855	A_73_P110246	LOC109561006	ENSBTAT00000052240	PREDICTED: Bos taurus olfactory receptor, family 2, subfamily V, member 2-like (LOC508420), mRNA >gi|741933264|ref|XM_002689062.3| PREDICTED: Bos taurus olfactory receptor, family 2, subfamily V, member 2-like (LOC508420), mRNA >gi|1131287166|ref|XM_019963438.1| PREDICTED: Bos indicus olfactory receptor 2V2-like (LOC109561006), mRNA	TTGAGAACTTTGCTTTTGCTTGCTGCATCATCATGCTGTTTCTTCCCTTCTCCATTATCG	65.975	82.075	83.15	73.0583	56.8083	53.5333	53.3667	63.2917	79.1	59.3833	55.1083	0.770482	0.0204502	0.0201078
27587	A_73_112858	TC433187	TC433187	Unknown	AACAGATCTTTCACATGTTTACTTACCACTTGACACTAACATTTCTTGCTTCCTTCCCTG	90.6583	92.6083	70.725	165.95	77.0167	95.9083	61.2917	61.2	80.1	70.775	64.1667	0.770071	0.0296378	0.0414101
4076	A_73_114417	TSPAN9	TC404901	PREDICTED: Bos taurus tetraspanin 9 (TSPAN9), transcript variant X3, mRNA	TGCGGGCTGGTTTCAGCGCACTTTCCTGCTTGCGATGCCGCATCTGTATGCTTCCTTCAT	144.733	159.033	127.033	126.758	118.058	95.6583	92.2833	107.792	143.333	119.208	69.5333	0.769793	0.0203339	0.0335862
1688	A_73_P308496	RAMP1	NM_001083777	ref|Bos taurus receptor (G protein-coupled) activity modifying protein 1 (RAMP1), mRNA [NM_001083777]	TAACCCCCACCACAGTCGCGTTCTGCCTGTGGCCAGACTGTGGAGAAGTATTTGTGAATT	53.575	146.608	88.125	60.25	70.3417	50.775	56.5917	50.8167	67.8083	51.425	52.0667	0.769745	0.0228293	0.0489817
3353	A_73_P154517	DBNDD2	NM_001130748	ref|Bos taurus dysbindin (dystrobrevin binding protein 1) domain containing 2 (DBNDD2), mRNA [NM_001130748]	TGCATCCTTCTGCTATTCGTTAGAATATTTGGAATTAGCTGGGCATTTGGAATATAGTTT	491.017	455.158	380.433	456.183	379.917	279.5	278.775	359.45	315.233	417.258	364.883	0.769665	0.0185301	0.0142139
3090	A_73_P361491	JADE2	ENSBTAT00000028903	PREDICTED: Bos taurus jade family PHD finger 2 (JADE2), transcript variant X11, mRNA	AAACATGCCATCTGCAAGCTCCAGGAGCAGATATTCCACCTGCAGATGAAACTTATCGAA	529.808	354.15	436.283	305.958	317.392	311.883	246.425	317.533	243.05	322.233	383.508	0.769661	0.0225226	0.035723
3986	CUST_122_PI427023673	ANKRD50	ENSBTAG00000001117	ankyrin repeat domain 50 [Source:HGNC Symbol;Acc:HGNC:29223]	TCAGGAAGTGTTAGAAGGATACCCTTCCTCGGAGACGGAATTAAGCCTTAAACAAGCTCT	213.808	280.483	202.85	301.342	227.767	219.392	202.892	154.325	180.425	194.417	153.958	0.769443	0.0227815	0.0280358
23108	A_73_P249191	ORAI1	NM_001099002	ref|Bos taurus ORAI calcium release-activated calcium modulator 1 (ORAI1), mRNA [NM_001099002]	TGTAAGTTTGTGCTGTAGTCGCTTCTTCGAGCTACTTGCTTTTGGCGGCCGGCCGGCTGA	115.908	115.117	95.925	86.4917	78.3167	88.9	59.7417	76.5583	94.2	97.8	60.125	0.769301	0.0186605	0.031683
33239	A_73_P110841	HTR1A	ENSBTAT00000054712	ens|5-hydroxytryptamine 1A receptor Fragment [Source:UniProtKB/TrEMBL;Acc:Q8MI15] [ENSBTAT00000054712]	CATGGTGTCGGTGCTGGTTCTGCCCATGGCCGCGTTGTACCAGGTGCTCAACAAGTGGAC	160.008	159.142	183.375	939.725	123.675	137.992	152.117	132.008	141.908	126.533	131.708	0.769298	0.0177335	0.0323963
26042	A_73_116230	RALGAPA2	ENSBTAT00000061395	PREDICTED: Bos taurus Ral GTPase activating protein, alpha subunit 2 (catalytic) (RALGAPA2), transcript variant X22, mRNA (XM_010822479.2)	TAATTCAGAACCACCGTGAAGTCATGACATTTGAGGATTTCACAGCCCAGGTCTTCTGTC	227.783	220.108	210.833	173.575	128.433	196.425	141.708	165.358	178.442	191.333	104.075	0.769139	0.019726	0.0323136
1125	A_73_P057206	LOC105001669	ENSBTAT00000054071	PREDICTED: Bison bison bison T-cell receptor alpha chain V region PY14-like (LOC105001669), misc_RNA	ATTTAGGAACAGTGAGACGTCCTTCCACCTGAGGAAAATACCAGCTCATTGGAAAGACTC	139.583	100.875	108.683	100.983	90.85	96.7917	84.6333	70.85	68.0667	122.992	77.8	0.769083	0.0236769	0.0410834
29594	A_73_P400051	SLITRK4	ENSBTAT00000015639	tc|Rep: SLIT and NTRK-like protein 4 precursor. - Canis familiaris, partial (34%) [TC466161]	ACTGTGTTTGTAGCTTTTTGCCTTCTTGTTTTTGTGCTGAGACGAAACAAGAAACCCACA	99.225	78.3833	65.35	105.608	78.3583	56.475	67.4583	69	78.4333	62.5833	55.2	0.769026	0.0241204	0.034038
37681	A_73_P089917	GNB3	NM_001192347	ref|Bos taurus guanine nucleotide binding protein (G protein), beta polypeptide 3 (GNB3), mRNA [NM_001192347]	ACATCAACGCTATCTGCTTCTTCCCCAATGGAGAGGCCATCTGCACGGGCTCAGACGATG	152.567	107.325	95.1583	93.7667	70.1333	70.1667	87.3083	102.45	82.55	88.125	75.9333	0.768776	0.0223475	0.0169431
52072	A_73_P081676	LRP11	NM_001206831	ref|Bos taurus low density lipoprotein receptor-related protein 11 (LRP11), mRNA [NM_001206831]	CTTCAAAACCTGTTTCTGGGGATGGATCTCAATTGAGCACACACCTTCAATGAGATATTA	85.0917	52.1833	78.925	58	65.9583	45.475	49.0917	50.75	42.1417	46.9083	64.2833	0.768718	0.0182191	0.0425173
9894	A_73_P448636	KAT5	NM_001192066	ref|Bos taurus K(lysine) acetyltransferase 5 (KAT5), mRNA [NM_001192066]	TTTTCTACGTCCATTACATTGATTTCAACAAACGCCTGGATGAATGGGTGACCCACGAGC	111.742	124.958	130.192	127.558	96.9833	92.5333	90.5083	87.2167	133.917	114.05	70.6583	0.768028	0.0169683	0.0380819
18991	A_73_P247516	NGP	NM_001105468	ref|Bos taurus neutrophilic granule protein-like (NGP), mRNA [NM_001105468]	TTAAAGAGACTGTGTGCTTCCTGCTCTGGTACCGCCGAAGGCCCCGACAGTGTCCTTTCA	133.208	164.058	117.983	97.3	116.192	114.975	90.6583	81.625	106.183	98.2583	69.1667	0.767843	0.0136216	0.0383373
1908	A_73_P357806	C5H12orf56	ENSBTAT00000053671	gb|PREDICTED: Bos taurus hypothetical LOC783553 (LOC783553), mRNA [XM_001252133]	ACTTCATGAATACTTGCCAGAGTCTAGGGATAAGAATGCACTTTCACAATACAAGCCAAA	111.95	60.0667	61.325	78.8917	52.3667	48.4167	54.2667	56.5583	63.2917	47.4583	69.1083	0.767714	0.019058	0.0245132
7672	A_73_P443406	ATP2B4	NM_001172594	ref|Bos taurus ATPase, Ca++ transporting, plasma membrane 4 (ATP2B4), mRNA [NM_001172594]	TTTGGACAGAACTTGATTCCCCCCAAAAAGCCCAAGACCTTCTTAGAGTTAGTGTGGGAA	271.317	299.383	245.9	201.617	214.658	270.333	171.133	189.592	185.808	210.342	135.733	0.76754	0.014219	0.045597
3880	A_73_P090361	LOC509508	ENSBTAT00000052033	PREDICTED: Bos taurus olfactory receptor 8S1 (LOC509508), mRNA >gi|297474572|ref|XM_002687310.1| PREDICTED: Bos taurus olfactory receptor 8S1 (LOC509508), mRNA	GCCTATTGCATGGGCTTGGAACCTTCATCCCAATCTTCTTCTCTTATGCCCGTATTATCT	52.15	67.8583	69.1167	76.025	44.6083	53.525	51.2	51.575	56.0917	54.6083	50.9667	0.767306	0.0209135	0.0133646
14393	A_73_109947	ZCCHC16	NP13363281	PREDICTED: Bos taurus zinc finger, CCHC domain containing 16 (ZCCHC16), mRNA	CACATTAGATTGCCTTGCCAAACGTTCTCGAGCCCCAGAAAGGATAAATAACCCAACTCA	59.5667	83.975	84.7667	77.9167	58.0417	54.9917	61.6333	65.8667	48.6	53.0167	74.1917	0.767176	0.0209773	0.024582
7139	A_73_P077076	ATP7B	ENSBTAT00000013674	gb|PREDICTED: Bos taurus ATPase, Cu++ transporting, beta polypeptide-like (ATP7B), mRNA [XM_596258]	ATCTACAACCTGATCGGGATCCCCGTCGCGGCAGGTGTCTTCATACCCATTGGTGTTGTG	92.0833	95.4833	76.4833	66.3	51.55	92.5333	67.325	56.525	64.375	59.7417	61.8917	0.767011	0.0180487	0.0460686
36529	A_73_P253261	PDHX	NM_001075751	ref|Bos taurus pyruvate dehydrogenase complex, component X (PDHX), nuclear gene encoding mitochondrial protein, mRNA [NM_001075751]	ATATTCACTAAAGAGGATGCTCTCAAACTGGTCCAGTTGAAACAGACGGGCAAGATCACT	118.042	122.675	111.4	79.2417	102.425	90.2833	78.0583	71.9167	87.1917	83.2667	81.7167	0.766635	0.0166394	0.0355194
25815	A_73_P087356	HPGDS	ENSBTAT00000022700	tc|GB|XM_001787923.1|XP_001787975.1 similar to Glutathione-requiring prostaglandin D synthase (Glutathione-dependent PGD synthetase) (Prostaglandin-H2 D-isomerase) (Hematopoietic prostaglandin D synthase) (H-PGDS) [NP13356388]	TTTGGTCTTTAAATCTGATTTGCTGGACATCCACCCCAGGCTGGTGACATTACGGAAGAA	116.358	133.375	135.883	88.0917	106.592	113.767	87.3083	72.6667	105.65	79.05	71.7167	0.766516	0.0136376	0.0434248
10360	A_73_P091446	FOXJ2	NM_001192770	ref|Bos taurus forkhead box J2 (FOXJ2), mRNA [NM_001192770]	ATTCCTTAAAGGAAAGCTTTAAGATGGTGAACCGGCTCAACTGGTCCAGCATTGAGCAGT	122.042	152.458	126.858	104.333	101.133	109.767	101.417	79.6417	101.95	87.1083	89.9083	0.766296	0.0127436	0.00974743
2388	A_73_102526	LOC104974520	TC448453	PREDICTED: Bos taurus uncharacterized LOC104974520 (LOC104974520), transcript variant X2, ncRNA	TTAAAGACCGGAAATGCTGGTCATCTTAGTTTTTTGTCTGGTGCTTTCTGTATAATGATG	180.625	263.017	217.175	181.192	212.15	150.892	153.225	150.425	158.35	174.375	93.6833	0.765842	0.0162923	0.0359992
42368	A_73_P125501	MLXIP	TC422875	PREDICTED: Bos indicus MLX interacting protein (MLXIP), transcript variant X3, mRNA	ATGTGCTTTTCACGTCCTGCTGTGAAGTTCAGAGGCCGGCAGGCTTCCCCGTCAAACTCT	326.992	306.408	282.483	270.133	218.442	251.092	221.55	238.433	205.925	273.083	160.517	0.765786	0.0141824	0.0112357
11996	A_73_P054646	ENSBTAT00000057165	ENSBTAT00000057165	Bos taurus clone AV38-1 T cell receptor alpha pseudogene mRNA, partial sequence	AAATCCTTCAGTCTCAAAATCTCAGACTCCCAGCTGGAGGATGCTGCAATGTATTTCTGT	157.183	190.4	136.683	128.175	116.742	145.025	112.358	106.858	121.892	113.95	86.4833	0.76545	0.0127847	0.0162401
25479	A_73_P089391	TRYP8	ENSBTAT00000053601	Bos taurus pancreatic anionic trypsinogen (TRYP8) gene, complete cds; germline T-cell receptor beta DJC region genes, partial cds	TCTTCTACTCTGTTAGTGCTGGCCAGATAGAACCTAGGGAGTTCCAGAACTTCAAAGCTT	279.708	218.95	201.692	224.775	178.483	160.55	181.3	168.208	216.05	181.967	120.075	0.765414	0.0172738	0.0144136
52043	A_73_115709	LHX4	A_73_115709	PREDICTED: Bos indicus LIM homeobox 4 (LHX4), mRNA	AGAACCGAGATTCCCAAGGTGGAGGCCTCATGGCCCTTGAGTATCAATAAAAGTGATTTA	127.1	95.2333	66.0083	65.175	72.3167	53.0083	57.15	57.2167	64.95	68.3917	66.2	0.765162	0.030074	0.0272154
10202	A_73_115187	SPATA13	ENSBTAT00000026040	gb|Bos taurus spermatogenesis associated 13 (SPATA13), mRNA [NM_001191304]	CTGCCTGATCAATGAGCGGAAACGCAAGCTGGAAAGCATAGACAAGATCGCGCGGTGGCA	388.05	412.692	298.633	243.592	246.992	338.683	263.717	245.55	238.958	222.508	242.967	0.765155	0.0187239	0.0400499
31294	A_73_P096526	USP13	NM_001191266	ref|Bos taurus ubiquitin specific peptidase 13 (isopeptidase T-3) (USP13), mRNA [NM_001191266]	ATTTGCGTTCATCAGTCACATGGGAACGTCTACAATGAGTGGCCACTACGTTTGTCACAT	204.775	204.35	215.775	141.308	156.583	177.525	128.9	142.525	161.383	151.033	139.175	0.765057	0.0178269	0.0323123
46446	A_73_P494948	LOC100139810	XR_082889	gb|PREDICTED: Bos taurus hypothetical LOC100139810 (LOC100139810), miscRNA [XR_082889]	TAAACGCCGAAAGTTCCAGATTCCTTCGGAGTCTTGTCTCCCCTTCCGGGTGGATTCCCC	103.817	147.025	121.758	94.125	112.308	93.225	78.675	75.45	113.217	83.0083	67.975	0.764706	0.0141536	0.0398399
10893	A_73_P073291	E2F5	ENSBTAT00000012342	PREDICTED: Bos taurus E2F transcription factor 5 (E2F5), transcript variant X2, mRNA	GAAAAAATGATTTCACATCCACCAACCCTCCACACCCTCAAGTAATTACTTTCTGAAATT	155.375	315.267	195.833	226.108	165.617	165.083	144.75	146.167	196.925	191.3	130.7	0.764661	0.0209101	0.0374828
6568	CUST_462_PI427023673	BCCIP	ENSBTAG00000005792	Bos taurus BRCA2 and CDKN1A interacting protein (BCCIP), mRNA. [Source:RefSeq mRNA;Acc:NM_001046122]	ATGGAATTAAGAAGTTACTACAGCAGCTTTTTCTAAAAGCCCCTGTGAACACTGCAGAAC	167.5	169.058	139	116.658	115.842	146.45	97.9	100.917	123.858	120.658	83.9667	0.764646	0.0140252	0.0289934
42658	A_73_P195587	POC1B	NM_001099031	ref|Bos taurus POC1 centriolar protein homolog B (Chlamydomonas) (POC1B), mRNA [NM_001099031]	TGTAACCGATTTGCAGACCTCTACTCCCCCTGTTGTGGACATCCTTTCTTTTGATTCTAC	241.875	263.308	243.975	183.683	193.675	183.217	161.208	191.2	189.225	181.183	184.092	0.764583	0.0181027	0.0131522
48592	A_73_P488978	ADORA2B	XM_001789341	PREDICTED: Bos taurus adenosine A2b receptor (ADORA2B), transcript variant X3, mRNA	TTTTTCTGTCGTTCCACCCCAAGAACGGTGTCAGGCCAATGCCAAAGGCCAGGACCCAGA	157.367	96.65	106.225	68.4917	74.3	83.5833	73.4167	76.2333	79.3917	81.9667	72.7667	0.764535	0.0199365	0.0370466
13392	A_73_116681	LOC787600	ENSBTAT00000018255	PREDICTED: Bos taurus keratin, type II cuticular Hb1 (LOC787600), mRNA	CTGTGTGAAGGCATCAGTGCTGTGAATGTCAGAGTGAGCAGCTCCCGGGGTGGAGTTGTA	130.042	184.067	112.5	123	124.692	139.35	92.6833	81.7	108.492	94.9833	88.2917	0.763974	0.0127469	0.0419305
35805	A_73_108363	OR2AG2	ENSBTAT00000028184	PREDICTED: Bos taurus olfactory receptor, family 2, subfamily AG, member 2 (OR2AG2), mRNA >gi|982995272|ref|XM_586662.5| PREDICTED: Bos taurus olfactory receptor, family 2, subfamily AG, member 2 (OR2AG2), mRNA	CAGATATGAACTCATGGTATATGTGACAGTTGTGACTTTCGTCTTGCTCCCCCTTTCTGC	82.3	132.592	98.4833	114.292	91.1917	109.308	76.775	66.2	83.6833	70.9333	73.8083	0.76386	0.0156355	0.0345038
3718	A_73_P486928	PXMP4	NM_001099163	ref|Bos taurus peroxisomal membrane protein 4, 24kDa (PXMP4), mRNA [NM_001099163]	TAACCATCCCAGAGGCTCCTACCTTTCAAGATCTGGGGTCTCAGACTCTAACTTTTGTTA	359.458	396.242	297.175	218.617	277.567	279.708	251.092	203.408	249.283	226.483	211.808	0.76357	0.0142926	0.0440799
707	CUST_2081_PI427023673	SYNPO2L	ENSBTAG00000021132	synaptopodin 2-like [Source:HGNC Symbol;Acc:HGNC:23532]	TATTTAACCGTTCAGCTAGGCCCTTTACTCCCGGCTTACAAGGGCAGCGCTCAGGCACCA	79.1083	87.2583	113.758	81.3	71.6583	68.5917	68.7833	63.45	73.4083	59.7333	58.3417	0.763448	0.0184673	0.00415633
437	A_73_P051331	TMEM163	NM_001101160	ref|Bos taurus transmembrane protein 163 (TMEM163), mRNA [NM_001101160]	AACCATCGTGTAGATCACCTCCTAATTTCTATCCGTGTATTTCATTCGTTTCATACTGTT	223.792	214.9	266.042	274.55	233.925	153.892	142.292	225.742	194.033	202.783	155.2	0.763397	0.0143402	0.0244556
10804	A_73_120334	SLC22A17	NM_001130755	ref|Bos taurus solute carrier family 22, member 17 (SLC22A17), mRNA [NM_001130755]	TGTGCCCAACCACATCCTCCCAGACCTCATTCTTTCTTGCTCTATCATTCTGTTTCAATA	744.633	837.225	644.208	541.183	407.033	678.683	605.575	556.258	559.075	465.95	424.117	0.763354	0.016179	0.0354592
38044	CUST_2036_PI427023673	PRKCZ	ENSBTAG00000014119	Bos taurus protein kinase C, zeta (PRKCZ), mRNA. [Source:RefSeq mRNA;Acc:NM_001077833]	TATGCTGCTGAAATTTGTATCGCACTCAACTTCCTACACGAGAGAGGGATTATCTACCGG	114.05	119.483	141.025	117.675	97.775	71.1667	93.125	116.367	121.567	91.3667	70.2333	0.763337	0.0157399	0.0280482
17507	A_73_P348721	ZCCHC11	NM_001206930	ref|Bos taurus zinc finger, CCHC domain containing 11 (ZCCHC11), mRNA [NM_001206930]	ATGTATAACTTTCCTCAGTCACCACCAGCTCAGTATTCTCCCATGCACAACATGGGATTG	150.742	157.05	181.983	125.833	103.733	121.183	98.025	126.042	149.508	132.975	95.7167	0.763171	0.0155371	0.0234079
7273	A_73_P066661	PRKCA	ENSBTAT00000001407	ens|Protein kinase C alpha type (PKC-alpha)(PKC-A)(EC 2.7.11.13) [Source:UniProtKB/Swiss-Prot;Acc:P04409] [ENSBTAT00000001407]	CAGAGAGGCTTTATTGCTGGAAGGATTTTAATATGTTTTGCAAATGCATCATGCAATGAA	326.825	248.075	257.433	307.333	199.433	215.008	205.792	191.608	271.283	177.975	279.458	0.762887	0.0183503	0.0238043
3199	A_73_104454	SOCS4	NM_001076218	ref|Bos taurus suppressor of cytokine signaling 4 (SOCS4), mRNA [NM_001076218]	TCGGTAAAGCTGTGTGTGTTGTAATTTACTAATAGGGATGTTAAAAGTTCACTAAATGGC	147.058	181.275	115.817	164.992	130.183	95.9167	105.583	109.858	114.933	122.933	137.275	0.762719	0.0164656	0.021513
41935	A_73_107848	THRB	XM_001255421	gb|PREDICTED: Bos taurus thyroid hormone receptor, beta (erythroblastic leukemia viral (v-erb-a) oncogene homolog 2, avian) (THRB), partial mRNA [XM_001255421]	CTATTCAAGAACATACTGTTTTCAGCACTCTGTTCTCTCCTAGCAGCCTAACCTGGAATG	77.175	111.608	103.842	70.1833	69.3917	82.0833	60.4333	58.9	78.2583	63.2167	63.7833	0.762593	0.01482	0.0218118
1502	A_73_P084496	NRTN	NM_001205919	ref|Bos taurus neurturin (NRTN), mRNA [NM_001205919]	AGGACGAAGTGTCCTTTCTGGACACGCACAGTCGCTACCACACGGTCCACGAGCTGTCGG	83.4667	97.8083	83.85	85.4	70.9417	96.45	56.4417	61.4	84.5	63.8333	58.9583	0.762586	0.0150577	0.0463698
50945	A_73_106432	CDC42BPA	NM_001192937	ref|Bos taurus CDC42 binding protein kinase alpha (DMPK-like) (CDC42BPA), mRNA [NM_001192937]	CTACATGATTCAGAAGGCCAACAACTTGCTCTCAACAAAGAAATTATGATTTTGAAAGAC	346.183	251.4	373.925	215.092	229.342	244.275	162.475	248.242	198.658	204.533	265.442	0.762229	0.0202285	0.0417536
3604	A_73_P060736	LOC505383	ENSBTAT00000040186	PREDICTED: Bos taurus disks large homolog 2 (LOC505383), transcript variant X3, mRNA	AAGCTTGTTATTGAAGAGCAGTCTGGGCCTTTCATCTGGATTCCCTCAAAGGAGAAGTTA	80.625	102.217	81.05	79.975	58.9	63.2333	67.3917	68.575	78.025	60.075	58.2917	0.762065	0.0154933	0.0050935
1046	A_73_P446936	NCAPG2	NM_001192449	ref|Bos taurus non-SMC condensin II complex, subunit G2 (NCAPG2), mRNA [NM_001192449]	TTTACAAGCTATACAAGCCCATCCTTTGGAGAGGATTAAAGGCCAGAAACTCGGAAGTCC	75.7667	309.308	67.0333	89.0167	66.225	55.7167	62.775	54.425	68.4	69.8333	66.5333	0.761737	0.0156903	0.0315855
3961	A_73_P314951	ICOS	NM_001034275	ref|Bos taurus inducible T-cell co-stimulator (ICOS), mRNA [NM_001034275]	GGACCACTGACTACGTCAGTCAATAGGGATTTCAACAGACTGCCTTAGTACTGTTGAGTT	287.608	302.4	200.317	198.65	181.183	244.792	208.767	133.508	187.35	185.333	157.475	0.761557	0.0168898	0.0380201
4903	A_73_P049976	TCF23	NM_001038216	ref|Bos taurus transcription factor 23 (TCF23), mRNA [NM_001038216]	AATTTCATCCCAACACCTTAAAGCCTTATGTATGAAGACTCAATTACATCCTTGAAGGAC	84.5	77.0167	77.2	105.85	50.3667	65.5083	68.75	68.2833	62.45	57.8167	75.6583	0.761423	0.0141999	0.00817024
33541	CUST_2655_PI427023673	B3GALNT2	ENSBTAG00000013750	Bos taurus beta-1,3-N-acetylgalactosaminyltransferase 2 (B3GALNT2), mRNA. [Source:RefSeq mRNA;Acc:NM_001103343]	AAGTGCCCTTTGATGATGACTTTTCGTATCATGTCTGTGGTATTTAATATTTCCCCCTTA	167.192	119.042	162.183	194.817	105.958	126.258	112.175	108.908	151.1	160.258	98.9333	0.761326	0.0193571	0.0417788
9395	A_73_P172012	LOC101902306	A_73_P172012	PREDICTED: Bos taurus uncharacterized LOC101902306 (LOC101902306), ncRNA	CTCCACTTTACTGAAGTCACTGAATTCCTTGTCTTTGCTTCACTGGTGTTCCTGAAATCA	122.817	102.617	98.2083	77.4	78.0167	87.3917	63.3667	66.85	90.2	83.725	61.625	0.761312	0.0149117	0.0232503
3124	A_73_P117921	FAM129B	XM_864533	gb|PREDICTED: Bos taurus niban protein, transcript variant 1 (LOC613747), mRNA [XM_864533]	ATTTGGGGCAGGCTGGGGCTCTAACGCACCACACCCTGACAACTCCAGGACTGTTCATAT	348.475	354.783	375.533	371.475	286.683	243.708	187.767	392.842	283.35	359.225	239.675	0.761228	0.0155759	0.0493074
47895	A_73_P038996	C16H1orf27	BT026154	gb|Bos taurus chromosome 1 open reading frame 27 (C1orf27), mRNA, complete cds. [BT026154]	CTTACATCTTTTGTGACGTTTAAATAAGAAATGCCAAATGGGCAACGTGCTCTGTTTTTT	74.8833	96.85	85.6167	56.5083	66.6667	74.8417	54.1667	54.8417	60.5583	58.3583	50.8167	0.761094	0.0137851	0.0342868
18444	A_73_P118156	MARCKSL1	NM_001076172	ref|Bos taurus MARCKS-like 1 (MARCKSL1), mRNA [NM_001076172]	TCTTTCAAGAAGCCTTTCAAATTGAGTGGCCTGTCCTTCAAGAGAAATCGGAAGGAGGGT	130.667	128.683	110.883	110.125	119.925	95.1583	83.8667	77.8	113.042	88.45	76.5583	0.761071	0.0138565	0.0222413
26212	A_73_P192922	LTBP1	NM_001103091	ref|Bos taurus latent transforming growth factor beta binding protein 1 (LTBP1), mRNA [NM_001103091]	AAGAAACCGATGTCTACCAAGATCTGTGCTGGGAACATCTGAGTGACGAGTATGTGTGTA	227.417	201.7	234.95	167.483	133.233	146.467	181.967	205.342	173.733	147.575	126.658	0.760782	0.0147961	0.0247201
30332	CUST_902_PI427023673	TPGS1	ENSBTAG00000010772	tubulin polyglutamylase complex subunit 1 [Source:HGNC Symbol;Acc:HGNC:25058]	TTCAACAACAACGTTGGTGTGGCCTACGAGTGCCTGAGCGCCAGCGGGCGCAAGAAGAAG	201.875	181.058	171.483	123.233	156.508	123.2	121.825	113.95	153.933	146.608	81.5917	0.760692	0.0159709	0.0499599
6110	A_73_P125461	CB424218	CB424218	gb|598458 MARC 6BOV Bos taurus cDNA 3', mRNA sequence [CB424218]	ACTCAGGTTTCAATTTTGTTCACGTGCTCTGTCAAGTGTGGCTGATTCGTGGAAAACGCT	94.05	123.792	96.075	71.125	77.7417	71.15	73.6	71.3	83.8167	66.425	61.375	0.760312	0.0142266	0.0180276
10816	A_73_117196	MYH3	NM_001101835	ref|Bos taurus myosin, heavy chain 3, skeletal muscle, embryonic (MYH3), mRNA [NM_001101835]	ATGTGTATTTTCATGGTTCCTGACTCTGATACTTTCCATGTGACTGCTTTTCACATGCAA	155.975	193.1	186.6	177.783	138.95	147.492	142.525	109.883	154.833	136.283	91.2083	0.760157	0.0107705	0.0100555
35365	A_73_103101	ACVR1C	NM_001192879	ref|Bos taurus activin A receptor, type IC (ACVR1C), mRNA [NM_001192879]	CTAACTGCTCTTCGGATTAAGAAGACTATATCTCAACTTTGTGTCAAAGAAGACTGCAAA	63.675	79.8167	72.3333	78.6083	67.1583	52.8667	59.2083	50.425	61.25	51.9167	51.2667	0.759271	0.0175209	0.00612085
6626	A_73_P076846	OR4D9	NM_001206742	ref|Bos taurus olfactory receptor, family 4, subfamily D, member 9 (OR4D9), mRNA [NM_001206742]	TGGTTCATATTCTTCTTTCTCCTCGTCTCCTACACAGTCATTCTGACAATGCTGAGGTCC	139.942	165.667	126.158	100.358	101.883	103.25	91.6583	116.658	118.858	90.5333	78.325	0.758932	0.0137695	0.0234743
2386	A_73_106527	ATPAF2	NM_001075623	ref|Bos taurus ATP synthase mitochondrial F1 complex assembly factor 2 (ATPAF2), nuclear gene encoding mitochondrial protein, mRNA [NM_001075623]	CTCTTCGTGCATCTCTGCTCCGAGAGCACGGCTGTCAAGCACAAGCTGCTGCAGGGGTGA	166.65	166.017	177.467	161.15	133.333	136.583	102.267	112.083	179.017	154.983	86.875	0.758862	0.0144861	0.0363736
11588	A_73_P088081	HAUS3	NM_001105471	ref|Bos taurus HAUS augmin-like complex, subunit 3 (HAUS3), mRNA [NM_001105471]	CTGGCATACATTTGTGCTCAACATCAGTTAATTCACTTGAAAGCAAATAATTTGAGCCTA	120.183	173.375	139.567	94.525	110.925	111.625	91.9	75.35	120.358	106.858	71.9833	0.758663	0.0132416	0.0479321
26045	A_73_P366536	ADCYAP1R1	NM_175715	ref|Bos taurus adenylate cyclase activating polypeptide 1 (pituitary) receptor type I (ADCYAP1R1), mRNA [NM_175715]	TTTGTGCTCTTCATCGGCATCATTGTCATCCTTGTGCAGAAACTTCAGTCTCCAGACATG	102.883	122.317	102.967	76.9	81.425	96.1	69.3917	67.8583	79.75	84.1083	63.375	0.758553	0.0107206	0.0248517
17088	A_73_109158	RAPSN	ENSBTAT00000028986	ens|PREDICTED: Bos taurus misc_RNA (LOC541061), miscRNA. [Source:RefSeq DNA;Acc:XR_027982] [ENSBTAT00000028986]	CTGCTCCCACATCTTCCACCTCAGGTGCCTGCAGAACAACGGGACACGAAGCTGCCCCAA	123.792	128.033	143.733	156.183	127.367	113.55	99.425	103.883	91.6333	98.3167	99.2583	0.757735	0.0215233	0.00543232
17200	CUST_118_PI427023673	GRK4	ENSBTAG00000001505	G protein-coupled receptor kinase 4 [Source:HGNC Symbol;Acc:HGNC:4543]	TCTACGTTCATGCCTGAACTGGTGTTTCTCTAAAGGTGGATTGAACAAAAGGCCACCTGA	96.2667	103.317	117.083	80.1167	65.7917	70.4417	73.2583	72.125	101.675	80.1083	70.15	0.75714	0.0173608	0.019001
45640	A_73_P033776	GPRC5B	NM_001075741	ref|Bos taurus G protein-coupled receptor, family C, group 5, member B (GPRC5B), mRNA [NM_001075741]	AAGACACCTCTGGTGAAAGACTTTAAGTTCCAGAGAATAAGAGTCTCTCTTACCAATTTT	139.092	65.5583	72.75	52.95	52.9	43.6417	46.125	57.1917	57.8917	55.0667	54.425	0.756402	0.0176645	0.0201856
13541	A_73_P089626	LOC530077	ENSBTAT00000053242	PREDICTED: Bos taurus GTPase IMAP family member 5 (LOC530077), transcript variant X2, mRNA (XM_002704182.4)	TGTGCCTTCAAGACAGTCTTCCGACTCAGAGCCTGGATTGTTGTGAATTATGAGCTTTGT	33465.8	27846.8	24141.3	33244.2	22166.2	22166.2	23183.7	23842.8	27031.5	20161.3	19374.6	0.756387	0.0162044	0.0101077
5800	A_73_P357591	FAM65A	ENSBTAT00000011667	gb|PREDICTED: Bos taurus hypothetical LOC619120 (LOC619120), mRNA [XM_871440]	TGAACTGTATGAGTCATACTGTGTGCAGCGGCGTCTCCGGGATGGCGCCTACAACATGGT	69.6417	96.6833	75.1	55.6167	61.8833	62.2917	53.05	46.9	54.8083	53.35	51.425	0.75626	0.0117437	0.0136013
20146	A_73_P058781	STAG3	NM_001192411	ref|Bos taurus stromal antigen 3 (STAG3), mRNA [NM_001192411]	AATTAGAAATTCACGACGACTTGAGTGAAGATTGGCAAGGTTCAGGCAAGTCCTCCTCCT	261.167	221.042	242.458	277.458	167.2	219.008	244.333	182.933	252.683	140.233	122.817	0.756259	0.019132	0.0423351
13894	CUST_1846_PI427023673	FMO1	ENSBTAG00000021408	flavin containing monooxygenase 1 [Source:HGNC Symbol;Acc:HGNC:3769]	AGCTTACTTAAAGTCTTCAGCTTTCTAGCTTTGCTTGTGGCCATTTTCCTGATTTTCCTA	71.8417	106.3	62.5917	51.3083	66.7167	53.0167	49.3333	44.425	65.0333	44.7417	44.1417	0.754419	0.0148404	0.0394895
15127	A_73_P273051	PRSS16	NM_001076330	ref|Bos taurus protease, serine, 16 (thymus) (PRSS16), mRNA [NM_001076330]	TAGATTTTATGGCCTGAGTATACCTGCTGAGGGGCTGGACACGGCCCAGCTCCGCTTCTT	67.0333	86.1583	77.7667	52.8333	58.025	46.85	68.125	48.7667	53.8083	48.8333	51.95	0.754227	0.0162103	0.0226942
2264	CUST_1769_PI427023673	CACHD1	ENSBTAG00000016455	PREDICTED: Bos taurus cache domain containing 1 (CACHD1), mRNA	TTAACATGTGTCCAAACAAGTGAAACAGCCGCAACACCACATTTGTGAAGATGCGAGGCT	71.0583	70.2917	90.2583	155.2	68.2583	46.9833	70.6833	64.35	63.4667	58.9083	65.8167	0.754017	0.017696	0.0162178
1787	A_73_P178712	CO875685	CO875685	gb|BovGen_04010 normal cattle brain Bos taurus cDNA clone RZPDp1056B1059Q 3', mRNA sequence [CO875685]	CTTGCTTTGCAATGATGTTTACATAAAATAAATCGTATCTTATCAAGTTACCGGACGCGT	66.65	86.4917	57.6	61.4417	50.5917	51.175	51.3167	45.725	48.4	46.1	46.7417	0.753621	0.00866358	0.00185586
2114	A_73_P282486	PLD2	NM_001075827	ref|Bos taurus phospholipase D2 (PLD2), mRNA [NM_001075827]	AAGAAGAGATTTTCATCACAGACTGGTGGTTGAGTCCTGAGATTTACCTGAAGCGTCCAG	65.3917	123.017	124.692	70.8667	61.0583	57.9	84.5	78.3	66.3	61.625	70.0583	0.753189	0.023299	0.0435872
11123	A_73_P115671	PPM1H	NM_001193049	ref|Bos taurus protein phosphatase, Mg2+/Mn2+ dependent, 1H (PPM1H), mRNA [NM_001193049]	CTCAGGAGACGACATTTCTGTATACGTCATTCCTTTAATACATGGAAACAAACTGTCATG	192.858	253.125	191.317	200.625	190.567	173.758	190.325	114.592	144.608	144.158	138.808	0.752958	0.0117385	0.0160703
14532	A_73_P333636	ABHD14B	NM_001105441	ref|Bos taurus abhydrolase domain containing 14B (ABHD14B), mRNA [NM_001105441]	TTAGATGAACTTCTATGTTTTCCTGACCAGCTTGCATTCCTTCTGCTCTGCCCAGCTTCT	717.292	1319.89	719.883	675.592	531.558	507.5	613.083	589.017	696.042	584.083	465.267	0.752161	0.0127176	0.0105589
49941	A_73_P266911	LOC102398729	ENSBTAT00000037390	PREDICTED: Bubalus bubalis uncharacterized LOC102398729 (LOC102398729), mRNA	ACATCTTTATCTACATGGTAGAGAGCAACTTCAGCAGCTACCACCAGTTTCTGATGCAGG	79.075	81.5	98.225	68.8917	53.0083	70.6	64.275	60.2583	55.0833	59.6333	64.525	0.75193	0.0163949	0.00487382
14321	A_73_119091	A4GNT	NM_001192784	ref|Bos taurus alpha-1,4-N-acetylglucosaminyltransferase (A4GNT), mRNA [NM_001192784]	TTCCAGGAGGTGAGTGACCTCAAGTGTTTAAACTTCTCCTTCCTACACCCCCAAAGATTT	99.8	86.9417	99.2083	79.3333	75.1	72.2667	69.8583	62.1667	77.7583	64.1917	59.125	0.751716	0.00985178	0.0039528
5399	A_73_P089621	GIMAP1	NM_001083677	ref|Bos taurus GTPase, IMAP family member 1 (GIMAP1), mRNA [NM_001083677]	CCAAGAGATGAAGAAAATGCCTATGGTTTCCAGGAGTTCAGGTCCGCCCTGCAGGAGCGC	3897.97	3539.78	3740.78	3373.18	2218.22	1706.86	3144.68	3617.34	2887.57	3074.54	2278.53	0.751689	0.0134911	0.0249947
29792	A_73_102351	DDIT4	NM_001075922	ref|Bos taurus DNA-damage-inducible transcript 4 (DDIT4), mRNA [NM_001075922]	TACATGAAGATACTCGCTGTTCATGAATACACTTGATGTTCAAGTATTAAGACCTATGCA	2738.29	2075.4	2363.38	3564.32	2479.22	1974.55	1520.01	1883.07	2119.78	1675.44	2039.35	0.751349	0.0166626	0.0190581
5534	A_73_116944	CN789112	CN789112	gb|4123526 BARC 8BOV Bos taurus cDNA clone 8BOV_37D13 5', mRNA sequence [CN789112]	CGAGGTGTGCTTGTCTCCGAGAAATATGGTTCATGTGGTGAGTGTTACAGCAATCAGATT	343.642	286.517	254.767	201.767	238.242	252.783	238.142	164.7	153.075	177.9	192.558	0.751217	0.0132975	0.0350206
2411	CUST_793_PI427023673	ADAM2	ENSBTAG00000009408	disintegrin and metalloproteinase domain-containing protein 2 precursor [Source:RefSeq peptide;Acc:NP_776653]	CTGATTATCTGGGATTCAAAACTTGCACATTATGGCTTTCATCTGTCAAGAAAAGAAAGT	78.0667	61.325	62.7333	61.375	43.5583	43.45	48.4583	51.2	47.1833	53.0833	52.7333	0.751161	0.01107	0.00197263
2848	A_73_P053271	KIF28P	ENSBTAT00000021870	PREDICTED: Bos taurus kinesin family member 28, pseudogene (KIF28P), mRNA	AGTTTAACCAATTTAGGAAATGTCATCAGTGCTCTGGCTGATGCTGCCATGGGGAAGAAA	68.125	69.325	92.9583	91.8417	60.1667	55.575	53.6083	64.8417	68.2083	64.4167	52.875	0.750988	0.0123792	0.00705504
965	A_73_P205892	SLC39A11	NM_001076390	ref|Bos taurus solute carrier family 39 (metal ion transporter), member 11 (SLC39A11), mRNA [NM_001076390]	TTCTCTAGCGGACAGAGGCGGATCTTAGATGGAAGCCTTGGCTTTGCTGCAGGGGTCATG	142.825	158.792	157.375	107.583	73.525	89.5167	112.417	107.808	148.508	133.642	86.9417	0.750952	0.0190821	0.0490568
11753	A_73_P068896	AKAP13	ENSBTAT00000028062	PREDICTED: Bos taurus A-kinase anchoring protein 13 (AKAP13), mRNA	TTACGAGAAGAAGGTTCGTCTGAACGAGATCTACACAAAGACCGACAGCAAGTCGATCAT	544.617	660.317	528.175	401.867	365.15	462.767	556.983	308.992	373.542	399.9	358.017	0.750824	0.0115746	0.0349122
36822	A_73_P439566	NIPA2	NM_001034298	ref|Bos taurus non imprinted in Prader-Willi/Angelman syndrome 2 (NIPA2), mRNA [NM_001034298]	CACTCAGTGTCCTAGTAAGTGCCATTCTTTCTTCATACTTTCTAAATGAAAGACTTAATC	516.55	471.933	309.45	306.808	313.483	414.775	259.3	263.725	293.008	273.675	232.158	0.750515	0.0169934	0.0366004
3004	A_73_117182	NEURL1B	TC431837	PREDICTED: Bos taurus neuralized E3 ubiquitin protein ligase 1B (NEURL1B), mRNA	TCTGTCCGTGCCTTATGAAAGTGTCTGTGCACTTTTAACCCTCTTTAAGAGCAACTTTAA	108.5	120.367	119	94.1167	84.8083	83.9333	81.7167	77.1833	108.142	83.9417	75.375	0.750375	0.0112842	0.00883341
13941	A_73_P062374	OR2H1	ENSBTAT00000039058	PREDICTED: Bos taurus olfactory receptor, family 2, subfamily H, member 1 (OR2H1), mRNA	TCTCATTGTGATCACCTTATTCTACAGTTTAGTCATTGCTGTCTACCTCCAGCCCAAAAA	77.475	99.2167	98.9917	66.0333	65.9167	64.2	55.925	55.975	88.0583	63.5667	56.8083	0.750031	0.0128394	0.0232486
11077	A_73_P056366	MAGEB16	ENSBTAT00000007556	tc|GB|XM_586788.3|XP_586788.3 similar to melanoma antigen [NP9557088]	TATGCTGAAGTCAGCAAGATGAAATTGCTGGAGTTTTTGGCTAAGATCCATGGGACCAAC	79.2167	145.85	48.7583	45.575	55.5417	50.275	47.4167	38.9	44.5083	47.4167	43.6583	0.749962	0.0241059	0.0344871
3280	CUST_1441_PI427023673	HCFC2	ENSBTAG00000020933	host cell factor C2 [Source:HGNC Symbol;Acc:HGNC:24972]	CTTGCAGACTAGCAGAGTTTTGTTGCAGAGATATGGTCTATATAACTGGAGATATTTTTT	144.325	107.275	118.283	150.892	122.692	109.058	93.2333	78.8167	112.825	93.7333	73.0667	0.749892	0.0156469	0.0215603
43488	A_73_P093951	LOC511497	ENSBTAT00000042602	PREDICTED: Bos taurus arginyl aminopeptidase-like 1 (LOC511497), mRNA >gi|982979911|ref|XM_015462872.1| PREDICTED: Bos taurus arginyl aminopeptidase-like 1 (LOC511497), mRNA	TTTGACGACTTCCTCCGAGCCTACGTGGAGAAGTACAAATTCACCAGCGTGGTGGCCCAG	341.167	370.383	295.9	260.5	222.2	215.9	201.542	244.008	289.158	317.208	194.1	0.749742	0.0154417	0.0233912
4166	A_73_P091501	ENSBTAT00000055349	ENSBTAT00000055349	Bos taurus WC1-6 mRNA, complete cds	AATTACACTTCATGCTCTCTGAAGGAGGAAGCCTATATTTCGTGTGCAGACAGCAGACAG	140.258	202.058	166.042	162.65	141.917	120.108	113.367	119.225	130.725	144.058	95.4167	0.749448	0.0107984	0.00755712
23921	A_73_P062351	LOC101907137	ENSBTAT00000027579	PREDICTED: Bos taurus uncharacterized LOC101907137 (LOC101907137), ncRNA	GAGAAGAAAATAACACAATTATCAAGCCACTTCAAAGAAGATTCTTAACTATGCCACCCT	115.058	133.417	177.2	201.7	105.417	108.6	111.083	112.458	118.608	112.458	129.767	0.7487	0.0202376	0.0126343
38061	A_73_P334611	GEMIN6	ENSBTAT00000055446	PREDICTED: Bos taurus gem nuclear organelle associated protein 6 (GEMIN6), transcript variant X4, misc_RNA	TCCGAAGAAAATCTATGATGATAAATTTTTCTCGTCTAGTTAGCACGCAGGGAATAAAGG	76.1167	90.7583	82.5083	59.5	53.7417	75.5	54.85	47.55	72.95	53.7583	51.2	0.748617	0.0109927	0.0260869
3100	A_73_P088261	DLX6	ENSBTAT00000028605	gb|PREDICTED: Bos taurus distal-less homeobox 6-like (DLX6), mRNA [XM_001254126]	AGAGAGAGAGACTGGTTTCTAAGCCAGTGCTCCTGAAGCCTCTCACTGTAAGGATATTTT	83.3917	103.975	85.525	108.758	69.3083	98.2167	70.15	63.475	71.875	70.6583	62.2917	0.748568	0.0145839	0.0124162
1979	CUST_1908_PI427023673	BTBD3	ENSBTAG00000019304	BTB (POZ) domain containing 3 [Source:HGNC Symbol;Acc:HGNC:15854]	ATGAAATTGACTTGGCTGCTGACACGGTCTTGGCCACTCTTTATGCTGCCAAAAAGTACA	76.2	244.4	85.4833	101.275	73.7667	62.5167	85.1833	75.1417	66.9333	64.7417	66.7917	0.748175	0.0112086	0.0195192
29	CUST_728_PI427023673	GLS2	ENSBTAG00000009284	glutaminase 2 (liver, mitochondrial) [Source:HGNC Symbol;Acc:HGNC:29570]	GTGTATATATACACAGAAGAGGGAGCTATGTACCAGGCTTTAGTAGTCTGGAGACTTCCC	117.017	114.442	132.792	117.433	78.7917	91.325	101.558	76.7167	114.092	98.9167	76.4	0.747934	0.0120876	0.00838108
3792	A_73_109375	TC474698	TC474698	Ovis canadensis canadensis isolate 43U chromosome 3 sequence	TGTGCTTTTGCCACTATTTCCTGTTACTTTAGCCTTTGTTCCTTTGATCTAGAACTAAGC	85.725	127.942	97.8583	70.9833	60.375	98.375	52.875	72.0833	84.5083	73.3833	56.6833	0.747833	0.0116875	0.0491379
12973	A_73_P116761	RARRES2	DV787857	gb|Hw_liver_62_050822_F09 Bos taurus CF-24-HW liver cDNA library Bos taurus cDNA, mRNA sequence [DV787857]	TTCCCCAAATTTGGCCCCCTTGGAGGGGGAGAGGGGAAATTTGTGAGGGTTAAATTTTTT	142.933	118.108	102.883	118.308	109.508	128.117	67.7917	71.9917	96.9833	81.6167	87.7417	0.747571	0.0149849	0.034432
14098	A_73_P084486	MLLT1	ENSBTAT00000002936	gb|Bos taurus myeloid [NM_001192025]	TGATCGAGGAGACCGGTCACTTCAACGTCACCAACACCACCTTCGACTTTGACCTCTTCT	139.642	123.408	130.317	107.9	88.3917	97.0667	90.75	88.7	122.125	96.475	87.3083	0.747436	0.0133045	0.00731772
17843	CUST_2435_PI427023673	FAM160B2	ENSBTAG00000014361	family with sequence similarity 160, member B2 [Source:HGNC Symbol;Acc:HGNC:16492]	AAGAATTCTGCAAGGAGCTGGCTGCCATTGCTTTCGTCAAGTTCCCCCCACACGGTCCTC	197.583	141.975	108.375	129.267	110.308	124.183	109.892	68	135.692	96.8833	86.0667	0.747418	0.0149126	0.038145
17191	A_73_P424141	IL16	NM_001075253	ref|Bos taurus interleukin 16 (lymphocyte chemoattractant factor) (IL16), mRNA [NM_001075253]	TTTCTGACTGCATCAAAAATCTCTTTAGCCCCATCATGAGTGAGAACCACAACCACGTGC	162.067	173.25	202.783	168.917	126.875	103.467	119.892	149.117	189.875	158.458	89.8833	0.747096	0.0126744	0.0354944
29030	A_73_P118481	BEX2	NM_001077087	ref|Bos taurus brain expressed X-linked 2 (BEX2), mRNA [NM_001077087]	GGTGTTAAACTTGTTTCTTGCGCGTTTCCTATTACCAGCTTCTAACTGAATGTTCTGTTT	1090.92	696.217	1278.16	811.6	665.925	702.783	657.617	918.292	697.925	696.9	579.842	0.74706	0.0135482	0.0244858
1923	A_73_P119926	FE018891	FE018891	gb|C0009512B18.Q1KM13R KN510 Bos taurus lymphocytes [FE018891]	GAGTCTCTTTTCTCTGGAAGAAAGGAAAAAGTGATGCATGCTCTCTCTGACAAAGAGTTC	83.0083	85.4917	79.0417	96.85	67.55	70.325	62.5	56.3167	67.0083	67.3083	52.2917	0.746819	0.0134053	0.00208566
1089	A_73_P136186	CX955264	CX955264	gb|UMC-bof_0B02-009-e09 Ovarian follicle pre-ovulatory bof Bos taurus cDNA 3', mRNA sequence [CX955264]	GCTGCTTCTTCTTCATCCACATCAGTTGCACACACTGATGGATAAAAATGTACTGCTCCT	54.1167	104.917	49.1417	97.5	48.3417	50.5833	51.5167	53.8917	62.9083	45.475	54.8167	0.74676	0.036775	0.0378538
38024	A_73_P083616	ENSBTAT00000000317	ENSBTAT00000000317	Bos taurus RUN and FYVE domain containing 1, mRNA (cDNA clone MGC:142675 IMAGE:8388154), complete cds	CATGTTTCTCTGTAAGATGTTAACGCAAAAACCTGAACAAGCCTGTACAGTTTTTATTCA	163.667	154.025	147.183	150.267	108.242	131.425	116.117	94.3917	116.783	129.558	106.758	0.746664	0.0108898	0.0023784
2390	CUST_467_PI427023673	SZT2	ENSBTAG00000005580	seizure threshold 2 homolog (mouse) [Source:HGNC Symbol;Acc:HGNC:29040]	ACTGAATGTCCTCGAATCATGGGTCTAGAAGGTTGCCCTCTTGAAATCTTGGCCAGCCCT	163.242	236.333	154.717	199.625	135.233	147.975	157.292	107.325	134.083	161.325	123.017	0.746492	0.0127828	0.0115327
1440	A_73_P077796	LOC540312	ENSBTAT00000011843	PREDICTED: Bos taurus protein DDX26B (LOC540312), transcript variant X3, mRNA	TCTGGCAGTAAAAGCTGGCTTTGCCCTGTTTTCTTTGAAAGTACTAACTAGTTGTTTTTT	159.175	152.483	226.875	150.325	131.667	120.883	114.558	113.7	175.192	136.158	68.9167	0.745785	0.0105402	0.0321887
44608	CUST_2089_PI427023673	CAMK2A	ENSBTAG00000020087	Bos taurus calcium/calmodulin-dependent protein kinase II alpha (CAMK2A), mRNA. [Source:RefSeq mRNA;Acc:NM_001075938]	TTATCAGGCTGGCAGTATCTGGACTTTATCTTGCTTGCCTCCCAAACTGAGATCCTTTCT	71.125	86.1083	77.25	110.475	55.15	69.925	57.55	61.3167	82.7667	53.6083	64.0667	0.745741	0.0143731	0.0133575
53359	A_73_P044406	ZNF383	NM_001102232	ref|Bos taurus zinc finger protein 383 (ZNF383), mRNA [NM_001102232]	ACTATTTCTAGGTTTTCCAGGTTTTGACTGTTATGAATAAAGCTGCTGTGAGCATTTGGG	274.858	394.6	274.25	277.542	311.175	192.492	188.017	203.792	237.625	205.717	266.117	0.745233	0.00964964	0.0246777
1862	CUST_272_PI427023673	MAD1L1	ENSBTAG00000002474	Bos taurus MAD1 mitotic arrest deficient-like 1 (yeast) (MAD1L1), mRNA. [Source:RefSeq mRNA;Acc:NM_001102044]	CTGAAGGAGGTCTTCCAGACCAAGATCCAGGAGTTCCGGAAAGTGTGCTACACGCTGACG	63.675	91.5667	121.625	81.2167	57.1583	51	72.225	60.85	85.0333	67.1583	61.175	0.744799	0.0138617	0.0279222
10978	A_73_P297766	TMEM38A	NM_001083463	ref|Bos taurus transmembrane protein 38A (TMEM38A), mRNA [NM_001083463]	AGTTTAGATCTTTTGTGTTTGTGGCTTGGAGAGCCCCACAAGTTACCTGGAACAAAGGAG	85.85	104.558	88.3167	64.3167	57.0417	72.7833	60.2583	56.8583	80.4583	66.475	55.8333	0.74456	0.0121419	0.0182
9313	CUST_633_PI427023673	LOC107131164	ENSBTAG00000006662	PREDICTED: Bos taurus ADAMTS-like protein 5 (LOC107131164), transcript variant X2, mRNA	TAAAGTCAGCATATGTCTCCTCTTGCCATAGTTTCCAGGGAGCTAGGCACTGTTTGTCTT	90.5083	92.375	96.0167	76.375	62.4333	71.8083	63.8167	67.6	78.9333	65.8083	57.5833	0.744292	0.0109174	0.00358717
21236	A_73_P070976	HECTD4	ENSBTAT00000011545	PREDICTED: Bos taurus HECT domain containing E3 ubiquitin protein ligase 4 (HECTD4), transcript variant X7, mRNA	TAGTTTAGTTCCCAGACAGCTCATGTCTCATTTGATCTTCCTGGACATTTTCCTTCGTGG	97.9583	105.808	91.1	65.5583	69.3917	81.0583	46.9833	69.0667	76.9167	73.0667	50.2583	0.744044	0.00905776	0.0314554
35225	A_73_P052691	OFD1	NM_001192637	ref|Bos taurus oral-facial-digital syndrome 1 (OFD1), mRNA [NM_001192637]	TCTATTACATCTTTTTAAAATCAGTCCTGAATCCAGTCTCTACAAGTCACTGATTTCAGG	191.808	179.708	214.433	124.617	141.458	146.417	132.217	113.192	147.025	148.042	100.983	0.743797	0.00935345	0.0273346
3287	A_73_P486258	LOC783140	BC122854	Bos taurus cDNA clone IMAGE:8237373	TTATGGCTGTGGCTACTTCCGTCCCTCTTTCTATGGGAGATACTCGTCATCTAGATTCTT	77.625	92.4917	87.4667	122.583	70.1083	60.6167	61.4	67.7333	81.3	76.6333	63.3083	0.743755	0.0168734	0.00623407
720	A_73_P327596	STARD3	NM_001193143	ref|Bos taurus StAR-related lipid transfer (START) domain containing 3 (STARD3), mRNA [NM_001193143]	AGATTTAAAACTTCTTTCTTTGACATCTTTGTCCTGGCCTTCTTCCGCTTCTCCGGACTG	123.433	204.55	166.808	129.367	106.775	107.025	123.508	99.7833	152.783	135.475	73.9	0.743609	0.0137785	0.0391727
23065	A_73_P469303	ATG2A	NM_001205966	ref|Bos taurus ATG2 autophagy related 2 homolog A (S. cerevisiae) (ATG2A), mRNA [NM_001205966]	TTTTGCCGAATTTGATGCCACCGTGGATGGGTCCTTCGGCTCCCATGACTTGCACCGTCT	139.017	114.142	99.7167	98.1833	89.7833	103.842	67.65	63.7417	98.5	98.85	60.125	0.743315	0.0130968	0.0263007
2123	A_73_P373101	PRKD1	ENSBTAT00000016995	gb|PREDICTED: Bos taurus protein kinase D1 (PRKD1), mRNA [XM_612625]	TGCAAAGATTGCAGATTCAACTGTCATAAACGCTGTGCACCAAAAGTGCCCAACAACTGC	46.85	101.317	64.8167	62.8167	42.0417	43.7167	47.0667	43.5333	47.025	51.6917	57.2667	0.743128	0.00959465	0.0160221
53252	A_73_P321251	NOSTRIN	NM_001046257	ref|Bos taurus nitric oxide synthase trafficker (NOSTRIN), mRNA [NM_001046257]	AACATATTTCTGTTTTTGGCCAAACCTTGACCACATGCCACACACAGATTCACTGTGCCA	186.892	90.6583	83.1833	83.1333	84.0917	64.6	59.275	60.7083	77.3583	66.6167	68.75	0.742655	0.0119604	0.0116621
42327	A_73_P267821	TLE1	NM_001098020	ref|Bos taurus transducin-like enhancer of split 1 (E(sp1) homolog, Drosophila) (TLE1), mRNA [NM_001098020]	TGAATACGATTTGTGCACAAGTCATCCCATTTCTGTCTCAGGAACATCAACAGCAGGTGG	283.008	318.808	241.825	182.3	188.158	278.533	180.692	204.25	174.292	179.183	149.008	0.742409	0.010938	0.0452964
3425	A_73_P277536	C18H19orf40	NM_001046062	ref|Bos taurus Fanconi anemia-associated protein, 24 kDa (C18H19orf40), mRNA [NM_001046062]	TATTCAGTTGGTTCAAGAGCAAACCAGAGAGCCCAGTAAAAACCCTTTTCTCAGGAAGAA	264.358	331.342	267.2	262	186.633	190.617	240.733	207.475	273.85	211.342	166.8	0.742387	0.0105016	0.0108944
11378	A_73_P036811	DPH3	NM_001113299	ref|Bos taurus DPH3, KTI11 homolog (S. cerevisiae) (DPH3), mRNA [NM_001113299]	GCCAGAATGTGAGCATTTTATTACTAACTGATAAATGTTTTGTACACTCATTGGGGGTTT	186.975	154.933	124.483	122.592	121.308	120.6	112.558	100.092	101.325	93.3917	96.4333	0.742109	0.0101458	0.006529
11667	A_73_P038021	ILDR2	NM_001102073	ref|Bos taurus immunoglobulin-like domain containing receptor 2 (ILDR2), mRNA [NM_001102073]	GCCTGAAGGATAGATTTTGCTTAAATCTCAAATCTAGGACTCTCTGGATTTCATAATTTG	400.225	461.025	363.808	256.225	255.1	300.675	278	350.575	321.475	203.608	211.908	0.742061	0.0106594	0.0415809
3674	A_73_112579	LRTOMT	NM_001024545	ref|Bos taurus leucine rich transmembrane and 0-methyltransferase domain containing (LRTOMT), mRNA [NM_001024545]	AACTTTCTTCAACCTGAGTGTCCTCTATCTCCATGGCAACAGCATCCAGCGCCTTGGAGA	130.45	162.375	145	241.375	137.142	89.425	101.6	127.375	136.692	142.467	103.408	0.74051	0.022425	0.0212888
16424	A_73_P072596	FBXL6	ENSBTAT00000001141	ens|F-box and leucine-rich repeat protein 6 Fragment [Source:UniProtKB/TrEMBL;Acc:Q7YRA5] [ENSBTAT00000001141]	AGCCTTGAGGAGCTCTGCCTTGCTAGCTCCACCTGTAACTTTGTGAGCAACGAGGTCCTG	146	119.867	137.483	103.383	94.8417	112.625	78.55	85.2583	119.808	100	62.8167	0.739973	0.00918509	0.0217933
25951	A_73_P489228	DARS2	NM_001102222	ref|Bos taurus aspartyl-tRNA synthetase 2, mitochondrial (DARS2), nuclear gene encoding mitochondrial protein, mRNA [NM_001102222]	TTTACTCAGATCGACATAGAGATGTCCTTTGTAGACCAGACGGGCGTCCAGAGTCTAATT	92.5083	100.8	137.133	73.05	94.2917	84.2167	56.8583	62.7	87.1333	72.575	54.6833	0.739397	0.0126404	0.0372963
2907	CUST_211_PI427023673	AMIGO2	ENSBTAG00000002025	Bos taurus adhesion molecule with Ig-like domain 2 (AMIGO2), mRNA. [Source:RefSeq mRNA;Acc:NM_001205786]	TCCGACTCAGATTCAGTCAATTCAGTGTTTTCAGACACACCCTTTGTGGCGTCCACTTAA	239.992	206.233	181.65	210.883	180.483	160.825	130.675	129.583	235.142	170.117	99.8917	0.739312	0.0115004	0.0413797
3244	A_73_P137961	WDR66	XM_616882	gb|PREDICTED: Bos taurus hypothetical LOC536738 (WDR66), mRNA [XM_616882]	TAGAAGCTGAGACCCTGAACTCAAGCCCATCTCTGAGTGTAGGGTCTCGGAGCAACCTCC	50.825	79.9167	54.125	297.5	57.1583	53.5333	41.15	53.2833	48.45	43.25	50.5333	0.73918	0.0183389	0.0382465
4571	A_73_P084266	LDLR	NM_001166530	ref|Bos taurus low density lipoprotein receptor (LDLR), mRNA [NM_001166530]	ATTTTGGACGGATGTTATCAACGAAGCCATTTTTAGTGCCAACCGCCTCACAGGTTCAGA	86.0917	115.825	81.3333	71.1667	71.8083	51.6917	60.775	59.7333	77.6167	72.0167	54.55	0.739158	0.0124057	0.0116794
340	CUST_2016_PI427023673	PLEC	ENSBTAG00000011922	plectin [Source:HGNC Symbol;Acc:HGNC:9069]	TATGACATTGATGAGGCCATTGCCAAGAGCCTCATTGACCGCTCGGCACTGGACCAGTAC	99.4917	148.05	134.025	75.225	87.9	93.7583	86.1667	69.55	98.55	87.625	60.2583	0.739069	0.0118598	0.0469366
4717	A_73_P311301	LRPAP1	NM_001080225	ref|Bos taurus low density lipoprotein receptor-related protein associated protein 1 (LRPAP1), mRNA [NM_001080225]	TTTGAAGTTGTCCGACCTCCACACTGATCTGAAGATTCAAGAGCGGGATGAATTCAAGTG	328.492	294.108	350.392	349.575	242.292	174.1	209.342	306.117	334.65	286.267	175.6	0.738936	0.011245	0.029377
18569	A_73_P073356	MTBP	NM_001193177	ref|Bos taurus Mdm2, transformed 3T3 cell double minute 2, p53 binding protein (mouse) binding protein, 104kDa (MTBP), mRNA [NM_001193177]	TCATTCCCTTTGGATGATTATAAATTGGACGGATCTATTATATACCACTTCCTTCCTTAG	196.208	147.308	134.4	203	153.65	132.525	123.883	84.3	152.833	132.075	95.0583	0.738929	0.0140455	0.0313547
30639	A_73_P043831	CTCFL	NM_001123365	ref|Bos taurus CCCTC-binding factor (zinc finger protein)-like (CTCFL), mRNA [NM_001123365]	TACTGAGTCATATTTTTCTTCTTAGCACAGCAACTGCCTTTGCTGTGAACTCTTCCCCTC	60.9	87.75	52.8667	71.4417	41.525	46.5167	49.0583	44.8167	57.4917	52.8167	51.2	0.738718	0.010947	0.00762196
15725	CUST_2134_PI427023673	OOEP	ENSBTAG00000019600	Bos taurus oocyte expressed protein homolog (dog) (OOEP), mRNA. [Source:RefSeq mRNA;Acc:NM_001077869]	GATGAAGTATAGTGGTTTGATTATTTTGCTTCAAACCTGAGTTTGTAGTGCCATTCTAGT	121.8	73.9583	75.9583	70.2917	71.3667	67.6417	51.6	55.6333	64.35	50.1	53.4667	0.73869	0.0114112	0.00935263
14106	A_73_102628	SLC37A3	NM_001075284	ref|Bos taurus solute carrier family 37 (glycerol-3-phosphate transporter), member 3 (SLC37A3), mRNA [NM_001075284]	TCACTACAGGAATTAATGATTTTTATTTATCCGCTGCTGTCCATGAATGTACTGAATGGC	123.45	92.3083	120.858	125.208	65.9833	93.0833	71.6583	89.125	116.858	106.325	59.7	0.738592	0.0125814	0.0324427
843	CUST_1549_PI427023673	NR2F2	ENSBTAG00000018007	Bos taurus nuclear receptor subfamily 2, group F, member 2 (NR2F2), mRNA. [Source:RefSeq mRNA;Acc:NM_174402]	CTGAACTGTTTGGTCGAGTCTTTGTGTGTTATATTCCAAGGAAATTGAAAGTATTCAGAA	44.8167	64.5333	125.192	65.6917	42.7	56.7167	50.75	47.1167	50.05	41.1583	48.0333	0.738396	0.0137164	0.0251929
4028	A_73_P163432	DY466503	DY466503	gb|1608412 MARC 11BOV Bos taurus cDNA 5', mRNA sequence [DY466503]	CTGGCCAAAATCTTGGCTTTCTCTACCCACTGAAGCCGAATAAAAAATAGAATTTGGAGG	118.45	214.833	136.508	178.992	130.458	156.292	103.775	93.125	120.733	132.508	87.3	0.738149	0.0128898	0.0373701
50940	A_73_P065841	NT5C3L	ENSBTAT00000015224	ens|5'-nucleotidase, cytosolic III-like [Source:RefSeq peptide;Acc:NP_001068983] [ENSBTAT00000015224]	ACAACAAGAACAGCTCTGTGTTCGAGAACTCCAATTACTTCCAGCAGCTTCAGGGCAAAA	281.317	242.9	308.458	229.342	200.65	165.075	169.917	213.258	219.058	285.517	127.033	0.737484	0.0101801	0.0309749
40701	A_73_109633	GPR39	NM_001143744	ref|Bos taurus G protein-coupled receptor 39 (GPR39), mRNA [NM_001143744]	ATATGGTAAGCCTGGCTTGCTCCGACATCCTGGTCTTCCTCATCGGCATGCCCATGGAGT	77.3167	82.0417	132.167	85.3667	73.35	59.35	55.0333	70.8667	84.875	61.9833	58	0.737337	0.0108044	0.011903
17591	A_73_P037791	HES6	NM_001075949	ref|Bos taurus hairy and enhancer of split 6 (Drosophila) (HES6), mRNA [NM_001075949]	TGTCATCGATGGTTACAATTGTGTTAAATAAAGCATTCTGGAGACTTAGTTACCCTTCTG	141.95	93.625	74.0167	64.5583	64.2667	88.75	63.2917	48.2167	81.675	58.3583	49.9917	0.737327	0.0121275	0.0466227
1674	A_73_P101761	AJ006577	AJ006577	gb|Bos taurus mRNA for T-cell receptor beta chain variable segment, clone IC70. [AJ006577]	TGAAAATGGAGATATCCCTGATGGATACACTGCCTCTCGAGAAGAGAAACCAAACTTCCC	125.05	140.908	136.058	138.008	98.55	86.7083	102.225	102.867	103.433	125.55	79.8417	0.73657	0.00824312	0.00369668
4027	A_73_P244795	COX19	NM_001109966	ref|Bos taurus COX19 cytochrome c oxidase assembly homolog (S. cerevisiae) (COX19), mRNA [NM_001109966]	TGACACTTGTACAGTCAGATGTTTAGTTTCAAGAAGTCATCTGCTGTAACCGAGGAGCGG	66.85	66.4417	96.7833	224.042	51.9333	62.3417	59.5667	60.2333	87.0583	72.1417	49.5917	0.736513	0.0174801	0.0372928
50545	A_73_109630	FAM124A	NP13358639	PREDICTED: Bos taurus family with sequence similarity 124 member A (FAM124A), mRNA	TTCTCCAATCTGGACATGGACATCCAGTTTTCCCTCAAGAGACTGCCCTGTGACCAGACT	101.592	99.9667	95.2333	66.6	92.5167	70.6	61.425	60.5167	71.4417	64.8583	61.2	0.73605	0.0118014	0.0241147
20451	A_73_P490923	A_73_P490923	A_73_P490923	Ovis canadensis canadensis isolate 43U chromosome 14 sequence	ACGACTTTCCTTGGACTTCAGATTTTTCACGTCTCCTGTATCATGAAGAACCTTCCTTGA	121.183	87.7917	65.3833	148.817	70.5167	81.2	68.8917	80.5167	75.2	67.0833	81.1833	0.736024	0.023259	0.0375563
42630	A_73_P356271	LPAR2	NM_001192235	ref|Bos taurus lysophosphatidic acid receptor 2 (LPAR2), mRNA [NM_001192235]	TTCTTCTACAACAACAGTGGCAAGGAGCTCAGCTCCCACTGGCGGCCCAAAGATCTGGTC	81.35	89.3	85.825	63.1083	55.4583	47.4	51.85	57.3583	84.8917	71.8417	56.2333	0.735972	0.0145071	0.0281373
2464	A_73_P048146	GSTA1	NM_177515	ref|Bos taurus glutathione S-transferase alpha 1 (GSTA1), mRNA [NM_177515]	CACGTATAAAATCACGATCTCCTCCTAGAATGTGTTTCAGACCTAAACATAAATAAAAGG	89.9583	84.0417	63.2583	85.0333	56.05	67.8583	60.2333	60.3917	67.4	56.525	59.0667	0.735633	0.0120268	0.00649166
6402	A_73_100167	ENSBTAT00000026476	ENSBTAT00000026476	ens|TRM2 tRNA methyltransferase 2 homolog A (S. cerevisiae) [Source:HGNC Symbol;Acc:24974] [ENSBTAT00000026476]	TAAACAAGTGCGGAACTGCCAGTGTTTGTGATATGAACCTGGGGGGCAGGCCCCGAAAGG	120.758	130.875	168.233	119.133	90.9333	90.8333	103.633	84.475	132.333	96.85	88.4083	0.735474	0.00895499	0.00773088
41952	A_73_105032	MMP23B	NM_001038556	ref|Bos taurus matrix metallopeptidase 23B (MMP23B), mRNA [NM_001038556]	TGGCCCTGGGCGAAGCGCACCTGAGCATCATCGCCAATGCCATTAACGAGGGCACCTACA	112.583	104.125	117.083	79.1	71.9833	97.5583	62.0667	68.9	98.3083	72	69.7583	0.735448	0.0127564	0.0203666
51432	A_73_P052306	CD8B	NM_001105344	ref|Bos taurus CD8b molecule (CD8B), mRNA [NM_001105344]	TAACAGTCACTATGAGTTTCTGGCCTACTGGGAGTCCAAAAAGACTGTGTATGGCAAGGA	488.367	520.7	582.783	585.275	283.6	320.158	365.233	459.775	560.933	522.967	363.892	0.735294	0.01396	0.0318916
14779	A_73_P488053	A_73_P488053	A_73_P488053	Unknown	CATTCACCTTCCTCTTTTGGGAAGCATTTTTCCATTATGTGTTCACAACACTAATGTTAA	1851.17	2315.19	2461.07	1539.98	1279.12	1437.24	1444.74	1749.25	1527.81	1899.98	1194.02	0.734845	0.0112575	0.0196085
29357	A_73_P360481	ZNF180	NM_001075644	ref|Bos taurus zinc finger protein 180 (ZNF180), mRNA [NM_001075644]	TCAAAATAGTGACTGTGGACTTCACTCAGGAAGAAGAAGGCACTTTGAGCTCTGCTCAGA	142.708	140.65	118.992	127.033	107.792	115.533	95.1333	80.1167	114.7	88.1	81.3167	0.733759	0.00823624	0.00531719
51102	A_73_P066766	ATP2C2	ENSBTAT00000061207	tc|Rep: PREDICTED: calcium-transporting ATPase 2C2 - Macaca mulatta, partial (22%) [TC442217]	TTTAACCGGATTGGCCTCGTCTGTGTTCATCTTGTCAGAGCTCTTCAAGCTGTGTGAAAA	89.5833	100.058	92.5833	69.9583	57.1583	68.4417	61.8	66.85	88.125	60.1	61.975	0.73357	0.0110675	0.0123346
1969	A_73_P256601	POLDIP2	NM_001098103	ref|Bos taurus polymerase (DNA-directed), delta interacting protein 2 (POLDIP2), mRNA [NM_001098103]	ATGAGCTCTTTGAAAGATTTCTCCTGTATGACCAGACAAAAGCACCCCCTTTTGTGGCTC	228.658	222.033	260.408	206.867	154.192	129.9	148.042	209.825	252.642	203.5	106.658	0.73289	0.012954	0.044529
13655	A_73_P040616	PCP4L1	NM_001110445	ref|Bos taurus Purkinje cell protein 4 like 1 (PCP4L1), mRNA [NM_001110445]	GAGCAGAGTTGGAATAACCACTCTGTGTGATTTTAGCATGTGTAATAATTATGAGAACAA	144.275	147.267	113.292	101.45	102.367	113.367	92.05	81.85	104.708	87.8667	62.1167	0.732557	0.00741005	0.0173283
3742	A_73_108131	KCNJ16	NM_001076294	ref|Bos taurus potassium inwardly-rectifying channel, subfamily J, member 16 (KCNJ16), mRNA [NM_001076294]	TATATATAAACAGAGCTTTTGAAGAATGTGACACCTGTCTTTGATGGTGATGAAAGGTAA	97.5167	80.2667	70.775	74.75	63.2167	42	66.925	68.8417	57.3917	56.1917	51.3583	0.73242	0.00925114	0.00642442
27920	A_73_P166922	ACSS3	NM_001102137	ref|Bos taurus acyl-CoA synthetase short-chain family member 3 (ACSS3), mRNA [NM_001102137]	CCAGTTAGCACTGTTGCCAAGTGCCTGTATCATGCTCATTATTATATAAATTTTCCAGAA	672.692	742.092	511.958	549.475	353.775	538.708	576.425	462	561.967	383.008	267.558	0.732331	0.0095678	0.0349715
3660	A_73_P353626	XPC	NM_001205908	ref|Bos taurus xeroderma pigmentosum, complementation group C (XPC), mRNA [NM_001205908]	TTCCACAAAGGCTACTGCCATCCCATAACCGACGGCTACGTGGTCTGCGAGGAGTACAGA	585.417	563.442	588.592	508	406.933	362.117	332.017	469.1	443.917	579.392	380.767	0.732184	0.0105908	0.0130759
4284	A_73_P052831	ZNF792	ENSBTAT00000017105	PREDICTED: Bos taurus zinc finger protein 792 (ZNF792), mRNA	GAAAACCTTCAGACGAAGTTCTAATCTGAGGCAGCATCGGAAAGTTCACAAACCAGATAA	159.533	167.483	119.183	170.95	132.7	130.767	126.917	74.25	117.225	104.092	97.5333	0.731845	0.0100242	0.0161792
9746	A_73_P030111	CCBL1	NM_001077978	ref|Bos taurus cysteine conjugate-beta lyase, cytoplasmic (CCBL1), mRNA [NM_001077978]	ACCAGAAGTTCTTTGACCACTATATCCGCTTCTGTTTTGTGAAGGATGAATCCACGCTCC	281.658	193.433	206.65	302.008	147.675	122.4	178.742	226.108	195.108	238.583	150.533	0.731187	0.0104252	0.0367363
42097	A_73_P033361	C26H10orf125	NM_001076278	ref|Bos taurus protein fucU homolog (C26H10orf125), mRNA [NM_001076278]	TGAAAATGATGCAAAAGTGCGGTGGCGTGCCCAACGTTGGGTCCAAAGCTTTAAACAATA	4273.54	4798.6	4573.54	4227.41	4892.03	2970.14	2184.71	2475.76	2893.98	3952.04	4142.53	0.730767	0.0147107	0.0394847
19446	A_73_P072361	CACNA1E	NM_001191123	ref|Bos taurus calcium channel, voltage-dependent, R type, alpha 1E subunit (CACNA1E), mRNA [NM_001191123]	TTCATCTTCCATAAGGGATCATACCTCCGCAATGGTTGGAATGTCATGGACTTCATCGTG	191.525	144.683	94.9083	85.6167	82.45	114.05	97.7917	87.7833	85.7667	57.675	83.55	0.730609	0.0166573	0.0380037
1699	A_73_P184657	NUPL2	NM_001077923	ref|Bos taurus nucleoporin like 2 (NUPL2), mRNA [NM_001077923]	TTTTGATTCTGGAGAGTCTGCTAGCAAGAACAGGGGATTTGGCTTATCTCAGAACCCATT	269.7	351.558	209.883	165.017	199.758	250.067	196.042	155.375	139.275	131.542	160.867	0.729938	0.00957544	0.0476385
45927	A_73_P087521	BEND4	NM_001193035	ref|Bos taurus BEN domain containing 4 (BEND4), mRNA [NM_001193035]	GATCACCAGCCTTCCCAGGATGAAGTCTTCAATAAAAATTCCCAGGATGGATCTGGTGAT	105.617	101.275	118.092	70.2583	61.6833	78.325	66.9	86.5583	80.7417	70.075	70.6583	0.729541	0.0115314	0.0172162
4147	CUST_880_PI427023673	MET	ENSBTAG00000006161	Bos taurus met proto-oncogene (hepatocyte growth factor receptor) (MET), mRNA. [Source:RefSeq mRNA;Acc:NM_001012999]	CCACTTGATTTCATATGGGAAAGTGAAGCAATGCATTTTGAAGACTTCTTAATGACAGAA	78.9917	94.8667	98.8583	63.225	63.4167	48.9083	68.475	51.1833	85.9083	60.0917	55.15	0.728978	0.00989413	0.0229533
3654	CUST_1099_PI427023673	GRB10	ENSBTAG00000017086	Bos taurus growth factor receptor-bound protein 10 (GRB10), mRNA. [Source:RefSeq mRNA;Acc:NM_001192586]	TTAGTTGACAAGACACACTCTACTTATTTCCCATGAAGTGTCTACTTAGACAAATGAAGA	78.35	122.583	86.2417	101.158	62.1917	80.15	56.225	63.8417	93.6333	78.6417	61.675	0.728709	0.0102075	0.0173126
17000	A_73_115880	PPARD	NM_001083636	ref|Bos taurus peroxisome proliferator-activated receptor delta (PPARD), mRNA [NM_001083636]	TGCCGTCAAGTTCAATGCCCTGGAACTTGATGACAGTGACCTGGCTCTCTTCATCGCGGC	231.708	100.575	79.3167	60.6833	86.2833	70.6417	57.3917	55.925	76.1083	59.35	55.75	0.728489	0.0157248	0.0385067
5305	A_73_P039996	FKBP6	NM_001102209	ref|Bos taurus FK506 binding protein 6, 36kDa (FKBP6), mRNA [NM_001102209]	ATTGCTTTGTGTATTTTGTAGGGCTCTCAGTTTTGAAAAGGGAGAATTATGTTACAGATG	82.1917	76.4833	54.6	104.492	48.9833	55.6333	58.4083	66.5	47.35	54.6917	68.65	0.728073	0.0105132	0.0199628
42241	A_73_P334221	BTG2	XM_586687	gb|PREDICTED: Bos taurus B-cell translocation gene 2, anti-proliferative-like (BTG2), mRNA [XM_586687]	CGGGAACTTCAGGTCCTTGATTATTGCCTTCTTTTTAAAAGCACACACTCCTCTCCAACT	141.267	155.317	177.692	153.883	120.858	116.742	79.6167	105.483	161.783	146.233	79.9917	0.727644	0.00947814	0.0277999
2265	A_73_P413096	ANKRD22	NM_001081579	ref|Bos taurus ankyrin repeat domain 22 (ANKRD22), mRNA [NM_001081579]	TATGGCTGCACTGCACTACACTATGCCTGTGAAATGAAAAACCAAACGCTCATTCCTCTG	83.9417	96.3667	129.325	166.692	95.9667	90.85	89.6833	66.3	74.725	98.0833	65.5833	0.726738	0.014383	0.0245758
32988	CUST_690_PI427023673	NXPH1	ENSBTAG00000006924	Bos taurus neurexophilin 1 (NXPH1), mRNA. [Source:RefSeq mRNA;Acc:NM_001034762]	CTGGCTCTGCTCCAAGCCCTTTAAGGTGATCTGTATTTACATTTCCTTTTATAGTACAGA	102.933	101.675	87.625	111.667	78.5667	94.475	69.15	65.6167	85.3417	69.95	55.6833	0.726535	0.00872936	0.00759765
2546	A_73_103295	NEDD1	TC392482	PREDICTED: Bos indicus neural precursor cell expressed, developmentally down-regulated 1 (NEDD1), transcript variant X2, mRNA	TCCCAAAGATTTAAAATATACCTTGTATATAGCACTCCTGCTCAATTTTAACTTTTGAGA	104.917	100.85	124.325	75.9	71.525	64.1667	76.1833	68.55	97.4167	79.5583	65.275	0.726084	0.0103755	0.0139592
8568	A_73_P289016	SMC1A	NM_174614	ref|Bos taurus structural maintenance of chromosomes 1A (SMC1A), mRNA [NM_174614]	TTTGACCGCTTCAATGCCTGTTTTGAATCGGTGGCCACCAACATTGATGAGATCTACAAG	110.833	163.542	114.817	99.7917	91.6833	114.292	82.025	69.325	103.358	86.8083	59.575	0.725942	0.00605409	0.0197629
8082	A_73_P282676	CHST1	NM_001083648	ref|Bos taurus carbohydrate (keratan sulfate Gal-6) sulfotransferase 1 (CHST1), mRNA [NM_001083648]	TGGACCTTGTTTATTTCTTCCAGTCTGTGGCAACGCTGTCTGTCTGTCTGTCTGAGTTTT	3716.77	3793.13	2886.82	2101.07	1863.03	3356.18	2312.74	2557.57	2249.26	1644.54	2027.27	0.725754	0.0107481	0.0496827
9812	A_73_P044346	ENG	NM_001076397	ref|Bos taurus endoglin (ENG), mRNA [NM_001076397]	AGTCCACAAGACTGTCTCCACACGCCTGAACATCATCAGCACCAGCCTGCATGACAAAGG	193.033	169.775	204.792	184.508	126.342	124.542	152.675	152.525	174.175	128.392	106.617	0.725175	0.00842801	0.00536572
29781	A_73_P079151	TCRA	ENSBTAT00000000555	ens|hypothetical protein LOC785621 [Source:RefSeq peptide;Acc:NP_001091944] [ENSBTAT00000000555]	TATAAACCTAAACTCCCAAAACCTGTCAGTGATAGTGTTCCGCATCCTCCTCCTGAAGGT	4518.07	4394.27	6384.57	5301.82	2428.06	3217.2	3772.72	4327.08	4803.7	3534.47	3604.35	0.725066	0.00821027	0.0142048
22793	A_73_P106731	LOC507049	D90122	Bos taurus mRNA for T-cell receptor beta chain, leader sequence, variable, diversity, and joining regions	TTTTCATCTCTGATGGTGATAAGTGTGGATCCTACAGACAGCAGCCTCTACTTCTGCAGT	626.1	685.675	756.525	858.925	386.592	536.583	427.217	653.892	736.267	605.758	413.883	0.724992	0.00916974	0.024463
17705	A_73_P314061	DCAF11	NM_001014954	ref|Bos taurus DDB1 and CUL4 associated factor 11 (DCAF11), mRNA [NM_001014954]	ATATCGATACAATCCACCGGTGGATGCAACCCCTGACACCCGGGAGCTGGAATGCAGTGA	165.475	134.983	120.733	106.333	97.65	84.3	88.0583	83.6	137.883	107.142	77.5583	0.724951	0.00955277	0.0189477
29050	A_73_P072181	SPEN	ENSBTAT00000061139	gb|PREDICTED: Bos taurus spen homolog, transcriptional regulator (Drosophila) (SPEN), mRNA [XM_591419]	GGGATCATTAATGTTCCCAACCCCGGCTCCAATCAGCCTGCCTACGTGCTGCAGATCTTC	226.933	268.858	213.933	304.483	215.5	300.6	167.392	152.558	183.633	182.983	140.592	0.724894	0.00980736	0.0425838
6825	A_73_110836	SNURF	NM_174463	ref|Bos taurus SNRPN upstream reading frame (SNURF), mRNA [NM_174463]	TCCCTTAGGTCTTAAGGATCCTGAAACTTTCCTGTGGACATTGAATTTGGTGGAACAGCA	425.942	393.092	496.133	352.342	263.542	273.083	305.417	313.583	407.842	347.25	206.425	0.724659	0.00795864	0.0149482
2003	A_73_P234982	LOC519202	XM_597416	PREDICTED: Bos taurus solute carrier family 22 member 6 (LOC519202), transcript variant X2, mRNA	TTTGATTGGCTCCATAAACTGCCTCTTTATGTATGTGGGGGAGCTGTACCCCACAGTAAT	61.2167	60.2583	110.975	80.625	57.1583	46.2583	50.575	51.85	54.325	53.9	48.7833	0.724479	0.0118279	0.00409438
43506	A_73_P079331	LOC100297236	ENSBTAT00000007802	PREDICTED: Bos taurus uncharacterized LOC100297236 (LOC100297236), misc_RNA	TGGACCGACTCTGTATTTCTCTCAGTTTTACTCAAAAATGGCTTAAGGAGGTCAAAGCAC	95.175	86.8333	119.375	98	64.1333	66.1917	71.4167	69.4	111.717	83.575	61.0833	0.72441	0.00818476	0.0233975
4467	A_73_104395	MADCAM1	NM_001037821	ref|Bos taurus mucosal vascular addressin cell adhesion molecule 1 (MADCAM1), mRNA [NM_001037821]	CTTCCGTGGGCCCCTGGGGAGCCGACCCTCCATGGTGCAGAGCTGGAAAATAAAGAGCAT	231.983	242.558	212.683	562.733	197.433	272.458	198.858	140.017	202.833	172.467	141.342	0.724243	0.0135778	0.0298143
40866	CUST_2015_PI427023673	LOC786966	ENSBTAG00000011922	PREDICTED: Bos taurus plectin (LOC786966), transcript variant X2, mRNA	ATGACATTGATGAGGCCATTGCCAAGAGCCTCATTGACCGCTCGGCACTGGACCAGTACC	109.667	133.267	137.725	74.8667	85.175	94.3083	68.8	73.1917	101.767	86.925	74.425	0.724223	0.00847534	0.0309755
468	A_73_P088651	AVL9	ENSBTAT00000004049	PREDICTED: Bos taurus AVL9 homolog (S. cerevisiase) (AVL9), transcript variant X2, mRNA	TTTTCCAGTGCGAAGACAGCTATGTCTTCATGGCTTTCTACTTTCACCAGTTCCACTCCA	140.783	152.375	140.183	160.7	128.183	120.392	81.15	73.9417	124.708	143.267	75.5417	0.723982	0.0124758	0.0199161
14060	A_73_P081956	ACOXL	ENSBTAT00000033248	PREDICTED: Bos taurus acyl-CoA oxidase-like (ACOXL), transcript variant X4, misc_RNA	TAACGGGATTCTGAGATTTGACAGTGTTCGGATACCAAGGGAGAACCTGCTGGATAAGTT	307.475	356.275	239.817	186.75	208.042	239.867	192.933	182.975	161.375	176.8	200.075	0.723623	0.00862987	0.0194223
23800	A_73_120452	ZNF462	NM_001205811	ref|Bos taurus zinc finger protein 462 (ZNF462), mRNA [NM_001205811]	TTTGACGCACAACTTTTGGTGCGTTTTTCTAGTTTTAATACCTTAAGCTTTTTCAAGACC	303.217	374.075	340.225	226.942	227.058	331.725	197.05	250.883	230.067	215.175	154.717	0.723605	0.00797628	0.0363801
5734	A_73_P401916	FEM1B	TC462953	PREDICTED: Bos indicus fem-1 homolog B (FEM1B), mRNA	AAACCTTCGACTGCGTCTGGCGTTTCTGAGCTCCAGTGGGCTAGGGCCTGCGGGTTTCCT	106.983	134.867	100.308	168.767	107.8	132.55	86.9667	71.7667	94.9083	77.7	72.3583	0.722352	0.0113425	0.029222
1816	A_73_P398521	HSPBAP1	NM_001014911	ref|Bos taurus HSPB (heat shock 27kDa) associated protein 1 (HSPBAP1), mRNA [NM_001014911]	TTTCTGGAGCATTTAGAGACTATGATCATTCCAAATTCTGGGCTTATGCTGACTATAAAT	149.775	180.833	132.725	114.267	108.667	151.758	99.65	93.8333	117.575	92.2667	69	0.722285	0.00586274	0.0267913
21885	A_73_P230962	TAF1A	NM_001045908	ref|Bos taurus TATA box binding protein (TBP)-associated factor, RNA polymerase I, A, 48kDa (TAF1A), mRNA [NM_001045908]	TGTTTTAATTTTATCCAAGAAGCTCTGCTGAAGCACCAGTGGCAGCGAGCTGCAGAATAC	82.9417	86.1417	89.6917	97.3333	72.675	76.6333	57.2	56.7667	81.6667	59.975	54.6	0.722007	0.0103006	0.00560227
1842	A_73_113474	LOC100848886	TC439218	PREDICTED: Bos taurus uncharacterized LOC100848886 (LOC100848886), transcript variant X2, ncRNA	CATGGGTTAACTTTGAATCTTTCTTTTCTTTTGTTCAGACTAGTTAGAGAATTTGGGGAG	119.508	140.992	154.408	120.867	122.458	115.942	72.1917	74.375	124.867	102.375	59.2917	0.721632	0.00778047	0.0267464
10676	A_73_P088371	ABCB1	ENSBTAT00000047541	PREDICTED: Bos taurus ATP binding cassette subfamily B member 1 (ABCB1), transcript variant X4, mRNA (XM_010804128.1)	TTCTATGACCCCTTGGCTGGCACAGTGTTAATCGATGGCAAGGAAATAAAGCAGCTGAAT	184.575	182.258	164.825	197.583	114.758	142.875	107.325	137.75	184.717	152.208	89.6583	0.721296	0.00851699	0.0152039
19045	A_73_101312	ZCRB1	TC434299	PREDICTED: Bos taurus zinc finger CCHC-type and RNA binding motif 1 (ZCRB1), transcript variant X1, mRNA	CTTATTCATGATTGGTTTATATAAGAACTTTTGAAATAAATTTCATCTTTAAAATTAAAA	132.733	180.95	122.875	119.867	111.425	85.3167	91.8667	85.0333	138.683	116.108	79.625	0.720789	0.00872533	0.019016
446	A_73_116241	CAMK4	DV869219	gb|LB0252.CR_H08 GC_BGC-25 Bos taurus cDNA clone IMAGE:8278714, mRNA sequence [DV869219]	TTGGACTCTCCAAAATCGTAGAACATCAAGTACTCATGAAGACAGTATGTGGAACCCCAG	227.733	253.217	243.9	245.775	165.808	152.308	196.825	163.142	247.658	198.825	146.992	0.719995	0.00813149	0.00959631
46351	A_73_P091671	CACNA1C	ENSBTAT00000037704	PREDICTED: Bos taurus calcium channel, voltage-dependent, L type, alpha 1C subunit (CACNA1C), transcript variant X21, mRNA	TGACATTGTTTTCACTACCATTTTCACCATTGAGATTGCCCTGAAGATGACGGCCTACGG	111.975	56.2667	51.0833	87.0833	54.2667	47.85	46.2333	51.8167	49.6833	48.5917	47.8917	0.719489	0.0221305	0.0101912
636	A_73_P499783	VPS13D	NM_001192767	ref|Bos taurus vacuolar protein sorting 13 homolog D (S. cerevisiae) (VPS13D), mRNA [NM_001192767]	ATGCATCTTTTATTGATTTCTTCTCCAGTTTAACGATGGTGCTTAGAGTGTCACAGATTA	141.683	166.142	158.425	118.7	100.542	126.7	94.4667	78.4333	137.733	126.792	70.275	0.718783	0.00648467	0.0206955
1240	A_73_104256	SLC1A3	NM_174600	ref|Bos taurus solute carrier family 1 (glial high affinity glutamate transporter), member 3 (SLC1A3), mRNA [NM_174600]	ATCACAGGCTCTGCATATCACTTGTACCCAGTGTGGACTGAGAAGCGTTACTTTGTAGAT	182.475	203.575	115.592	159.817	158.133	103.933	92.6833	141.95	114.142	83.1917	136.425	0.717934	0.0114833	0.0317731
12560	A_73_P124246	CB170803	CB170803	gb|BKV603001673.R1 CSEQFN23 thyroid and parathyroid Bos taurus cDNA, mRNA sequence [CB170803]	CTACTTTCTGTTCGCAACTAAAACATTATACAATGAGATGGACTTGGTAAGTCAAACCTT	231.917	173.508	222.508	156.292	165.483	101.6	169.8	98.3083	191.092	166.075	88.6583	0.717859	0.0080195	0.0405056
25403	A_73_121194	MOGAT2	ENSBTAT00000010395	ens|monoacylglycerol O-acyltransferase 2 [Source:RefSeq peptide;Acc:NP_001098440] [ENSBTAT00000010395]	GTACTGCTGTTTCTGGGTCCCTGTCTTCAGGGATTACGCCATGTCTACAGGGCTGGTCTC	82.8917	87.1417	87.625	78.1333	60.4333	85.7833	58.7	58.9333	75.825	50.375	52.9667	0.717571	0.00627844	0.0125196
47889	A_73_P032441	MGC151969	NM_001110092	ref|Bos taurus Uncharacterized protein ENSP00000334415 homolog (MGC151969), mRNA [NM_001110092]	TTGTCATTAATGCCCAAAGCGTGTGCTGCCTGGGTAAATAAAGACACTTTTAAGCCTTAA	145.358	123.642	113.192	75.15	95.1833	112.358	62.25	70.5167	88.6333	84.8917	63.775	0.717075	0.00739282	0.0402273
4447	A_73_P087106	TRAF1	NM_001192801	ref|Bos taurus TNF receptor-associated factor 1 (TRAF1), mRNA [NM_001192801]	ACGTGAAGGACGACACCATGTTCGTCAAGTGCGTCGTGGACACTAACACTTAGAGCGGCG	133.933	122.625	157.608	140.517	94.6083	77.8417	83.575	112.558	166.583	125.375	83.2	0.716775	0.00797145	0.0476907
9693	A_73_P061216	SNX19	ENSBTAT00000017386	gb|PREDICTED: Bos taurus sorting nexin 13-like (SNX19), mRNA [XM_580805]	TCAACAGGCATTTGATTTACTGCCTCTGGGACATCATCCTGGAATTGTTAGAGCTCAGTG	118.192	224.692	133.575	103.017	95.0417	112	74.95	81.2417	137.133	112.267	70.3833	0.715231	0.0072679	0.0345025
24092	A_73_P400176	MYO18A	ENSBTAT00000023111	tc|Rep: Myosin-XVIIIa (Myosin containing a PDZ domain) (Molecule associated with JAK3 N-terminus) (MAJN). - Canis familiaris, partial (11%) [TC424266]	TAAAAACAAAGGGCCTTCCAAGGCGGCTTCTGACGACGGCAGCTTGAAGAGTTCCAGAAC	105.433	102.708	121.875	98.4333	70.9333	68.1833	68.725	81.1417	121.875	94.5167	69.0333	0.714758	0.00830127	0.0275303
385	A_73_P304731	CIP2A	NM_001103284	ref|Bos taurus cancerous inhibitor of PP2A (CIP2A), mRNA [NM_001103284]	AATGCCTTGTCTAGGATTATTGGCAAATCTTTGCCGGCACAATCTTTCTGTTCAAACGCA	141.175	141.625	172.525	92.0083	132.533	104	110.442	72.7583	98.6167	97.95	75.3	0.71467	0.00669417	0.0336898
31457	CUST_102_PI427023673	PHLDB2	ENSBTAG00000001209	pleckstrin homology-like domain, family B, member 2 [Source:HGNC Symbol;Acc:HGNC:29573]	TACACTCACTTCTTGTTGTAGCGCTGACACAACTTCAGGGCAGACTGCAATATCTTACAA	102.2	77.6	340.442	76.4917	86.3833	64.95	60.5083	59.0833	75.2417	67.4917	56.0917	0.713863	0.00814586	0.024133
1668	A_73_P317886	KIAA0182	ENSBTAT00000013088	PREDICTED: Bos taurus KIAA0182 ortholog (KIAA0182), transcript variant X9, mRNA	AGGACGCGGGCCTACAGGTGCCCAAGCCCGTGCAGCACCCCCTGCACCCGGCGGCCGCTT	183.183	269.592	175.75	394.842	182.358	247.05	143.258	135.133	176.217	191.642	117.575	0.713729	0.0143458	0.0423673
34700	A_73_P051021	JAM2	NM_001083736	ref|Bos taurus junctional adhesion molecule 2 (JAM2), mRNA [NM_001083736]	CAGAGCTCACTCACCTGGTATGTGTCCTTGACTTCTTCATTAAACATCATTTTGAGAGTC	84.1833	90.9667	90.4833	149.7	84.025	67.425	64.35	60.3667	95.25	68.5917	57.6833	0.713516	0.00867598	0.0128254
38770	A_73_108483	TRIP10	NM_001081530	ref|Bos taurus thyroid hormone receptor interactor 10 (TRIP10), mRNA [NM_001081530]	TGATGTACATACTCATGTTTCAAATCTTTTTTCTTCCTGCCGCTCGGCTAGGGTCATTTT	153.55	138.117	127.933	105.025	123.208	117.925	63.675	65.0833	119.483	101.408	62.8333	0.712677	0.00913409	0.0339472
27636	CUST_516_PI427023673	LPHN1	ENSBTAG00000003675	Bos taurus latrophilin 1 (LPHN1), mRNA. [Source:RefSeq mRNA;Acc:NM_001113728]	TTCCCACCAGCCATGTGCACCAGCTCAATTCGGGGGAAGTGCAGTGAGGAGCCAAGAGGC	204.792	233.758	182.483	169.775	139.542	148.367	162.642	146.817	136.35	127.3	113.2	0.712177	0.00495294	0.00173416
7409	A_73_P097756	AY563729	AY563729	gb|Bos taurus clone NG010007B10H10 mRNA, complete sequence. [AY563729]	CCAGTCTAGTACCTAAATGAAACTGTGGTTGAAATCAGGATTTACATGGTTAAAATAAGG	175.3	246.758	226.533	165.7	126.258	224.85	142.292	122.675	164.975	155.6	94.4833	0.71212	0.00646612	0.0329579
51271	A_73_112860	S100G	NM_174257	ref|Bos taurus S100 calcium binding protein G (S100G), mRNA [NM_174257]	CACCAATGTCACCACTTAATTCTTGACAATTGTAATGATCCAACACTGAGGTCTAATTAC	107.708	548.392	73.3917	67.025	63.1083	109.558	53.3917	60.2583	58.875	66.9583	60.0417	0.711882	0.00954233	0.0498436
34392	CUST_567_PI427023673	HOXA3	ENSBTAG00000008139	Bos taurus homeobox A3 (HOXA3), mRNA. [Source:RefSeq mRNA;Acc:NM_001076825]	GAAAAATGCTAGATTTGTTTTGAAAGTTCTACATTCCTTGCTGCTCACATTCTGAGAAAC	101.667	85.5833	54.7	65.225	42.725	62.1333	52.475	57.7583	52.1583	52.85	50.5	0.710897	0.00711722	0.00920909
23300	A_73_113442	DGAT1	A_73_113442	PREDICTED: Bos mutus diacylglycerol O-acyltransferase 1 (DGAT1), mRNA	TCTTCCACACCTTAGCCTCTGGCCTGACCCAAGTTGAATCCACTTGTGTGCAGACCTCAG	170.092	142.392	116.492	85.4667	119.025	114.05	69.6333	89.7333	87.7833	92.7667	64.35	0.710236	0.00675172	0.037732
1545	A_73_P203047	CD200	NM_001034620	ref|Bos taurus CD200 molecule (CD200), mRNA [NM_001034620]	CACTCTCTTTGTACAGCCGACAGTATTCCTTCACTATCAACTATCTGAATATCACCTAAA	266.067	429.1	329.633	290.733	242.7	202.242	416.942	221.767	209.583	211.142	192.417	0.709348	0.00550223	0.0413452
53397	A_73_118533	LOC102411442	TC424185	PREDICTED: Bubalus bubalis uncharacterized LOC102411442 (LOC102411442), misc_RNA	ATTTCTGGTATGTTTTTCACCTAGTTCTGGATGTATTTCGGGTGAAGCCTAACCTTACAG	118.025	110.367	58.6917	57.2667	70.8917	69.4167	47.3583	51.6833	53.9	50.1167	52.3917	0.709295	0.0109412	0.0260721
478	A_73_P164227	LOC531747	ENSBTAT00000028475	PREDICTED: Bos taurus adenylate cyclase type 10 (LOC531747), transcript variant X6, mRNA	GCATTTCATTCAACGCTATGAGCACAGCTGCATTCTAAATTCTCAGAGCAGTGTCATGCT	68.8917	78.7	111.233	121.133	60.65	47.4833	65.1417	60.9	84.3	82.9083	62.9083	0.709056	0.00853828	0.0204007
6338	A_73_P251611	LOC527068	NM_001035367	PREDICTED: Bos taurus aldo-keto reductase family 1 member C3 -like (LOC527068), transcript variant X1, mRNA	TTCCCAACAGATGAAAATGGAAAACCGATGTTTGACTCAGTGGATCTCTGTCGCACATGG	67.8583	90.3	87.4917	175.642	63.7417	64.2667	55.925	74.2583	61.0583	61.3667	61.4583	0.708842	0.00739491	0.00745057
44308	A_73_P392556	VIPAR	NM_001098000	ref|Bos taurus VPS33B interacting protein, apical-basolateral polarity regulator (VIPAR), mRNA [NM_001098000]	TTCTACCTACTCTCTGAGCAGCTTTTTTAGAGGGAGAACTAGACCTGGAAGTTTCCAGTC	146.175	182.558	132.85	112.958	117.242	149.442	84.0083	90.5167	117.525	86.0833	80.4583	0.708329	0.00493979	0.0234833
325	A_73_P063851	FBLN2	ENSBTAT00000005240	PREDICTED: Bos taurus fibulin 2 (FBLN2), transcript variant X2, mRNA	TGGCCGGTTTCCTCCGACCCTGTAAATTAATTTTGCTGACTTCCTTCCTCGCGTTCTGGC	137.183	179.017	159.742	121.85	108.3	132.633	103.308	84.5333	110.875	120.75	74.2833	0.707863	0.00471069	0.00876466
701	A_73_P439196	CREB3	NM_174286	ref|Bos taurus cAMP responsive element binding protein 3 (CREB3), mRNA [NM_174286]	AATCTGGAGCTACAGAACAAAGTACAGCTCCTGGAGGAACAGAATCTGTCCCTTTTGGAT	203.3	171.042	216.733	157.708	121.275	88.45	119.558	151.725	193.258	153.792	115.783	0.707131	0.00717357	0.0202229
2266	CUST_323_PI427023673	CEP55	ENSBTAG00000005129	Bos taurus centrosomal protein 55kDa (CEP55), mRNA. [Source:RefSeq mRNA;Acc:NM_001205761]	TAAGTGCAATATCCAATATCCAGCCACCGAACACCGAGATCTACTCGTCCACGTTGAATA	88.575	120.017	131.983	171.517	69.1833	84.8083	67.3917	76.175	100.067	136.867	103.025	0.706605	0.00777121	0.0390339
1395	A_73_100147	ATP11C	ENSBTAT00000021914	gb|PREDICTED: Bos taurus ATPase, class VI, type 11C (ATP11C), mRNA [XM_608143]	TGGTTCTAACAATTACAAAAGCATTTTCCTACAGATCTGCATGAAGTGCACAGCAGTGCT	114.767	91.8333	125.908	93.9667	74.2833	81.7833	71.2583	70.2	79.425	84.4417	60.95	0.70624	0.00560684	0.00170749
30697	A_73_P510228	ABTB1	NM_001083384	ref|Bos taurus ankyrin repeat and BTB (POZ) domain containing 1 (ABTB1), mRNA [NM_001083384]	TGACGTCTGTTTCCGTGTGGGCGGTTACGACTTCCTCTGTCACAAGGCCTTCTTCTGTGG	2759.93	2647.68	2649.01	2491.1	2064.61	1735.7	1986.68	2491.61	1230.5	1958.53	1329.74	0.706165	0.00515081	0.00741034
49946	A_73_102501	DAAM2	TC414489	PREDICTED: Bos taurus dishevelled associated activator of morphogenesis 2 (DAAM2), transcript variant X3, mRNA	TTTCAGACGACAGATGAGGCTAATGTACAAAATCTGCAGTGTCCTTTTCGCCTGCACCTT	54.9583	95.725	88.8667	92.7417	58.9417	66.6	58.9583	57.4583	55.0333	71.775	66.0333	0.70601	0.00733651	0.0254237
3249	A_73_P360561	ZER1	NM_001205808	ref|Bos taurus zer-1 homolog (C. elegans) (ZER1), mRNA [NM_001205808]	CAACAACCACAAGGAGGCCGTGGGCAAGATGGGCTTTGTTGTGACCATGCTGAAGCTGAT	105.025	176.75	100.967	296.442	87.5083	77.6167	125.392	112.492	83.85	103.567	125.275	0.705134	0.0123481	0.0393517
20113	CUST_2023_PI427023673	TMEM150A	ENSBTAG00000018289	Bos taurus transmembrane protein 150A (TMEM150A), mRNA. [Source:RefSeq mRNA;Acc:NM_001193030]	CTGAAGCCCTTTCTGGGCCTCTAAACAATCTGAAGAGCTGACCTGATTATTTCACACTTC	204.317	115.975	92.6417	79.6333	92.025	101.433	66.1417	54.475	91.0583	77.5583	63.1333	0.704373	0.0087818	0.0309859
46180	CUST_1622_PI427023673	HEG1	ENSBTAG00000021396	heart development protein with EGF-like domains 1 [Source:HGNC Symbol;Acc:HGNC:29227]	CCATCTTTCATCAGTGATGAGAGCAGGAGAAGAGACTACTTCTAAATGCAGAAGAGAGAG	83.9917	99.35	90.6583	66.9	57.9083	59.1333	60.55	56.9333	64.2667	57.7083	68.8917	0.702335	0.00568863	0.00179116
6858	A_73_113967	KLK14	ENSBTAT00000016644	tc|GB|XM_865274.3|XP_870367.3 similar to Kallikrein-related peptidase 14 [NP13360537]	AGCCTGGTTACCCCGGCGTCTACACCAACCTGTGCAAATATCACACCTGGATCCAGGGAA	68.05	124.483	120.967	54.0667	56.675	67.4833	66.225	59.6917	62.0667	55.6917	52.2	0.7022	0.0171954	0.0254264
874	A_73_P058171	ALG1	NM_001205603	ref|Bos taurus asparagine-linked glycosylation 1, beta-1,4-mannosyltransferase homolog (S. cerevisiae) (ALG1), mRNA [NM_001205603]	TTCAGCTACAGACTCTTTTCTCAAAGTTTCCTGATCCTGCTGGCAAACTGTACCAGTTCC	60.725	97.4083	128.483	71.6083	48.9083	52.7	65.325	59.975	74.375	55.575	56.825	0.701648	0.00812072	0.0121364
11216	A_73_100009	TC411502	TC411502	Ovis canadensis canadensis isolate 43U chromosome 19 sequence	TGTGCAAGTTTCCTCCTGTAAGGACACCTCTAATCGGAAAGGCCATTTCCTTGGTATCAT	147.9	114.267	91.1	83.3417	101.6	100.467	61.0917	62.9167	83.0917	69.0833	54.125	0.701358	0.00503967	0.0262191
5344	A_73_P194182	CYGB	NM_001206720	ref|Bos taurus cytoglobin (CYGB), mRNA [NM_001206720]	CATCACTTATCTAGAGTACCATGCACACGTCTATTGCATATACAGATATATTCTATATCC	615.358	528.383	571.825	552.775	326.275	614.017	387.642	456.358	470.417	338.092	338.15	0.70113	0.00613809	0.0158649
17329	A_73_P493558	LOC107131588	A_73_P493558	PREDICTED: Bos taurus myeloid-associated differentiation marker-like (LOC107131588), mRNA	ATGGTTGTGTACTTCATATGCTTCCTCCTGGAAGGAGCTGTGAACTTCATAGTGAAGGGT	157.933	202.958	148.275	152.167	167.042	90.3667	96.8583	119.825	158.6	118.025	94.05	0.701074	0.00670102	0.0229903
5023	A_73_P091081	MTERFD3	NM_001191174	ref|Bos taurus MTERF domain containing 3 (MTERFD3), mRNA [NM_001191174]	CAAAGGATTTCTTTTTCAGCTTTGCCCAAGAAGTATACAGAACAGTATGTCTTTCTCTAA	129.833	129.608	147.725	257.858	102.333	141.333	108.658	82.5083	134.808	105.95	79.0917	0.699413	0.0080309	0.0165976
3294	A_73_P101586	NR0B1	NM_001205857	ref|Bos taurus nuclear receptor subfamily 0, group B, member 1 (NR0B1), mRNA [NM_001205857]	CTTCCTTCTGAGATTCATCAGTGCCAACACCCTGGCTGAACTGTTCTTAAGGCCCATCAT	53.5083	97.3583	78.0167	87.0917	49.1667	60.725	50.75	53.725	61.95	66.8917	50.5583	0.69913	0.00580915	0.0127337
51947	A_73_P122786	ETNK2	XM_612564	gb|PREDICTED: Bos taurus ethanolamine kinase 2-like (ETNK2), mRNA [XM_612564]	TTTGTAAATGATCATCATTTCCTGCATTAAAATGGTCACGTATGGGCCAACCTGACAGCC	116.767	113.208	111.908	67.9833	72.6917	94.4917	64.2583	68.325	75.125	83.0167	61.8083	0.69864	0.00556452	0.0206196
3410	A_73_P184462	LOC109575750	DV816358	PREDICTED: Bos indicus uncharacterized LOC109575750 (LOC109575750), ncRNA	CTTGAGGAATCCTTTGCCATCAATATAGGACTCTGTGTTTGAAAACAAAGACTCTGCCAT	62.8833	87.05	71.9083	99.5333	71.725	50.4833	59.1833	45.7333	57.8083	47.9917	56.525	0.69843	0.00666286	0.00511742
6243	A_73_116252	ATAD1	NM_001205581	ref|Bos taurus ATPase family, AAA domain containing 1 (ATAD1), mRNA [NM_001205581]	TGAGTTTTCTCTACCTACTCCTTTATTTCAGTTACATAAAATTTTCTGGGGTTGCTTTGG	93.575	126.475	108.558	83.3917	85.2583	74.9833	63.7417	58.3083	104.592	70.0083	53.6583	0.697351	0.00409345	0.0151107
4764	A_73_106102	SLC6A2	NM_174608	ref|Bos taurus solute carrier family 6 (neurotransmitter transporter, noradrenalin), member 2 (SLC6A2), mRNA [NM_174608]	GGTTTCTTATACTCTCGGAAATCTAGATTTGTGGGTTCTTGTTCTGACTGTGAGAGGCCC	104.817	110.092	73.575	69.7417	59.8417	64.0167	78.1583	54.85	57.5083	59.1417	53.0667	0.696041	0.005374	0.00443583
7236	A_73_P488038	LOC100847250	A_73_P488038	PREDICTED: Bos taurus major allergen I polypeptide chain 2-like (LOC100847250), mRNA >gi|741959422|ref|XM_003587260.3| PREDICTED: Bos taurus major allergen I polypeptide chain 2-like (LOC100847250), mRNA	TATAAATTGTCCTCGGTGGTGAATGCTGTTAGAGGATTGGCTTCCAGTCTGCTCTCTTTG	59.975	131.333	128.7	60.4167	62.4833	46.0583	58.5417	57.2	68.875	56.7083	64.0167	0.696034	0.0207826	0.0215473
16682	A_73_P336571	SIRT5	NM_001034295	ref|Bos taurus sirtuin 5 (SIRT5), mRNA [NM_001034295]	TGTGGAGTTGTGGCTGAGAACTATAAGAGTCCAATTTGTCCAGCCTTATCAGGAAAAGGG	277.6	423.933	534.425	419.517	205.467	229.042	291.667	357.367	247.067	382.983	301.533	0.695756	0.00709003	0.0247546
49766	A_73_103577	MYH11	NM_001102127	ref|Bos taurus myosin, heavy chain 11, smooth muscle (MYH11), mRNA [NM_001102127]	AGGAAATTCACACTGTTTTATATGCACTGACTGTACTTAAGGACACCCTCACTAATAAAA	158.658	180.55	138.467	137.167	159.167	99.0833	71.5	109.267	117.025	103.167	98.3833	0.69475	0.00557196	0.0110726
26751	A_73_117429	GDPD5	NM_001101141	ref|Bos taurus glycerophosphodiester phosphodiesterase domain containing 5 (GDPD5), mRNA [NM_001101141]	AGCCTGCAGGGTTTGGGATTCAGGTCCCATGACTGAGGAAGAACCATTCTCGGAAGTGAA	138.85	152.925	135.208	122.925	107.142	101.425	87.2667	83.3917	174.958	93.8333	84.5	0.694559	0.00363653	0.0352962
16097	CUST_2139_PI427023673	PNPLA7	ENSBTAG00000012126	patatin-like phospholipase domain containing 7 [Source:HGNC Symbol;Acc:HGNC:24768]	CTCCTGCTGGAGCCCTCGTGTTTCTGCTTTGCCTGTCAATAAAGGTAGATCTGATTATGT	3489.6	2200.75	3205.95	3756.83	3185.01	2607.55	2689.9	2030.26	1882.37	1762.23	1307.08	0.693951	0.00814019	0.034278
600	A_73_P044256	UCHL5	NM_174481	ref|Bos taurus ubiquitin carboxyl-terminal hydrolase L5 (UCHL5), mRNA [NM_174481]	TCTTCAAGATTTGGGGTGTTACTCAGTTTGGCAATGTTTTTTCAAGCTGTTAAGCTGTAT	114.4	384.408	176.4	99.775	157.317	75.2	106.717	84.325	113.442	89.6333	102.825	0.693517	0.0093385	0.0408166
995	A_73_P061136	CDON	NM_001192870	ref|Bos taurus Cdon homolog (mouse) (CDON), mRNA [NM_001192870]	AAGTTGGAATCCTCTTGTTTTGCCACCTGTCTCGAAGGACTGTACTGAAAAGACACTGTG	72.5333	76.775	88.1333	111.758	48.3917	50.3583	64.525	64.875	67.8583	54.625	63.5583	0.693353	0.00538528	0.00244679
386	A_73_P034436	YARS2	NM_001098088	ref|Bos taurus tyrosyl-tRNA synthetase 2, mitochondrial (YARS2), nuclear gene encoding mitochondrial protein, mRNA [NM_001098088]	TACACCCACACACACACATGAAGTGTAATTGGTGAAATCTGAATAAACTTTGTGGATTGT	174.583	248.042	183.892	160.375	154.75	162.408	123.725	91.1833	161.108	128.058	92.7667	0.69325	0.00415109	0.0113879
3808	A_73_P455786	KRT13	NM_001130747	ref|Bos taurus keratin 13 (KRT13), mRNA [NM_001130747]	ATGAGAAGATCACCATGCAGAATCTCAACGACCGCCTGGCCTCCTACCTGGAGAAGGTGC	245.825	457.233	641.8	342.133	273.992	332.175	216.917	267.883	212.308	301.592	303.75	0.692389	0.0074802	0.0274751
5822	CUST_2189_PI427023673	ITPR3	ENSBTAG00000013245	Bos taurus inositol 1,4,5-trisphosphate receptor, type 3 (ITPR3), mRNA. [Source:RefSeq mRNA;Acc:NM_174370]	CGTGTCATTTGAGGAGCACATCAAGTTTGAGCACAACATGTGGAACTACCTGTACTTCAT	230.683	288.667	262.575	211.9	166.808	100.408	158.1	183.817	242.325	238.075	118.55	0.690146	0.00626115	0.0247694
5941	CUST_2284_PI427023673	LOC784572	ENSBTAG00000006384	PREDICTED: Bos taurus transcription factor SPT20 homolog (LOC784572), mRNA	TTTGAAAAACACTTCAGACCTCAGGCCCTTTGCTCTGGTGGAGCTCCCCCGCAGTTCACT	204.883	301.467	182.092	299.525	195	239.192	140.767	164.008	167.017	161.933	120.108	0.690074	0.00727304	0.0175135
27454	A_73_P101786	AJ006583	AJ006583	gb|Bos taurus mRNA for T-cell receptor beta chain variable segment, clone C23. [AJ006583]	AAGTTTCCTATCAGTCAGCCAGACCGAACATTTTCATCTCTGATGGTGACAAGGGTGGAT	473.3	525.108	652.692	776.975	274.567	415.675	307.558	481.725	612.75	550.125	318.4	0.688142	0.00565933	0.0325721
31245	A_73_107613	ITGA4	NM_174748	ref|Bos taurus integrin, alpha 4 (antigen CD49D, alpha 4 subunit of VLA-4 receptor) (ITGA4), mRNA [NM_174748]	GCAGCTCTTAAATGGATTTAAAAACACTAACGCATCACCTTATTCAAAAGAAGTAATCCC	342.358	346.183	392.358	404.242	357.692	247.875	325.083	225.067	128.867	257.567	244.8	0.688056	0.0062529	0.0190582
14231	A_73_P322661	DDX50	NM_001206053	ref|Bos taurus DEAD (Asp-Glu-Ala-Asp) box polypeptide 50 (DDX50), mRNA [NM_001206053]	TAGGAAACTCAGTGTGGCGTGTTTTTATGGTGGAACATCATATCAAAGCCAAATTAATCA	243.667	240.025	178.533	185.358	160.133	212.475	151.217	113.8	134.583	144.408	116.733	0.68537	0.003494	0.00836263
25278	A_73_118698	TC447528	TC447528	Ovis canadensis canadensis isolate 43U chromosome 18 sequence	GTTTGTTATTTGACTGTTTTCTATTAAGGAGTATTAGGCTTGGTGCTATGATGAATGGTC	91.1333	86.6083	88.9667	75.3	70.6	50.7667	48.6	58.925	82.475	54.625	58.525	0.684945	0.00535489	0.00431157
571	A_73_114412	HIPK2	ENSBTAT00000053804	PREDICTED: Bos indicus homeodomain interacting protein kinase 2 (HIPK2), transcript variant X2, mRNA	AAGAAGCAAGGAAGTACATTTTCAACTGTTTAGATGACATGGCCCAGGTGAACATGACCA	82.2583	118.167	178.517	112.333	78.7917	46.525	119.208	102.55	60.05	65.875	101.625	0.684795	0.00844676	0.0431984
49955	A_73_P044741	ASMT	NM_177493	ref|Bos taurus acetylserotonin O-methyltransferase (ASMT), mRNA [NM_177493]	TTATTTTCACTTGATTCCAGTCCATTCTATTTTGCTTCCTTCCTGTGATGGAGTTAAAGG	157.742	167.7	170.275	135.267	110.892	110.675	89.7667	108.967	129.367	118.55	70.1333	0.684688	0.00321099	0.00245209
11587	A_73_103283	TRIM16	TC408658	PREDICTED: Bos taurus tripartite motif containing 16 (TRIM16), mRNA	TTTCCTTGTGGTTTCCAGATCTTTTACCCCTCTGATCACTTTCTCTTCCTTTCAACAGAT	103.142	111.9	120.017	112.067	69.8333	73.8167	84.9667	71.6583	84.325	87.3917	58.5	0.684115	0.00342881	0.000584976
33498	A_73_P180917	DN545966	DN545966	gb|1395074 MARC 7BOV Bos taurus cDNA 5', mRNA sequence [DN545966]	CTAGTTCTTCAGTGAAAAACCTCTACAGAGGCTTATTCTACCCTGAATCCTGTACTCCCA	166.975	131.692	206.817	135.133	126.392	149.558	88.3417	101.317	141.025	93.175	62.0833	0.682304	0.00439946	0.0227091
1975	CUST_2208_PI427023673	LEMD3	ENSBTAG00000039435	inner nuclear membrane protein Man1 [Source:RefSeq peptide;Acc:NP_001179628]	TTGAATACAGCTCTATTTGAACGTTCCAGAAATCTTAAGGTTCCAAAGGGACTTAGCAGT	140.333	119.375	196.633	75.3	109.808	81.0667	85.65	75.7167	112.008	79.6667	67.775	0.682165	0.00689556	0.0316165
18804	A_73_P119171	LAMC2	XM_588297	gb|PREDICTED: Bos taurus laminin, gamma 2-like (LAMC2), mRNA [XM_588297]	GTACATTGGTGATATAGTCTCTATCCTCGTGGAGTTGACTGAATAGTAAGGAAGACAAAC	54.6833	162.325	83.55	124.175	86.7917	54.325	60.5833	70.5417	80.7	55	63.4417	0.681723	0.0103703	0.0433068
15387	A_73_P066291	RFNG	ENSBTAT00000015378	tc|Rep: Beta-1,3-N-acetylglucosaminyltransferase radical fringe (EC 2.4.1.222) (O-fucosylpeptide 3-beta-N-acetylglucosaminyltransferase). - Canis familiaris, partial (71%) [TC447539]	TATGACAAGTTTATTGAGTCCGGACGCAAGTGGTTCTGCCACGTGGATGATGACAACTAT	147.058	151.992	407.075	140.475	123.2	88.7833	94.2417	136.675	146.4	143.533	69.475	0.680695	0.00984865	0.022449
11821	A_73_P061581	LTBP3	NM_001192738	ref|Bos taurus latent transforming growth factor beta binding protein 3 (LTBP3), mRNA [NM_001192738]	GCCGGCCTTCCTTCCAGAGGGCATTTCCCCAGAAACTGATAAATCAGATCGTTTCTCTTT	411.9	592.492	408.542	503.125	364.617	489.125	269.933	387.842	322.9	254.658	235.008	0.67933	0.0038185	0.0153389
6991	A_73_P073471	LOC526041	ENSBTAT00000052107	PREDICTED: Bos taurus ankyrin repeat domain protein (LOC526041), transcript variant X4, mRNA	CAAAAAGATCCACAAAGCTGCCAGCGTAGGCAACGTAGCCAAAGTGCAGCAGGTTCTGTT	175.517	185.808	181.792	108.958	118.125	157.942	119.217	105.95	103.542	120.383	72.5167	0.67922	0.00396362	0.0235008
5675	A_73_P070886	ACAD10	NM_001192292	ref|Bos taurus acyl-CoA dehydrogenase family, member 10 (ACAD10), mRNA [NM_001192292]	TTATGGATGTGGCGGGAAATAAGGCTGCAGCTCTGGATATTGCCATGATTAAAATGGTGG	278.783	258.383	256.042	336.033	169.808	207	262.083	166.317	217.258	186	132.008	0.678367	0.00399299	0.00464093
149	A_73_P075921	LOC618075	ENSBTAT00000055865	PREDICTED: Bos taurus olfactory receptor 51G2 (LOC618075), mRNA	ATCTTTTACTTACCCAAACTGGGGCTGTCAGTTTTGCACCGAGTAGAAAAGCACAGCTAC	65.775	70.275	130.483	73.0833	69.5583	45.3083	46.6083	46.8833	68.3917	45.7333	54.7167	0.677405	0.00482165	0.00871398
49512	A_73_P136261	KCNK3	ENSBTAT00000024214	PREDICTED: Bos taurus potassium channel, two pore domain subfamily K, member 3 (KCNK3), mRNA	AATGTCTACGCCGAAGTGCTGCACTTCCAGTCCATGTGCTCGTGCCTCTGGTACAAGAGC	97.475	122.475	122.783	119.9	92.5417	93.9917	67.8583	56.1833	90.6417	74.3417	69.3917	0.676323	0.00376331	0.00234618
1439	A_73_P039536	MGC157332	NM_001102336	ref|Bos taurus hypothetical protein LOC785165 (MGC157332), mRNA [NM_001102336]	CATTCACTGTTTTAGATGGACAGTGTGGATAGCTGGATTAAAACAGTATTTGTGAACTTC	51.85	54.1917	144.158	105.642	49.4833	43.7167	57.5333	46.3917	54.925	46.1167	58.0333	0.673281	0.0158618	0.0167732
48304	A_73_P163062	FRMD4A	A_73_P163062	PREDICTED: Bos taurus FERM domain containing 4A (FRMD4A), transcript variant X5, mRNA	AAACCCACGTGTTGAGAGAAAATTTTTGTCTGTCATTCCTTATAACCCAGCTGGGCTAAA	94.3917	115.692	87.775	111.742	74.5167	97.575	61.4333	64.1833	70.225	65.4667	61.3083	0.673255	0.00372827	0.00246495
22208	A_73_106421	CN437521	CN437521	gb|BE04012B2H10 Normalized and Subtracted bovine embryonic and extraembryonic tissue Bos taurus cDNA clone BE04012B2H10 5, mRNA sequence [CN437521]	ACTTCCCAGCGCTATTCATCTCGATGTTGGTCGACCTAATTTTGTGATATCTGTGCTGTT	257.258	69.3583	88.5167	85.725	53.2917	57.7417	57.5333	76.4917	54.3667	56.0917	62.7917	0.671513	0.00385538	0.00909933
16041	A_73_P282541	LOC512440	NM_001101956	PREDICTED: Bos taurus myeloid-associated differentiation marker-like (LOC512440), transcript variant X1, mRNA	AAGTGTTCATCTTTAGGATGCGGATTAATAAACGATGATGTAGTGCAAGAGGGAATACTC	109.067	194.817	119.733	169.383	131.983	121.175	98.3	89.7	126.508	46.2	66.85	0.669188	0.00579358	0.0370517
40386	A_73_P161167	PCNP	DT892799	PREDICTED: Ovis aries musimon PEST proteolytic signal containing nuclear protein (PCNP), transcript variant X3, misc_RNA	ACAGATGTATATATACATACATATTTTTCTAGCTCTGTTAAGCAGGCTGGAAGCAATGAC	97.8583	111.95	102.9	69.2917	68.6167	61.6917	61.0583	66.1917	68.7083	73.1	66.4	0.668558	0.00343188	0.00226644
985	A_73_101986	ENTPD3	TC407034	PREDICTED: Bos taurus ectonucleoside triphosphate diphosphohydrolase 3 (ENTPD3), transcript variant X3, mRNA	GGCTGCAAAGTAAAAATCAACATTCTCTCAGATTATAGCTTGTTCACTGAGTACAGAATA	45.3833	71.9083	118.333	107.1	57.2417	40.675	71.7167	61.7167	53.6167	48.6167	59.9667	0.667607	0.00837257	0.0428087
22071	A_73_P279356	SHMT1	NM_001015553	ref|Bos taurus serine hydroxymethyltransferase 1 (soluble) (SHMT1), nuclear gene encoding mitochondrial protein, mRNA [NM_001015553]	TGCTACCTTTTTTACCTGCTGCACAAATCAACATTTAAAGCTTCTGGGACAAGTTATGAA	197.233	55.6333	132.383	77.4	61.7417	89.8167	60.4167	68.9	64.95	61.5833	55.025	0.666865	0.00733065	0.0338601
44996	A_73_P057976	SEPX1	NM_001034810	ref|Bos taurus selenoprotein X, 1 (SEPX1), mRNA [NM_001034810]	TTCTGAATTTTCAGCAGCTCATTGAAGTTTATCCCTAAAGCCGAAGAAACCTCCGCCTCC	663.517	759.408	398.35	474.508	444.133	330.492	502.358	270.158	367.6	528.175	226.508	0.666676	0.00456391	0.0314578
2515	A_73_P210261	MAD2	NM_001079796	ref|Bos taurus mitotic checkpoint component Mad2 (MAD2), mRNA [NM_001079796]	CCTGAGCTCATAAAATACCTAAATAATGTGGATCAACTAAAAGTGCACCCAGAGAAAAGT	141.175	131.492	90.9167	130.45	94.9667	138.225	83.15	70.5167	80.6083	74.4417	74.0667	0.666507	0.00458241	0.0186558
1532	A_73_118319	VEGFC	NM_174488	ref|Bos taurus vascular endothelial growth factor C (VEGFC), mRNA [NM_174488]	TGCAAAAGACCTCTTTAAAAGACTGGTTTTCTGCCAATGACCAAAAGCTGAGGTTTTCTC	161.008	191.625	157.125	138.942	80.2667	166.35	81.9667	105.95	138.283	130.725	79.6	0.666245	0.00486742	0.0168112
21878	A_73_P083226	SCAI	NM_001192538	ref|Bos taurus suppressor of cancer cell invasion (SCAI), mRNA [NM_001192538]	TTAGCATCCATTCTGGATGTGCGAAACGTGTTCCTTGAGAATACCATAGACGACTATTAA	159.375	178.25	208.225	125.208	143.45	146.292	103.867	95.8833	117.75	97.9083	75.9833	0.665387	0.0031587	0.0083615
16985	A_73_P150766	IFI27	NM_001038050	ref|Bos taurus putative ISG12(a) protein (IFI27), mRNA [NM_001038050]	TGTCCAAATTTTTGGGCCTGTAACAGTCCCCTGTCGCTCCCTCGGCAGAGAAGAGGACCA	6532.48	5761.44	5061.88	5453.01	2219.95	3287.93	3805.73	2903.9	6384.57	4599.76	4271.07	0.664513	0.00457514	0.021919
17283	A_73_P091546	WC1	ENSBTAT00000055624	PREDICTED: Bos taurus BoWC1.1 (WC1), partial mRNA	CTGACCATTGGAATTATACTTCATGCTCTCCAAAGGAGGAAGCCTACATCTCATGTGCAG	500.267	375.358	424.05	367.567	255.408	260.817	212.425	489.225	297.267	361.308	188.692	0.66289	0.00333549	0.0287029
10117	A_73_103371	RAPGEF3	TC457930	PREDICTED: Bos taurus Rap guanine nucleotide exchange factor 3 (RAPGEF3), transcript variant X2, misc_RNA	CTGGCTGCACTGAATTCCAAGCAGCAAAGATGACTCTTCTTAATGTTGCTGTTGTTCGCA	153.675	164.142	255.942	139.942	158.65	112.3	118.5	93.125	146.625	99.025	81.0167	0.662585	0.00336367	0.0105831
37075	A_73_106596	DARC	NM_001015634	ref|Bos taurus Duffy blood group, chemokine receptor (DARC), mRNA [NM_001015634]	CTGTGCCACCTGGCTCACTTGGTCGCCTATGGCTCAGCCTTTGCTCAAGCTCTGCTAATA	93.7	168.75	167.192	83.6667	68.525	129.142	60.5167	84.975	108.408	68.9333	60.2917	0.662278	0.00334458	0.0344651
1576	A_73_P032531	SERPINB9	NM_001075859	ref|Bos taurus serpin peptidase inhibitor, clade B (ovalbumin), member 9 (SERPINB9), mRNA [NM_001075859]	CCTGCTTTCTATCTCCATGGATTTTCCTGTGCTGGCAATTTCATGTAAGCTGAATCATGC	50.8833	87.1667	121.567	99.6083	61.8917	57.4833	54.4667	73.5917	68.2417	59.6667	47.8167	0.660191	0.0046288	0.0255324
19960	A_73_P041756	IFI27L2	NM_001076061	ref|Bos taurus family with sequence similarity 14, member A (IFI27L2), mRNA [NM_001076061]	ACCTCCAAAATCTCCACTCGGGCCAGAGAAGCATGAGAAATAAAGATCATCTGCAGATGT	6811.4	10752.7	7627.43	8038.97	4948.98	4809.13	7255.21	4803.7	6704.2	4755.72	5209.16	0.657979	0.00316923	0.00293826
14828	A_73_P059936	LOC513969	ENSBTAT00000025538	PREDICTED: Bos taurus ankyrin repeat domain-containing protein 20A1-like (LOC513969), mRNA	CAGCAAGGTGCTGACATCTTTTCTCAAGATATTTTTGGATGGATTGCAGAAAAATATGCT	197.858	229.333	250.425	122.067	158.333	150.475	107.208	114.408	138.6	155.2	97.9417	0.657124	0.00288064	0.0145888
6193	A_73_P409851	RHOF	NM_001040602	ref|Bos taurus ras homolog gene family, member F (in filopodia) (RHOF), mRNA [NM_001040602]	TTTCTGTCGTGGGATCCCCATGGTGCTCATCGGCTGCAAGACAGACCTGAGGAAGGACAA	175.592	184.8	191.008	279.008	122.45	130.458	99.9167	172.508	194.375	143.058	100.658	0.657044	0.00284329	0.00978001
20508	A_73_P180412	DN519178	DN519178	gb|1259980 MARC 7BOV Bos taurus cDNA 3', mRNA sequence [DN519178]	CATCTTTAAAAACAAAACACACACACACAGCCCTTGAAGGGAAGGTAGATAGCATTTACA	2335.16	3687.65	4941.85	4718.84	2037.53	2608.78	2422.03	3334.23	1689.09	2102.19	3957.09	0.656242	0.00491552	0.0343316
5008	A_73_P102956	CCR7	NM_001024930	ref|Bos taurus chemokine (C-C motif) receptor 7 (CCR7), mRNA [NM_001024930]	TGTACGCCTTCATTGGCGTCAAGTTCCGCAGCGACCTCTTCAAGCTCTTCAAGGACCTGG	426.35	401.267	562.925	669.325	214.142	214.017	331.25	485.125	531.875	452.65	219.008	0.655946	0.00471232	0.0474737
5965	A_73_P164522	SPTSSA	DV780467	gb|HW_Fat_62_050830_B11 Bos taurus CF-24-HW fat cDNA library Bos taurus cDNA, mRNA sequence [DV780467]	CTGTAAGTTTTAACTCCAGAGTACAGTTTTAGTTATCTGGACTCCTAACAGCTTTTGCTT	131.208	181.483	132.633	99.55	112.033	73.3917	75.1167	71.6583	129.175	101.133	67.1167	0.650225	0.00303946	0.0125488
35184	A_73_P143481	KRBA1	XM_590551	gb|PREDICTED: Bos taurus RIKEN cDNA A930040G15-like (KRBA1), mRNA [XM_590551]	AGTGCGTGGCCACACCAGAAATGCTCTGTGCTCTTCCTGAGCGGTCCGCTGTGCATCCCT	477	153.183	111.075	88.4583	112.292	134.658	75.9917	65.5583	104.492	80.7667	64.3083	0.648074	0.00416537	0.0347194
3466	A_73_118757	SLCO1A2	NM_174654	ref|Bos taurus solute carrier organic anion transporter family, member 1A2 (SLCO1A2), mRNA [NM_174654]	TTTTTAATTCTATTTTGGAATTTTTCTTTAACTCTTCCTATTCATTCCAGAAATGATTCT	96.5417	77.175	88.0333	125.525	93.0583	67.6	59.3917	54.5417	69.9667	50.7667	46.4	0.646209	0.0034106	0.00576069
3846	A_73_P325846	AVEN	ENSBTAT00000060967	gb|PREDICTED: Bos taurus cell death regulator aven-like (AVEN), mRNA [XM_002700566]	TGCTGCAGTTGGCAGCAGATCATTTGGAAGAAGAGCTAGATCTGCTGCTTAATTTAGACG	102.583	112.3	136.95	258.617	104.292	69.5	79.8583	84.3083	101.925	96.9083	61.1167	0.6459	0.00317995	0.00686822
20807	A_73_102410	SCRN3	NM_001075547	ref|Bos taurus secernin 3 (SCRN3), mRNA [NM_001075547]	TTGGAATTGGACATATAGATCATGGATAGTCAGGTGTTGCTTCAGGTATTGATGTATACA	295.9	202.325	181.35	206.125	249.242	112.992	155.25	98.1083	130.992	180.25	116.675	0.645286	0.0035032	0.0216601
1289	A_73_P137566	FER	DV934571	PREDICTED: Bos indicus FER tyrosine kinase (FER), mRNA	TTGGTGGTGGTGTGAGTTCTGTTGACTTTACAGTATGGTTTCTTGGTGTTTTCTCTTGGT	127.825	158.258	133.917	191.55	93.2167	82.6667	110.908	99.475	84.1833	102.817	99.4083	0.64506	0.00274395	0.000307774
2792	A_73_109807	LOC781225	XM_001789753	Ovis canadensis canadensis isolate 43U chromosome 1 sequence	GTTTTACTCTAGATTTGTCAAGTCACATTCTGTTAACCACCCTATGAGAATAAATTGGAG	154.617	152.042	229.175	116.633	95.15	80.225	79.1833	125.433	138.992	117.233	84.2167	0.640814	0.00327877	0.00729242
28057	A_73_P051266	PADI1	NM_001101272	ref|Bos taurus peptidyl arginine deiminase, type I (PADI1), mRNA [NM_001101272]	TCTGAGAATGTTCTAGGTGACTGGTCACCTTCCTTCTGATGAATAAAAATGTCAACACGC	151.042	203.992	129.9	175.425	149.667	155.2	115.517	80.2333	71.7167	103.525	75.475	0.631839	0.00236435	0.0129935
1557	A_73_P209012	NFIL3	NM_001075240	ref|Bos taurus nuclear factor, interleukin 3 regulated (NFIL3), mRNA [NM_001075240]	TAATTCTACAGCTGTGTACTTTCAAGACTACCAGACTTCCAAATCCACTGTGAGCGCCTT	94.4417	165.333	104.542	113.383	83.7	49.0583	49.5917	77.5333	119.733	115.767	55.5417	0.631722	0.00401506	0.0306429
20837	A_73_105409	LOC102267464	ENSBTAT00000002953	PREDICTED: Bos mutus cationic amino acid transporter 3-like (LOC102267464), mRNA	TACAATTGAATATTGCTCGGCTATTAAAAACAATGAAACAATGCCATTGGCAGCAATGTG	93.3667	151.008	115.408	63.475	55.025	53.85	69.6083	79.3083	97.3	50.025	50.05	0.629033	0.00264089	0.0150582
1018	A_73_P239315	HMX2	NM_001192615	ref|Bos taurus H6 family homeobox 2 (HMX2), mRNA [NM_001192615]	TCCTTTCTTCTTCGCACCCGGACTTTAAGGAAGAGAAAGACAGGCTCTTGCCCGCGGGCT	49.625	99.3583	93.8833	187.333	53.25	66.0333	63.8167	51.2333	69.475	58.9417	57.5417	0.621915	0.00224389	0.0199927
33153	A_73_P075486	OR10A4	ENSBTAT00000045474	ref|PREDICTED: Bos taurus olfactory receptor 159-like, transcript variant 2 (LOC617571), mRNA [XM_002693136]	TCTAACAGCTACTGTCCTATTCATCCTCTTCCCTTTCTTGTTGATCCTGGGATCCTATGT	142.042	143.308	133.392	181.208	90.1333	145.475	86.7833	78.0167	113.967	95.3	71.7833	0.621592	0.00183571	0.00324909
2556	A_73_P347621	GLI4	ENSBTAT00000004687	gb|PREDICTED: Bos taurus GLI-Kruppel family member GLI4-like (GLI4), mRNA [XM_596387]	ACAGGTGCGAGGCCTGCGGCAAGAGCTTCAAGTACAACTCGCTCCTGCTGAAGCACCAGC	136.508	171.858	250.467	284.242	128.358	109.3	123.067	134.35	139.642	180.917	81.5167	0.62148	0.00299559	0.00934521
17658	A_73_P091801		ENSBTAT00000003407	PREDICTED: Bos taurus megakaryoblastic leukemia (translocation) 1 (MKL1), transcript variant X3, mRNA	ATGGATGACCTGTTTGACATTCTGATTCAGAGTGGAGAGATCTCAGCGGATTTCAAGGAG	312.55	281.6	1026.76	377.683	197.925	163.375	225.283	255.875	265.442	315.083	180.65	0.613645	0.00217149	0.00917951
2729	A_73_120561	KLHDC5	NM_001205415	ref|Bos taurus kelch domain containing 5 (KLHDC5), mRNA [NM_001205415]	TTGGGAAGCCTTTAGGCGTTTCCCAGCTTTTGGACACAATTTGCTGGTCTCTTCTCTTTA	210.883	282.475	188.033	283.025	172.917	242.275	135.792	101.808	169.775	137.475	107.417	0.612333	0.00210314	0.00828151
5489	A_73_P416111	WC1.3	NM_001190424	ref|Bos taurus WC1.3 molecule (WC1.3), mRNA [NM_001190424]	TATAATGACACCTTCTCTCATGACCAGGATATTGGAGCAGTCTGCTCAAGATCTGTGCGT	277.458	337.992	305.342	235.733	241.55	324.8	146.8	214.608	129.142	155.017	132.7	0.611616	0.00240105	0.0175202
14420	CUST_1676_PI427023673	MYO10	ENSBTAG00000020126	Bos taurus myosin X (MYO10), mRNA. [Source:RefSeq mRNA;Acc:NM_174394]	TAGCCATGCGGAATCATTGTTTCTTGGCTCAAGAAAGTCTGACAATAAAAGATACTAGCT	77.1	177.2	99.775	61.9833	56.8667	48.225	53.4333	48.7583	59.1333	51.8417	53.6167	0.610744	0.00181276	0.00191458
565	A_73_P288361	LRIG3	NM_001205591	ref|Bos taurus leucine-rich repeats and immunoglobulin-like domains 3 (LRIG3), mRNA [NM_001205591]	AGATCACGGTTCAGCCAGAAACGCAGTCGGCGATAAAAGGTTCCAATTTGAGTTTTATCT	51.6	117.033	141.667	78.3583	42.3833	43.55	71.3667	78.8	37.8917	50.5917	70.1833	0.606864	0.00322408	0.0211189
30406	A_73_P049676	KCNH2	NM_001099101	ref|Bos taurus potassium voltage-gated channel, subfamily H (eag-related), member 2 (KCNH2), mRNA [NM_001099101]	GCTTACCTATGCTATCCTGTTTTCTCTCAGTAAACAAAATGCTGGTCTTGATTCAAAAAA	314.375	209.642	231.983	355.85	182.717	255.958	197.533	121.642	163.575	141.758	112.992	0.601499	0.00209948	0.0056235
14531	A_73_110536	CACNG6	ENSBTAT00000028860	tc|Rep: Voltage-dependent calcium channel gamma-6 subunit - Homo sapiens (Human), partial (37%) [TC441903]	TTTTCTTCTGTAAATATGTTTTTCTTTTTTCTCTATGGCTGGATTTGGGTTGCTTGGGGG	101.433	87.2917	116.717	139.908	100.825	63.575	57.0583	59.7	75.3917	61.1333	54.325	0.595795	0.00180459	0.00136067
573	A_73_P094196	PPP1R1C	NM_001191352	ref|Bos taurus protein phosphatase 1, regulatory (inhibitor) subunit 1C (PPP1R1C), mRNA [NM_001191352]	TAAGCATATGAAAGGCCAGAATGAATCAGCATTCCCTGAAGAGGAAGAAGGCGTGAACGA	46.2333	72.1417	160.683	192.817	45.3917	41.9167	81.7167	74.2	59.975	51.0083	60.7583	0.59479	0.00752087	0.0348155
9355	A_73_112082	LOC530437	DT826874	PREDICTED: Bos taurus multidrug resistance-associated protein 4 (LOC530437), transcript variant X2, mRNA	GGAAAGAAACTGGTCAGCCAAATGATTTGCTGCAGAATAGAAACAGTCTGTTTTATAAAA	53.9333	77.55	334.325	318.892	55.2833	71.4833	87.425	107.183	58.65	64.8417	81.9417	0.59391	0.025259	0.0457492
22499	A_73_P133466	LOC404051	TC423576	PREDICTED: Bos taurus serpin peptidase inhibitor, clade B (ovalbumin), member 6-like (LOC404051), transcript variant X3, mRNA	CTACTGCGTTAAATGTCATTGGCAGTTTCCTCAAAACTGTATTTTTCAATGTGATCTCAT	4782.63	10223.9	4703.98	5297.54	2722.41	2750.47	4200.71	3361.27	5054.52	2981.3	2841.68	0.588056	0.00152759	0.00372879
2124	CUST_1630_PI427023673	SYNPO	ENSBTAG00000013744	synaptopodin [Source:HGNC Symbol;Acc:HGNC:30672]	TGTCCCTCGACTCCGAGGACTCCGGGGCTAAATCACCCGGCATCCTCGGCTACAACATCT	48.3	215.342	61.725	275.158	56.1	50.7	52.7333	48.175	64.7917	45.4167	51.825	0.544452	0.00974449	0.0134677
19932	A_73_116642	LOC786771	XR_083612	gb|PREDICTED: Bos taurus ribosomal protein SA-like (LOC786771), miscRNA [XR_083612]	CTCTTAAAATGGAAATTGGTTGACAGAAAATAAGCAGTTTCTAAATAAATAAATATATCT	194.575	156.575	203.633	163.183	163.183	60.05	70.0167	161.792	61.775	70.0917	68.8	0.42909	0.000950049	0.0030203
6722	A_73_P108351	ALPL	NM_176858	ref|Bos taurus alkaline phosphatase, liver/bone/kidney (ALPL), mRNA [NM_176858]	GTTCGAAACAGCCAAAAAATTTTCTCTTTTTGGTGTTGGTTAAAAGGGAACACCAAACAT	718.925	322.4	738.475	352.625	166.883	212.117	279.667	95.325	197.742	721.525	85.8083	0.392251	0.000865403	0.0174243
