# Supplementary material for: Gene profiles of peripheral white blood cells as potential predictors of pregnancy in embryo-recipient heifers
Source: PLoS One. 2025 Sep 15;20(9):e0330701. doi: 10.1371/journal.pone.0330701 (PMC12435678; doi:10.1371/journal.pone.0330701)
Supplement: S3 Table — (XLSX) [file pone.0330701.s003.xlsx]

## Sheet: Feuil1
Fold change rank ordering statistics (FCROS) method (f-value ≥ 0.985 for under-expressed DEGs and f-value ≤ 0.015 for over-expressed DEG; FDR ≥ 10 %)
t-test relative to a threshold (TREAT), p ≤ 0.05; (FDR ≥ 10 %)
Non-preg. : Non-Pregnant after two embryo transfers
Preg.: Pregnant after the first embryo transfer
							Pregnant			Non-pregnant								FCROS	TREAT
Index	ProbeName	GeneName	SystematicName	Description	Sequence	1_Preg._PCD14	11_Preg._PCD14	19_Preg._PCD14	22_Preg._PCD14	13_Non-preg._PCD14	14_Non-preg._PCD14	15_Non-preg._PCD14	18_Non-preg._PCD14	21_Non-preg._PCD14	23_Non-preg._PCD14	32_Non-preg._PCD14	Fold Change (FC)	f.value	Limma
6722	A_73_P108351	ALPL	NM_176858	ref|Bos taurus alkaline phosphatase, liver/bone/kidney (ALPL), mRNA [NM_176858]	GTTCGAAACAGCCAAAAAATTTTCTCTTTTTGGTGTTGGTTAAAAGGGAACACCAAACAT	1012.6	268.842	771.883	389.142	159.308	118.817	301.592	117.958	201.542	296.958	152.508	0.345818	0.000206334	0.000735664
53085	A_73_P041716	ULBP3	NM_001103233	ref|Bos taurus UL16 binding protein 3 (ULBP3), mRNA [NM_001103233]	GACATGGAAGTCTGTTAAGTGTGCAATACCTTTATGTCTAAATAAACAATGTACAGACCT	136.45	336.267	138.033	477.9	120.208	58.2083	59.2583	75.8417	191.492	134.617	86.6167	0.425959	0.000223928	0.00514308
13249	A_73_113686	NOS3	NM_181037	ref|Bos taurus nitric oxide synthase 3 (endothelial cell) (NOS3), mRNA [NM_181037]	ATAAGAGACTGGACCAGAAGTTAGGAGACCTACTAAGATGCCTAAGCCAGTGCTGTCAAT	394.083	297.95	523.008	393.625	164.883	380.692	219.042	428.775	84.5333	57.5333	195.383	0.500379	0.000343217	0.0264578
19932	A_73_116642	LOC786771	XR_083612	gb|PREDICTED: Bos taurus ribosomal protein SA-like (LOC786771), miscRNA [XR_083612]	CTCTTAAAATGGAAATTGGTTGACAGAAAATAAGCAGTTTCTAAATAAATAAATATATCT	208.55	178.233	152.783	195.333	119.225	71.4917	72.5667	217.492	57.8917	95.7917	109.567	0.509094	0.000320863	0.00661777
41667	A_73_P257546	NMNAT2	NM_001075486	ref|Bos taurus nicotinamide nucleotide adenylyltransferase 2 (NMNAT2), mRNA [NM_001075486]	ATCCCAGGACTGTGGAACGAGGCAGATATGGAGGTGATCGTTGGGGACTTTGGGATCGTG	265.442	140.45	255.5	219.158	54.475	167.75	171.408	155.35	111.083	80.1583	83.0167	0.532339	0.000306326	0.00683328
51807	A_73_114195	PLIN5	NM_001101136	ref|Bos taurus perilipin 5 (PLIN5), mRNA [NM_001101136]	TTTTCTATCTCGGACTGAGGGGTCCTCAGCTGGACTTGCTGCCCCCACTTGCTTAGCCAT	4687.5	6332.23	2789.03	7488.07	7722.5	2778.05	3283.55	2837.5	2290.07	1805.74	2287.47	0.555125	0.000592928	0.046065
21034	A_73_P091511	LOC751804	ENSBTAT00000042881	PREDICTED: Bos taurus WC1 isolate DV100 (LOC751804), partial mRNA	AAGATGGGATGAGGTCTCAGACAGGCTCTTCTCTAAACATCTTTAGAGAGGAAGCTGATC	2098.18	2943	3993.34	4495.31	2088.47	1989.95	936.317	3781.93	1010.78	2164.16	2458.97	0.599859	0.000879082	0.0360247
47330	A_73_110232	EGFL8	NM_001099187	ref|Bos taurus EGF-like-domain, multiple 8 (EGFL8), mRNA [NM_001099187]	ACAGCCAGAACATGCTCAGATCTTGCTCAGTCTTTATTCTTGGTTTCTTGCTGTTATCCA	1208.53	986.517	1240.87	961.417	519.808	863.75	1009.5	461.842	748.6	567.008	741.992	0.631475	0.000710561	0.00419958
53504	A_73_P085541	FAM71B	ENSBTAT00000017892	ens|LOC540409 protein Fragment [Source:UniProtKB/TrEMBL;Acc:Q32L88] [ENSBTAT00000017892]	AATTCTGGAGGGTGACAAAAGCCTATTGACCACAGAGCTCCATAGAGAAAGGGATCATGA	68.5917	92.625	108.45	106.225	61.075	120	55.65	65.0333	48.425	62.9333	48.425	0.636549	0.000893725	0.0269699
16041	A_73_P282541	LOC512440	NM_001101956	PREDICTED: Bos taurus myeloid-associated differentiation marker-like (LOC512440), transcript variant X1, mRNA	AAGTGTTCATCTTTAGGATGCGGATTAATAAACGATGATGTAGTGCAAGAGGGAATACTC	126.767	203.825	117.525	193.883	109.408	105.067	113.233	130.775	128.675	44.2083	49.8833	0.637049	0.00150358	0.0242651
52940	A_73_P180402	DN518744	DN518744	gb|1259484 MARC 7BOV Bos taurus cDNA 3', mRNA sequence [DN518744]	ACGTTTACATACTGAACACAGGTAATAAATAAAAATTCCTGCCTTTAAAAGGAGAGGGCA	140.017	208.483	64.9917	60.2583	64.35	82.8583	50.0833	54.7167	48.425	60.8	68.3417	0.63968	0.00315384	0.0199571
20807	A_73_102410	SCRN3	NM_001075547	ref|Bos taurus secernin 3 (SCRN3), mRNA [NM_001075547]	TTGGAATTGGACATATAGATCATGGATAGTCAGGTGTTGCTTCAGGTATTGATGTATACA	244.875	198.292	205.508	255.892	131.058	120.458	168.642	110.475	138.117	177.35	181.542	0.642592	0.000769862	0.00121411
28831	A_73_100952	LOC104972288	TC484140	PREDICTED: Bos taurus potassium voltage-gated channel subfamily H member 2-like (LOC104972288), mRNA	AAGGATCATATGAATAATTAATGAAGATGCTGATGACTATGAATAATAAATAATTATCCT	210.742	115.175	185.767	213.408	95.9833	131.442	163.717	100.558	128.483	109.875	111.3	0.643537	0.00117526	0.00873913
41090	A_73_P169364	CD200	DV775461	gb|Hw_FAT_14_050513_C01 Bos taurus CF-24-HW fat cDNA library Bos taurus cDNA, mRNA sequence [DV775461]	CATTGGACCAAGCTGGTGACTTTTTCAGTATCTTTTGCTTTCTTGTCTGTATCCAGTGAC	274.067	301.3	727.9	382.825	150.117	267.383	183.075	266.725	246.592	228.35	313.65	0.649664	0.00113167	0.0108019
14911	A_73_P106966	WC1	ENSBTAT00000042881	Bos taurus WC1.3 molecule (WC1.3), mRNA >gi|209552839|gb|FJ031208.1| Bos taurus isolate CH505 WC1 (WC1) mRNA, complete cds, alternatively spliced	TGAAGATGCTCTTGCTGAAGCCGTGTATGATGAGCTTGATCATCTTGTGACTCAGAAGGA	1442.65	1278.16	1729.86	1799.98	757.558	1049.85	725.558	1987.54	973.983	1116.19	1114.88	0.653869	0.000998575	0.0280008
17143	A_73_102304	HOXC11	NM_001192873	ref|Bos taurus homeobox C11 (HOXC11), mRNA [NM_001192873]	TTTTATTTTTATTTTTTATTTTCTAACTCGCCTACTTTCCGCGGGTGGAAAACTGGACTG	72.325	127.942	116.892	104.783	80.6583	61.1583	120.875	59.8083	61.7167	72.9	53.1	0.655767	0.0017778	0.0228989
37735	A_73_P062416	OR5V1	ENSBTAT00000053316	tc|GB|XM_001253439.2|XP_001253440.2 similar to Olfactory receptor 110 [NP13361719]	GCTAAACCCTATAATTTACACGTTGAGGAATAAGGATATTAAAGAGGCTGTGAAAGTTCT	75.3	123.358	76.8	68.9583	46.5333	61.95	52.0667	55.2667	57.0667	40.8083	51.0583	0.658079	0.00117818	0.000876061
14822	A_73_117969	ASMT	NM_177493	ref|Bos taurus acetylserotonin O-methyltransferase (ASMT), mRNA [NM_177493]	AAGGGCTGGTCTGTTTTGCACCATAGAGTCCAAGAGGTCTGTCGTGAGGAGTTTTAATAT	848.633	548.175	643.358	826.325	376.383	658.092	402.275	572.408	461.292	431.317	468.692	0.668139	0.00153968	0.00497863
36277	A_73_P383796	COL21A1	BC149225	gb|Bos taurus collagen, type XXI, alpha 1, mRNA (cDNA clone MGC:155235 IMAGE:8142934), complete cds. [BC149225]	ACCCAAATTGGGAAGTACTCTGGGAAAGAAGAAACTGTCCAATTTTGAGTCCAAAAGCTA	52.9667	105.275	114.825	83.0833	58.2667	70.5667	52.1583	75.7583	69.1833	47.9917	42.6583	0.670357	0.00158076	0.0234564
26185	A_73_P091541	WC1.3	NM_001190424	ref|Bos taurus WC1.3 molecule (WC1.3), mRNA [NM_001190424]	TATGAAGATGCTCTTGCTGAAGCCGTGTATGAAGAGCTCGATTACCTTGTGACACAGAAG	2416.2	1867.73	2795.39	2325.91	1026.76	1823.12	1085.68	3021.25	1554.59	1639.74	1647.94	0.673028	0.00115999	0.0411168
45365	A_73_P091281	PIK3C2G	NM_001206512	ref|Bos taurus phosphoinositide-3-kinase, class 2, gamma polypeptide (PIK3C2G), mRNA [NM_001206512]	CCAACTCTGCAGTGTCACACTCAATGAAGAAAAATGGTATCCACTAGGTAACAGTATAAT	63.3667	238.975	49.7917	97.15	41.95	40.9167	63.0083	50.3667	55.525	62.7	59.7	0.674047	0.00331943	0.0264103
30697	A_73_P510228	ABTB1	NM_001083384	ref|Bos taurus ankyrin repeat and BTB (POZ) domain containing 1 (ABTB1), mRNA [NM_001083384]	TGACGTCTGTTTCCGTGTGGGCGGTTACGACTTCCTCTGTCACAAGGCCTTCTTCTGTGG	2697.29	2761.65	2106.11	2418.84	1446.9	2202.02	1366.71	2412.38	1240.17	1874.36	1616.93	0.676528	0.00177982	0.00887588
44796	A_73_P058341	ACSM5	ENSBTAT00000054846	gb|PREDICTED: Bos taurus acyl-CoA synthetase medium-chain family member 5 (ACSM5), partial mRNA [XM_001253787]	TATGATGTGCAGGTTGTAGATGAGGAGGGCAATATCTTACCTCCTGGAGAAGAAGGGAAT	56.225	76.5833	100.517	89.325	46.2583	72.7583	49.2917	60.0167	47.0167	60.175	50.9	0.68342	0.00150008	0.00772092
26337	CUST_2185_PI427023673	LOC102398729	ENSBTAG00000026340	PREDICTED: Bubalus bubalis uncharacterized LOC102398729 (LOC102398729), mRNA	CGTAAATTCTACAAGCACTTCTCCGAAGACGTCACTGAACTGTCCCAGTATGTGATGATC	147.633	157.908	263.958	226.167	88.9667	197.933	107.267	176.892	104.775	132.858	138.492	0.684875	0.00134137	0.0271269
7641	A_73_101911	TC434778	TC434778	tc|Rep: ABC transporter, permease protein - Clostridium botulinum (strain Hall / ATCC 3502 / NCTC 13319 / Type A), partial (6%) [TC434778]	TGAATGTATAAGCACATTAGATCAGCATAAGGCAGTTATTAATACAGAAGATCAGAGGAC	2439.63	2133.85	1963.07	1542.89	784.167	1819.22	1041.07	2189.61	1197.31	1094.27	1888.09	0.685311	0.00268096	0.0458513
33498	A_73_P180917	DN545966	DN545966	gb|1395074 MARC 7BOV Bos taurus cDNA 5', mRNA sequence [DN545966]	CTAGTTCTTCAGTGAAAAACCTCTACAGAGGCTTATTCTACCCTGAATCCTGTACTCCCA	179.142	111.108	166.283	195.383	119.95	118.075	121.9	112.467	131.542	105.8	112.675	0.687094	0.00177027	0.00817255
9883	A_73_P304406	MEIS2	NM_001191269	ref|Bos taurus Meis homeobox 2 (MEIS2), mRNA [NM_001191269]	TTATTATTATTTGGGGGGACTCTTCTTCAAAGAGCTTGCGCAATGAAGATTTAAAGACAG	74.7917	122.717	100.625	104.775	63.8833	68.325	94.9833	60.0417	71.0833	70.375	65.3667	0.688052	0.00189839	0.00524879
23984	A_73_113456	MARCH7	NM_001100317	PREDICTED: Bos taurus membrane associated ring-CH-type finger 7 (MARCH7), transcript variant X9, misc_RNA	AGAAAGGTTGGTGTTTTGGTCTGTTAGTGGTAAAAGTGGGACAAAATAGGCTTGCAAAAT	2711.76	2740.18	2055.18	2660.56	1433.9	2598.08	2046.35	2091.2	1359.25	1359.97	1770.35	0.688837	0.00205233	0.0136944
8341	A_73_114353	KDM5B	XM_612405	gb|PREDICTED: Bos taurus jumonji, AT rich interactive domain 1B (KDM5B), mRNA [XM_612405]	AACAACAAAAACAGCAACAGCAGTCTGTGATGTAGCAGAGATTTACATGTGTACTACTCC	558.142	836.158	919.383	1025.17	504.283	429.9	484.633	899.867	624.583	549.8	656.858	0.691383	0.00232916	0.0298581
46208	CUST_2139_PI427023673	PNPLA7	ENSBTAG00000012126	patatin-like phospholipase domain containing 7 [Source:HGNC Symbol;Acc:HGNC:24768]	CTCCTGCTGGAGCCCTCGTGTTTCTGCTTTGCCTGTCAATAAAGGTAGATCTGATTATGT	4271.07	2327.88	3879.67	4364.91	3784.88	2817.37	3308.55	2359.05	2346.17	1781.31	2003.71	0.697477	0.00253398	0.0421162
36662	A_73_P071191	SEC14L3	NM_001205882	ref|Bos taurus SEC14-like 3 (S. cerevisiae) (SEC14L3), mRNA [NM_001205882]	TGTAGTGTTGGGAAGCAACTGGAAGGAAGGATTGCTAAAACTCATCAGTCCTGAGCAACT	65.975	57.3917	98.7417	89.0417	60.825	65.3667	47.8917	60.9833	43.225	45.2833	53	0.702883	0.00189477	0.0092584
45570	A_73_P404161	MOG	NM_001013584	ref|Bos taurus myelin oligodendrocyte glycoprotein (MOG), mRNA [NM_001013584]	GGTCTATCAGACGCAAAGAAACAAGCTAGGTGCTAATTAATAACAATACAAGTTTCCAAG	72.9917	81.6417	81.4917	56.475	53.9583	66.4	51.525	51.925	53.95	47.1	42.9667	0.703496	0.00210217	0.00460636
15267	A_73_112300	TFAP2D	NM_001192329	ref|Bos taurus transcription factor AP-2 delta (activating enhancer binding protein 2 delta) (TFAP2D), mRNA [NM_001192329]	TTTCTAATTTATATATCATTGAGGGTGATTAATCTTCAGTGGACAAAATCTCTGCCCTCC	113.758	70.375	78.425	65.9417	74.2833	47.9583	55.1	50.1917	62.725	54.675	45.05	0.705025	0.0015377	0.00656204
46170	A_73_P064566	SERPINB4	NM_001102322	ref|Bos taurus serpin peptidase inhibitor, clade B (ovalbumin), member 4 (SERPINB4), mRNA [NM_001102322]	TTACTTTTCAAACCTAAACATTCATATTTACTTGAGTTCAGGTGGTATGTGGGACCCTTA	120.1	132.417	95.075	110.95	54.8333	86.0333	87.3083	53.225	98.3083	99.4083	75.3833	0.705172	0.00206708	0.010192
52299	A_73_119558	LOC107132641	TC463198	PREDICTED: Bos taurus uncharacterized LOC107132641 (LOC107132641), ncRNA	TGTTGTTAGATATGCACATCATTAGAATTATTTTATTTTCAATAAATTGACACTAATCAT	169.917	75.5417	52.55	86.5	50.7167	45.9	65.0667	52.0667	51.175	75.7	62.925	0.705626	0.00237084	0.027027
52997	A_73_P051821	ITIH5	NM_001102516	ref|Bos taurus inter-alpha (globulin) inhibitor H5 (ITIH5), mRNA [NM_001102516]	TTAGGTCAATTCCTGAACCAGGAGGCCAGACTCATAGGGCTCAGCAAGAGCCCTGCCCAT	137.308	70.6583	55.1167	108.092	79.4417	60.1667	65.5833	52.5333	49.3	56.425	63.3833	0.705874	0.00422675	0.0287029
46435	A_73_112914	KCNH7	XM_015462280.1	PREDICTED: Bos taurus potassium channel, voltage gated eag related subfamily H, member 7 (KCNH7), transcript variant X3, mRNA	CCTTCCAAGCAGGAAAGCAGAGGATAAAATTGTTCATGGATGCAACTCAGATGATCCTCA	132.892	68.2083	82.025	56.9417	45.2833	79.9917	49.8167	74.375	47.5833	47.2583	53.5	0.708755	0.00287713	0.0320928
46032	A_73_P072936	CYP7B1	ENSBTAT00000001710	gb|Bos taurus cDNA clone IMAGE:8161594. [BC149690]	GCCGCTTTTTGTTTGGTATTCCTTACCCAGACTCTGATGTTTTATTTAGGTACAAAATAA	79.6	72.125	82.5333	71.525	54.2583	66.85	48.1333	70.1333	44.4333	58.7333	41.975	0.709083	0.0026373	0.00535828
45079	A_73_P111786	TTLL9	NM_001035378	ref|Bos taurus tubulin tyrosine ligase-like family, member 9 (TTLL9), mRNA [NM_001035378]	ATGCAGCAAGTTATACCTGAGGGAGATCACATCTAATAAAGCATTACAGCCCTTAAAAAA	81.0583	70.6	95.8667	70.0167	57.0417	70.9583	58.1917	60.0917	53.6083	48.7833	42.2667	0.709808	0.00206148	0.00358815
18952	CUST_268_PI427023673	CHPT1	ENSBTAG00000002490	Bos taurus choline phosphotransferase 1 (CHPT1), mRNA. [Source:RefSeq mRNA;Acc:NM_001075507]	AAGTTCTTCCTCCAAAGAGTCATCAGAATAACATGGATTGAAGAGACTTTCGGACACTTG	1338.39	1662.56	2237.69	1744.95	1004.72	990.125	1146.29	1829.41	1718.18	1256.78	1044.15	0.711524	0.00235012	0.0357438
19960	A_73_P041756	IFI27L2	NM_001076061	ref|Bos taurus family with sequence similarity 14, member A (IFI27L2), mRNA [NM_001076061]	ACCTCCAAAATCTCCACTCGGGCCAGAGAAGCATGAGAAATAAAGATCATCTGCAGATGT	6519.02	8845.42	6949.44	8245.99	4328.36	4459.91	7044.88	5238.5	5962.58	5817.65	5332.23	0.712231	0.00184262	0.00494096
30674	CUST_1659_PI427023673	OGN	ENSBTAG00000011824	Bos taurus osteoglycin (OGN), mRNA. [Source:RefSeq mRNA;Acc:NM_173946]	CTCAGAATATAGCCATAAAGTTCTCCACTGTAAAGTCTTTCAGTTATGACATACCTACAA	364.233	526.942	506.233	474.383	267.667	347.475	242.9	478.242	286.8	321.267	449.158	0.712985	0.00278062	0.0250456
37906	A_73_113621	EFNA5	NM_001076432	ref|Bos taurus ephrin-A5 (EFNA5), mRNA [NM_001076432]	TTTTGTTTTGTTTTCTTTCTTTCAGCCTGAATTCTAAGCAACAACTCGGGGCTTGCGGGG	62.975	98.6417	97.375	92.7917	69.1167	59.3833	79.2167	56.4417	65.3167	66.375	57.7667	0.713917	0.00317168	0.0108323
39368	A_73_P264441	RPL5	NM_001035306	ref|Bos taurus ribosomal protein L5 (RPL5), mRNA [NM_001035306]	TACATAAAGAACAACGTAACTCCAGACATGGATGGAGGAAATGTATAAGAAAGCTCATGG	3261.27	5504.01	3634.67	4614.36	2237.28	3929.2	3106.13	2851.58	2624.88	2879.85	3262.05	0.717163	0.00327647	0.0109555
27920	A_73_P166922	ACSS3	NM_001102137	ref|Bos taurus acyl-CoA synthetase short-chain family member 3 (ACSS3), mRNA [NM_001102137]	CCAGTTAGCACTGTTGCCAAGTGCCTGTATCATGCTCATTATTATATAAATTTTCCAGAA	716.133	565.842	543.608	766.142	465.067	466.892	624.142	499.667	537.55	307.9	307.133	0.718748	0.00371462	0.0192532
52734	A_73_104343	TINF2	NM_001098114	ref|Bos taurus TERF1 (TRF1)-interacting nuclear factor 2 (TINF2), mRNA [NM_001098114]	AGCTTCAGGATGTGCTGAGCTGGATGCAGCCTGGAGTTTCTATTACTTCTTCTTTTGTCT	252.825	164.05	101.658	124.2	81.8917	104.133	85.1417	103.475	120.092	143.558	102.075	0.718791	0.00448469	0.0295019
7817	A_73_P263586	FAM149A	NM_001101965	ref|Bos taurus family with sequence similarity 149, member A (FAM149A), mRNA [NM_001101965]	ATTCAAGCAAAACCACTTCAGCAGAGACCTACCTGTTTTGCAGATAGAACACAGGGTGAG	136.867	76.3	94.45	134.292	52.1417	74.4667	82.6167	92.3583	87.6833	80.725	83.625	0.723114	0.00397261	0.0283848
4547	A_73_P354086	RSRP1	NM_001103298	PREDICTED: Bos taurus arginine/serine-rich protein 1 (RSRP1), transcript variant X8, misc_RNA	CAACTGGATGGGCAAATGCCTTAGTTCTTTTGCTACTAGGTATATTTTGGTATGATTTTA	1300.67	1314.8	982.075	991.433	859.55	1187.43	980.742	852.025	618.325	679.233	711.408	0.725706	0.00320413	0.0195211
47813	CUST_2738_PI427023673	SSPO	ENSBTAG00000008542	SCO-spondin [Source:HGNC Symbol;Acc:HGNC:21998]	TTTCTCAGAGCGCTGACGGCTTCCCTGATGAGGCCTGCACTGGCCATCATGACCCCTCCT	271.875	256.333	781.108	204.742	180.008	162.608	164.058	193.442	211.95	219.125	273.042	0.72637	0.00361185	0.0276454
39903	A_73_116201	LYRM7	TC448930	PREDICTED: Bos taurus LYR motif containing 7 (LYRM7), transcript variant X3, mRNA	ACTGACAGTATCCCAAAACAGCTTGGCATTCTACCATCTAATGGTAGGAACTACAGAATT	188.158	218.15	139.992	288.208	105.808	155.675	184.525	138.942	136.425	135.058	175.425	0.727909	0.00426046	0.0271243
38292	A_73_110420	GABRB1	NM_174544	ref|Bos taurus gamma-aminobutyric acid (GABA) A receptor, beta 1 (GABRB1), mRNA [NM_174544]	GAAGGAGTATTCCCTCAAGAGCTCAACACACAATTCTAATCAAATCCAACCAACTACAGT	73.9583	88.7083	72.8417	76.0583	57.6833	72.725	58.95	52.975	55.5583	44.4417	54.125	0.728512	0.00249124	0.00294414
47520	A_73_P186927	HSD17B13	NM_001046616	ref|Bos taurus hydroxysteroid (17-beta) dehydrogenase 13 (HSD17B13), mRNA [NM_001046616]	TGGCTACTTAATACTGTACTGTGGATCTGAGAGATGGGAGGAAAAACAGAGTTGTTGTTT	91.7417	83.6	83.975	107.508	59.3917	59.825	67.3917	61.2583	77.8417	65.0667	75.9833	0.728998	0.00235268	0.00195924
52946	A_73_P051726	HSD17B12	BT020943	gb|Bos taurus hydroxysteroid (17-beta) dehydrogenase 12 (HSD17B12), mRNA, complete cds. [BT020943]	CTACTCCTCAAACAATAATGACATTAGAGAAGCTGCATTCCAATTTTAAATTGGTACCCT	79.25	61.6333	57.1583	229.467	59.3917	51.775	48.05	52.3667	48.7833	45.9	56.5833	0.730555	0.00355594	0.0174078
53762	A_73_P074676	WFDC9	ENSBTAT00000043536	PREDICTED: Bison bison bison WAP four-disulfide core domain 9 (WFDC9), mRNA	ATAGTTGAGCCAAAGCTGAAACTGAAACCCTGCAACAAGAGTCCCACTAATGAGCAGTGT	61.8833	100.5	68.2083	115.383	57.1417	53.7417	54.8417	50.6833	71.9917	99.1	49.6833	0.731402	0.00462795	0.0497157
3472	A_73_117757	ARRDC5	NM_001128508	ref|Bos taurus arrestin domain containing 5 (ARRDC5), mRNA [NM_001128508]	TGAGCGGTAGTGGCTCACAGGACAGTGAGATCATGAACACCCAGTACGAGCTGGTCAGCA	287.017	238.433	280.983	285.308	216.825	172.792	211.9	212.75	277.675	179.917	174.583	0.732051	0.00353178	0.00980878
42369	A_73_P093706	COL9A2	ENSBTAT00000027483	ens|Collagen alpha 2(IX) chain Fragment [Source:UniProtKB/TrEMBL;Acc:Q7M2Q6] [ENSBTAT00000027483]	CGTGGTGCTGAAGATGCTGCAAGAGCAATTGGCAGAAATGGCTGTGAGTGCCAAGCGGGA	79.6167	81.1083	81.5167	71.6583	47.1833	71.2083	67.525	56.725	58.2	49.8333	56.1167	0.73329	0.00268392	0.00365662
33414	A_73_102315	SULT1C3	NM_001193080	ref|Bos taurus sulfotransferase family, cytosolic, 1C, member 3 (SULT1C3), mRNA [NM_001193080]	CTCAGAATGAGGATTTTGACAAGGACTACGAGAGGAAGATGGCTGGGAGCACCCTGACAT	81.05	73.775	96.5167	87.3333	51.0167	82.15	67.2167	50.9333	63.2083	61.4417	62.775	0.733856	0.00322775	0.00713968
11335	A_73_P108811	ESR1	NM_001001443	ref|Bos taurus estrogen receptor 1 (ESR1), mRNA [NM_001001443]	TCACTTCAGGCACATGAGCAACAAAGGCATGGAGCATCTATACAGCATGAAGTGCAAGAA	75.475	175.525	110.775	117.933	75.1	109.333	81.6667	97.6083	78.4333	69.9667	77.55	0.735187	0.00649886	0.0338372
44999	A_73_114060	TCRG2	TC433416	Bos taurus T cell receptor gamma cluster 2 (TCRG2) gene, complete sequence	ATCTTCCGTCACACACCCTGGAGATGCTGGCTTTGCTACTTGAATCCTGTAGTTTGATTT	3216.29	5067.62	5085.48	3458.05	4026.29	2337.19	2981.3	4102.77	2970.14	2476.3	2684.29	0.737254	0.00426057	0.0343007
49022	A_73_P068841	ALDH1A3	ENSBTAT00000012030	PREDICTED: Bos taurus aldehyde dehydrogenase 1 family member A3 (ALDH1A3), transcript variant X2, mRNA	AGCAATTTCTTCTCATCCTCATATCAACAAGATAGCCTTCACTGGGTCCACAGAGGTTGG	96.4333	81.7167	75.05	84.7667	53.625	78.9333	70.0167	57.2083	55.75	73.4667	55.1333	0.738077	0.00410598	0.00819108
49240	A_73_P169792	VSIG10L	ENSBTAT00000027247	gb|Bos taurus V-set and immunoglobulin domain containing 10 like (VSIG10L), mRNA [NM_001191230]	TTTGGGGGTGGGACTTCCTGTTTCGCCTTCGTAGCAGTCAGGAACTTCCTGTCCCACTGT	112.2	136.3	129.192	143.142	84.2333	80.0917	132.275	88.8833	102.942	124.125	85.5833	0.739361	0.00436397	0.0209922
31818	A_73_111877	KCTD7	NM_001102545	ref|Bos taurus potassium channel tetramerisation domain containing 7 (KCTD7), mRNA [NM_001102545]	GGTTTGTGTATACCGTATAATGCTACCTGTGTTCCTTCATTTTCCTGTCTGTGAGCACTT	753.875	988.358	1010.37	945.858	513.692	627.2	812.883	905.967	781.833	676.45	321.1	0.74134	0.00448989	0.0391427
53897	A_73_P096056	TRAT1	NM_001163943	ref|Bos taurus T cell receptor associated transmembrane adaptor 1 (TRAT1), mRNA [NM_001163943]	TCCACAGTGCCATAGAAAAGGCAAAAAATATTAATATCTAAGGTCAGAAGAAGTCAGGTT	284.258	321.975	319.658	388.725	150.325	302.092	198.858	268.375	267.925	234.85	239.65	0.741727	0.00309849	0.0137945
51704	A_73_102961	GABBR1	NM_001163275	ref|Bos taurus gamma-aminobutyric acid (GABA) B receptor, 1 (GABBR1), transcript variant 1, mRNA [NM_001163275]	TCGGTCCACACTCACAATCCTCCTCTACAAGAGTGTTCCCTTCGGTTTTGTATTTTTCTG	324.975	315.133	531.025	372.983	245.158	256.933	289.95	282.475	243.533	256.758	265.883	0.741789	0.00363722	0.00224801
44281	CUST_2233_PI427023673	LOC101904435	ENSBTAG00000011926	PREDICTED: Bos taurus zinc finger protein 665-like (LOC101904435), mRNA	GTGTGAAGTCTTCAAAATTCAAAGTTCAAAATTCACACCCTACTGTTGGTCAGATAATTC	788.108	695.575	515.5	879.692	428.15	651.9	396.242	547.483	575.608	658.008	492.492	0.742832	0.00484592	0.0320899
12548	A_73_P428541	ENAH	ENSBTAT00000021544	gb|PREDICTED: Bos taurus Enabled homolog (Drosophila)-like (ENAH), mRNA [XM_590728]	GCCCATCACAAGAAGAATTGGAAATTCAAAGAAGGCAACTGCAAGAGCAGCAACGACAAA	88.1083	142.558	121.667	67.1083	56.425	95.9167	84.6	75.4333	64.0167	81.2833	73.1833	0.74361	0.0075327	0.0498971
22355	A_73_105783	MPP7	NM_001100347	ref|Bos taurus membrane protein, palmitoylated 7 (MAGUK p55 subfamily member 7) (MPP7), mRNA [NM_001100347]	CATGCAGTAAGACACTGCCAATCAGAGAATCATCGTATCTGTGACTTTGAAACAGAAAAA	458.825	522.167	625.725	662.383	387.917	403.675	545.925	440.117	393.367	321.45	465.5	0.744861	0.00548812	0.013482
27095	A_73_P079701	AVEN	ENSBTAT00000060967	gb|PREDICTED: Bos taurus cell death regulator aven-like (AVEN), mRNA [XM_002700566]	CCAAGTATATCCAGAAATGTTACCGAGGAAGAGCTTGAAGACTGGTTGGACAGCATGATT	805.433	1012.6	1091.75	1196.06	943.167	737.808	828.25	814.158	647.208	739.492	684.267	0.744931	0.00425596	0.00977632
234	A_73_101077	HSPB11	NM_001076412	ref|Bos taurus heat shock protein family B (small), member 11 (HSPB11), mRNA [NM_001076412]	TAGTGTTTCTGCGGAGGGAGTAGCAGTCTCAAATCTTTCTTAGTAATTATAATATACCCA	338.633	426.858	442.958	407.958	286.358	336.142	272.467	302.05	406.417	276.242	294.992	0.74502	0.00450715	0.0112799
41510	CUST_1704_PI427023673	BMP5	ENSBTAG00000012870	bone morphogenetic protein 5 [Source:HGNC Symbol;Acc:HGNC:1072]	GTGTGGTTGCCACTAATAGTGCATAATAATGGTAATAAGAAAAAAGATCTGTATGGAGGT	67.0833	63.575	63.6917	56.3333	48.05	53.0833	44.6333	50.75	47.0667	41.9833	41.7083	0.745203	0.00386898	0.00150338
42359	A_73_P278191	ZSWIM7	NM_001197136	ref|Bos taurus zinc finger, SWIM-type containing 7 (ZSWIM7), mRNA [NM_001197136]	TTGAGGCCAAAACAGTTGCTTAAATAGGCTGTGCTGTTGGAAAGGCAGCACCTAGAACAA	262.925	235.5	246.325	267.833	143.075	216.825	174.258	200.183	181.083	212.342	181.525	0.745346	0.00317413	0.00305021
36424	CUST_426_PI427023673	HMCN2	ENSBTAG00000002319	hemicentin 2 [Source:HGNC Symbol;Acc:HGNC:21293]	TGGAGCAGACAGATGAGTGTCACTACAACCAGACTTGTGAGAACATCCCAGGCGGGCACC	71.0667	72.575	110.883	75.3	53.2917	71.2583	48.3167	70.9	57.6	50.3667	67.325	0.745903	0.00490783	0.0133333
2880	A_73_119319	AM035145	AM035145	gb|AM035145 KN-252-spleen, Bos taurus Bos taurus cDNA clone C0006010g15 5', mRNA sequence [AM035145]	CCCCCATGACGCTGAGCACGGTGTTTCTATTTGTTAAATGCAAATGCTGCCACTTTACAA	1658.38	1264.2	1348.38	1332.76	1106.71	858.808	772.567	1436.25	672.942	1437.24	1141.76	0.747856	0.00746064	0.0481773
32939	A_73_P371391	FAM57B	NM_001105465	ref|Bos taurus family with sequence similarity 57, member B (FAM57B), mRNA [NM_001105465]	TATTTTATTTATTTATTCAAATTTGTTGGGGTGGGGGGAAGGGAGGTGGCTGCTACCCCC	119.683	159.067	122.475	134.8	134.85	75.75	130.117	91	92.9	92.2917	101.2	0.749178	0.00337919	0.0259975
53224	A_73_P346321	C6orf25	NM_001078081	ref|Bos taurus chromosome 6 open reading frame 25 (C6orf25), mRNA [NM_001078081]	TTTATCTGCAAGGGTCGCCAAGAGGAGGAGAGCCGTACGGAACTTCATGTGCTGGGAGAC	268.925	128.608	122.417	167.75	125.708	91.3083	99.4833	119.95	127.4	168.483	95.8833	0.749715	0.00561175	0.040671
41772	A_73_101721	ZNF555	NM_001082449	ref|Bos taurus zinc finger protein 555 (ZNF555), mRNA [NM_001082449]	CGCGTCATGGAAGTGGATCCATATGGAGTGTATTTCTAATTCTTTTTGATGAAAATTAAC	100.967	101.958	89.975	96.6583	64.6667	70.825	72.5333	70.1833	75.475	76.7917	104.725	0.750126	0.00323199	0.0141869
11587	A_73_103283	TRIM16	TC408658	PREDICTED: Bos taurus tripartite motif containing 16 (TRIM16), mRNA	TTTCCTTGTGGTTTCCAGATCTTTTACCCCTCTGATCACTTTCTCTTCCTTTCAACAGAT	116.575	104.858	84.85	150.833	90.9333	73.0583	105.858	83.225	66.6667	97.525	73.0667	0.750272	0.00538845	0.0247895
10117	A_73_103371	RAPGEF3	TC457930	PREDICTED: Bos taurus Rap guanine nucleotide exchange factor 3 (RAPGEF3), transcript variant X2, misc_RNA	CTGGCTGCACTGAATTCCAAGCAGCAAAGATGACTCTTCTTAATGTTGCTGTTGTTCGCA	148.208	228.375	197.125	153.417	108.267	90.4417	125.208	150.483	166.367	135.092	170.167	0.750825	0.00557978	0.0349051
40040	A_73_P261536	RECQL4	NM_001098037	ref|Bos taurus RecQ protein-like 4 (RECQL4), mRNA [NM_001098037]	TGTCAGTGCAAGGAAGTGTCAGCCTGTTGACCGTCAAGGCAAGAAGCGGAGACAGAGTGG	62.7917	90.1083	72.1417	92.625	50.7667	63.9917	44.8167	60.9167	68.7333	70.1583	56.8083	0.751461	0.00346076	0.0172122
29611	A_73_P049586	HERC4	NM_001076894	ref|Bos taurus hect domain and RLD 4 (HERC4), mRNA [NM_001076894]	CGCTCTAAACTGATTCAAGCTATTGATCACAATGAAGGCTTCAGTTTAATATAACTTTGG	1315.91	1264.88	1182.1	1276.7	616.225	1289.56	915.958	960.617	927.558	899.383	1110.11	0.75256	0.00400046	0.021903
34751	A_73_P069841	ADAMTS6	NM_001193016	ref|Bos taurus ADAM metallopeptidase with thrombospondin type 1 motif, 6 (ADAMTS6), mRNA [NM_001193016]	TTCAAGTTCTGTAGTCGAGCATACTTCAGACAGATGTGTTGTAAGACCTGCCAAGGACAC	91.6833	77.95	60.2917	76.4417	52.875	52.8917	48.6583	49.875	61.1583	69.3917	69.35	0.753317	0.00446393	0.014724
36296	A_73_P067441	ZNF461	ENSBTAT00000055644	PREDICTED: Bos taurus zinc finger protein 461 (ZNF461), transcript variant X4, mRNA	GCCATTAATCGTGGCTTACAATTTAACCTACATCAGACACTTCATACTGTTGAAACACCA	171.375	165.408	136.975	185.875	86.075	137.3	108.267	106.883	130.4	159.933	140.633	0.753668	0.00432402	0.020704
40487	A_73_P093301	HOOK1	NM_001206870	ref|Bos taurus hook homolog 1 (Drosophila) (HOOK1), mRNA [NM_001206870]	CTAGCATTTGAAATGAAGCGGCTTGAAGAGAAACACGAAGCTTTACTTAAGGAAAAAGAG	104.017	62.7917	101.133	103.208	54.2667	75.4833	82.1917	69.7167	82.9	61.1167	74.2167	0.753852	0.00385771	0.046588
52956	A_73_P042341	TMEM44	NM_001099131	ref|Bos taurus transmembrane protein 44 (TMEM44), mRNA [NM_001099131]	GAGATCCCCTTGCAGGTTTATTTTGGAGCTAAGGTGGGAGAAACACTGGAATGAATAAAT	96.3083	99.4333	99.6833	133.508	82.7167	110.875	80.575	81.3667	73.9167	65.5	67.325	0.754018	0.00533142	0.0144635
34669	A_73_P410954	BPIFA2B	NM_174802	ref|Bos taurus common salivary protein BSP30, form b (SPLUNC2B), mRNA [NM_174802]	TCATTGGCGAGTCTCAGGACACCACCCAACAGGAACCTGAAGGCAGCAGATGAGGAAACC	86.3667	76.7083	111.1	75.2	70.2917	67.8167	58.7333	63.45	72.5583	59.5333	53.9333	0.754159	0.0050921	0.00497728
31411	A_73_P053115	ZNF740	NM_001103252	ref|Bos taurus zinc finger protein 740 (ZNF740), mRNA [NM_001103252]	TACCAGTGTGAACGGTGTCACCAGTGTTTTTCTCGGACAGATCGATTACTCAGACACAAA	179.358	134.333	217.975	132.15	134.475	113.408	142.742	94.6333	118.858	112.258	134.633	0.754636	0.00560465	0.0178135
12877	A_73_P112231	HAGHL	NM_001075540	ref|Bos taurus hydroxyacylglutathione hydrolase-like (HAGHL), mRNA [NM_001075540]	TTACAACGACCATGTGAAGGCCAAGCTGTCGTGGGCCAAGCAGAGGGATGAGGACGATGT	82.0583	84.125	149.7	105.608	53.0833	79.9667	81.2167	68.75	84.975	73.875	75.225	0.75478	0.0063356	0.0156728
15719	A_73_108660	GGCX	ENSBTAT00000027811	ens|Vitamin K-dependent gamma-carboxylase (EC 6.4.-.-)(Gamma-glutamyl carboxylase)(Vitamin K gamma glutamyl carboxylase) [Source:UniProtKB/Swiss-Prot;Acc:Q07175] [ENSBTAT00000027811]	CTTGGCACTGTGTCCTTTCCCATAACTGCTGCCCCACCCTTTTTACTTGGTGAAAATAAT	8684.85	11733.8	8767.85	13753.4	11489.9	8487.4	9045.94	8186.49	6567.73	5749.97	6946.99	0.756708	0.00707439	0.0456274
44335	A_73_104945	GREM1	NM_001082450	ref|Bos taurus gremlin 1 (GREM1), mRNA [NM_001082450]	TCACGCGTGTCAAGCAGTGCCGTTGCATATCCATCGATTTGGATTAAAGCCAGGCACACC	84.8917	62.925	47.2583	65.7083	58.5667	45.6583	55.4333	41.0667	43.8167	50.9917	45.0667	0.757131	0.00437207	0.0219364
45966	A_73_P311086	ITIH3	NM_001101898	ref|Bos taurus inter-alpha (globulin) inhibitor H3 (ITIH3), mRNA [NM_001101898]	AATTCCAGAGAAGGATGATGCCATCTGCTTCAATATTGATGAAGACCCAGGCACAGTGCT	61.5833	72.1167	86.925	74.0167	46.4833	71.7417	57.0167	56.375	48.7167	58.7	55.1167	0.757176	0.00430787	0.0123849
50545	A_73_109630	FAM124A	NP13358639	PREDICTED: Bos taurus family with sequence similarity 124 member A (FAM124A), mRNA	TTCTCCAATCTGGACATGGACATCCAGTTTTCCCTCAAGAGACTGCCCTGTGACCAGACT	102.425	85.5417	113.192	93.9667	82.25	71.875	91.9417	59.5333	76.55	69.3917	72.175	0.757621	0.00434275	0.00783288
40021	A_73_P086121	PTPRD	ENSBTAT00000013433	tc|Rep: Protein tyrosine phosphatase, receptor type, delta A - Mus musculus (Mouse), partial (9%) [TC423036]	CAGGGCACTTGAGAAGTCCTTCTTAACTTCTAGCTAACAACCACTTAGTGGGACTATCAC	86.1583	71.5	58.8917	64.525	56.675	55.5583	49.5583	52.1667	48.15	58.7917	44.8167	0.757708	0.00457512	0.00510109
38308	A_73_P262041	PID1	NM_001079584	ref|Bos taurus phosphotyrosine interaction domain containing 1 (PID1), mRNA [NM_001079584]	AACACTGAGTGACATTGAAAGTACTGGTGAAAACCCACACATTTAAGGCCGAGAGCAGAG	64.8667	83.975	65.3583	79.1	49.8333	62.1083	60.15	57.5333	46.9583	53.2333	57.35	0.758909	0.00579981	0.00481921
48086	A_73_P073581	LOC102282477	ENSBTAT00000039476	PREDICTED: Bos mutus ankyrin repeat domain-containing protein 26-like (LOC102282477), mRNA	AGATACGAGCAGCATCTCAAGAAAACTTACAGCAGGTCCAAGAGGAGCATATTGCTTCCA	444.683	358.6	471.592	309.092	301.75	380.575	242.292	336.35	281.25	255.2	307.175	0.759454	0.0054745	0.0224953
14189	CUST_405_PI427023673	LOC530077	ENSBTAG00000000715	PREDICTED: Bos taurus GTPase IMAP family member 5 (LOC530077), transcript variant X2, mRNA	AGACTTAGGGGGCGGATCCTTGGATGAGTACGTGGCAAACACAGACAACCTCAGGCTGAG	17337.8	15159.9	13813.1	17583.7	9062.48	14884.8	10482.6	13841.2	13667.6	11777.8	11253.5	0.759981	0.00537476	0.0143075
46573	A_73_119770	EPB41L4B	TC456631	PREDICTED: Capra hircus erythrocyte membrane protein band 4.1 like 4B (EPB41L4B), transcript variant X4, mRNA	GTCTGTGTTTATTGTATTGCCGTGTACCTTATGTTTCTTTGTTATTTAATGAATGGGACC	65.3667	90.2083	102.45	63.4083	72.125	59.5333	69.6417	72.225	41.9583	61.6417	44.6333	0.760379	0.0091936	0.0473455
48411	A_73_P101336	NGFR	NM_001102478	ref|Bos taurus nerve growth factor receptor (NGFR), mRNA [NM_001102478]	TACCAGGACGAGACGACCGGCCGCTGCGAGGCGTGCCGCGTGTGCGAGGCGGGCTCGGGG	80.35	73.1667	50.7417	75.2	59.5333	49.9083	52.775	52.375	46.0583	49.5083	74.2833	0.762168	0.00828475	0.0466295
48780	A_73_P112936	TEX14	NM_001192568	ref|Bos taurus testis expressed 14 (TEX14), mRNA [NM_001192568]	TGATTTGCTGAGGAATGTTCAGCAGAAGATAGAAAAGCTCGAGATGATACAGAAGGAGCA	85.8167	75.4667	49.05	60.825	63.9583	51.9417	59.5917	38.6083	39.55	47.9917	57.7667	0.762571	0.00474603	0.0484222
36897	CUST_2534_PI427023673	TNRC6C	ENSBTAG00000018658	trinucleotide repeat containing 6C [Source:HGNC Symbol;Acc:HGNC:29318]	ACCATCTTGGCCGAGTTCGCCGGCGAAGAAGAAGTGAACCGTTTCTTAGCCCAAGGCCAA	91.8667	81.9667	75.0083	91.3083	53.4667	61.7083	75.1083	61.625	69.1333	60.825	72.725	0.762909	0.00421116	0.00566094
39464	A_73_107464	CRYBA4	NM_174525	ref|Bos taurus crystallin, beta A4 (CRYBA4), mRNA [NM_174525]	TTCGCCCTGTGGGCCAGTCCACGCACAGTCAGCACGAAAAACTAAAAGTAATACTAAAAT	605.958	630.183	729.75	676.692	667.475	585.2	615.642	453.733	399.208	358.792	479	0.762943	0.00666266	0.0301127
50524	A_73_121047	SYNGR1	TC404911	PREDICTED: Bos taurus synaptogyrin 1 (SYNGR1), transcript variant X2, mRNA	GGTGAACCAGTGAAGGTGGTGACTTCTGGTGACATAGTAATAAAGTGAAGACTCAAAACC	482.25	435.833	454.983	400.167	324.058	455.542	332.033	366.283	362.15	294.25	292.708	0.76319	0.00716884	0.0145156
1606	A_73_P494548	LOC107132708	A_73_P494548	PREDICTED: Bos taurus endogenous retrovirus group K member 8 Pol protein-like (LOC107132708), mRNA	ATTATGAACCTCTACCCTTTGAGTTAAAAATGGCTTGTGCACAATACGGCCTGACTGCGC	93.275	54.15	69.3833	129.058	74.75	52.7917	54.5833	53.0167	65.4167	64.0667	64.2667	0.763601	0.01023	0.0478809
50780	A_73_P443056	GREB1	NM_001205631	ref|Bos taurus growth regulation by estrogen in breast cancer 1 (GREB1), mRNA [NM_001205631]	TGACAACTTGTTGAAGATATGCAAGGCCAAGCCAGTGATCTTTAAAGGCCACGGGAACTT	64.175	50.3083	60.9833	63.3833	41.0083	45.3083	50.775	40.675	51.85	46.475	45.6167	0.764126	0.00580028	0.00542095
7357	A_73_P037216	TMEM50B	NM_001034786	ref|Bos taurus transmembrane protein 50B (TMEM50B), mRNA [NM_001034786]	GCTTCCAATAAACTGTAAGACTAATTACATGTTTCCACTCCCTTGTAACTTGTTGCAATA	1319.49	1542.89	1892.94	1710.15	659.575	1344.63	881.392	1485.82	1395.85	1460.99	1123.74	0.764307	0.00452796	0.0431886
43078	CUST_2465_PI427023673	BSPRY	ENSBTAG00000044155	B-box and SPRY domain containing [Source:HGNC Symbol;Acc:HGNC:18232]	AGTTAAACTTTAATGAGAAGTGCACTCGGAGTCCATTACTGACCCAACTCTGGGCAACAG	91.1	62.4333	68.2583	86.475	54.5417	51.6917	62.5417	59.3	53.3833	66.225	59.8583	0.76438	0.00574834	0.00883646
38584	A_73_115078	CLCA3P	NM_181018	ref|Bos taurus chloride channel accessory 3 (pseudogene) (CLCA3P), mRNA [NM_181018]	CTCTACCAGAAGACAGTGTCCATGATCTGGGTACCAAGATTTCTGAAATCACTCTGGCAA	77.6583	64.4333	52.0667	58.85	62.175	49.3	46.3333	49.6833	41.8667	42.5417	45.475	0.765671	0.0049412	0.014187
26850	A_73_P194632	N4BP2	XM_587938	gb|PREDICTED: Bos taurus phosphonoformate immuno-associated protein 5-like (N4BP2), mRNA [XM_587938]	CTGCAGGAAGGAAGACACTCTGTTGTACTTCTTCTTTGTATATGGTTGTGATCGCTTACC	290.092	327.483	235.3	258.058	161.367	254.633	199.142	206.083	195.033	199.608	289.017	0.76568	0.00628746	0.0292017
47534	A_73_P166322	A_73_P166322	A_73_P166322	Unknown	TGTACTTCTTCCAGCCTGTATCAGTGTTCACATCCGTAGATCAGCTTTACTCTGAGGAGA	83.75	77.8833	63.85	52.8667	53.5667	51.5417	61.8167	54.6667	48.1583	55.725	47.0667	0.765781	0.00589245	0.0167944
36350	A_73_P119476	TC413136	TC413136	tc|Rep: 60S ribosomal protein L5. - Canis familiaris, partial (92%) [TC413136]	CAGGACGAGCTGCTGAAAGTTAAACCAAACTACAATTTTCCATCCACTTTTTCCAAAAAA	2813.47	3257.04	3910.02	3966.8	1952.18	3710.78	2622.05	2590.95	2407.01	2613.13	3002	0.765783	0.00778261	0.0354896
14830	A_73_113948	KBTBD3	XM_602528	ref|PREDICTED: Bos taurus kelch repeat and BTB (POZ) domain containing 3 (KBTBD3), mRNA [XM_602528]	CAAGAGCTTTAACTGAATTTTACTGCCAGGTGATTCAGTTTAATAAATACAGAGACCCAT	183.892	182.325	149.017	137.917	116.875	144.125	122.992	103.817	128.042	115.667	142.283	0.76592	0.00560888	0.00953269
43919	CUST_744_PI427023673	HHIPL1	ENSBTAG00000026913	HHIP-like 1 [Source:HGNC Symbol;Acc:HGNC:19710]	CATGTCAACGGGCATGCCAAGTGCCACTGTGGCACATGGGGTGGTCTACAAGATGATCGA	84.6333	62.85	45.8333	71.85	44.8167	52.9917	55.5917	49.5	46.3333	57.0833	51.2	0.766215	0.00582726	0.0380297
40039	A_73_121301	FRS3	NM_001098918	ref|Bos taurus fibroblast growth factor receptor substrate 3 (FRS3), mRNA [NM_001098918]	TTTATTTATCAGTTTATTTTTCTATTTATTGTTTTAAATGTAATTTAACATATTTATTAT	69.1083	100.25	81.6	96.3167	82.025	46.0583	78.675	64.5917	65.8833	70.1667	58.275	0.766944	0.00606449	0.0310779
52380	A_73_P031811	CD5L	NM_001102119	ref|Bos taurus CD5 molecule-like (CD5L), mRNA [NM_001102119]	GTTGAGTACCTGTTATGTGTCTGCGTTTATGCTTGCTAATAAAGTAGATGTTAAACAGTC	103.542	75.5167	69.6	63.2917	57.925	53.3333	52.15	52.2917	64.825	76.7917	51.5833	0.767577	0.00588188	0.0203158
47539	A_73_100881	ZNF187	NM_001101957	ref|Bos taurus zinc finger protein 187 (ZNF187), mRNA [NM_001101957]	GTATAAATTTATAGGTTTAAGCAGAAGAAGAGAGGGTTGATATTTTTGCACATGCTGCAG	220.817	199.317	201.375	204.883	151.5	171.15	145.517	163.575	153.2	153.333	205.958	0.768237	0.00733613	0.00896954
5914	A_73_P381831	CDH2	NM_001166492	ref|Bos taurus cadherin 2, type 1, N-cadherin (neuronal) (CDH2), mRNA [NM_001166492]	CTCTTTTTGTTTGGGGAGGGAGAAAAGTTCTTAGCACAAATGTTTTACATAATTTGTACC	75.4083	102.267	103.933	94.8417	77.2833	56.6417	104.358	75.0083	69.2917	73.175	67.475	0.768442	0.00755548	0.0438575
38253	A_73_P292521	DSG1	NM_174045	ref|Bos taurus desmoglein 1 (DSG1), mRNA [NM_174045]	GTTCTAAGTTATTCAAATCCTGTTAGGATGAAAGCATAAGTGGGTCAATCTATTCTCCAT	59.625	76.9667	50.925	54.325	46.475	41.2083	54.8167	38.3833	42.4583	42.2667	56.9083	0.76849	0.00449535	0.0197957
47088	A_73_P077756	LOC528106	ENSBTAT00000055132	PREDICTED: Bos taurus olfactory receptor 1468 (LOC528106), mRNA >gi|983010267|ref|XM_606517.7| PREDICTED: Bos taurus olfactory receptor 1468 (LOC528106), mRNA	CTTCATCTATAGTCTAAGGAACAAGGACCTGAAGGGAGCTGTGAGGAGACTACTTATCAG	64.4083	71.9417	59.2417	71.65	49.95	57.3833	56.6833	56.225	46.25	49.9583	43.35	0.768788	0.00748459	0.00551687
45047	A_73_P335826	ANKS1A	ENSBTAT00000036172	gb|PREDICTED: Bos taurus cajalin 2-like (ANKS1A), mRNA [XM_611767]	AAGATCATGAGCTCTATTGGAGAAGGGATCGACTTTTCTCAGGAACAGCAGAGGATCTCA	75.0333	91.0583	87.6083	78.8417	55.8083	62.625	83.0083	72.5167	64.2583	63.85	49.3417	0.768894	0.00662737	0.0164004
26727	A_73_P154307	RPL14	NM_001034674	ref|Bos taurus ribosomal protein L14 (RPL14), mRNA [NM_001034674]	TAAGAAACTTCAAAAGGCAGCTCTCCTGAAAGCTTCTCCCAAGAAAGCCCTTGCTGCTAA	21733.1	26551.9	35363.6	32771.4	17244.8	27966.7	24523.6	26459.2	20717.7	18759.7	20572.7	0.76894	0.0068037	0.0413474
50407	A_73_P265486	SLC46A1	NM_001079585	ref|Bos taurus solute carrier family 46 (folate transporter), member 1 (SLC46A1), mRNA [NM_001079585]	GAAGTCCAGGAAGCACTTAGCCCTGTATTCATTAGCCATCTTCGTGATGATCACTGTGCA	198.292	160.833	139.683	146.992	106.033	144.158	154.083	110.567	118.342	93.9083	142.067	0.769445	0.00657083	0.0266708
44412	A_73_P069131	PEAK1	ENSBTAT00000006782	PREDICTED: Bos taurus pseudopodium enriched atypical kinase 1 (PEAK1), transcript variant X8, mRNA	ACAATATAAAAAGTGCGATGAGTTCCAGACAGGCATCCTCATCTACGAGATGCTGCACCT	78.3417	91.2583	117.817	73.5333	58.4083	69.8667	65.9	69.2667	63.1333	68.9	64.1417	0.769497	0.00605769	0.00492323
42168	A_73_P232447	SLC25A6	NM_174660	ref|Bos taurus solute carrier family 25 (mitochondrial carrier; adenine nucleotide translocator), member 6 (SLC25A6), nuclear gene encoding mitochondrial protein, mRNA [NM_174660]	TTCGCTTTCAAAGACAAGTACAAGCAGATCTTCCTGGGGGGCGTGGACAAGCGCACGCAG	7548.76	6056.2	5151.2	7696.69	3844.38	6249.13	5209.16	5194.39	5119.15	5445	4637.24	0.769703	0.00831273	0.0273281
31139	A_73_P251046	PPP1R8	NM_174582	ref|Bos taurus protein phosphatase 1, regulatory (inhibitor) subunit 8 (PPP1R8), mRNA [NM_174582]	CCAGTGCCATAGACACAGGTTGATCGTTTTAAACTTACAGTATTGTTTGAACTTTACCTG	539.408	617.85	513.392	568.1	377.825	315.55	456.792	522.967	553.183	451.25	345.233	0.770038	0.00981441	0.0245572
42074	A_73_P106946	CHGA	NM_181005	ref|Bos taurus chromogranin A (parathyroid secretory protein 1) (CHGA), mRNA [NM_181005]	TCCTCCAAGGATGCTGCAGAAAAAAGAGACGATTCTAAAGAGGTGGAGAAGAGTGATGAA	68.05	85.3833	74.575	84.025	49.4167	80.7667	66.725	60.1667	56.3167	57.7667	58.8833	0.770059	0.00719272	0.0203551
46000	A_73_P105281	BC149516	BC149516	gb|Bos taurus cDNA clone IMAGE:8571538. [BC149516]	GGTGGACTCAATTTCAGTGTCACTCTAATTCGCATTGTGGTTCAGAATCTTGGAGCCAAA	5230.98	6141.63	4807.15	6438.69	4558.34	5875.6	4285.06	5251.87	4198.18	2814.28	3390.84	0.770215	0.0102024	0.0428602
41049	CUST_2161_PI427023673	TPSB1	ENSBTAG00000007325	TPSB1 protein; Tryptase alpha/beta 1; Uncharacterized protein [Source:UniProtKB/TrEMBL;Acc:A6QQ05]	ACTCTGGCCTGTCCACAGGGGACAACGTACCCATAGTGCAGGAGGATAACTTGTGTGCTG	73.325	85.4917	59.3833	90.775	59.9917	59.675	61.4167	53.3167	53.4	61.9083	70.1167	0.770285	0.00718086	0.018245
38166	A_73_102173	P2RX1	NM_001205800	ref|Bos taurus purinergic receptor P2X, ligand-gated ion channel, 1 (P2RX1), mRNA [NM_001205800]	TATTACAAGCAGAAGAAGTTCAAGTACGCGGAAGACATGGGCCCAGGGGCGGGACAGCAT	108.883	101.883	85.725	108.042	57.775	86.125	60.0417	94.1917	80.7833	95.4167	67.975	0.770917	0.00858564	0.0243414
49394	A_73_P048531	COL18A1	NM_001083388	ref|Bos taurus collagen, type XVIII, alpha 1 (COL18A1), mRNA [NM_001083388]	AGAAAGCCGCCGGGTGCCACAACGCCTTCATTGTCCTCTGCATCGAGAACAGCTTCATGA	1560.67	1246.18	1533.83	962.883	1313.28	1029.5	1017.09	1072.02	977.65	978.925	897.167	0.771553	0.00887996	0.0419342
52395	A_73_P041901	TNC	NM_001078026	ref|Bos taurus tenascin C (TNC), mRNA [NM_001078026]	ATTTGGGGACTTAAAAGAAGAGTTCTGGCTTGGGCTGGACACTTTGAGCAAAATCACAGC	90.7	84.1667	103.775	86.6167	66.225	78.3	84.0833	78.0167	60.0917	68.275	60.75	0.772204	0.00772106	0.00971594
37741	A_73_P066636	ABCA5	ENSBTAT00000003563	gb|PREDICTED: Bos taurus ATP-binding cassette, sub-family A (ABC1), member 5 (ABCA5), mRNA [XM_587636]	GAAGTAGACCGTCTTCAAAGAGAAGTTCAGTGTATTTTCCCAAACGCAAGCCGTCAGGAA	235.317	292	235.733	285.508	176.325	164.033	199.483	230.2	261.808	217.267	182.125	0.773263	0.00770304	0.0208594
35816	A_73_P323991	FAM124B	NM_001101870	ref|Bos taurus Protein FAM124B (FAM124B), mRNA [NM_001101870]	GACTGGATTTATGTGCTCTGTCTGTCTAAAAGAGTAGAAATGGAAGACAGCTGCAAATGG	67.65	78.3667	75.3	94.3417	62.3417	59.025	52.875	63.5417	63.2417	67.9667	53.0167	0.773608	0.00643578	0.00650492
37699	A_73_113473	ZSWIM3	ENSBTAT00000001267	gb|PREDICTED: Bos taurus zinc finger, SWIM domain containing 1-like (ZSWIM3), mRNA [XM_589718]	AGGTGAGCAAAGACGGCTGCAGCTGCAGCTGCTACTTTCAGCAGCGGTACCACCTGCCGT	72.3833	71.2	52.1167	85.9667	48.3583	46.425	53.45	61.025	53.6333	54.6167	66.3583	0.774413	0.00724694	0.031177
37668	A_73_100231	B3GALT1	TC427937	PREDICTED: Bos taurus Beta-1,3-galactosyltransferase 1 (B3GALT1), transcript variant X16, mRNA	CTGTCATGAGGAAGATTATGGCTCCATAAAGCTGATTTTTTAAACCATGGGGACAAATAA	68.0667	70.6667	79.6833	63.0083	57.9917	56.05	50.2	59.8083	52.875	49.9917	52.35	0.774535	0.00562143	0.00319297
6828	A_73_P102937	TRGC6	AY735450	gb|Bos taurus TCR gamma chain mRNA, partial cds. [AY735450]	GCGAGAGATGAAAGTGAATTCGCTAATTCTACAAAAGCATGTCTGAAAGATGAAAACAAT	144.392	220.683	182.2	178.792	151.492	107.917	145.267	158.625	153.792	117.025	138.825	0.774963	0.00895	0.0195397
37853	A_73_P058776	PVRIG	ENSBTAT00000013902	gb|PREDICTED: Bos taurus hypothetical LOC514026 (PVRIG), mRNA [XM_591810]	TCTACCTTCTCTACCTCCTGCGTCGGCAGAGGCACTGGTCCGTCATGAAGCTTCAGCCGC	1150.18	996.925	678.683	935.683	703.792	864.267	686.892	785.083	732.017	632.208	775.142	0.775355	0.00783341	0.0383325
29391	CUST_1129_PI427023673	STMN1	ENSBTAG00000013761	Bos taurus stathmin 1 (STMN1), mRNA. [Source:RefSeq mRNA;Acc:NM_001034790]	GTCTGTGAAAAGAGTATGTAGTGGCTTCTTTCAAATTGTTAGATGCTGAATATGTTCACT	21616.5	20109.3	21252	26324.5	12446.6	16111.7	14871.1	21835.3	19925.8	18482.8	16848.7	0.775374	0.00540568	0.0226602
49688	A_73_104444	DFNB59	NM_001193183	ref|Bos taurus deafness, autosomal recessive 59 (DFNB59), mRNA [NM_001193183]	TACCTTGCTGGTGTTTTGGGTGCAACTGTGCCACACACCTTTCCAAAATTATCTTGGTTC	85.6583	62.975	50.225	63.7667	51.7	43.05	47.0667	51.2833	44.675	58.8833	50.8667	0.77635	0.0067657	0.0176067
40290	A_73_105869	LSM5	NM_001046553	ref|Bos taurus LSM5 homolog, U6 small nuclear RNA associated (S. cerevisiae) (LSM5), mRNA [NM_001046553]	TGTGAAGCCAAGTTTCCCGTTAAAGGGAAATGCTTTGAAGATGCATTGTAAATGCCCATT	211.8	213.967	257.808	268.458	166.058	196.858	124.325	148.267	198.825	244.675	198.092	0.776388	0.00886049	0.0312327
36490	A_73_P086856	LOC101907893	ENSBTAT00000044437	PREDICTED: Bos taurus spermatogenesis-associated protein 31E1-like (LOC101907893), mRNA	GATCCTAAAGGAGAAGATGGTGTTACACTATAGACCTCATGCCTCGGAGTTACATTGGTG	85.9417	103.358	107.975	78.0167	62.8417	84.9667	82.7667	71.6583	72.3917	72.9833	62.9667	0.776995	0.00838508	0.015288
41066	A_73_P096691	SMC4	NM_001105326	ref|Bos taurus structural maintenance of chromosomes 4 (SMC4), mRNA [NM_001105326]	GTACTTCATGGATGAGATTGATGCAGCCCTTGATTTCAAAAATGTTTCTATTGTTGCATT	974.525	887.958	808.058	874.15	571	854.8	725.617	641.733	657.425	611.533	868.55	0.777163	0.00852794	0.0231855
40002	A_73_P403776	PCBP3	NM_001076284	ref|Bos taurus poly(rC) binding protein 3 (PCBP3), mRNA [NM_001076284]	TCCCAATGATCTAATAGGCTGCATAATTGGACGCCAAGGGACCAAAATCAATGAAATTCG	175.35	170.617	144.4	162.317	131.008	112.867	126.717	127.7	116.242	162.317	130.225	0.777234	0.00648562	0.0125679
43085	A_73_115582	EHF	A_73_115582	PREDICTED: Bos taurus ets homologous factor (EHF), transcript variant X3, mRNA	TTTTTGTTTGTTTGTTTGATGGGTCCCAGAAAACACTAATAAAAATTACAGAGACCAGCC	66.5	72.2917	60.2583	77.325	60.4083	49.9167	65.45	49.55	53.375	49.5583	51.025	0.77728	0.00688082	0.0103601
36460	A_73_P274466	MARK1	NM_001192275	ref|Bos taurus MAP/microtubule affinity-regulating kinase 1 (MARK1), mRNA [NM_001192275]	TTCCGGCCATCCTATTAAAGTCACACTGCCAACCATTAAAGACAGCTCTGAAGCTTACAG	68.1167	72.6083	71.8083	75.3	53.3167	56.4583	49.8333	61.9333	54.6583	55.4167	73.0833	0.777926	0.00848538	0.01445
48956	A_73_P411361	GPR153	TC444731	PREDICTED: Bos taurus G protein-coupled receptor 153 (GPR153), transcript variant X2, mRNA	TGGGCTTGTCCATGGACCCTCAGGGAGTGTCTGCTGGGTTTTGCATGGAGGAAGACCTTA	94.8417	90.525	68.575	89.4417	48.1833	69.3917	61.8167	64.8417	62.4	82.825	79.9917	0.778013	0.0090079	0.0320748
37401	A_73_P412076	SIT1	NM_001206418	ref|Bos taurus signaling threshold regulating transmembrane adaptor 1 (SIT1), mRNA [NM_001206418]	ACTGTTTCCCAACCACCCCCTGAAGACAGGCAGCCCTTTCTCAGTCACAGGACTGATGGT	2991.07	2794.07	2796.46	2920.18	1851.47	2529.63	1913.07	3108.22	2070.15	2758.63	2072.52	0.77833	0.0118621	0.0442952
46175	A_73_109579	F3	NM_173878	ref|Bos taurus coagulation factor III (thromboplastin, tissue factor) (F3), mRNA [NM_173878]	AGACTACTCTACCAACAAATCATATCGAGTTTAAGGTTTAAGGTACTTCAGACTTTATGG	53.3583	79.8167	64.575	49.225	52.525	51.825	47.9917	50.05	37.2417	46.6833	40.1583	0.778556	0.00870473	0.0207733
53082	A_73_112327	SMPX	NM_001037626	ref|Bos taurus small muscle protein, X-linked (SMPX), mRNA [NM_001037626]	TCTCTAAGCTACTTCCCACACTATTTTGGTCAATATTTGCAATGTATTTGAGTTCTTCAC	89.6083	88.45	55.525	48.9	61.125	51.5833	56.125	56.725	43.05	51.7583	48.9583	0.778872	0.0148614	0.0482717
51213	A_73_P493418	LOC782577	XM_001251210	PREDICTED: Bos taurus olfactory receptor 5G3 (LOC782577), mRNA >gi|982995747|ref|XM_001251210.2| PREDICTED: Bos taurus olfactory receptor 5G3 (LOC782577), mRNA	GCTTGAGGAACAAAGATGTGAAAACTGCATTCAGTATGAAATTTGAAAGGAAGAATTGCT	57.1583	58.0333	69.5833	57.3583	43.6	59.225	45.7917	44.5917	40.8167	59.75	45.0833	0.778967	0.00727694	0.0255248
52644	CUST_2953_PI427023673	AMPH	ENSBTAG00000031967	Bos taurus amphiphysin (AMPH), mRNA. [Source:RefSeq mRNA;Acc:NM_001098130]	CTGTCTCAGTGGAGCATGTGTGCAAACAAATGTCAGAGAAAGCAAAAAGTAAATTGAGGG	74.6417	64.8917	60.6	54.3083	45.575	61.4333	45.6333	45.4833	45.6333	64.8667	45.9083	0.77898	0.00976184	0.032556
48096	A_73_116687	EIF5A2	NM_001192089	ref|Bos taurus eukaryotic translation initiation factor 5A2 (EIF5A2), mRNA [NM_001192089]	CACCAAAGCTATGGCCTTCATAAGCAACCTCATTTCTTTTTCAGTTGTTTTGAAATTGTG	326.542	312.55	243.433	248.75	204.458	264.092	192.792	218.792	228.492	179.267	249.042	0.77925	0.00950221	0.0185304
33436	A_73_P080091	DYX1C1	NM_001206188	ref|Bos taurus dyslexia susceptibility 1 candidate 1 (DYX1C1), mRNA [NM_001206188]	GCTGCTCTTAAGATTGATCCATCCAACAAAATTGTACAAAATGATGCTGAGAAGATTCGG	147.4	92.2917	88.1083	115.208	64.6417	80.7583	77.9167	78.1417	75.825	107.133	101.392	0.779775	0.0104472	0.0367164
36123	A_73_P087029	LOC513329	ENSBTAT00000024598	PREDICTED: Bos taurus major allergen Equ c 1 (LOC513329), transcript variant X2, mRNA >gi|982986964|ref|XM_010798803.2| PREDICTED: Bos taurus major allergen Equ c 1 (LOC513329), transcript variant X2, mRNA	GATAGAAGAAAATGGTAGCATGAGAGTTTTTGTGGAATACATCGATGTCTTGGAAAATTC	79.1	107.475	107.342	87.8083	75.275	92.6167	57.0917	78.4333	65.9583	72.325	78.2	0.78008	0.00814569	0.0228402
48802	A_73_P062121	RCAN2	ENSBTAT00000053783	Bos taurus regulator of calcineurin 2 (RCAN2), transcript variant 1, mRNA	CCAACTCACTCTTTGCATGCAACGTCCACCAGTCAGTGTTTGAAGGGGAAGAAAGCAAGG	81.2	74.5667	68	58.0583	75.5417	54.0417	55.2	55.525	50.025	47.275	55.7667	0.780325	0.00616743	0.032662
42497	A_73_P386551	CD1B	NM_001046021	ref|Bos taurus CD1b molecule (CD1B), mRNA [NM_001046021]	CGACTCAGTATCAAGGCATCTCTGATATCATTTGAGAGACTTCTCTCAGAAACCTGTCCT	76.2083	81.7167	69.7	89.3833	62.7167	64.9917	61.9583	59.6417	57.2167	62.5	62.3167	0.780968	0.00751879	0.00325388
40984	A_73_P371666	REC8	NM_001191288	ref|Bos taurus REC8 homolog (yeast) (REC8), mRNA [NM_001191288]	TTGTACCCTGAAGAATTTGGATTGACATCTGAACGGAAGTGGTGTAGACGAGGGTGAAAC	57.5583	57.1	71.125	62.45	45.6083	53.2667	55.5417	47.65	46.1167	44.7917	45.5167	0.781431	0.00804289	0.00573956
18648	A_73_P316906	CYP2U1	NM_001076050	ref|Bos taurus cytochrome P450, family 2, subfamily U, polypeptide 1 (CYP2U1), mRNA [NM_001076050]	CAAGCTTAGAGAAGCTAAGGACTTCGTGTAGTTATTAAGAAGAAGTACTACTGTTTGTTT	108.325	99.6833	77.4833	108.133	79.9583	65.8417	74.8417	80.525	82.0417	79.3083	88.3167	0.781632	0.00773189	0.0228545
52801	A_73_120706	DZIP1	NM_001110066	ref|Bos taurus DAZ interacting protein 1 (DZIP1), mRNA [NM_001110066]	TTAGCCCCTCCAGAAAACAGAATGCAGCTGCCACACAAGTTTGTAAGGACTCTGGGCGCC	145.242	157.517	125.225	103.933	123.233	92.85	125.775	79.65	99.3	102.25	106.008	0.781646	0.00793405	0.0361053
39838	A_73_P030106	C20H5orf28	NM_001079795	ref|Bos taurus transmembrane protein C5orf28 homolog (C20H5orf28), mRNA [NM_001079795]	CACAAAAAAGGACCTAACCAATAATGTCATTTCAAATGTAAGCTCCTGAATGTGCCATTA	93.425	90.0667	89.7417	109.358	70.1833	67.7833	66.6333	78.35	73.85	81.5917	82.7667	0.78197	0.00937076	0.00528916
34979	A_73_P069431	MIS18BP1	ENSBTAT00000003380	Bos taurus MIS18 binding protein 1 (MIS18BP1), mRNA	GGTATTGGAAAACTTTTCACAAAGGCTATGGAGTCTTTAGATGAAGAAGAGAACGATTAT	74.8417	78.8	92.9583	65.4833	58.4167	74.2833	46.85	68.675	51.7417	59.05	65.0667	0.782408	0.00770404	0.02264
45854	A_73_P297891	EFEMP1	NM_001081717	ref|Bos taurus EGF containing fibulin-like extracellular matrix protein 1 (EFEMP1), mRNA [NM_001081717]	CTTCCTAAAACAGCCCAGATTATTGTCAACAATGAGCAACCTCAGCAAGAAACACCAGCA	66.6333	76.275	75.875	58.5667	50.9583	73.9417	47.5	57.0917	52.8083	61.8083	42.8917	0.782594	0.0110005	0.0390531
37294	A_73_117136	LY75	NM_001001158	ref|Bos taurus lymphocyte antigen 75 (LY75), mRNA [NM_001001158]	GATACCAAAGTTGGAACTGAAGTCCAAATTGTTCATAGGGTAATGAGTTTAATGTGCATT	279.058	252.783	220.417	227.217	206.025	192.058	212.883	141.5	172.383	189.433	201.8	0.782596	0.00563446	0.0099653
33782	A_73_P035081	CD7	NM_001098922	ref|Bos taurus CD7 molecule (CD7), mRNA [NM_001098922]	GCTGAACTCTGACCCCAGTCAAGCCTTGCCAGAAATAAAGGACTTCTCTTCTCCCCTTTC	8029.27	6560.41	7678.08	6251.16	5946.42	5570.74	5871.09	7810.27	3973.81	4012.32	5754.55	0.78265	0.0100564	0.0459247
7804	A_73_P045931	METTL22	NM_001104969	ref|Bos taurus methyltransferase like 22 (METTL22), mRNA [NM_001104969]	CTGTAGACAAAGCTTCTCAACCATTCTCGTGACATTTCTAATAAAATTGAAAGCTCACAA	2417.24	2393.84	2622.05	2672.88	1964.18	2522.43	2309.32	2239.04	1733.33	1502.25	1663.39	0.783204	0.0143468	0.0262568
14828	A_73_P059936	LOC513969	ENSBTAT00000025538	PREDICTED: Bos taurus ankyrin repeat domain-containing protein 20A1-like (LOC513969), mRNA	CAGCAAGGTGCTGACATCTTTTCTCAAGATATTTTTGGATGGATTGCAGAAAAATATGCT	254.608	200.825	185.717	167.942	132.858	148.592	131.275	161.575	160.433	171.092	176.575	0.783499	0.0100307	0.0143052
27922	A_73_P434981	LAT	NM_001104978	ref|Bos taurus linker for activation of T cells (LAT), mRNA [NM_001104978]	GAGTTGACTCACTGACCTCAGAGGACCTTCTTAATTCTTAATTTTTGTGGTTCTTAATAA	10366.3	9151.77	10469.5	9417.06	6425.93	9385.77	7609.39	10168.1	7349.59	6698.97	7954.79	0.783846	0.007924	0.0317146
50837	A_73_108113	ELTD1	NM_001076908	ref|Bos taurus EGF, latrophilin and seven transmembrane domain containing 1 (ELTD1), mRNA [NM_001076908]	TGAAGGAAACCCACTGGCTTGATATTATTGTGACTCGTGTTGCCTTTGAAACTAGTCCTC	52.075	89.0167	70.2667	67.55	59.7833	64.45	45.475	55.2583	46.475	62.1083	45.0667	0.784073	0.0119323	0.0419313
42014	A_73_119737	CLK4	NM_001192988	ref|Bos taurus CDC-like kinase 4 (CLK4), mRNA [NM_001192988]	GTATTATTAACTCTCAGTAGGAAGATATTAGAAACCAGATCCCATAGGAAATGTTTGCTG	427.75	463.725	461.8	581.792	270.175	539.692	324.908	413.583	397.908	343.508	380.042	0.784916	0.00816925	0.0475781
45439	A_73_105880	TMEM22	NM_001075524	ref|Bos taurus transmembrane protein 22 (TMEM22), mRNA [NM_001075524]	AGGTACACTGCCATTTTAATGTTCACCCATAAATGGTTTTTTGTGTTGTATAACTGACAG	69.6	76.6333	62.175	59.275	57.9833	53.95	51.425	44.7	43.6083	69.15	50.9667	0.78505	0.00795399	0.0264426
28883	A_73_117599	C10H15orf41	NM_001015668	ref|Bos taurus chromosome 15 open reading frame 41 ortholog (C10H15orf41), mRNA [NM_001015668]	CCCCATGTTGACATTATATTCTTTATAATGTTGAGTGAGTTTGGAAATATTAGTAAAAAT	147.367	157.575	185.808	170.158	119.483	112.708	108.883	138.475	142.517	130.992	159.05	0.785179	0.00913489	0.0159108
47753	A_73_P036191	RABGAP1L	NM_001103263	ref|Bos taurus RAB GTPase activating protein 1-like (RABGAP1L), mRNA [NM_001103263]	AGGTACTGCCTCCTGGGGAAAAATTGTACTGTATTATTTGTTAATAAACCTTTTGACATC	599.708	619.175	723.025	718.517	422.283	743.317	499.667	507.783	549.708	492.558	555.983	0.785207	0.00878994	0.042091
38282	A_73_P060131	ZNF518A	ENSBTAT00000056821	gb|PREDICTED: Bos taurus KIAA0335-like (ZNF518A), mRNA [XM_603021]	GGTAGAGTATTTGACAATCAGGATGCTTGGGCTGGTCATGGACAGAGGCATTTAATGGAA	903.558	862.267	955.992	668.75	656.4	801.325	779.042	614.592	478.767	563.508	745.283	0.785482	0.00913513	0.0374631
44907	A_73_P085636	EDIL3	ENSBTAT00000061319	gb|PREDICTED: Bos taurus EGF-like repeats and discoidin I-like domains-containing protein 3 (EDIL3), mRNA [XM_618255]	TAGAAAAAACGTCATTGATCCTCCCATCTATGCACGGCACATAAGGATCCTTCCTTGGTC	66.1667	93.625	60.9	65.8667	49.575	66.9833	61.0083	50.375	50.7667	61.1917	44.2417	0.785808	0.0102825	0.0243172
53870	A_73_P058326	IQCK	NM_001192088	ref|Bos taurus IQ motif containing K (IQCK), mRNA [NM_001192088]	AGCGAGTCAAAATCTTCTGGGCCAAACAAGAACAAAAAGTGAAATGCAAAATGGAGGATG	81.8417	88.275	104.992	80.1833	50.1333	94.3917	65.6667	75.4083	71.0417	72.25	58.3583	0.785958	0.00939549	0.03524
39836	A_73_114895	SMIM18	EH198251	PREDICTED: Bos taurus small integral membrane protein 18 (SMIM18), transcript variant X2, mRNA	GATTTCTACTAGAAGGGAAAAACAAGCTAAATATGCACTTTTTGTGTCTGTATCCACTTC	89.5917	79.5833	85.3833	99.5667	64.4333	61.725	58.9583	60.9583	78.8	82.3917	88.8417	0.785974	0.0108266	0.0311528
41087	A_73_P033966	ZNF596	NM_001101948	ref|Bos taurus zinc finger protein 596 (ZNF596), mRNA [NM_001101948]	GGAATCTTCATCCTCAGCTGTAACTGTTAAATGGATAAATCACATTTCAGAGAAATTCCA	80.3917	108.975	74.4833	100.35	54.2583	64.9667	67.8583	68.2083	87.9667	71.6167	82.9083	0.786253	0.00986722	0.0338796
40620	A_73_P273441	ZNF181	NM_001076549	ref|Bos taurus zinc finger protein 181 (ZNF181), mRNA [NM_001076549]	GAATGTGGGAAAGCCTTTGGCAAACAATCAATCCTTAATCGGCACTGGAGAATTCATACA	71.15	105.108	89.65	106.858	64.4	65.05	71.025	77.4	74.2167	78.05	88.3417	0.786438	0.00882459	0.0336685
48191	A_73_P109021	CD3G	NM_001040472	ref|Bos taurus CD3g molecule, gamma (CD3-TCR complex) (CD3G), mRNA [NM_001040472]	GAAGTAGTACCAAAGACCCTCGAGGAATATATAAATGTGAAGGATCAAATAACCAATCAA	616.408	648.875	826.325	960.45	574.667	694.167	537.283	703.7	499.308	519.383	587.408	0.786534	0.00920131	0.0283865
23921	A_73_P062351	LOC101907137	ENSBTAT00000027579	PREDICTED: Bos taurus uncharacterized LOC101907137 (LOC101907137), ncRNA	GAGAAGAAAATAACACAATTATCAAGCCACTTCAAAGAAGATTCTTAACTATGCCACCCT	101.65	137.15	166.408	129.55	88.0583	93.8167	94.05	117.533	114.9	103.833	117.75	0.786611	0.0101965	0.0299584
39588	A_73_P419176	SLC16A3	NM_001109980	ref|Bos taurus solute carrier family 16, member 3 (monocarboxylic acid transporter 4) (SLC16A3), mRNA [NM_001109980]	AGCAACTACGGTGGGCTGGTGGTCTTCTGCATCTTCTTCGGCATCTCCTATGGCATGGTG	820	545.708	671.4	709.333	689.483	516.242	427.75	621.658	595.492	479.625	463.117	0.786886	0.0088059	0.0421153
31492	A_73_P093621	LOC109557100	ENSBTAT00000052892	PREDICTED: Bos indicus olfactory receptor 2A12-like (LOC109557100), mRNA	TTAATCCTGTGGTCTACAGTCTGAGGAATAAGGACATGAAGAGGGCTTTTCTCAAAGTGA	56.4167	63.2083	57.575	57.7583	43.1417	58.8333	45.4167	46.3083	58.8917	40.7333	43.725	0.787353	0.0117115	0.0335256
21153	A_73_P449666	TCRA	ENSBTAT00000000555	ens|hypothetical protein LOC785621 [Source:RefSeq peptide;Acc:NP_001091944] [ENSBTAT00000000555]	GCTGGTAGAGAAAAGCTTTGAAACAGATATAAACCTAAACTCCCAAAACCTGTCAGTGAT	1493.96	1311.46	1471.22	1693.2	935.875	1292.18	1411.96	1155.93	1287.78	1039.57	1087.73	0.787787	0.00856322	0.0168767
36248	A_73_P058501	SBK1	ENSBTAT00000045600	PREDICTED: Bos taurus SH3 domain binding kinase 1 (SBK1), transcript variant X2, mRNA	TGAAGTTTGTGAACAAGAGCAAAACCAAGCTGAAGAACTTCCTGCGGGAGGTGAGCATTA	66.8917	64.85	74.1917	60.675	46.4167	68.05	45.25	63.2083	47.2917	51.2	55.325	0.787905	0.00816377	0.0316952
46565	A_73_P090481	KIF21A	NM_001206918	ref|Bos taurus kinesin family member 21A (KIF21A), mRNA [NM_001206918]	CTCAGATAAAGAGACCATTGAGATTATAGACCTAGCTAAGAAAGATTTAGAGAAGCTGAA	61.775	68.15	60.0333	61.5083	43.9083	54.1667	50.0833	58.9083	43.2083	51.5833	46.9417	0.788207	0.00988662	0.00911397
49932	A_73_P102196	AGR2	NM_001040500	ref|Bos taurus anterior gradient homolog 2 (Xenopus laevis) (AGR2), mRNA [NM_001040500]	AGCTTTAAAGAAGGCATTTGCTGAAAATAAAGAAATCCAGAGATTGGCAGAGCAGTTTGT	57.7417	63.9583	65.35	85.925	49.0917	50.8333	43.9833	49.475	52.5083	68.0333	54.9583	0.788266	0.00803459	0.0194359
44633	A_73_P040186	PYGM	NM_175786	ref|Bos taurus phosphorylase, glycogen, muscle (PYGM), mRNA [NM_175786]	AAGAGTACATTAAATGCCAGGAAAGAGTCAGTGCCTTGTACAAGAACCCGAGAGAGTGGA	234.508	230.808	256.833	202.392	199.258	193.217	159.908	252.1	164.8	190.65	148	0.788275	0.0106418	0.042367
47977	A_73_P117816	IGSF5	NM_001206779	ref|Bos taurus immunoglobulin superfamily, member 5 (IGSF5), transcript variant 2, mRNA [NM_001206779]	TTGAAGAGTGCAAATGAAAACTATGGCTACCATTCAGATGAGTCAAGGACCACACAGCCG	69.25	66.5333	66.475	72.3917	55.375	52.05	47.9917	48.325	53.9083	75.2	64.5333	0.788279	0.0118062	0.0454481
46592	A_73_P064286	PTPRM	ENSBTAT00000007551	tc|Rep: Receptor-type tyrosine-protein phosphatase mu precursor - Homo sapiens (Human), partial (42%) [TC415230]	AGAATTTACTTCCAAGCAGCTAGTAGAGCCAATGGGGAAACCAAAATAGACTGTGTCCGA	58.275	61.3167	71.6583	84.5333	49.525	64.35	72	51.1083	47.6917	51.575	44.625	0.788285	0.0117943	0.0409312
53271	A_73_P258191	XIST	NR_001464	ref|Bos taurus X (inactive)-specific transcript (XIST), non-coding RNA [NR_001464]	GACTCTTAAACCCCAGCTGTTTCTATTGCTCTTTTCCCTACTCTTGGACATTTTCAGTTC	29181.5	26459.2	28411.6	27031.5	21490.2	25094.8	21462.1	28751.3	22715	16510.8	18736.6	0.788628	0.0125124	0.0273791
40109	A_73_115856	AGXT	NM_001102355	ref|Bos taurus alanine-glyoxylate aminotransferase (AGXT), mRNA [NM_001102355]	TCTCTTTCTACCTGGACATCCAGTGGCTGGCCAACTTCTGGGGCTGTGATGACAAGCCCA	63.3083	73.0667	52.575	89.5833	65.3583	53.8	51.2	44.6083	56.95	56.5917	48.225	0.78871	0.0105931	0.0332934
47936	A_73_P076426	LOC528722	ENSBTAT00000055192	PREDICTED: Bos taurus olfactory receptor 5D18 (LOC528722), mRNA	ACCCTCTTATCTATAGCCTTAGGAATAAGGATGTGAAAGAGACAGTCAGGAGGTTGATAA	51.6917	79.075	73.4	74.3167	58.875	61.375	52.3667	58.4083	48.15	60.7333	56.8083	0.789176	0.00853035	0.0484623
3896	A_73_104384	TC458791	TC458791	Unknown	TATGGGTATATTTCCTTTTGTCCTAAAGTCATTTCATCTCCATGCCAATAAAAGTTGTCG	162.583	180.458	143.283	174.2	113	128.575	131.217	116.217	127.508	147.083	154.642	0.789374	0.00882121	0.0139241
39954	A_73_P102396	AM774325	AM774325	gb|Bos taurus partial mRNA for SRY-box containing gene 2 protein (Sox2 gene), 3'UTR. [AM774325]	AACTACGCAAAACTTTTTAAAAGTTCTAGTGATACGGTAGGAGCTTTGCAGAAAGTTTGC	68.3	68.55	45.1417	50.375	44.2417	47.6667	46.9083	48.6917	52.6	37.6833	39.8083	0.78938	0.0124384	0.0333845
35255	A_73_P423871	RYR1	NM_001206777	PREDICTED: Bos taurus ryanodine receptor 1 (skeletal) (RYR1), transcript variant X1, mRNA	TCTGTTTGCGGGAACGGAGCATCGTGCCATCATGGTGGACTCCATGCTTCACACGGTGTA	74.9833	85.3417	80.85	69.9833	51.7417	54.5583	58.8917	67.6167	69.825	80.8667	56.0417	0.789671	0.0119649	0.032367
13131	A_73_118004	TP53INP1	NM_001205423	ref|Bos taurus tumor protein p53 inducible nuclear protein 1 (TP53INP1), mRNA [NM_001205423]	AACACCAGCTCTTTGGAATTGGGTTCAGTGGTGTATTTTGCACTACCTGGAGTTACGGTT	3905.34	4069.35	4408.52	3728.08	1910.13	3525.42	2165.51	3563.53	3419.73	2898.2	3713.92	0.78978	0.0101551	0.0295726
36984	A_73_P486798	LOC101910148	XM_001251980	PREDICTED: Bos taurus disintegrin and metalloproteinase domain-containing protein 1a-like (LOC101910148), mRNA	AGACAAGAGAAGCTCTTCCATCGTGTGAAGCATGATGCAGCTGAGAAACCTTTGCCAAAT	58.7917	69.5	60.4333	70	49.025	48.9833	47.8917	59.025	50.3583	44.4333	63.0083	0.790147	0.0140666	0.0177719
37928	CUST_2761_PI427023673	ALS2	ENSBTAG00000007395	amyotrophic lateral sclerosis 2 (juvenile) [Source:HGNC Symbol;Acc:HGNC:443]	AGAGTATGCCAGCTCATGAACTTGTAGGATAAAATTCTCAGTGTGGCTTCTTACATTAAA	109.083	113.758	99.125	120.608	64.1083	81.325	76.7583	94.8667	94.05	100.875	90.6417	0.790271	0.00735896	0.0143024
38582	A_73_P143656	DN517217	DN517217	gb|1257741 MARC 7BOV Bos taurus cDNA 3', mRNA sequence [DN517217]	TTGTTTGACCTCAAGAATAGCCATAGACCTGGCTATGAGAAAAAGTTGAGCCAGAAAAAA	72.6667	61.8917	45.8333	59.275	52.4417	45.7833	47.8917	43.85	51.575	39.325	50.9917	0.790459	0.00870918	0.0300608
37671	A_73_106349	LOC109566993	ENSBTAT00000009810	PREDICTED: Bos indicus guanylate cyclase soluble subunit beta-2-like (LOC109566993), mRNA	GCTTGATTCCGAGGAAGCAAGTGATCAGGGAAGTCAGGACGGCAAGACTCTGGCGGTCAT	59.575	73.875	71.5	71.0417	42.65	56.175	62.8083	52.45	42.8	56.0333	70.325	0.790503	0.00925828	0.0327366
35919	A_73_P328991	RGL2	NM_001075154	ref|Bos taurus ral guanine nucleotide dissociation stimulator-like 2 (RGL2), mRNA [NM_001075154]	TGTCCTTAAGAAAAATAATCGTGATTCTGCGGTAGCTTCGGAGTACGAGCTAGTGCAGCT	469.3	522.05	490.825	578.325	311.15	413.308	349.408	481.4	478.842	510.775	315.9	0.790994	0.0126099	0.0412015
15168	CUST_1390_PI427023673	ZFYVE9	ENSBTAG00000014289	zinc finger, FYVE domain containing 9 [Source:HGNC Symbol;Acc:HGNC:6775]	TTTTTCCTAGAAAATGATGACCAGCACAATTGCCTGAGTGATCCTGCAGATCACAGCCGA	141.917	138.108	193.442	121.85	115.008	112.583	104.233	101.992	105.617	117.225	136.608	0.791013	0.0101114	0.0142052
39691	A_73_P133606	MZT1	DV781134	gb|Hw_Fat_44_050806_H01 Bos taurus CF-24-HW fat cDNA library Bos taurus cDNA, mRNA sequence [DV781134]	TTTGGCCTCAGGAATTCGGAAAAGGCCTTTTCAAAAATCATTTTTGGGGTGGCCTTTTTT	66.2	75.2	49.5917	56.4167	47.0167	40.725	60.6	41.4333	47.3583	45.0667	58.7583	0.791038	0.00751291	0.0390039
52281	A_73_P094101	CYP27C1	ENSBTAT00000056152	gb|PREDICTED: Bos taurus FLJ16008 protein-like (LOC617338), mRNA [XM_869576]	GATCAAAACATCTCCTTGGACTAAAACTGTTCATGCAAAAACCCATGGGCTTCTGATGCC	57.5333	68.7333	65.4	67.925	46.85	44.925	59.575	61.1417	47.8917	57.575	45.525	0.791066	0.0141952	0.0191584
38441	A_73_114179	LOC504273	XM_580366	Bos taurus isolate Dominette_000065F genomic sequence	TCCTGGTGAGAGAAATGAGTCACATAAAGAGAGCTCACAACATGTCACCCAGTTGGTCTT	68.1167	89.1417	75.1	71.2917	55.1	58	53.4833	56.5917	61.2083	63.3833	66.8667	0.791106	0.0109943	0.006729
6588	A_73_P049036	GIMAP1	NM_001083677	ref|Bos taurus GTPase, IMAP family member 1 (GIMAP1), mRNA [NM_001083677]	CCAGGGCAGAGTCTGAGTACATATTCATTTGTTTGAATTGAACTGAATGGAAGAAATAAA	22293.8	21958.6	16752.1	23245.7	14831.7	18148	19570.3	17221.7	17496.8	16403	13739.8	0.79113	0.00995003	0.0252665
53448	A_73_P083726	LOC618787	ENSBTAT00000052385	PREDICTED: Bos taurus uncharacterized protein KIAA1683 homolog (LOC618787), transcript variant X2, partial mRNA	TGTAGAGAAGATAATCATCCACGCGGCGGTCATCATCCAGGCGTGTGCACGAGGCTTCCT	123.233	136.133	110.692	108.433	82.2083	77.5583	98.2583	106.125	108.217	102.85	84.9	0.791199	0.0124059	0.0162322
959	A_73_P078341	CHIC1	NM_001206195	ref|Bos taurus cysteine-rich hydrophobic domain 1 (CHIC1), mRNA [NM_001206195]	CTCCTCACACTTCATTTGTGTTGGTTTAAGAAGAAATTTTGCACATCCTTTTTGTTGTTG	147.725	184.542	208.025	199.142	133.9	145.5	142.617	144.183	149.05	197.1	140.55	0.791323	0.0136933	0.0426285
48402	A_73_111952	KIAA1644	TC409255	PREDICTED: Bos taurus KIAA1644 ortholog (KIAA1644), mRNA	TTTGTCTTTATATACAGTAGTTTTTATAAAGATGTCCTTAGGTTTTAATAAAGGAGTGTC	72.0333	66.425	57.15	79.2083	53.3833	47.9917	51.225	49.575	67.65	67.0833	48.8417	0.791325	0.00864699	0.0349368
41056	CUST_378_PI427023673	MANEA	ENSBTAG00000005026	Bos taurus mannosidase, endo-alpha (MANEA), mRNA. [Source:RefSeq mRNA;Acc:NM_001206725]	CGGCCTCATAAACCAAGTCTTTATCTAGAGCTAACTCGCAAGTGGTCTGAAAAATACAGA	338.375	419.808	428.433	401.133	294.925	351.967	330.658	334.492	309.042	306.458	299.733	0.791402	0.0103914	0.00991558
36759	A_73_P075301	PARVA	NM_001099144	ref|Bos taurus parvin, alpha (PARVA), mRNA [NM_001099144]	ATTGCCCAGAAGCAAAAGCTGCAGACTGTCCTGGAGAAGATCAATGAAACCCTGAAACTT	77.5917	81.8667	93.625	78.325	59.5333	84.8917	50.8333	70.1833	68.55	65.9583	60.125	0.791498	0.0100387	0.0228362
36808	A_73_107636	SLC27A2	NM_001192863	ref|Bos taurus solute carrier family 27 (fatty acid transporter), member 2 (SLC27A2), mRNA [NM_001192863]	TTATTTTTCAATTTGCACCTACTGTTTGTATTGCAAACTAAGCTTGTTAGAGGGAGGATG	132.7	129.7	124.933	118.008	72.0167	90.6583	82.7417	128.9	120.092	93.8417	116.075	0.79171	0.012075	0.0407693
39970	A_73_121441	GRIA3	NM_001206059	ref|Bos taurus glutamate receptor, ionotrophic, AMPA 3 (GRIA3), mRNA [NM_001206059]	CTGTAAAAGCGTAAATTGCATGTGTGGGAATAAATTACAGAGCCTCACTGCCATGAGGTA	73.05	83.3917	63.5833	64.5333	47.975	72.7417	58.025	54.1917	49.025	65.2667	50.7333	0.791795	0.0100962	0.0323287
43289	A_73_P376746	CHRDL1	ENSBTAT00000005810	gb|PREDICTED: Bos taurus chordin-like 1 (CHRDL1), mRNA [XM_592894]	ACGGAGCTTGAAGATTTGGTCAAAGTTTTGTACCTGGAAAGGTCTGAAAAGGGCCACTGT	73.0083	63.6917	76.325	63.825	55.5	76.8667	56.1667	55.9167	55.3083	46.125	47.4167	0.791999	0.0124481	0.0396118
40782	CUST_1791_PI427023673	PLET1	ENSBTAG00000015810	Bos taurus chromosome 15 open reading frame, human C11orf34 (C15H11orf34), mRNA. [Source:RefSeq mRNA;Acc:NM_001113538]	CAAGGATAGTAGAAAGGCATTATTTTCTGTCATACCAAATAGACTGTACCTCAAGCAAGA	133.158	74.2667	73.1	90.075	57.8417	68.7833	61.125	73.3083	66.425	72.975	65.9167	0.792191	0.0119531	0.014803
51170	CUST_1408_PI427023673	EMILIN3	ENSBTAG00000016279	elastin microfibril interfacer 3 [Source:HGNC Symbol;Acc:HGNC:16123]	TCCAAGGCGAGATCACCCTGCTCAAGGTCAACCTGAACTCTGTGAGCAAGTCACTCACGG	68.3	52.8333	73.4	64.6833	49.175	67.2083	42.3417	60.3417	45.0667	50.9083	49.3	0.79238	0.012017	0.041712
45973	A_73_P040381	LIX1	NM_001078003	ref|Bos taurus Lix1 homolog (chicken) (LIX1), mRNA [NM_001078003]	GCACTGATTTGTGACAAGAGATAGTTTAATTTTCACAAAACCCAAATACCCCAGATTGTT	127.042	70.7333	63.3167	56.725	63.1083	57.1417	54.2	51.4417	47.8917	53.6167	49.5083	0.7928	0.00778664	0.0191327
38298	A_73_100757	POLN	ENSBTAT00000023023	gb|PREDICTED: Bos taurus polymerase (DNA directed) nu (POLN), mRNA [XM_601658]	CTGCTGTTTGAAGTGGAGGATTCACAGGTTCCTGAGTTCACAGCCCTTGTCCAGGGAACC	72.3917	69.5083	71.9167	75.9083	53.8417	57.15	53.9833	57.5333	53.8917	71.6583	71.2	0.793155	0.0133648	0.0297386
13848	A_73_115392	LOC101105495	TC442122	PREDICTED: Ovis aries musimon protocadherin gamma-C4 (LOC101105495), transcript variant X21, mRNA	AGTTGCTCTGTAATTCAGAAAGGATGTAACTAAATTGGAGAATCTTTTCAAGCCTAAGTC	96.1667	71.4417	109.3	66.9917	62.1333	54.8167	60.825	66.9333	81.6417	68.725	70.3333	0.793321	0.0178176	0.0377661
49815	CUST_368_PI427023673	SPAM1	ENSBTAG00000004640	Bos taurus sperm adhesion molecule 1 (PH-20 hyaluronidase, zona pellucida binding) (SPAM1), mRNA. [Source:RefSeq mRNA;Acc:NM_001008413]	AGAAGACATTTGTATAGACAGCCCTGTGAAGTTACAACCCAGTGATCATTCCTCCAGCCA	79.6	75.8167	98.2583	91.6833	64.3083	77.7	54.475	85.9583	58.775	67.6417	72.2917	0.793332	0.0115649	0.0296655
38980	A_73_112746	ITGB3BP	TC466185	PREDICTED: Bos indicus integrin subunit beta 3 binding protein (ITGB3BP), transcript variant X2, mRNA	TTGGTATTCACCCTAAGCCTTGGCAAAATCTGTATATTACCATGTCATTTAATTCACTGT	204.592	228.333	207.4	233.825	145.542	208.142	175.75	168.4	140.75	175.475	199.3	0.793355	0.0106915	0.0167585
18804	A_73_P119171	LAMC2	XM_588297	gb|PREDICTED: Bos taurus laminin, gamma 2-like (LAMC2), mRNA [XM_588297]	GTACATTGGTGATATAGTCTCTATCCTCGTGGAGTTGACTGAATAGTAAGGAAGACAAAC	67.325	93.45	65.3167	122.792	59.825	53.0833	63.5083	72.1417	75.9917	60.2583	72.325	0.793511	0.0150539	0.0463187
41779	CUST_760_PI427023673	PRICKLE1	ENSBTAG00000008596	Bos taurus prickle homolog 1 (Drosophila) (PRICKLE1), mRNA. [Source:RefSeq mRNA;Acc:NM_001102534]	ATTGGATTTGAACTGACGAGCTAATACTTCAATGTGGGTCATTCTTGCACATGTTTCGGT	83.325	117.933	70.7167	84.975	83.5833	66.1417	62.85	66.0333	67.5667	61.75	69.1833	0.793986	0.0105535	0.0194098
34546	A_73_110649	PCDHGA6	XM_002689259	ref|PREDICTED: Bos taurus protocadherin gamma subfamily A, 6-like (LOC100337150), mRNA [XM_002689259]	GAGCAAGACTCCACTGTTCAGGAGATTGGGAGTGTGGATATTTCTATTCCTACATTGGTT	84.4833	90.7583	116.492	69.3083	60.1667	69.9	54.6667	84.8083	68.5583	73.4667	80.7667	0.79437	0.0148721	0.0431571
47119	A_73_P123941	ZBTB26	DV880854	PREDICTED: Bos taurus zinc finger and BTB domain containing 26 (ZBTB26), transcript variant X3, mRNA	TTGTTAGTGTTTTGAAGACTAAAAGGCATGGCTTCAAATAAAACTGGTCTCTTTGGTTGG	105.417	94.05	83.8083	88.2417	72.3833	69.4167	66.5	63.0083	73.8167	93.0833	84.3	0.794387	0.0101208	0.0237947
35811	A_73_P041046	ZNF891	NM_001105028	Bos taurus zinc finger protein 891 (ZNF891), mRNA	GGCCATTGTTTCAGTGTTTGTTCTCTAAAATAAGCATTTGAGGCTATCAATAGTCCTATA	97.3167	100.242	86.45	106.225	61.2917	71.9917	61.9083	77.8	82.3333	90.5417	96.9833	0.794413	0.0106073	0.029269
3465	CUST_1401_PI427023673	MTG1	ENSBTAG00000020304	Bos taurus mitochondrial GTPase 1 homolog (S. cerevisiae) (MTG1), mRNA. [Source:RefSeq mRNA;Acc:NM_001025327]	TCTCTCAGCTCCTTTCCTAAGGAGAAGCTGGCATTTTCTCAGGAGTTGAAACCATCATCT	2335.16	2254.4	2929.44	2276.6	1438.95	2448.28	1768.58	1916.61	1887	2265.83	1836.7	0.794775	0.00884038	0.031755
25306	A_73_P064336	IMPA2	NM_001192282	ref|Bos taurus inositol(myo)-1(or 4)-monophosphatase 2 (IMPA2), mRNA [NM_001192282]	TTGGCTTTGCTGTGAACCAGGAGCTGGAGTTTGGGGTGATTTACCACTGCACGGAGGAGC	749.133	667.275	626.733	687.283	462.267	577.633	452.833	675.175	667.275	565.842	437.175	0.794837	0.0169272	0.0362639
33129	A_73_111795	SETMAR	NM_001083726	ref|Bos taurus SET domain and mariner transposase fusion gene (SETMAR), mRNA [NM_001083726]	AAGCACGGGTTTTTACGCTACAGGAATAAACGAACTTACTTCTCGTTGGCAAAAATGTGT	511.608	503.125	556.092	494.508	411.45	463.167	418.775	416.308	346.417	330.15	428.15	0.794853	0.0109362	0.00671764
45807	A_73_P429416	ZBTB5	NM_001077937	ref|Bos taurus zinc finger and BTB domain containing 5 (ZBTB5), mRNA [NM_001077937]	TAGTACCAATCAGAACAATGACGATAATCTCCCAAACACAACCAGTGACTGCAGGCTGGA	88.7667	127.975	82.1917	96.9667	89.6917	68.5833	67.8083	86.1333	67.925	85.025	73.3167	0.795387	0.0105384	0.0259855
46881	CUST_1434_PI427023673	PDGFB	ENSBTAG00000021697	Bos taurus platelet-derived growth factor beta polypeptide (PDGFB), mRNA. [Source:RefSeq mRNA;Acc:NM_001017953]	AATGGAGGGATTCTTTTCCTAATTGACACGAAGGTTCTGTGTGGACTGGCTGTGTCTATG	95	120	114.583	115.817	69.6417	89.275	94.8	79.1417	121.775	88.5	92.45	0.795996	0.00990655	0.0490453
7323	A_73_100560	ZNF622	DV794529	zinc finger protein 622	GTGGGTTTGCGAGGAATATCCCTGACTTCTGTTTCAGCAAGAGTTTCTGGACATGAAGAA	3272.62	2866.44	3255.03	3082.91	1936.96	2527.07	2216.22	2681.73	2789.78	2226.22	3353.67	0.796236	0.0120821	0.0415019
13824	A_73_118809	C11H2orf49	NM_001081539	ref|Bos taurus ashwin (C11H2orf49), mRNA [NM_001081539]	CATGCTGGTTTTGTAATTCGGTACAGAGAGTTTACAGAGAGTTTAACCTTGTAATATACA	1168.76	1211.49	1307.08	1282.26	650.833	1090.38	866.717	1129.75	1229.41	998.792	870.258	0.796477	0.00947316	0.0329522
27135	A_73_P298996	BIRC3	NM_001035293	ref|Bos taurus baculoviral IAP repeat containing 3 (BIRC3), mRNA [NM_001035293]	CTGCCAGGGTGATTAGTGAACAAGAACATGATGTTATTAAACAGAAAACACAAACATCTT	3424.57	2729.57	2678.03	2292.59	1995.4	2868.65	2210.81	2152.99	1775.72	2217.1	2247.48	0.796623	0.0125149	0.035849
18306	CUST_2294_PI427023673	APOBEC2	ENSBTAG00000005974	Bos taurus apolipoprotein B mRNA editing enzyme, catalytic polypeptide-like 2 (APOBEC2), mRNA. [Source:RefSeq mRNA;Acc:NM_001034355]	CCAAAGTCTGAACAGATCTTTGAAACATGTCTAGAAATGCATCTCATGTTAAGTTGGGAT	53.5	63	43.6	54.625	38.65	41.4333	41.675	45.1583	35.6083	46.7333	50.1083	0.796732	0.01246	0.0250022
52966	A_73_P169067	AW465069	AW465069	gb|BP230017B20A1 Soares normalized bovine placenta Bos taurus cDNA clone BP230017B20A1 5', mRNA sequence [AW465069]	TTTTGAGATATGAGGAACATGGTAGAGATACGCAGCTCAACCAACCTCATCCTCCTCCTT	84.5917	82	68.6583	114.008	82.6417	60.6833	76.7917	77.5667	55.0333	64.575	59.5333	0.796931	0.0124299	0.0430601
42798	A_73_119632	CAV1	NM_174004	ref|Bos taurus caveolin 1, caveolae protein, 22kDa (CAV1), mRNA [NM_174004]	TTATTCCCTTGTGCAAATCAAGTGCTGGTCCAAAAGACTGCTGAAATTTTTATATGCTTA	79.9417	87.1917	69.1667	83.7667	70.85	68.15	60.825	61.075	53.5167	73.8917	58.275	0.797017	0.0111186	0.0153945
50067	A_73_P087381	LCORL	NM_001192357	ref|Bos taurus ligand dependent nuclear receptor corepressor-like (LCORL), mRNA [NM_001192357]	TTATATAATATGACAGATTCAGGGACTGGCAGCTGCAAAAACAGCAGCAAGCCTGTGTAG	161.192	151.567	128.433	126.025	104.492	134.958	107.975	96.9667	107.342	106.383	134.208	0.797157	0.0116084	0.0222878
45207	CUST_844_PI427023673	TCL1B	ENSBTAG00000009653	T-cell leukemia/lymphoma 1B [Source:HGNC Symbol;Acc:HGNC:11649]	TATGAACATCTCGTGTTATAGACAAGGAAACAGGTTCTGAGAGCTGGAAGGCTTTCCCTG	60.3	67.8583	56.4167	52.8333	46.525	50.7833	41.7667	41.5667	49.5333	61.8667	43.9833	0.797376	0.0139282	0.0299265
38564	CUST_2065_PI427023673	NUMB	ENSBTAG00000011683	Bos taurus numb homolog (Drosophila) (NUMB), mRNA. [Source:RefSeq mRNA;Acc:NM_001101951]	ACAAATCCAAGATGCCAAGAAAGCTGATACAGATAAGACAGCTGTTGGTTCGTCAGTGGC	77.5583	77.2	76.025	57.025	62.1917	63.8333	46.825	58.175	58.4083	62.2333	59.2	0.797569	0.0120489	0.0364596
6893	A_73_P043116	EID3	NM_001100312	ref|Bos taurus EP300 interacting inhibitor of differentiation 3 (EID3), mRNA [NM_001100312]	GGCTATGATCACAAACTCGTACTAAAGATTTTTGTTCTTAGCGTAGAATGCAGTTTTGTT	385.2	337.508	365.242	338.15	268.5	312.333	253.642	296.633	264.608	275.917	350.075	0.798002	0.0124189	0.0163818
52996	A_73_103016	HSPA4L	DV802827	PREDICTED: Bos taurus heat shock protein family A (Hsp70) member 4 like (HSPA4L), mRNA	CGAGTATGTAAAAACAACCCTTTCTGCATCTCAACTGTCTAGTACATCCTGACATTTTCA	97.8	104.708	79.1167	98.65	52.75	83.5417	76.775	67.125	79.0917	81.0083	81.7167	0.798176	0.00755214	0.0245003
6608	A_73_106006	SCLT1	ENSBTAT00000018097	PREDICTED: Bos taurus sodium channel and clathrin linker 1 (SCLT1), mRNA	GAGAGAACTGTGGATTTGTCAGTGAACAAAGGTTGAAACTTCAGCAGGAAAATGAACAGT	236.3	224.433	236.975	233.475	150.842	223.733	180.483	186.883	175.733	182.542	240.317	0.798596	0.0114131	0.0367768
4900	A_73_P044236	GPANK1	NM_001076468	ref|Bos taurus G patch domain and ankyrin repeats 1 (GPANK1), mRNA [NM_001076468]	AAGTACTGTGAGACTTGTGATGGCCACTTTCAAGACTCTAACCACTGTACATCCACTGCT	1595.46	1777.13	1727.03	1864.97	1126.82	1718.18	1202.02	1479.64	1478.22	1592.11	1149.91	0.799054	0.0119558	0.0271871
15253	A_73_114298	LOC109566515	TC422045	PREDICTED: Bos indicus cytochrome b reductase 1 (LOC109566515), mRNA	TGAAAACTTCTTTATCCTCTACAAAGTACCTGAAAACTTTAAGTGGGAAAGATTCCTCTG	314.242	287.967	227.633	326.017	227.167	257.942	211.75	239.85	283.9	199.483	217.192	0.799168	0.015284	0.0401851
21486	A_73_P067466	ZNF829	ENSBTAT00000021836	gb|Bos taurus cDNA clone IMAGE:8190822. [BC123585]	CATCATCCTACACTGTAAATTGTGTTGCATAGGCTATCTTTGAATTCATGGTGGAATTAT	191.108	209.167	162.233	224.083	131.483	195.892	133.9	158.317	163.7	156.758	169.367	0.799504	0.0132043	0.0351966
42132	A_73_119531	LOC784148	XR_083336	PREDICTED: Bos taurus zinc finger protein 709 (LOC784148), mRNA	TATTTATTTTTGATGACTTGAAAAAGATCAGAGTGGAGGGAGTATGGTAAAGCCTTCGTT	98.9333	73.875	68.8917	84.0583	78.025	69.7917	67.125	50.75	61.775	57.7583	64.875	0.799525	0.0107115	0.0281763
46037	A_73_P305641	RIMS2	NM_001102190	ref|Bos taurus regulating synaptic membrane exocytosis 2 (RIMS2), mRNA [NM_001102190]	GTTGTGTTGGACTCTGAAAAACAAAATTCTGTGGCTACACTGTACTGAATGAAATTAAAC	88.9917	56.175	61.1167	68.9667	42.0583	51.175	50.475	50.9333	56.65	60.8583	59.35	0.799954	0.0130549	0.0245872
50351	CUST_2058_PI427023673	PRKAA2	ENSBTAG00000018747	Bos taurus protein kinase, AMP-activated, alpha 2 catalytic subunit (PRKAA2), mRNA. [Source:RefSeq mRNA;Acc:NM_001205605]	TGACTGGCAATTATGTGAAAATGAGCTTACAGCTGTACCTGGTTGACAACAGAAGCTATC	76.1917	70.1	76.5583	59.0667	71.4917	55.325	56.5333	49.1667	53.2833	59.5917	56.5333	0.800144	0.0108247	0.0301628
32454	A_73_120381	CCBE1	XM_614377	gb|PREDICTED: Bos taurus KIAA1983 protein-like (CCBE1), mRNA [XM_614377]	CGGAGCCGCCAGAGACTTCTATCCTTAGCGCATCCCACATCGTCATGCCAAAGGAAGAGT	170.175	135.025	174.167	123.417	130.45	127.067	125.317	124.267	119.3	104.792	107.592	0.800266	0.0143706	0.0223707
35956	A_73_P492143	LOC528807	NP13359646	PREDICTED: Bos taurus olfactory receptor 51I2 (LOC528807), mRNA >gi|297483063|ref|XM_002693269.1| PREDICTED: Bos taurus olfactory receptor 51I2 (LOC528807), mRNA	ATTAAGACAAAGGAGATACAGCGCAGGCTTTTAAAGATGCTCTTCAGGGTCAGGTCCTGA	86.6417	82.8917	89	71.375	53.825	87.2167	76.75	65.3167	71.1083	61.0583	53.0833	0.800801	0.0148062	0.0482075
50548	A_73_P511218	LOC616450	NP9568676	PREDICTED: Bos taurus olfactory receptor 10H4 (LOC616450), mRNA >gi|982984254|ref|XM_010822310.2| PREDICTED: Bos taurus olfactory receptor 10H4 (LOC616450), mRNA	AAGGAGCTGAAGATTGCCATTCAGAGAAGCTTCCACAGAAAATTCTCTTCTCTAGGCTTC	63.2	58.575	75.7417	67.125	58.1667	58.225	43.6833	61.5417	53.9333	47.9917	46.0583	0.80081	0.0114346	0.0211844
27969	A_73_P378396	TRYP8	NM_001080904	Bos taurus pancreatic anionic trypsinogen (TRYP8) gene, complete cds; germline T-cell receptor beta DJC region genes, partial cds	TTATCCCGTTCCTACCCAGTGCTTCTGAAGAGCTGCCCTCATCTCTGGACTCAGCGCAGT	60317.8	49941.1	58491.6	59211.8	38109.8	45819.1	48091.1	54989.2	45187.1	42002.7	47843.9	0.800876	0.0117214	0.0182908
47913	A_73_111633	METTL21E	NM_001014922	PREDICTED: Bos taurus RIKEN cDNA 4832428D23-like (METTL21E), transcript variant X1, mRNA	TTTGTGGATAGATTTGAGCAGTTGTTTGACCTGGAGGAGATTTCTAGTTTCCCTAGCCTG	61.975	74.1417	62.8083	83.4667	55.4333	52.0667	71.9333	54.3167	45.7333	57.55	55.5417	0.800928	0.0139541	0.0263742
15263	A_73_116008	PLEKHH1	TC409344	PREDICTED: Bubalus bubalis pleckstrin homology domain containing, family H (with MyTH4 domain) member 1 (PLEKHH1), mRNA	GACAATGCTGAGTAACAAGAGTATTAATGTACTTGACACCCTTGACCGAAATGCCACGAT	372.85	372.442	369.492	331.7	278.375	313.05	288.7	300.792	277.458	228.492	339.892	0.801006	0.0145882	0.0142332
38590	A_73_P344946	NCOA6	TC447106	PREDICTED: Bos taurus nuclear receptor coactivator 6 (NCOA6), transcript variant X8, mRNA	AGAATGTGCCCAATTTGTTACACATGGAATCCAGCAAGCTAAAGGTACAGAAGGTGGAGC	92.0417	98.125	85.3667	99.2083	62.175	96.3917	83.625	63.2833	75.2083	66.8917	85.0333	0.801256	0.0137211	0.0366819
45655	A_73_P377301	CPA3	NM_001192660	ref|Bos taurus carboxypeptidase A3 (mast cell) (CPA3), mRNA [NM_001192660]	ACTGAAAAAATGGTGCATAAGCATCCTAAAATGGTCTCTCGTATCAAAATTGGAACTACT	74.4417	89.125	70.9167	79.025	73.0417	60.2333	53.825	60.0917	73.35	56.725	64.95	0.801589	0.0119905	0.0205921
17315	A_73_115407	KLHDC3	NM_001014966	ref|Bos taurus kelch domain containing 3 (KLHDC3), mRNA [NM_001014966]	TTGGACTTGGTATACCTCCACTTGGAGTTGTTGGACTAGAGGTGTTTTCTGTGCTGTGAA	1048.62	1162.09	1265.22	1307.08	812.883	1152.78	937.508	986.075	1052.88	922.142	880.292	0.801686	0.0122173	0.019323
35054	A_73_115934	MLH3	XR_083781	gb|PREDICTED: Bos taurus hypothetical LOC786279 (MLH3), miscRNA [XR_083781]	TTTGGTTTTGTTTTGCCACTTTTTTGAGCCTCATAATTTGCACTCATGTGATCACCTGGT	76.7167	92.625	77.325	93.6833	56.7167	61.225	67.325	67.3667	82.6417	78.0917	65.1917	0.801778	0.0115943	0.0241437
45420	A_73_P213027	PURA	NM_001205434	ref|Bos taurus purine-rich element binding protein A (PURA), mRNA [NM_001205434]	AAAGGATTTCCATGTAGCTGTGGTGCTAGTTATTACTGGCTACATTATATGCTAAGTGTA	528.267	460.833	467.708	404.592	302.433	414.092	311.542	386.592	363.05	368.583	489.3	0.802112	0.0147597	0.040471
36154	A_73_103163	CRABP2	ENSBTAT00000007515	ens|Cellular retinoic acid-binding protein 2 (Cellular retinoic acid-binding protein II)(CRABP-II) [Source:UniProtKB/Swiss-Prot;Acc:Q5PXY7] [ENSBTAT00000007515]	TTTTCTGCAAGGGGACCCGAGGGCCTAAGTAGGAAAGACGGGCCCTCTGTCTTCCATTCT	74.575	66.9833	62.9083	78.4833	49.0583	53.3917	43.825	58.8	67.4583	66.85	56.8667	0.802378	0.011632	0.0285841
50045	CUST_2318_PI427023673	DNAJC1	ENSBTAG00000033315	DnaJ (Hsp40) homolog, subfamily C, member 1 [Source:HGNC Symbol;Acc:HGNC:20090]	TGCCTCATCTAATCCAGTATAGTGGCTGTTTTTCCTTATCGTTTAAGGAAACTAGATTGA	81.5917	84.0833	63.45	65.0417	56.3917	60.0333	75.975	53.6083	47.15	58.4667	60.0917	0.802452	0.0140208	0.034519
13692	A_73_117747	LINS	NM_001205649	ref|Bos taurus lines homolog (Drosophila) (LINS), mRNA [NM_001205649]	AATAAAAGTATGACCCCTTCGTAAAACAGTGACATTTTATTTCCAGGAACTGTTTTTCCC	203.992	188.55	201.917	201.108	115.525	198.7	137.142	159.867	170.992	182.95	146.725	0.80268	0.0113159	0.0294588
45893	CUST_1743_PI427023673	SHANK3	ENSBTAG00000030180	PREDICTED: Bos taurus SH3 and multiple ankyrin repeat domains 3 (SHANK3), transcript variant X2, mRNA	AGACTTCCTCATCGAGGTGAACGGCGTGAACGTGGTGAAAGTCGGACACAAGCAGGTCGT	72.675	63.3083	54.475	79.2167	54.325	59.2917	43.2083	52.6083	49.0333	65.6833	54.8167	0.802691	0.015547	0.0391362
48071	A_73_P042116	KRT74	NM_001083447	ref|Bos taurus keratin 74 (KRT74), mRNA [NM_001083447]	ACTGAAGGATTCTGAATTTCTGCCACATGTTCAATAAACTGTCCTTGAGTAATGTCCAAG	66.3	58.9417	55.5	59.8667	48.4583	45.8917	56.5333	49.5083	41.025	54.425	43.9083	0.802804	0.0132014	0.0162834
44641	A_73_115106	TTLL8	XM_598148	gb|PREDICTED: Bos taurus tubulin tyrosine ligase-like family, member 8-like (TTLL8), mRNA [XM_598148]	AGTGCTTTCAGAGCTGGCAGGGCCCTTGGAGGCCACGTCCAGTTTCACCCGCTTTCCTCA	76.175	86.4917	61.8833	80.1833	57.875	58.2417	65.3833	52.1167	61.3167	67.55	68.3	0.803137	0.0109313	0.0258851
33142	A_73_P087516	SLC30A9	ENSBTAT00000027145	gb|PREDICTED: Bos taurus solute carrier family 30 (zinc transporter), member 9-like (LOC100335825), mRNA [XM_002705946]	GACTTGAGAAGGAACTGAAAAAACGAAATCCTGAAGTTCGACATGTAGATTTAGAGATAT	125.142	92.625	77.8833	109.383	72.5333	79.8167	68.9333	73.9583	89.6833	97.3583	81.95	0.803449	0.0138107	0.0455014
7677	A_73_119525	SLA2	NM_001035294	ref|Bos taurus Src-like-adaptor 2 (SLA2), mRNA [NM_001035294]	GTGCCACCTCCCAGAGATTCTGATTTCATTGGTCTGGGCTAGGGTCTGTAACTTTTAAAA	1021.59	1056.07	1003	1290.47	777.892	856.642	876.35	1139.51	929.208	854.633	696.792	0.803674	0.015636	0.030885
8082	A_73_P282676	CHST1	NM_001083648	ref|Bos taurus carbohydrate (keratan sulfate Gal-6) sulfotransferase 1 (CHST1), mRNA [NM_001083648]	TGGACCTTGTTTATTTCTTCCAGTCTGTGGCAACGCTGTCTGTCTGTCTGTCTGAGTTTT	3777.13	2737.6	2996.51	2442.97	2807.61	2515.52	2766.53	2553.15	1994.2	1814.82	2117.19	0.803727	0.0117196	0.0498185
27197	A_73_121364	LOC506181	BC114668	PREDICTED: Bos taurus zinc finger protein 709-like (LOC506181), misc_RNA	TGGAGCAGAACCTTGTGAATGGGACACTGTGGGAAAACCTTCAGGTCTTCACTTATTTCA	100.4	108.433	144.075	133.067	106.717	96.2583	96.2583	110.775	106.825	84.1833	77.675	0.804123	0.0152927	0.0363016
43391	A_73_P505503	ZNF280D	ENSBTAT00000001949	PREDICTED: Bos taurus zinc finger protein 280D (ZNF280D), transcript variant X5, mRNA	TGTGTCTGAGGAAATTGCAAGATCTAATTTGGCTGAAGGAGAAACAGAAACATGAAATTG	340.408	310.067	306.242	286.733	194.5	327.425	216.667	265.975	236.625	243.708	290.233	0.804266	0.0137761	0.0444354
44337	CUST_2445_PI427023673	CALML4	ENSBTAG00000025822	Bos taurus calmodulin-like 4 (CALML4), mRNA. [Source:RefSeq mRNA;Acc:NM_001034671]	CAAGAGGACAACAAGGAAACAAAATGATTCCGGCTACGGTATTAGCATGTCTTTAATAAA	302.133	287.633	336.592	339.025	226.558	336.867	228.242	299.383	254.825	241.492	248.358	0.804988	0.0131985	0.0471719
52874	A_73_P076191	PRRG4	NM_001193125	ref|Bos taurus proline rich Gla (G-carboxyglutamic acid) 4 (transmembrane) (PRRG4), mRNA [NM_001193125]	TATCCTGGGCCAGCAAATGATTTTAGGGTATTTAAAAAGTCTATGTCACTCCCATCTCAC	92.3917	68.7333	63.7417	64.7333	70.5	52.7333	63.475	46.0833	56.2167	65.6417	48.4	0.805094	0.0114923	0.0452946
34800	A_73_P041201	TPT1	NM_001014388	ref|Bos taurus tumor protein, translationally-controlled 1 (TPT1), mRNA [NM_001014388]	GAGCGGAGGCATTGTTTTTGAGAAAACGTGTCATGTAGGTTGTCTAAAAATAAAACGCAT	219804	211971	270908	296149	155339	218514	198260	206845	211971	210840	187487	0.805491	0.0150625	0.0268652
41372	A_73_105330	LOC102287097	ENSBTAT00000006714	PREDICTED: Bos mutus high mobility group protein B3 (LOC102287097), mRNA	TTTGATGGTACCAAGGGTCCTGCTAAAGTTGTCCAGAAAAAGGTGGAAGAGGAAGAGGAT	97.025	103.458	76.0583	99.25	65.4167	83.1417	86.5333	72.675	65.8333	82.6333	75.1	0.805795	0.0127493	0.0287687
12388	A_73_110914	PTPLA	ENSBTAT00000046976	tc|Rep: Protein tyrosine phosphatase-like protein PTPLA - Ovis aries (Sheep), partial (86%) [TC450852]	ATGATTAAATGATCCCCACAACAAGGTGCTTTTTCCAGAATAACCAGGATTACTTGAGTC	192.2	182.658	214.008	253.608	124.225	177.092	159.45	171.808	214.45	160.1	164.883	0.805838	0.0120374	0.0362269
47148	A_73_P270811	PTPRZ1	NM_001192272	ref|Bos taurus protein tyrosine phosphatase, receptor-type, Z polypeptide 1 (PTPRZ1), mRNA [NM_001192272]	AGACGATCAGACTGATATGGACAGAAGTCCTGATAAATCACCACCAACAAATGTGCCACC	64.35	66.3	63.4667	85.3667	42.8	59.2083	50.1583	74.8417	53.05	59.3833	52.6583	0.805971	0.0138881	0.0451564
39701	A_73_P044091	GAD1	NM_001075756	ref|Bos taurus glutamate decarboxylase 1 (brain, 67kDa) (GAD1), mRNA [NM_001075756]	CACAACTGTTTTTGAAGAAAGGAAATTCACACTGTGCATTTTAGAGTATGCAAGAAGACT	67.65	69.9417	48.4583	57.725	50.1167	45.9333	47.4583	51.5417	45.5167	45.0833	60.1667	0.806154	0.0152438	0.0378056
46378	A_73_P046056	TIRAP	NM_001039962	ref|Bos taurus toll-interleukin 1 receptor (TIR) domain containing adaptor protein (TIRAP), mRNA [NM_001039962]	AATGCCTGGTCTCATGGGGTTAGTTTGGACCCCACCACGATGGCATCATCAACCTCCTCC	82.8917	80.1333	71.7833	88.8667	73.3917	53.275	82.5417	55.9583	63.225	73.6	59.1917	0.806161	0.0121826	0.0401157
44168	A_73_P113691	CFH	NM_001033936	ref|Bos taurus complement factor H (CFH), mRNA [NM_001033936]	GTTCCCAATGCTTGTGATATGACAACTACAGTGAATTATCAGGATGGAGAAAAAATATCA	75.025	69.1917	77.6	73.175	60.0917	63.8167	67.925	50.175	57.35	45.7333	62.9083	0.806292	0.0157571	0.0132387
48934	CUST_2496_PI427023673	PBX2	ENSBTAG00000014421	Bos taurus pre-B-cell leukemia homeobox 2 (PBX2), mRNA. [Source:RefSeq mRNA;Acc:NM_001256883]	ATAAGAAAAACATAGGAAAGTTCCAGGAGGAGGCAAACATTTATGCCGTCAAGACCGCCG	102.175	104.775	128.192	108.883	84.55	80.6583	82.1417	101.492	91.325	91.6167	87.9083	0.806513	0.0117688	0.00958956
37740	A_73_P386731	AGK	NM_001098969	ref|Bos taurus acylglycerol kinase (AGK), nuclear gene encoding mitochondrial protein, mRNA [NM_001098969]	AGACTTCATCACTATAGGAAGTAAAAAGGTGAGAGATCCCAAGCTGCATGTTGAGGGCAC	86.45	72.6917	80.3167	188.392	64.0667	84.8917	82.8583	77.175	61.8333	65.9	58.1167	0.806552	0.0184305	0.0446517
10789	A_73_P306106	TRIB3	NM_001076103	ref|Bos taurus tribbles homolog 3 (Drosophila) (TRIB3), mRNA [NM_001076103]	AGTGCAAAACATGAGGCTGGTCCTCATCTTACTGAAAAGAGTAATTTGGAGTGAGGGCCT	1209.88	1047.19	1174.71	1159.07	767.533	972.4	795.275	1190.27	868.65	978.042	995.158	0.806733	0.0124527	0.0335537
47280	A_73_105222	SRSF3	TC425340	PREDICTED: Bos indicus serine and arginine rich splicing factor 3 (SRSF3), transcript variant X2, misc_RNA	TTAAGCAGCTGGCACTTTCTTTTAACTCAATCCAGCTGGCTCTCTGCAACCGAATTTCTT	444.017	460.65	665.008	601.375	372.85	438.817	441.133	478.333	448.1	365.942	450.142	0.807081	0.0193205	0.0302032
52246	A_73_107081	PLD2	NM_001075827	ref|Bos taurus phospholipase D2 (PLD2), mRNA [NM_001075827]	GTTGGAGGGGGGATGCACACTAACCCCCTCCACCAGCTGCTGACAGACACTAACTTTGTA	214.2	177.792	188.567	188.642	191.508	170.783	156.417	129.267	156.25	148.417	141.042	0.807093	0.0120874	0.0238673
12275	A_73_120564	CCL27	ENSBTAT00000019846	PREDICTED: Bos taurus chemokine (C-C motif) ligand 27 (CCL27), mRNA >gi|741936444|ref|XM_005210357.2| PREDICTED: Bos taurus chemokine (C-C motif) ligand 27 (CCL27), mRNA	ATGCTCCAGGGAACTCAGCCCAACCAGAGTTTGGAGCTCAAAGGGAAAATGGGCTGGGGC	89.3	71.4333	141.667	84.9667	75.25	62.2167	57.125	81.1	72.2833	77.4333	75.1167	0.80719	0.0177998	0.0348209
16145	A_73_P150596	CLEC2D	XM_002704418	gb|PREDICTED: Bos taurus C-type lectin domain family 2 member D11-like (CLEC2D), mRNA [XM_002704418]	AATTATTGTAGCCCAAGTACCCAAGAATCTGTCCTCCGCAGCATGAGAAGCCACTACAAT	3369.03	3288.85	4087.6	4232.27	2689.37	3086.96	2386.25	3570.69	2995.33	2984.74	3360.27	0.807493	0.01587	0.0300224
42663	A_73_P489438	LOC109573649	XM_001254761	PREDICTED: Bos indicus uncharacterized LOC109573649 (LOC109573649), ncRNA	ATTTTTCTCTTTTTGGGAGACGGAAAAATCTCCGGAAGGTCGGAGAAGAGCTCCTTTCAC	57.2667	78.8167	57.9833	54.2917	45.7667	42.175	61.9083	49.9917	48.5667	49.9917	43.1583	0.80758	0.0150995	0.0255073
5471	A_73_P104051	BC118159	BC118159	gb|Bos taurus cDNA clone IMAGE:8212067. [BC118159]	GGCCTTCTAGATATCTCCCTATTCCTGTGTACCAAGATAGATATTATATACAGATAAAAG	832.258	664.8	882.583	831.9	541.083	660.875	580.15	826.95	695.5	627.767	672.775	0.807775	0.0130914	0.0434443
39420	A_73_P069641	ASPG	ENSBTAT00000022852	gb|PREDICTED: Bos taurus 60 kDa lysophospholipase (ASPG), mRNA [XM_581777]	TCAGGCTTCGACATGACGTCTGAGGCAGCACTGGCCAAGCTGTCCTATGTGCTGGGCCTG	59.5333	77.0833	55.15	68.3917	50.05	52.9667	58.4083	50.3	44.9667	50.3083	56.1833	0.807795	0.0170214	0.0184025
42806	A_73_104011	ESRP1	NM_001193002	ref|Bos taurus epithelial splicing regulatory protein 1 (ESRP1), mRNA [NM_001193002]	GAATACTGTGGCTTCGTATGTATTATTTTATACTGTACTTTTCCCGTTATTGATGCTTCG	59.2833	61.8917	54.325	74.65	45.3667	52.0667	54.875	54.6667	44.9833	39.675	58.5	0.808079	0.021561	0.0296282
35824	A_73_P113337	LOC101905616	ENSBTAT00000017634	PREDICTED: Bos taurus zinc finger protein 345-like (LOC101905616), transcript variant X1, mRNA	CTTTAGCCAGCACTATGGTTTTACTCAACATCAGTTAATTCATACTGGAGAGAAACTTTA	66.9833	76.2917	57.95	48.1333	45.6917	55.2	41.2083	48.1083	54.9083	52.0083	53.025	0.808514	0.0186833	0.0444724
36762	A_73_P413046	SALL1	NM_001205790	ref|Bos taurus sal-like 1 (Drosophila) (SALL1), mRNA [NM_001205790]	GCTTGCACTATTTGTGGAAGAGCTTTCACAACAAAAGGCAATCTTAAGGTACACATGGGC	65.95	62.45	47.85	52.875	48.3667	52.4	46.9333	45.1083	41.5833	42.175	46.7417	0.80879	0.0137289	0.0221924
36800	A_73_P404406	SH3RF1	NM_001098065	ref|Bos taurus SH3 domain containing ring finger 1 (SH3RF1), mRNA [NM_001098065]	ATATTCCCAATTTCATATGTTGAGTTTAACTCGGCAGCCAAGCAGCTGATCGAGTGGGAC	50.4167	63.8917	60.4333	57.8167	39.925	51.3583	46.35	45.0583	48.9583	43.9167	53.95	0.808975	0.0129863	0.0185511
21840	A_73_P315216	TMC6	NM_001075208	ref|Bos taurus transmembrane channel-like 6 (TMC6), mRNA [NM_001075208]	CTCTCGGTCAGGAAACCAAAACATAGAACAGAAGCAATATTGTAAGTCAATAAAGACTTT	5041.18	4361.27	4921.3	4858.7	3515.89	4612.91	4167.89	4053.78	3791.92	3803.79	3471.5	0.809042	0.0155337	0.0168815
30203	A_73_120547	TC430527	TC430527	tc|Rep: Predicted protein - Magnaporthe grisea (Rice blast fungus) (Pyricularia grisea), partial (5%) [TC430527]	CTCCTCAGAACTGCTTTCTTCATAAACATTAACTATATAAACCTGTGTTTGTTGCCCAAA	324.733	261.442	371.633	352.467	219.008	289.692	232.892	308.475	238.4	290.467	272.242	0.809111	0.012749	0.0392501
32581	CUST_302_PI427023673	KANSL3	ENSBTAG00000004497	KAT8 regulatory NSL complex subunit 3 [Source:HGNC Symbol;Acc:HGNC:25473]	TGTCTCTTTGTTCCTATTTCATCAGAACAAACCGAGGAAGCTGAGAAAGAGGAGCTCAGG	69.6333	64.0417	50.7833	57.0667	54.475	46.9333	51.5167	47.55	48.7167	43.6917	48.8167	0.809724	0.0119176	0.0189968
32569	A_73_P315516	ERAP1	NM_001102003	ref|Bos taurus endoplasmic reticulum aminopeptidase 1 (ERAP1), mRNA [NM_001102003]	CAGTGGCTACTAGATCAAAGTTTTAAGGGAGATGTAATAAAAACTCAGAGTTTCCAGATA	164.533	152.525	205.867	203.283	149.558	139.2	141.317	117.233	177.692	142.542	159.742	0.809745	0.0226795	0.0380418
50487	A_73_P166717	TAF7L	ENSBTAT00000002568	gb|PREDICTED: Bos taurus TBP-associated factor II Q-like (TAF7L), mRNA [XM_867587]	TAGCCTCAGGAATGAGCGACTATAAGCAGCGTCATACCTTACCAGAATATTATGTGCTTC	74.2833	57.7417	56.425	71.6583	58.4	54.8667	60.7333	46.475	56.175	43.975	47.0167	0.809951	0.0144216	0.0343579
40717	A_73_P469258	SEZ6L2	NM_001045927	ref|Bos taurus seizure related 6 homolog (mouse)-like 2 (SEZ6L2), mRNA [NM_001045927]	TCCCTTACTAACTGCTAGTAAGGGGTAAAAATTAACAAGAAAGATAAAAGGAGACGGAGG	57.6667	65.7083	55.6833	71.3667	50.9	56.675	41.9833	48	53.8667	62.0583	42.3583	0.810449	0.0179789	0.0372095
45173	A_73_P406871	RAB9B	NM_001075541	ref|Bos taurus RAB9B, member RAS oncogene family (RAB9B), mRNA [NM_001075541]	GTAATTGGCAGAAAGAATTCATCTACTACGCAGATGTGAAAGACCCTGAGCACTTCCCCT	75.85	71.575	79.2917	77.175	45.3167	71.725	56.05	69.6417	61.775	60.975	60.975	0.810586	0.0106283	0.0212794
22067	A_73_107737	AF451185	AF451185	gb|AF451185 Bos taurus retinal pigment epithelium Bos taurus cDNA, mRNA sequence [AF451185]	TGAAGTCTTCCGTGTTTGTTTGTTTTTATTGCTGCACCGGGTCTTAGTTGCAGCACATAG	85.575	88.375	72.25	83.6917	80.3667	59.025	66.675	62.3417	65.5583	71.7167	68	0.81071	0.00966794	0.0226289
51953	CUST_782_PI427023673	TLR3	ENSBTAG00000008682	Bos taurus toll-like receptor 3 (TLR3), mRNA. [Source:RefSeq mRNA;Acc:NM_001008664]	GGTAAATGCTTTTCATCATAAATTGAAAGTAGCACTTGGGTCCAGAAATTCAGCACATTA	518.367	412	412.508	519.875	336.283	493.633	347.383	408.625	325.85	395.758	354.908	0.810897	0.0178197	0.0467736
50924	CUST_591_PI427023673	KRBA1	ENSBTAG00000010219	KRAB-A domain containing 1 [Source:HGNC Symbol;Acc:HGNC:22228]	AGAGCCCTCGAGGGTGAACAGTGGGTTGGGGAGCTCAGGGACCCAGCATGGGGACCCCCC	118.025	94.3083	91.475	110	74.9417	101.133	66.4417	87.9417	74.9417	91.0917	88	0.810928	0.0200533	0.0340249
19619	A_73_P036591	DNAJC6	NM_174836	ref|Bos taurus DnaJ (Hsp40) homolog, subfamily C, member 6 (DNAJC6), mRNA [NM_174836]	GTTTCTTTCTGTTTTTCATTTTCTTGTGGCAAACTGTACTGGAAAAGCAGCATGTCAAAA	76.2	98.6833	83.1417	76.0583	59.975	52.5	87.3083	64.675	76.75	69.1333	64.8333	0.811342	0.0179835	0.048121
19757	A_73_P268507	EEF1A2	NM_001037464	ref|Bos taurus eukaryotic translation elongation factor 1 alpha 2 (EEF1A2), mRNA [NM_001037464]	CGCCTACAGCGAGAAGCGCTATGATGAAATTGTCAAGGAGGTCAGCGCCTACATCAAGAA	58.8917	84.975	62.9667	69.7583	55.575	58.8083	48.3	51.2	60.8	62.925	48.8583	0.811517	0.0160229	0.0263996
38085	A_73_P486568	LOC785121	NP9572205	PREDICTED: Bos taurus keratin-associated protein 13-1 (LOC785121), mRNA	TGCCAATCATCCTGTTACAGACCAACCTGTGGATCTGGCTTCTATCGTTCAATTTGTTGA	61.8917	63.45	78.0833	69.7917	68.2333	52.6833	53.3917	45.1667	49.5583	58.3833	62.1667	0.811579	0.0172307	0.035082
34631	A_73_P487960	LOC512441	ENSBTAT00000024304	PREDICTED: Bos taurus olfactory receptor 4D9-like (LOC512441), mRNA	GTTTATGTAACAACTGTGTTTGCAAATGTTGCCATCATGGTCACTGTGAGCTGCGAGTCT	54.2417	62.5667	46.4	57.5	40.55	40.275	46.1083	45.4167	48.1083	42.0917	53.1833	0.811899	0.0162354	0.0291594
31028	A_73_105266	DYRK2	TC427579	PREDICTED: Bison bison bison dual-specificity tyrosine-(Y)-phosphorylation regulated kinase 2 (DYRK2), mRNA	CGCACCCTTTAGTTAATTTAAGAAAGAGAGACTTCTCATATTGCCATATGGGGGGAGATT	702.083	601.783	621.583	657.9	408.392	580.075	534.483	586.1	504.358	385.475	574.283	0.812034	0.0202025	0.022972
47773	A_73_P110816	CBY1	NM_174739	ref|Bos taurus chibby homolog 1 (Drosophila) (CBY1), mRNA [NM_174739]	TTTTTAGCTAAACGGAGGGATCAAGTCCCGAGAGAGAGCATCATATAATGGGGTCAGAAG	364.333	375.45	310.717	348.942	229.817	307.808	269.3	263.383	319.717	338.575	269.158	0.812286	0.0192638	0.0290183
49063	A_73_P365616	GML	NM_001077025	ref|Bos taurus glycosylphosphatidylinositol anchored molecule like protein (GML), mRNA [NM_001077025]	CCCACTTGATGAGTTCCCCATTTAGGAATTGTTTCCAGAGAGAAATAAACACCAGAATCG	79.9167	70.9333	81.325	66.3	58.7	72	66.2333	62.275	55.5417	60.4917	45.15	0.812372	0.0178889	0.028348
12052	A_73_P306971	CRLS1	NM_001098951	ref|Bos taurus cardiolipin synthase 1 (CRLS1), mRNA [NM_001098951]	CATTATGGCCGGAAAACTGTCCAGGTGATAAAAGGCAGATGAAAAGTCATCATTATCGTC	582.608	583.683	573.717	644.925	382.058	610.483	499.9	531.192	446.425	434.617	502.308	0.812465	0.0151344	0.0321843
41515	A_73_P100956	GHR	AF036295	gb|Bos taurus clone bghrmv6 growth hormone receptor mRNA, variant 5' UTR and partial cds. [AF036295]	TATGATTTGGACAGACTTTGGTGTACATCAGCAAAAGGTTGGAGCCTACACTGAGCCAGA	64.9917	65.9167	66.5833	94.4417	63.575	59.15	58.95	46.2333	57.4833	59.8833	47.9583	0.812678	0.0195344	0.0180346
45597	A_73_P157477	DT843126	DT843126	Ovis canadensis canadensis isolate 43U chromosome 2 sequence	TTCAGATCTGTTCTCAAGATTTCTGTAGTCTGAGAGCTATTAAAGGGACCTGTTAATGCG	59.35	65.8583	46.0083	52.4833	45.05	41.2417	46.3	47.35	46.5417	44.5417	45.4167	0.812818	0.0156423	0.0200123
17275	A_73_101775	FBXO46	ENSBTAT00000016145	PREDICTED: Bos taurus F-box protein 46 (FBXO46), transcript variant X8, mRNA	ATGACCCTTGCAAGCAGTGCCGCAAGAGATACGAGAAGGGCGACGTGTCGCTCTGCCGCT	85.425	76.9833	87.3333	61.8833	64.2667	74.5417	56.4333	59.8167	63.8167	72.325	56.9083	0.812914	0.022403	0.0478799
11213	A_73_114396	CD2	NM_001011676	ref|Bos taurus CD2 molecule (CD2), mRNA [NM_001011676]	CGAAGAAAACTCCTAACTCTGCCGCAGCTGTCCTCTTCCTCTCATCAAAAGAGATGAAAA	2540.11	2490.04	2480.94	3292.92	1740.38	2424.97	2232.66	2576.42	2232.66	2062.82	1869.4	0.813118	0.01821	0.0311218
37441	A_73_110504	TLE6	TC455836	PREDICTED: Bos taurus transducin like enhancer of split 6 (TLE6), transcript variant X13, mRNA	CAGCAACCACCTGATCGTCACAGGGTGCAGGGACCACGCCTCGGTGTACCAGCTCACATA	145.658	178.775	111.875	125.992	111.5	115.058	106.783	89.3583	123.95	117.408	112.258	0.813295	0.0187814	0.0326701
47535	A_73_P341121	TSPAN6	NM_001038109	ref|Bos taurus tetraspanin 6 (TSPAN6), mRNA [NM_001038109]	GTGATGCAGTAGACAAGATCCAAAGCATGTTGCATTGTTGTGGTGTCACCAACTATAGAG	201.808	202.775	255.342	272.967	145.8	179.017	175.692	217.692	183.492	216.617	200.875	0.81332	0.0173805	0.0440562
25296	A_73_P040226	MLLT11	NM_001076169	ref|Bos taurus myeloid/lymphoid or mixed-lineage leukemia (trithorax homolog, Drosophila); translocated to, 11 (MLLT11), mRNA [NM_001076169]	CCATTCCTCCCCAAATTATTGCTGATTTGTGCTGCCATTTAATCACTTCTTTAATAAAGA	845.75	858.925	840.467	751.467	683.517	821.033	568.058	740.925	583.683	728.925	604.592	0.813334	0.01986	0.0309668
35839	A_73_115211	DTWD1	ENSBTAT00000008144	ens|DTW domain containing 1 [Source:RefSeq peptide;Acc:NP_001091589] [ENSBTAT00000008144]	CTTTTGGCGCCATCAAAAAGGAAAGCCAGATACCTTCCTTTCCACAATTGAAGCCATTTA	153.5	186.317	168.35	180.983	98.275	165.667	134.242	135.3	134.492	140.283	163.308	0.813682	0.014511	0.0363338
49127	A_73_P091871	SMC1B	ENSBTAT00000014005	PREDICTED: Bos taurus structural maintenance of chromosomes 1B (SMC1B), transcript variant X4, mRNA	TCAGCCGAGTTTTGACCCTAGATCTTTCTCAGTATCCAGATACTGAAGGCAGAGAAAGCA	59.925	63.8583	52.5083	70.825	53.6083	54.9917	43.725	56.6667	46.9667	47.8583	46.975	0.8139	0.0179156	0.0234856
12740	A_73_116675	BTN3A2	ENSBTAT00000032165	gb|Bos taurus cDNA clone IMAGE:7942001, containing frame-shift errors. [BC151679]	GTCTAATATTTTACTTCTTGTATTTTCTGTTCTGGGATGAATAAAACACACCCGTTTCCC	71.9167	61.8833	63.4417	58.7333	57.9667	45.125	50.3833	51.5917	58.2083	45.875	54.4917	0.813912	0.0147456	0.0177164
39543	A_73_P167146	LOC787812	XM_001255073	PREDICTED: Bos taurus zinc finger protein 665 (LOC787812), mRNA	GTCCTTAAATACACATCAAGCAGTTCATACAGATGAGAAAGCACATAAATGTACTTTCTG	67.975	59.2083	84.8167	63.7833	53.1667	71.85	54.2	55.8833	51.9417	50.3667	49.9833	0.813984	0.0135192	0.0328483
50061	A_73_P122176	AU275721	AU275721	gb|AU275721 Cloned bovine fetus cDNA Bos taurus cDNA clone fetus08G11 3', mRNA sequence [AU275721]	CTGTGCTGGATTACTCAAATGGCACCTTATTCCACCCGTATTAAAAAGAGATCTCACTGG	71.525	60.95	72.0833	63.0083	63.35	64.6083	56.0917	54.8917	48.1083	48.8083	46.025	0.814069	0.0147442	0.0296012
33437	A_73_110462	DPY19L2	NM_001206782	ref|Bos taurus dpy-19-like 2 (C. elegans) (DPY19L2), mRNA [NM_001206782]	CCTTATGTAGCGTCTTGCTCAAGGATGCAAGGCCATACTTCACCACAGTGTTTCAGAATA	85.9083	54.8333	55.1917	58.9833	58.9	49.175	44.3917	48.9833	39.55	49.3667	49.8083	0.814417	0.015428	0.0225478
37849	A_73_P100101	RPS2	NM_001033613	ref|Bos taurus ribosomal protein S2 (RPS2), mRNA [NM_001033613]	TCATCCTGGCTAAGTTGTCCATCGTCCCTGTGCGAAGAGGCTACTGGGGGAACAAGATCG	105515	95929.2	117238	117834	58867.4	98756.9	68185.1	98517.2	93034.1	95013.1	88799	0.814447	0.0119021	0.0353308
27489	A_73_104884	CUL7	XM_580700	gb|PREDICTED: Bos taurus cullin 7 (CUL7), mRNA [XM_580700]	GCCAGTCAGAGACAGAATGTGGTTTAGTGGTTGCCTGTAGTTGGGGGGATTGGGAAAAAC	2194.49	1813.1	2102.59	1986.21	1353.38	1728.86	1443.43	1839.01	1978.23	1716.94	1494.24	0.814552	0.0164365	0.0303723
47015	A_73_P492408	TC473059	TC473059	Ovis canadensis canadensis isolate 43U chromosome 7 sequence	TCGAAAAGGAAAGAGAAGGAAAGTGCTGTTTCCTAAGAAGCTGTTCCGTCCAGAGGGAAA	66.6167	66.1667	68.2083	75.2	59.15	49.6833	55.875	58.9833	55.0167	62.8417	51.35	0.814616	0.0168347	0.0113429
45545	A_73_P492558	ZNF358	A_73_P492558	PREDICTED: Bos taurus zinc finger protein 358 (ZNF358), transcript variant X2, mRNA	TAGCCAGGAGGTCGGAATTGGCATTGTGCCCAGGCTTAGGGTCAGAAGACAGGGCAGAAT	97.4167	92.2	98.275	91.7583	67.1083	91.575	77.825	96.8083	75.6333	77.5083	60.225	0.814749	0.0166987	0.0419005
35307	A_73_106830	A_73_106830	A_73_106830	Unknown	TTTTTTCCCCCTAAACGAAAAACCCCCTTTTTTGTTTTTCAACAGCTAGCCCGGGAAAAA	65.6833	83.2417	67.55	69.4417	50.4833	52.8	68.975	56.825	52.2917	64.225	63.3083	0.814757	0.0188504	0.0305703
38296	CUST_2765_PI427023673	MATR3	ENSBTAG00000006756	Bos taurus matrin 3 (MATR3), mRNA. [Source:RefSeq mRNA;Acc:NM_001102486]	GTATAGAATTGGACCATATCAACCCAATGTTCCTGTTGAAATTTCTGAATAAATTGGCAG	1964.58	2101.44	2114.48	1761.28	1610.83	1914.27	1884.45	1415.09	1309.81	1328.97	1858.53	0.815305	0.0189161	0.0425768
45532	A_73_P301841	ROBO1	NM_001192888	ref|Bos taurus roundabout, axon guidance receptor, homolog 1 (Drosophila) (ROBO1), mRNA [NM_001192888]	TGATAAAGATGAAAGAATAACTATACGAGGAGGAAAGCTCATGATTACTTACACCCGCAA	66.6	81.8083	59.8667	65.3167	54.1083	64.5583	57.3917	62.1667	47.2417	51.7167	50.1667	0.815334	0.0174012	0.0283357
34403	A_73_P251766	C1H21orf56	NM_001038677	ref|Bos taurus chromosome 21 open reading frame 56 ortholog (C1H21orf56), mRNA [NM_001038677]	CCCGGCTCTACGGCTTCACTGTGTCCAACATCCCTGAGAAGATCAAACAGACGTCCATCA	99.0417	95.7833	142.783	98.3333	73.1667	90.0167	87.3667	88.85	80.15	77.175	83.6833	0.815558	0.0157009	0.0105904
35379	A_73_P275736	IGSF1	NM_001105048	ref|Bos taurus immunoglobulin superfamily, member 1 (IGSF1), mRNA [NM_001105048]	ATTTGGTATTCATGCTGTTCAAAGAGGGATATGCGGAACCCGTGGATTACCAAGTCCCAA	74.9833	56.7667	66.85	69.7333	47.5917	60.8417	61	57	51.25	47.2417	57.3083	0.815566	0.0179426	0.0269412
43755	A_73_P062131	GPR116	NM_001193243	ref|Bos taurus G protein-coupled receptor 116 (GPR116), mRNA [NM_001193243]	CCTGTCTCTTGTGTGATACCAAATGTGTATAGTATTTAATTGAAACTCAAGCCAACTTCT	63.5667	63.0333	64.4667	73.1833	54.4333	59.0333	59.9667	52.9667	46.5167	55.2	47.825	0.81566	0.0215853	0.0150112
49371	A_73_P274576	ZNF565	NM_001102216	ref|Bos taurus zinc finger protein 565 (ZNF565), mRNA [NM_001102216]	AAGATCACCTATGGAAACATGCCCACTTTTGAGTGTGGGCATACATCACTCACCCTACAT	72.6333	75.7583	57.1417	63.5667	61.2583	46.525	50.275	48.6917	56.375	64.3417	56.4417	0.815675	0.0140487	0.0346488
39685	A_73_120809	TGFB3	NM_001101183	ref|Bos taurus transforming growth factor, beta 3 (TGFB3), mRNA [NM_001101183]	TTTTTGGGGAATCTTGGATCGTTTCATCTTCTGGAAGATTGTTTCTAAACAATAAAAGCC	178.517	167.817	133.158	184.908	136.758	126.342	126.133	146.358	158.975	131.208	139.833	0.815795	0.0169431	0.0449144
49405	A_73_P428656	PKN2	NM_001193242	ref|Bos taurus protein kinase N2 (PKN2), mRNA [NM_001193242]	AGGTCTAGAGTATAGTGGTATTCATGAACTTGAGGACAGAAGATCTCAACAAATGTTTCA	237.817	214.708	197.858	213.825	168.833	166.867	182.3	165.067	181.692	176.558	189.233	0.81603	0.0125176	0.00905042
52923	A_73_102936	BMPR1A	NM_001076800	ref|Bos taurus bone morphogenetic protein receptor, type IA (BMPR1A), mRNA [NM_001076800]	TATCTGACCGAGATTTGCCAATCGCATAAAAGCCATTTACCTTGCAAGTGAGCTAGCTTC	140.833	116.9	111.367	103.492	101.183	89.4	88.375	94.0667	95.3	91.6167	94.9833	0.816205	0.0126078	0.00838263
42771	CUST_616_PI427023673	SLC5A2	ENSBTAG00000010096	Bos taurus solute carrier family 5 (sodium/glucose cotransporter), member 2 (SLC5A2), mRNA. [Source:RefSeq mRNA;Acc:NM_203360]	GGCCTTGGCCAGCTGGCCACTGTAGTTCCCCTAAGAACAAATAAAGCTGCCTTGCCTAGT	80.3917	66.025	70.7583	69	57.3917	51.85	64.95	56.0667	59.2417	63.8583	54.35	0.816325	0.0153612	0.0143987
45330	A_73_104682	HTR3B	ENSBTAT00000029852	tc|GB|XM_614307.3|XP_614307.3 similar to 5-hydroxytryptamine 3 receptor B subunit [NP9563988]	GGCCAGTTCACAACTGGACCCAGGCCACCACTGTGTATTTGGATGTATCTGTTCACGCCG	88.0333	85.8083	63.1333	69.1583	62.1667	60.625	57.825	60.075	64.8667	69.1583	60.3833	0.816343	0.0233351	0.0271818
32873	A_73_114518	TTPAL	NM_001205931	ref|Bos taurus tocopherol (alpha) transfer protein-like (TTPAL), mRNA [NM_001205931]	TGGGAGCTAATGTCAGAAGAAAGTGACTCGCTGAGAACCAGCCCTTCCGTGGCCTCGCTT	134.958	154.75	169.792	157.517	112.892	121.092	141.725	137.933	117.75	109.983	139.125	0.816416	0.0186726	0.0224335
52698	CUST_538_PI427023673	LOC537017	ENSBTAG00000003892	PREDICTED: Bos taurus cytidine monophosphate-N-acetylneuraminic acid hydroxylase (LOC537017), transcript variant X6, mRNA	TCTGTTTTGGAACCATTTTCAAATAAAACTCCCCCTAACACCGCCTGACTGGAAGTCCTT	735.842	537.517	672.858	601.3	512.383	556.392	655.842	458.367	457.275	467.508	548.5	0.816729	0.0168797	0.0465528
37174	A_73_P236120	STRA8	ENSBTAT00000001772	PREDICTED: Bos taurus stimulated by retinoic acid 8 (STRA8), mRNA	GATTTTTTCAAAGACTTTTGCTGTGTTGACACTCAGGTCAAACAGGAACCGGACCTTCCT	79.4167	66.725	55.1	62.6083	43.875	54.1167	61.8833	44.5917	55.7333	53.3833	60.175	0.817098	0.0159591	0.0419303
47727	A_73_104269	LOC100140490	ENSBTAT00000052687	PREDICTED: Bos taurus transmembrane protease serine 11E (LOC100140490), mRNA	GAAGATTATAGATAGCAAGATCTGCAACAGGAAAGTGGTATATGACGGTGCAATCACACC	58.4083	63.3833	78.325	88.0583	57.5583	67.4583	53.7583	55.025	63.4583	52.9	54.7583	0.817403	0.0218611	0.0364754
49269	A_73_P107606	SLC10A6	NM_001081738	ref|Bos taurus solute carrier family 10 (sodium/bile acid cotransporter family), member 6 (SLC10A6), mRNA [NM_001081738]	AATCCACTTCTCCTAAAGAGACCACTGCTTTCTTGGAGGTGAATGAAGAAGCCACTCTAA	51.8833	67.2167	62.1167	71.4917	49.0667	47.825	51.7417	53.925	50.9333	54.2333	57.9583	0.817424	0.0168138	0.0323648
20334	A_73_P259781	POLDIP3	NM_001103183	ref|Bos taurus polymerase (DNA-directed), delta interacting protein 3 (POLDIP3), mRNA [NM_001103183]	TTGAATGGGTGCAAACTGAGTTCTCTTCATCAGCTAGAAGACATTCCTCCTACACTTTCC	1418.93	1487.38	1586.85	1570.28	1047.47	1280.58	1123.53	1404.9	1459.63	1324.96	999.058	0.81746	0.018141	0.0287241
52469	A_73_113319	TCRG1	ENSBTAT00000013603	Bos taurus T cell receptor gamma cluster 1 (TCRG1) gene, complete sequence	TTTGTAAGAGTTTTTCAAACCATTGGGCAAACAGTTTGACTCTGTAACAAGAAATTCTGC	544.075	655.375	652.067	538.358	506.067	410.367	403.933	500.25	593.8	542.2	461.517	0.817575	0.0217486	0.0389451
41481	A_73_P077426	LOC102286200	ENSBTAT00000046075	PREDICTED: Bos mutus multidrug resistance-associated protein 4-like (LOC102286200), transcript variant X2, mRNA	ACTTTTGGAGTCAGCATTGCAATTCTACCATAAGGTCACATCTATTCTAAAGGCATTTAT	65.4333	49.2417	61.275	69.5	55.2583	53.6417	44.9167	44.5417	52.0833	45.8333	55.95	0.81782	0.0205922	0.0400426
23690	A_73_P082331	THUMPD2	NM_001192222	ref|Bos taurus THUMP domain containing 2 (THUMPD2), mRNA [NM_001192222]	TTCCATTTGGAAAAAAGTTTAAGTTAGGAAAAGACATCAAAAGGATGCTGCAGGAGATGG	90.5917	99.5	68.4333	84.775	68.2083	68.7417	80.3083	61.7167	77.375	76.4917	58.85	0.818411	0.0182628	0.0480203
20497	A_73_112652	KLRA1	NM_174376	ref|Bos taurus killer cell lectin-like receptor subfamily A, member 1 (KLRA1), mRNA [NM_174376]	CAAACTTACTGAATAGTTGAAACAGTAGTACAAGGAACTATCATGTAACCTTTACCCATG	63.1667	76.5917	78.075	59.75	48.8167	51.9583	58.6333	60.95	67.8083	47.35	62.2417	0.818523	0.0195393	0.0458814
45440	A_73_P493533	LOC523768	NP9568603	PREDICTED: Bos taurus olfactory receptor 6Q1 (LOC523768), mRNA >gi|297489214|ref|XM_002697400.1| PREDICTED: Bos taurus olfactory receptor 6Q1 (LOC523768), mRNA	TAACAAGGATGTCAAGGAAGCTCTGAAAGTCTTGGTGTCCCGGATGAAAAAGGTCTACCA	80.0833	93.8667	96.6583	90.05	96.1083	75.975	75.85	68.2583	64.9917	76.3333	72.4583	0.81929	0.0164926	0.0491801
9673	CUST_106_PI427023673	RASGRP2	ENSBTAG00000001029	Bos taurus RAS guanyl releasing protein 2 (calcium and DAG-regulated) (RASGRP2), mRNA. [Source:RefSeq mRNA;Acc:NM_001099946]	AATGCCGAGCCTGTGGTGTGAACTGCCACAAGCAGTGCAAGGATCGCCTGTCAGTTGAGT	4570.55	3543.19	4924.5	3890.12	2773.39	3695.95	2963.35	4138.69	3507.68	3708.78	3365.12	0.819338	0.0225659	0.0487064
32160	A_73_P039446	CA3	NM_001034437	ref|Bos taurus carbonic anhydrase III, muscle specific (CA3), mRNA [NM_001034437]	GTGAATGACTGCACTTGAAATAAAAGCAGTGTACTGATCATCCAAACTAATAAAGACATG	87.9417	64.6083	57.8167	62.9167	46.3167	59.8583	48.15	56.2583	51.6917	59.95	53.3167	0.819498	0.0225412	0.0232426
1450	A_73_108775	ZNF197	NM_001206813	ref|Bos taurus zinc finger protein 197 (ZNF197), mRNA [NM_001206813]	AGGATTTTCGGTCCTATTCTCTTGGGTCCAAATTCTCTTGGGTCCAAAATGCCAATGAGT	283.792	276.783	293.125	292.65	201.933	253.25	207.025	253.25	238.35	218.1	300.35	0.819531	0.0188565	0.0400555
35424	A_73_112535	OR4S1	ENSBTAT00000044039	tc|GB|XM_587592.2|XP_587592.2 similar to seven transmembrane helix receptor [NP9568451]	TGAAAAATGCCATGAGGAAGATCTTCAGGGTCAAGGGGAGCTCGCGGAGAGAAGTGAAAT	80.6167	77.0333	71.6333	83.6667	68.55	67.2167	68.2583	59.75	59.9667	66.4	57.2833	0.819543	0.0188525	0.0123863
44679	A_73_P033416	CGN1	NM_175699	ref|Bos taurus conglutinin (CGN1), mRNA [NM_175699]	AAATCTTTCCTGATGGCAAGTGGAATGACGTACCCTGCAGTAAGCAACTCCTTGTGATCT	82.0417	60.225	56.4417	76.55	63.675	59.5917	51.1833	52.6667	60.2583	50.875	51.6833	0.819544	0.020029	0.0400905
27823	A_73_P128226	LOC100196901	NR_038107	Bos taurus uncharacterized LOC100196901 (LOC100196901), transcript variant 1, long non-coding RNA	AAATGGTACAGCTTCAGTTTGAGGCCGAAAAGGATACTCCAGAAAAAGACACTGGCTGCA	323.65	202.142	198.892	229.758	151.025	221.992	189.108	211.075	170.642	193.367	165.7	0.820066	0.0223985	0.0440936
25542	A_73_106586	ZFYVE27	NM_001017939	ref|Bos taurus zinc finger, FYVE domain containing 27 (ZFYVE27), mRNA [NM_001017939]	AGGAACTACAAGGATGTCTTTGTATATGGAGAATTGTCAATAAAAAGGCCTCAAACTTCC	3528.93	3230.16	3475.37	2976.06	2235.05	3196.08	2205.67	2847.99	2776.13	3181.75	2478.78	0.820116	0.0236312	0.0385565
36503	A_73_P278421	CD8B	NM_001105344	ref|Bos taurus CD8b molecule (CD8B), mRNA [NM_001105344]	TACTTGTTACATGATCACTGACAATCTTAGAGAGAAGGCTTCAGAACCCCACGGCACTTC	1681.15	1899.79	1565.77	2427.47	1203.35	1582.36	1830.74	1616.4	1413.66	1386.34	1513.18	0.82055	0.0233658	0.0433666
47284	A_73_P079556	OR4K2	ENSBTAT00000015296	tc|GB|XM_001252966.2|XP_001252967.2 similar to Olfactory receptor 4K2 (Olfactory receptor OR14-15) [NP13357939]	CATGAGGAAACTGAAGAATAAGCTTCTAAATTCTAGCAAGGCAACTCCATTGCATTATTT	53.5417	67.6167	63.8917	53.0167	51.1833	55.5583	52.5	42.4	45.675	46.5	46.3	0.820572	0.0194094	0.0259273
48049	A_73_117126	OR10AD1	ENSBTAT00000053120	PREDICTED: Bos taurus olfactory receptor, family 10, subfamily AD, member 1 (OR10AD1), mRNA	GTTTCCGAAACAAAGAAATGAAGGGGGCCATGGCGAGGGCCCTTGGGAGAAGCAGCCTTT	68.6083	77.3083	68.7	67.7333	57.0333	56.25	70.0417	54.4333	55.5417	65.4167	55.3167	0.820614	0.0196826	0.0313426
52579	A_73_101521	SHROOM2	ENSBTAT00000049934	tc|GB|XM_868238.2|XP_873331.2 similar to APXL [NP9558659]	TCGAACAGCGCGAGCTGGAAGACAAAATACACCTGGGTGAGGAGCAGCTGAAGTGCCTCT	58.0583	77.0417	52.225	57.1667	59.125	51.825	42.9833	47.5167	38.8833	52.7083	49.3333	0.820759	0.0243178	0.0401306
53556	A_73_P354136	PANK4	NM_001083429	ref|Bos taurus pantothenate kinase 4 (PANK4), mRNA [NM_001083429]	TCAAAGACCTCATCGAAGAAAAGCTGCAGTTGAAGGTTGACAAGGAGGATGTGATGACCT	84.6417	104.592	97	107.183	82.7833	78.6833	80.8667	78.6	86.0667	85.9833	80.1833	0.82115	0.0176876	0.0218654
40627	A_73_P071776	CDC42BPA	NM_001192937	ref|Bos taurus CDC42 binding protein kinase alpha (DMPK-like) (CDC42BPA), mRNA [NM_001192937]	TTTTAACCACATAGCACATATGGGTCCAGGAGATGGAATACAGATCCTAAAAGACCTGCC	88.2917	100.917	76.7583	81.35	71.2667	67.6167	69.5833	69.2917	69.3917	75.7583	66.7917	0.821782	0.0179085	0.0106626
39444	A_73_P065141	ITGAE	ENSBTAT00000020307	gb|Bos taurus cDNA clone IMAGE:7961256, containing frame-shift errors. [BC151636]	CTGTGCATTGTGCAGAAAAGAAACCTGGGAAACATTTGGTTGTAAATAAAGGTAAACTAT	902.542	943.417	858.433	870.683	575.442	808.583	795.167	676.692	642.6	748.008	824.725	0.821788	0.0173675	0.0212208
53286	A_73_P405046	USP1	NM_001046224	ref|Bos taurus ubiquitin specific peptidase 1 (USP1), mRNA [NM_001046224]	CCTTGGATTTCACAGATTCTCAAGAAAATGAAGAAAAGACTTCTGAATATAAAGGGTCTG	303	334.433	285.4	365.383	227.083	259.942	291.117	238.3	257.042	268.35	303.592	0.821815	0.0213115	0.0263568
40248	A_73_P075388	LOC785565	ENSBTAT00000056373	PREDICTED: Bos taurus olfactory receptor 10A3 (LOC785565), mRNA >gi|982995069|ref|XM_003583108.2| PREDICTED: Bos taurus olfactory receptor 10A3 (LOC785565), mRNA	TTACTTACAACCCAAATCTGGCTACTCCCCAGAAACCAAGAAGCTGATGTCCTTGGCTTA	79.375	62.8333	64.0167	70.425	59.5333	66.7	51.425	53.0833	61.0667	54.4333	52.3583	0.822312	0.0189863	0.027883
52352	A_73_P192972	SLC3A1	NM_001034633	ref|Bos taurus solute carrier family 3 (cystine, dibasic and neutral amino acid transporters, activator of cystine, dibasic and neutral amino acid transport), member 1 (SLC3A1), mRNA [NM_001034633]	TATTCCCACAAGAGTGAGGATAAGGTTAAGTACCAATTCTGCCTACGGTGACCGTGAAGT	98.15	89.1917	75.1083	92.825	83.275	59.825	87.425	63.8333	74.1083	67.7583	76.3	0.822401	0.0141231	0.0470262
36454	A_73_120925	COX19	NM_001109966	ref|Bos taurus COX19 cytochrome c oxidase assembly homolog (S. cerevisiae) (COX19), mRNA [NM_001109966]	AGAAGCGGGCAAACTCTGGCCTGCTTCTGCAACTTTTGGAAGTCTGGAGTTATTTCAAAA	3497.97	3469.47	3589.57	3533.46	2499.43	3323.93	3231.67	2862.55	2623.83	2623.28	3177.69	0.82242	0.0225877	0.0228084
52030	A_73_P037816	KRT17	NM_001105322	ref|Bos taurus keratin 17 (KRT17), mRNA [NM_001105322]	AAGAACCGCAAGGATGCCGAGGACTGGTTCTTTAGCAAGACGGAGGAACTGAACCGCGAG	81.3583	73.2333	85.8583	83.575	63.95	67.475	69.1	75.85	69.85	61.3083	61.7417	0.82258	0.0218158	0.0182855
31488	A_73_102739	HTR1F	NM_001206605	ref|Bos taurus 5-hydroxytryptamine (serotonin) receptor 1F (HTR1F), mRNA [NM_001206605]	GGATGAGTGCATCATCAAACACGACCACATCATTTCCACTATTTACTCCACGTTTGGAGC	69.4167	69.8583	64.55	63.5667	50.3083	57.1583	50.3667	61.6917	57.7417	58.8833	42.5	0.822673	0.0278253	0.0190484
39075	A_73_P116356	GAL	CK774695	gb|963476 MARC 2BOV Bos taurus cDNA 3', mRNA sequence [CK774695]	AAACCCAGAAATCATCGTCGCTCTTCCAACTAGACAACAAAACAGTGACAACCCTGGTGT	67.5417	74.725	94.7917	72.975	61.7333	75.2083	61.05	70.5	55.3083	58.4917	58.9583	0.82285	0.0171632	0.0348653
19081	A_73_P154507	TMEM111	DV782585	gb|Hw_liver_22_050718_F11 Bos taurus CF-24-HW liver cDNA library Bos taurus cDNA, mRNA sequence [DV782585]	GGCCAAAACAACTCCCATTTTTGAAAGGGGTTTGTTTTAAAAAAGGGAATTATCCAAACC	63.45	58.55	66.5	84.8083	49.2667	57.0333	55.3083	45.0833	67.3167	55.5	55.8833	0.823095	0.0247493	0.0376677
42330	A_73_111143	LIME1	ENSBTAT00000009867	PREDICTED: Bos taurus Lck interacting transmembrane adaptor 1 (LIME1), mRNA	GGACGTGTGCGGGGCACAGAGACACTTTGCTTCCTGTCTAAGCCTGGGGAGGGGTCTTCA	881.6	785.875	651.858	703.258	606.225	607.642	629.875	644.45	552.517	626.508	627.625	0.823663	0.0190121	0.016833
16004	A_73_P117326	NELF	XM_868817	gb|PREDICTED: Bos taurus nasal embryonic luteinizing hormone-releasing hormone factor-like, transcript variant 1 (NELF), mRNA [XM_868817]	GTTCATAGAAATAAGTGCAATTTTCTACAACCCCTGAGACAATTCAAAGGGAAGCAGCGT	513.392	418.025	446.717	490.808	292.208	395.05	361.5	453.792	458.108	367.817	365.45	0.823935	0.0220837	0.0471685
45724	A_73_P110401	SLC37A3	NM_001075284	ref|Bos taurus solute carrier family 37 (glycerol-3-phosphate transporter), member 3 (SLC37A3), mRNA [NM_001075284]	CTGCTCATTACTGACAGAAAGGGAAACTTTTGAAACACAGAAAAGGAAAATAAACTGACT	933.35	842.083	814.9	1000.28	474.275	857.5	670.025	775.142	771.25	681.65	797.333	0.824301	0.0208175	0.0430523
49246	CUST_1881_PI427023673	CDK8	ENSBTAG00000016737	cyclin-dependent kinase 8 [Source:HGNC Symbol;Acc:HGNC:1779]	CAAAGCTATTGAAGATATTTGGGCTATAGGGTGTATATTTGCAGAACTACTAACGTCAGA	85.0333	105.817	84.975	109.717	88.2583	78.3167	81.5917	62.9083	85.95	87.1083	69.5083	0.824563	0.0221394	0.0461132
47775	A_73_P105216	SYT14	BC149424	gb|Bos taurus cDNA clone IMAGE:8192789. [BC149424]	CTTACAATCATTCTGTGAGTATCTGCTCAAATAGCCCAAATACAGTTTATGTCATGGTAT	58.525	81.3583	51.4083	54.7167	44.2667	59.35	49.4167	43.125	48.15	55.7	43.1833	0.824591	0.0219287	0.0483447
7435	A_73_P091186	CAPRIN2	ENSBTAT00000031418	gb|PREDICTED: Bos taurus C1q and tumor necrosis factor related protein 3-like, transcript variant 6 (CAPRIN2), partial mRNA [XM_871851]	GCAATTTATGGAAGTAGCTGGAAATATTCTACATTTTCAGGCTATCTGCTTTACCAAGAT	125.85	145.242	152.458	164.525	106.183	103.233	106.3	119.042	140.008	141.025	134.508	0.82478	0.0211874	0.0484941
34355	A_73_104944	PCDH17	TC434590	PREDICTED: Bos taurus protocadherin 17 (PCDH17), transcript variant X1, mRNA	AACGCTATTGTTTAATGGCTGTGTTTAATGTGACCTATCTGGAAAATGAGGACTCTGAAT	69.25	71.6083	87.2667	70.325	49.3333	59.975	48.9083	66.25	64.15	64.35	69.5833	0.825071	0.02794	0.0318292
45219	A_73_P049131	IGFBP7	NM_001102300	ref|Bos taurus insulin-like growth factor binding protein 7 (IGFBP7), mRNA [NM_001102300]	TTCATCCAGTCCACTAACACTTGAGCTATATTCACTGATTTTACACAGTGAAATACGAAA	124.317	134.8	134.758	137.475	89.3083	113.417	93.8583	109.725	113.408	111.975	129.992	0.825423	0.0152833	0.0241411
16226	CUST_916_PI427023673	P2RY10	ENSBTAG00000008555	purinergic receptor P2Y, G-protein coupled, 10 [Source:HGNC Symbol;Acc:HGNC:19906]	TAACTGAACTTTGGGAAGAACAGGAATACTTGTGCTCACAGGGGTGTGACAATAGAGGCA	1813.43	1839.01	1834.99	1987.83	1293.49	1619.79	1406.03	1944.18	1409.11	1595.46	1636.47	0.825978	0.0182548	0.0393446
53349	A_73_121158	SLC36A3	ENSBTAT00000008692	gb|PREDICTED: Bos taurus proton-coupled amino acid transporter 1-like (SLC36A3), mRNA [XM_613403]	TATGAGTTGACCCAACCCATCAACCATTCTGTAGCCAACTCCACAGGTGTCTATGCATAA	66.6083	55.6833	52.5917	57.8917	46.2583	58.7333	42.5083	50.8667	48.3417	46.2833	44.1333	0.826357	0.0222751	0.0332934
10804	A_73_120334	SLC22A17	NM_001130755	ref|Bos taurus solute carrier family 22, member 17 (SLC22A17), mRNA [NM_001130755]	TGTGCCCAACCACATCCTCCCAGACCTCATTCTTTCTTGCTCTATCATTCTGTTTCAATA	733.683	630.617	686.55	598.408	588.917	525.65	616.658	656.658	554.225	417.867	431.425	0.826921	0.0258348	0.04948
11440	A_73_P503646	LOC101903217	XR_083427	PREDICTED: Bos taurus uncharacterized LOC101903217 (LOC101903217), ncRNA	ATGCAGCAGGAGTTGGCAGGAGTATAACTAGAGAACTAGAAGAAGTTGATGCTGAATTTG	727.792	881.6	836.35	708.333	581.792	753.65	695.417	645.075	562.733	666.275	642.533	0.826942	0.0246434	0.0291393
33353	A_73_P426696	P4HA2	NM_001034293	ref|Bos taurus prolyl 4-hydroxylase, alpha polypeptide II (P4HA2), transcript variant 2, mRNA [NM_001034293]	AGAGAAAAAATGTTATCGAATCACACAGAAGCTGAGCTTGCATCCCAGCAAGGCATATAC	78.3917	76.1083	77.9167	81.5917	64.675	66.65	49.1167	68.9833	57.0917	65.3833	68.2333	0.827538	0.0212677	0.0126936
47279	A_73_P039966	VRK2	NM_001075851	ref|Bos taurus vaccinia related kinase 2 (VRK2), mRNA [NM_001075851]	TCAGGCTTTTCTCCCAGACATTTTCAAGGTAATTGGCTTATAGAAAGAGAGGAATACTTT	147.433	149.417	144.467	152.458	107.758	127.808	116.267	106.542	125.492	141.483	133.867	0.827588	0.0234801	0.0217399
42902	CUST_1537_PI427023673	CDC37L1	ENSBTAG00000017137	Bos taurus cell division cycle 37 homolog (S. cerevisiae)-like 1 (CDC37L1), mRNA. [Source:RefSeq mRNA;Acc:NM_001098931]	CAGTTTAAACTCAGTGGTACATAAAGAAGATGATGAACCGAAAATGATGGACACTGTATA	133.408	127.1	110.767	116.342	89.425	116.517	99.5917	98.5917	92.1167	107.342	104.092	0.828573	0.0235194	0.0255942
9451	A_73_P386001	BSP1	NM_001001145	ref|Bos taurus binder of sperm 1 (BSP1), mRNA [NM_001001145]	CGAAGATGGAAATACTGTGCTCAGAGAGACTATGCTAAATGTGTCTTCCCCTTTATCTAT	100.467	92.5833	119.208	118.517	92.0417	74.95	87.3083	92.8917	87.1333	92.3167	96.9667	0.828725	0.0293066	0.032747
47258	A_73_109544	LOC107133394	TC419581	PREDICTED: Bos taurus forkhead box protein Q1-like (LOC107133394), misc_RNA	GTGTCTGTGTACATATTCATATATAAATTTTATGAAATCCAAGCATAGTGCTTATTTTTT	63.9167	70.2917	54.2667	54.325	44.6333	50.15	52.575	43.8583	47.6333	59.0667	51.2833	0.828891	0.0218591	0.0342774
44910	A_73_P275071	FAR1	NM_001099032	ref|Bos taurus fatty acyl CoA reductase 1 (FAR1), mRNA [NM_001099032]	GTTTTCATATGTGTGTAAACACATACTAACTTTTGACCTTGAGAGCTGAATTCCTTCAAG	419.892	485.325	456.358	413.95	278.592	419.058	362.792	363.317	355.458	348.275	440.6	0.828902	0.0223644	0.0433322
31374	A_73_118979	CRYBA1	NM_174523	ref|Bos taurus crystallin, beta A1 (CRYBA1), mRNA [NM_174523]	AGTGGATTAAAAGCTCCAAGTAAGAATTCCTCAAGCATGAGACCTTCCTAAACAATCTAG	145.858	137.492	166.883	222.925	125.183	142.292	135.308	146.842	108.017	131.425	135.742	0.829099	0.0304751	0.0344054
51863	CUST_1438_PI427023673	SPIN2	ENSBTAG00000013260	Bos taurus spindlin family, member 2 (SPIN2), mRNA. [Source:RefSeq mRNA;Acc:NM_001079770]	CACCAAGTTAAAGCCAAACCTTCTGTGTACTTCATTAAGTTTGATGATGATTTCCATATC	119.208	106.458	87.425	104.542	71.9917	83.3917	94	83.0083	82.5333	94.4	94.9833	0.829214	0.0196705	0.039219
15823	A_73_P092041	PPOX	NM_001192426	ref|Bos taurus protoporphyrinogen oxidase (PPOX), nuclear gene encoding mitochondrial protein, mRNA [NM_001192426]	ATCTACACAAGAACTCTATCCCCCAGTATACATTAGGCCACTGGCAAAAACTGGAGTCAG	780.092	696.433	819.008	696.9	549.708	701.008	645.975	660.658	583.208	619.125	579.525	0.829531	0.0190568	0.0231547
934	A_73_119765	TFCP2	NM_001083397	ref|Bos taurus transcription factor CP2 (TFCP2), mRNA [NM_001083397]	TAAGACTGTGGGTCCTTTTTTCACATGTAAAGTTTTATCCAGAAATCCCTCTACATGTTA	911.567	919.617	1048.08	942.483	638.4	754.4	667.275	820.817	887.825	836.058	859.758	0.8296	0.024815	0.0254259
32050	A_73_P328481	CTTNBP2NL	NM_001191181	ref|Bos taurus CTTNBP2 N-terminal like (CTTNBP2NL), mRNA [NM_001191181]	TCTCAAGTGAAAAAGTTTGAAAAAGAGCAGAAGAAGCTCTCCAGTCAGCTGGAAGAGGAG	69.575	63.8333	60.7333	78.6	68	56.8083	54.2667	54.0083	47.2167	61.1167	53.1083	0.829751	0.0215012	0.0389892
48094	A_73_P411611	PPM1B	NM_174430	ref|Bos taurus protein phosphatase, Mg2+/Mn2+ dependent, 1B (PPM1B), mRNA [NM_174430]	TTTCTTCAATACAAGGGAAAAATATTCTTGTGGATTCCCAGCGTTTTGTGATATGAGCAG	230.308	193.575	443.542	201.325	177.775	200.058	189.858	149.242	178.217	188.742	196.633	0.829794	0.0301031	0.0330221
38461	A_73_P053106	FNDC5	ENSBTAT00000038050	Bos taurus fibronectin type III domain containing 5 (FNDC5), mRNA >gi|151554417|gb|BC149873.1| Bos taurus fibronectin type III domain containing 5, mRNA (cDNA clone MGC:159851 IMAGE:8627764), complete cds	TTCAAGACGCCGCGCGAGGCTGAGAAGATGGCCTCGAAGAACAAAGATGAGGTGACCATG	69.5	60.8417	62.0083	75.1917	49.775	61.0833	55.125	45.0583	64.1417	52.875	59.2917	0.829866	0.0263238	0.0393768
18175	A_73_P108146	PRKACB	M60482	gb|B.taurus cAMP-dependent protein kinase beta2-catalytic subunit (C-beta2) mRNA, complete cds. [M60482]	CCCAAGAACATGCTGATCATGTATTCAATATGTATGCTATAAATGCTATGGTACCTATGT	971.717	928.325	1028.59	1067.16	685.367	742.992	921.392	981.05	810.767	777.708	905.967	0.830222	0.0260726	0.0393312
44771	A_73_P339071	GALM	NM_001034795	ref|Bos taurus galactose mutarotase (aldose 1-epimerase) (GALM), mRNA [NM_001034795]	ATTGCCAAAGGAACGTTCACGTTGGATGGGAAGGAGTATAAACTAGCCATTAACAACGGG	65.925	86.9417	61.9083	70.6667	66.2083	57.1583	51.6917	64.2	64.5333	55.8083	49.3667	0.830549	0.0251007	0.0430227
40696	A_73_100509	PAX9	NM_001192369	ref|Bos taurus paired box 9 (PAX9), mRNA [NM_001192369]	CATCGCTGGCGTTCAAGGGAATGCAGGCAGCCCGAGAAGGTAGCCACTCTGTCACAGCTT	73.175	80.4583	72.2833	70.8667	50.8667	68.8	70.275	70.1833	57.3917	54.3417	59.8167	0.830864	0.0262123	0.0378233
42126	A_73_P383441	KCNIP4	NM_001076935	ref|Bos taurus Kv channel interacting protein 4 (KCNIP4), mRNA [NM_001076935]	CATAGATGAATTCATCGAAAGTTGTCAAAAAGACGAAAACATCATGCGCTCCATGCAGCT	77.475	64.0833	49.7583	53.7417	48.6583	58.9083	50.6	47.6	46.1917	48.6333	43.975	0.83121	0.0241904	0.0409698
29822	A_73_P041911	RNF207	NM_001078057	ref|Bos taurus ring finger protein 207 (RNF207), mRNA [NM_001078057]	GATGCTTTTTTGAACACACGTTTCCGGTATCTGGTACAATAAATCCGACGTCCAGTTTTG	123.725	97.625	84.8917	98.0917	75	80.7167	79.9167	75.1083	102.85	86.1	82.9417	0.831475	0.0242823	0.0490373
39739	CUST_40_PI427023673	AMOTL2	ENSBTAG00000000742	Angiomotin-like protein 2 [Source:UniProtKB/Swiss-Prot;Acc:F1MRK3]	CTATTGCTACATCCAGAGTCCAGGACTTTTCCGACATGGTGGAGATATTGATCTGAAGGA	55.5833	64.925	51.5833	61.0583	44.425	42.2083	54.2417	53.85	51.925	43.9333	48.7667	0.831544	0.025596	0.0365561
46674	A_73_109992	CYP19A1	NM_174305	ref|Bos taurus cytochrome P450, family 19, subfamily A, polypeptide 1 (CYP19A1), mRNA [NM_174305]	AATGCATATAGATAAGGTAATCTGGTCCTCAAACCCAGCCCATCAGGCATACATGCCTCT	72.3583	93.2083	79.3917	91.2833	69.6333	77.9167	75.2	61.6333	72.725	64.95	67.2083	0.831667	0.0286827	0.0348946
37133	A_73_105718	PGK2	NM_001123035	ref|Bos taurus phosphoglycerate kinase 2 (PGK2), mRNA [NM_001123035]	TTGAATGGGATGCTTTTGCTAAAGGAACAAAAGCCCTCATGGATGAAGTTGTGAAAGCCA	58.7917	50.5417	63.675	68.5917	52.7167	52.7	52.0667	46.2417	52.075	48.9167	50.0583	0.832038	0.0351583	0.0381816
36710	A_73_106881	ARHGEF37	NM_001205932	ref|Bos taurus Rho guanine nucleotide exchange factor (GEF) 37 (ARHGEF37), mRNA [NM_001205932]	TGGAAGTAAACGGACAGAGGGGCTATGTGCCTTCCAGCTTCCTGGCCAGGGCCCCAAGTC	108.858	97.3083	115.242	95.2083	73.9583	90.0417	95.8917	101.217	75.1	83.1583	87.5083	0.83224	0.0226856	0.0399308
41839	A_73_P102291	ACACB	NM_001205333	ref|Bos taurus acetyl-CoA carboxylase beta (ACACB), mRNA [NM_001205333]	TTTTCACATTCAGAGCAAGAGATGAGTTTGCAGAAGATCGCATCTACCGTCACTTGGAGC	54.55	54.8833	52.375	61.1167	56.525	53.0333	45.9333	42.9667	45.6167	42.3917	44.75	0.83232	0.0222992	0.0497863
41260	CUST_568_PI427023673	HOXA3	ENSBTAG00000008139	Bos taurus homeobox A3 (HOXA3), mRNA. [Source:RefSeq mRNA;Acc:NM_001076825]	AGAGAGGATCCAGCTTTTGAAAACAGTGATTTAGGTTTGTAACATCCGGCGAAACTGAAA	84.9833	86.875	82.9	72.325	74.9583	74.875	50.2833	73.05	56.0417	65.8667	70.275	0.832543	0.0211046	0.0355246
27836	A_73_P130686	MCOLN2	NM_001192734	ref|Bos taurus mucolipin 2 (MCOLN2), mRNA [NM_001192734]	CCTAGAAACTCAATGCTGGAGAACTATTAAGCCATGTAAAGATTACACTTAAGTCAACAA	852.325	695.808	710.317	724.383	534.867	692.667	731.492	598.808	553.408	589.725	662.433	0.83289	0.0259507	0.0443128
14128	CUST_2349_PI427023673	NFXL1	ENSBTAG00000002201	nuclear transcription factor, X-box binding-like 1 [Source:HGNC Symbol;Acc:HGNC:18726]	GCAGAAAGCATCTGAGTTAAAAGAAGCAGAAGCCAAAGCTGCCCTTGAAGAGGAAAAACG	136.85	125.025	238.35	109.542	118.125	132.3	114.25	91.2917	107.342	106.058	107.342	0.83309	0.0262112	0.047756
52213	A_73_P043466	SEC22B	NM_001076343	ref|Bos taurus SEC22 vesicle trafficking protein homolog B (S. cerevisiae) (gene/pseudogene) (SEC22B), mRNA [NM_001076343]	TGTTTCTTTAATCTCATTTTAACGATTTGACCTGTGTAACCAGAACCCATCCCCTCATCC	145.283	143.45	129.833	131.292	87.7417	130.15	122.9	94.825	111.283	121.617	116.725	0.833247	0.020687	0.0300237
45796	A_73_115924	LRRC49	NM_001100343	ref|Bos taurus leucine rich repeat containing 49 (LRRC49), mRNA [NM_001100343]	TTACCTCTTTATTTTATGTCATGATTTCAAAGCCAAAAATATGTTCTTTTTTATGAGTGA	54.9083	68.425	57.4833	79.3083	50.9667	48.9	57.15	63.35	49.7917	54.2833	48.275	0.833301	0.0302766	0.046179
37458	A_73_P192482	KBTBD10	NM_001083377	ref|Bos taurus kelch repeat and BTB (POZ) domain containing 10 (KBTBD10), mRNA [NM_001083377]	GAATTTGTGTCTGATCGCTTTGTACAGATTTGTAAGGAAGAGGACTTCATGCAGCTGTCT	75.2	72.775	63.2333	66.175	53.575	62.25	51.85	54.9083	62.0167	55.3667	65.8417	0.833364	0.0292092	0.0307399
30349	A_73_P127336	FXYD5	NM_001192063	ref|Bos taurus FXYD domain containing ion transport regulator 5 (FXYD5), mRNA [NM_001192063]	ACATCAAAGGAGGTCACAATTCCAACAGAACCAGCGACTGAAATCATTCCTGTCCCTACT	2133.03	2277.15	1793.43	2274	1725.22	1936.25	1748.29	1902.16	1849.46	1838.34	1442.41	0.83344	0.0264675	0.0464599
53357	A_73_P112971	CTNS	NM_001102264	ref|Bos taurus cystinosin, lysosomal cystine transporter (CTNS), mRNA [NM_001102264]	TTGGTGATCCACAGCAACATCGTCAGCATCATAAACCAGGTGATTGGCTGGATCTACTTT	72.3917	146.075	64.8333	71.6583	61.7833	57.9583	62.8583	56.525	55.8667	68.5917	62.8833	0.833666	0.0245189	0.0272603	1.19952
38675	A_73_P368146	XYLT2	NM_001008667	ref|Bos taurus xylosyltransferase II (XYLT2), mRNA [NM_001008667]	CCACCCCACAACGAGTATATGGAACAGAGTTTCCAGGGCTTGAGTGGCATCCTGAACCTG	210.642	173.575	172.933	190.342	192.108	155.183	146.425	157.475	155.6	147.908	138.108	0.834734	0.0211716	0.0380937	1.19799
37746	A_73_P125431	UTP20	A_73_P125431	PREDICTED: Bos taurus UTP20 small subunit processome component (UTP20), transcript variant X2, mRNA	AAGTGCTTCACAGGCTCAAATAGCAGGTCTAAAAATATCTCGATCTCTTCTGGCTGCGTC	77.7833	96.8833	79.6167	80.4583	82.5083	72.4833	63.5417	58	67.55	67.025	75.6333	0.834964	0.0251032	0.0406276	1.19766
50346	A_73_P487048	A_73_P487048	A_73_P487048	Ovis canadensis canadensis isolate 43U chromosome X sequence	TTTGACGAGAAACCAAATGGAGCAATAGGAGGATGGAAGTTCACCTCCTTCCACCCATAA	83.7917	78.225	82.3	65.375	71.8417	68.4917	65.8583	63.45	53.2833	70.85	59.0667	0.835048	0.0260595	0.0461416
20874	CUST_2926_PI427023673	ALOX12E	ENSBTAG00000031933	Bos taurus arachidonate lipoxygenase, epidermal (ALOX12E), mRNA. [Source:RefSeq mRNA;Acc:NM_001083532]	TATCTTCGACCCAGCATGGTAGAGAACAGTGTGACCATTTGATGCCTTGCTCACATCATT	88.7	68.9833	81.6417	86.9167	64.8583	70.775	72.0833	74.5667	65.275	68.7417	69.0833	0.835206	0.0295949	0.0450151	1.19731
49849	A_73_P092956	CCDC18	ENSBTAT00000026887	PREDICTED: Bos taurus coiled-coil domain containing 18 (CCDC18), transcript variant X5, mRNA	GACTTCAGTACTCTGAGTGGAATGCTAAGATACATAAACAAAGAAGTGCGACTATTAAAA	94.7583	93.1667	114.383	120.925	87.9417	78.4	92.6833	81.1667	84.1833	95.725	94.4083	0.835488	0.0386997	0.0358306	1.19691
17168	A_73_100791	LOC109569362	NP13359626	PREDICTED: Bos indicus olfactory receptor 52E5 (LOC109569362), mRNA	TAACCCTATCATCTATGGGGTTAGGACAAAGCAGATAAGACAGCGAGTGCTTAGGATGCT	67.4917	60.1667	55.8667	62.9083	56.1167	56.2333	44.1583	58.8083	45.0667	44.5583	54.0417	0.835491	0.0337905	0.0411855	1.1969
32681	A_73_P073566	LOC619000	ENSBTAT00000020837	PREDICTED: Bos taurus ankyrin repeat domain-containing protein 26 (LOC619000), partial mRNA	TCTGATGCTGGAGGAACGAAACAAGGAGTTAATCAACAAATGGAAGCATGCAGAAGAGAG	358.817	315.967	330.95	282.475	252.05	268.208	299.258	245.55	243.708	280.433	295.625	0.835526	0.0251134	0.0341129
46177	A_73_P331676	PTPRU	NM_001191494	ref|Bos taurus protein tyrosine phosphatase, receptor type, U (PTPRU), mRNA [NM_001191494]	TCAGCGAATTCAAGGCCACCTATAAGGAAATGATCCGCATTGACCCTCAGAGTAATTCCT	70.0083	94.6083	61.0583	69.7333	52.5917	62.1083	54.2833	59.4583	58.3833	70.9083	60.7083	0.835593	0.0369842	0.0433413	1.19676
53418	A_73_P357851	ST3GAL6	NM_001002883	ref|Bos taurus ST3 beta-galactoside alpha-2,3-sialyltransferase 6 (ST3GAL6), mRNA [NM_001002883]	CTCTGGATAAGTAGATAACCAAAGACTGCAGTTCTTAAAGCCTGGTGACTTCATTATTTT	598.058	609.808	584.425	523.675	406.617	554.142	485.733	524.517	431.317	450.825	525.525	0.835745	0.0252271	0.0350742	1.19654
51447	A_73_106061	ELMOD3	NM_001015661	ref|Bos taurus ELMO/CED-12 domain containing 3 (ELMOD3), mRNA [NM_001015661]	ATGGAGGCTGCACATGTCCCATCAGGGCTGGTTTTCTGGCCTGGTTGAAGGAAGGAGGAA	3061.13	2394.37	2570	2674.13	2072.52	2556.94	2343.57	2278.53	2180.04	1992.73	2144.81	0.835778	0.0281397	0.0298572	1.19649
2402	A_73_P348406	IGF2	NM_174087	ref|Bos taurus insulin-like growth factor 2 (somatomedin A) (IGF2), mRNA [NM_174087]	GAATCCACAGCCTGGGTTTTGTCTTTAACCTTTATCGCTCGCAATCCCAATAAAGCATTT	184.358	217.5	216.325	192.117	175.35	162.017	193.025	181.192	154.767	124.35	174.767	0.836035	0.0274839	0.0390703	1.19612
15790	A_73_P403461	ZMYND11	NM_001045940	ref|Bos taurus zinc finger, MYND-type containing 11 (ZMYND11), mRNA [NM_001045940]	CACTTAAGTTTCACAGAAGCCGTTATGTTTGTAGTAATGGATCATTACCTACTAATGAAC	435.533	437.65	444.783	462.992	298.008	416.875	392.2	373.108	337.658	348.358	428.775	0.836119	0.0297424	0.0342544	1.196
44265	A_73_P090816	OR6C76	ENSBTAT00000008284	tc|GB|XM_001255059.2|XP_001255060.2 similar to Olfactory receptor 6C76 [NP13355942]	CTCAATCCGTTTATTTATACCTTACGGAACCAGCAGGTAAAACAAGCGGTTAAGGATGTT	63.3083	62.9083	53.625	48.7833	43.25	52.125	51.3167	42.4333	44.2417	53.4833	47.6667	0.836143	0.0255668	0.0476379	1.19597
45927	A_73_P087521	BEND4	NM_001193035	ref|Bos taurus BEN domain containing 4 (BEND4), mRNA [NM_001193035]	GATCACCAGCCTTCCCAGGATGAAGTCTTCAATAAAAATTCCCAGGATGGATCTGGTGAT	122.542	93.625	96.425	88.3417	82.3917	72.1083	73.6083	83.2917	86.925	86.0583	81.6417	0.836972	0.0281336	0.0203657	1.19478
45536	A_73_P485623	NP9569381	NP9569381	Bos taurus isolate Dominette_000065F genomic sequence	CAAAAAGCCATAAAAGCTATGGAAACCAAGTTTTCTGTGTTTAAAAAACCCAGGAACTAG	68.4333	70.0583	62.5	64.85	52.6083	52.3667	61.775	54.7417	58.925	61.3917	44.5333	0.837549	0.0300587	0.0294931	1.19396
36883	A_73_P270621	ZNF383	NM_001102232	ref|Bos taurus zinc finger protein 383 (ZNF383), mRNA [NM_001102232]	CCACAAAGGGAATCACTATCCTGACTTCTAAAACTATAGAATTGATTTTGCAAGTTCTAG	155.975	149.933	155.1	186.775	98.0833	135.425	117.258	154.467	147.283	140.425	134.192	0.837725	0.0244636	0.043113	1.19371
19545	A_73_P059356	FAM25A	ENSBTAT00000023860	PREDICTED: Bos taurus family with sequence similarity 25 member A (FAM25A), mRNA	GAGCTTGCCTGCCAGCAGCAGGCTCTTCCTGAATCGCAATAAAAAGCTGTGGTTAACTGT	267.075	225.967	297.767	248.383	258.075	206.65	177.5	225.683	225.992	216.383	207.642	0.838277	0.0292645	0.049132	1.19292
4653	CUST_516_PI427023673	LPHN1	ENSBTAG00000003675	Bos taurus latrophilin 1 (LPHN1), mRNA. [Source:RefSeq mRNA;Acc:NM_001113728]	TTCCCACCAGCCATGTGCACCAGCTCAATTCGGGGGAAGTGCAGTGAGGAGCCAAGAGGC	262.042	200.008	161.442	169.408	152.525	150.1	157.517	144.392	162.558	148.108	181.367	0.838366	0.0261705	0.0350408	1.1928
40206	CUST_1820_PI427023673	TM9SF3	ENSBTAG00000016298	Bos taurus transmembrane 9 superfamily member 3 (TM9SF3), mRNA. [Source:RefSeq mRNA;Acc:NM_001193217]	GCAAACTCCAGTTCTTCCAAAAGCCACTTTATTCAGGGTTTATCCACAAATTGTATTCAT	452.717	489.375	492.25	501.142	274.925	394.75	382.358	449.583	393.525	425.375	450.4	0.83921	0.026272	0.0407689
19352	A_73_P254809	RELN	NM_001206458	ref|Bos taurus reelin (RELN), mRNA [NM_001206458]	TTTTTCACGACAACATGGGCTCAGGCACTTCTACAATAGAAGACGAAGGTCACTTAGACG	61.1167	55.4167	59.75	60.6917	43.35	59.1583	55.5	49.025	52.5917	41.2917	47.8333	0.840118	0.0291183	0.0458327	1.19031
50093	A_73_118105	CDC42BPG	NM_001102502	ref|Bos taurus CDC42 binding protein kinase gamma (DMPK-like) (CDC42BPG), mRNA [NM_001102502]	TATCTTCTCAAATGCCATATGCCCGGGAGGGATCAACCCTGACGCTCTGTGAGGCAGTAA	1598.86	1379.11	1372.12	1499.28	1074.15	1257.16	1019.33	1322.08	1463.41	1151.12	1304.93	0.840444	0.0368008	0.0481359	1.18985
42996	A_73_110781	KIAA2022	TC460043	PREDICTED: Bos taurus KIAA2022 ortholog (KIAA2022), mRNA	CAAAACATGTTGTGAACGAGTGTAGTGATATTGTGCAAAAGAAAATGAACATTTGTGAGC	67.7167	68.7833	65.7333	86.45	55.325	52.25	66.65	63.9167	60.4333	58.8917	57.8167	0.840515	0.0313916	0.0282235	1.18975
16296	A_73_P273436	SETD4	NM_001205824	ref|Bos taurus SET domain containing 4 (SETD4), mRNA [NM_001205824]	TTTGAAGATACAACCTTGATACCTGCCCATTTTCCAGGTACAGGAAGAGGACTGATGAGC	120.6	104.292	106.183	101.342	98.6	73.15	105.125	82.05	88.2167	93.1833	90.875	0.840937	0.0237376	0.03926
45234	A_73_P492593	LOC101905757	ENSBTAT00000045934	PREDICTED: Bos taurus transmembrane protein 180 (LOC101905757), transcript variant X2, mRNA	TTGTTGATAACCTCATTCCCACGGATGTTCTTCCTTCTTCCATAAGGAGCATCATGTATG	80.075	71.1667	203.667	70.0167	75.75	59.525	64.35	55.525	67.7167	74.325	65.6833	0.841334	0.033267	0.0484937	1.18859
41162	A_73_P165232	LOC100849610	DY217969	PREDICTED: Bos taurus uncharacterized LOC100849610 (LOC100849610), transcript variant X2, ncRNA	GATGGAACTTGCAATTTTTGGCTGGGTACGTGGCCTCCCAAAATAAAGACTGTATTTCTC	97.0667	91.9333	104.383	108.192	82.3417	97.2	85.9583	75.55	83.4333	84.4583	85.15	0.841971	0.0430321	0.0327171	1.18769
39041	A_73_P093881	SH3BP4	NM_001144088	ref|Bos taurus SH3-domain binding protein 4 (SH3BP4), mRNA [NM_001144088]	CTTCTTGGCTGTGTACTTGTGAAAAAGAAATCAAATAGAAACGTGGTGTCTCAGTAAACG	70.6583	70.8667	64.4	77.6917	57.8917	52.7083	49.8833	58.3	63.3833	68.775	67.0833	0.841972	0.0349277	0.0490925	1.18769
33841	A_73_P167002	DV831161	DV831161	gb|LB01918.CR_I08 GC_BGC-19 Bos taurus cDNA clone IMAGE:8116018, mRNA sequence [DV831161]	TCCTTTCTTTTTACCGAGAACAGACGAATAAGATCAATAAAGTCTTGTCAAGTGTGTAGC	62.0583	58.6167	57.3083	48.1333	45.5833	51.5417	45.725	45.4167	50.6833	53.1833	43.7333	0.842239	0.0367105	0.0495536
46313	A_73_121000	RPH3A	NM_174454	ref|Bos taurus rabphilin 3A homolog (mouse) (RPH3A), mRNA [NM_174454]	CTTAAAACACTGGTACGAGTGTCTGAAAAACAAGGACAAGAAGATCGAACGCTGGCACCA	73.1	69.7	57.675	57.875	50.775	54.3167	56.2583	53.9	50.7083	55.875	54.325	0.842302	0.0302391	0.0271166	1.18722
30934	A_73_111125	TRIM42	ENSBTAT00000024411	tc|GB|XM_598268.3|XP_598268.2 similar to Tripartite motif-containing 42 [NP9571826]	AGTATCTGTTTAAAGTGCGAGCCATCAATGATAATGGTCCCGGGCAGTGGAGTGACATTT	59.0917	62.7	57.9083	66.0333	53.7417	45.1083	61.4333	49.1333	50.0583	55.15	50.3417	0.842349	0.0302262	0.0428995	1.18716
35178	A_73_P256016	CHRND	NM_174271	ref|Bos taurus cholinergic receptor, nicotinic, delta (CHRND), mRNA [NM_174271]	AACCTGGTCTTCTACTTGCCAGCCGACTGTGGTGAGAAGACATCCATGGCCATCTCGGTG	65.7667	74.375	65.6167	73.8417	56.4333	53.625	68.7833	55.925	56.525	63.825	60.0417	0.842547	0.0306263	0.0400943	1.18688
35679	A_73_101214	PRKD1	ENSBTAT00000016995	tc|Rep: PREDICTED: protein kinase D1 isoform 3 - Pan troglodytes, partial (86%) [TC406730]	CTCAGGTGAAACTTTGTGATTTTGGTTTTGCCCGGATCATTGGAGAGAAGTCTTTCCGGA	56.7833	58.4083	52.3917	72.725	51.3583	50.6833	42.7333	47.7333	51.8083	45.7917	55.95	0.843002	0.0381255	0.0356819	1.18624
28899	A_73_106511	MEGF8	ENSBTAT00000043858	gb|PREDICTED: Bos taurus multiple EGF-like-domains 8 (MEGF8), mRNA [XM_002701886]	ATCCCTATGTTGCCATCAGAGGCTGTGGGAAATTGGGGGAGCAGTAAAAGCAACAAATAA	3255.03	2367.63	2463.71	2487.3	2710.49	2203.55	2121.83	1981.97	2117.63	1898.07	2201.62	0.844821	0.0279437	0.0467268	1.18368
607	A_73_P359936	PTP4A2	NM_001104998	ref|Bos taurus protein tyrosine phosphatase type IVA, member 2 (PTP4A2), mRNA [NM_001104998]	TGCTAGTTGCACTTGCTTTGATTGAATGTGGAATGAAGTACGAGGATGCAGTTCAGTTTA	8013.18	8063.72	7251.58	7164.46	6149.52	7707.88	6027.16	6504.29	5941.48	6541.46	6655.07	0.844955	0.0349241	0.0446907	1.1835
39325	A_73_107950	ECI2	NM_001034242	ref|Bos taurus enoyl-CoA delta isomerase 2 (ECI2), mRNA [NM_001034242]	TGTGATTGTATTGTGCTGGAGCCTTGATGGGAAACAAATGATGTCAAACGCACTTGGGGA	131.525	128.683	127.342	126.525	108.308	110.858	108.483	119.825	99.55	95.1333	112.067	0.845248	0.0335455	0.0204371	1.18308
46569	A_73_P092731	LRIG2	NM_001192860	ref|Bos taurus leucine-rich repeats and immunoglobulin-like domains 2 (LRIG2), mRNA [NM_001192860]	AGGTTACACGACCACACTTTTGATTTTAGTAGGACTCGGAACGTTCACAATGGCAGTGAG	135.05	133.1	122.625	115.642	105.108	111.933	119.558	78.1917	85.0083	113.408	114.583	0.845458	0.0339353	0.0457609	1.18279
41107	A_73_P102876	FZD4	NM_001206269	ref|Bos taurus frizzled family receptor 4 (FZD4), mRNA [NM_001206269]	AGGATGTGCAATCATTTTCTTGCTGATGTACCTTTTCGGAATGGCCAGTTCCATCTGGTG	68.7083	62.1167	57.0917	55.925	54.2667	48.2667	44.9833	47.1667	52.25	53.5833	60.25	0.845983	0.0328089	0.0486078	1.18206
17388	A_73_P475733	MYOT	NM_001075335	ref|Bos taurus myotilin (MYOT), mRNA [NM_001075335]	ATGTTTAACTACGAACGTCCAAAACACTTCATCCAATCCCAAAATCCATGTGGCTCCAGA	64.2	50.9333	138.325	54.0667	54.8167	54.3417	45.0583	48.0333	49.5	51.9583	49.6667	0.846354	0.0426865	0.045853	1.18154
34843	A_73_P058570	LOC104968805	ENSBTAT00000031514	PREDICTED: Bos taurus cardiotrophin-2-like (LOC104968805), mRNA	TGCGATGGTTGACCAGCATATCCTCCACCATGGCGATTCCATCGTGGAGGATCAGCTTTG	53.35	58.7583	65.8333	55.1833	42.175	45.35	55.95	45.7333	49.8833	52.625	53.0833	0.847803	0.0406176	0.0491814	1.17952
16982	A_73_P277411	CUX1	XM_601985	gb|PREDICTED: Bos taurus cut-like homeobox 1 (CUX1), mRNA [XM_601985]	TTTCAGGAAGTACCGAAACGAAGAAATGGGTCTGAAGGTAACATCACCACTCGGATTCGA	114.6	106.158	150.533	104.592	87.9417	114.417	102.933	102.4	94.3417	86.9583	94.6333	0.848204	0.0347317	0.0487948	1.17896
33851	A_73_P301776	FAM134C	XM_585317	PREDICTED: Bos taurus family with sequence similarity 134 member C (FAM134C), mRNA	ACTGCCCCTAGTAAAAATCATGTGAGACAAAAACAAAATGATCACTAGTTCTAAACCCAT	647.175	725.692	854.3	715.85	630.217	683.858	602.008	666.117	562.45	623.583	561.058	0.848826	0.0375235	0.0412079	1.1781
29620	A_73_118089	KLF8	ENSBTAT00000007694	gb|PREDICTED: Bos taurus Kruppel-like factor 8-like (KLF8), mRNA [XM_603911]	ACTTGAAGAGAAGACGGATTCACCAATGTGACTTTGCAGGATGCAGCAAAGTGTACACCA	110.475	115.608	131.175	117.55	109.75	97.65	106.125	91.325	95.75	95.4667	110.008	0.849541	0.0437292	0.0377888	1.17711
37036	A_73_P096092	C1H3orf52	ENSBTAT00000057589	gb|PREDICTED: Bos taurus TPA-induced transmembrane protein (LOC613977), mRNA [XM_865244]	ACTTTACAGAAGAGATCCTGAGAATTAACGTGGAAGGACTCAAAATGATGAGAGGCGTGG	64.0583	70.5167	71.8833	60.25	55.2833	61.6833	49.3667	54.9917	61.0583	54.7667	59.35	0.849766	0.0389807	0.0414337	1.17679
51239	A_73_105975	NUTM1	ENSBTAT00000019896	PREDICTED: Bos taurus NUT midline carcinoma, family member 1 (NUTM1), mRNA	GAGCGATTCGCACCTCACAGCCTCGTAAAAGAAAGCGTGATGGTTTCTCCAAGAGCAGGA	65.6333	70.775	68.4917	61.9083	60.4917	55.525	60.55	55.1333	56.1	55.95	53.8417	0.849854	0.0383269	0.0278552	1.17667
46302	A_73_120768	RRH	NM_001192224	ref|Bos taurus retinal pigment epithelium-derived rhodopsin homolog (RRH), mRNA [NM_001192224]	CAAGCAATGCCTGTGACGAGTGTTTTACCAATGGATGTACCTCAAAACCCACTGACTTCT	106.15	81.9583	82.9083	77.9833	66.0583	78.075	81.0667	57.15	74.875	75.0583	71.4167	0.850713	0.0417935	0.0477183	1.17548
40323	A_73_P076466	LOC787428	ENSBTAT00000057312	PREDICTED: Bos taurus olfactory receptor 10AG1 (LOC787428), mRNA >gi|528978803|ref|XM_002693627.3| PREDICTED: Bos taurus olfactory receptor 10AG1 (LOC787428), mRNA	TCCAATGGTCAATCCTATCATATATAGTCTGCGGAACAAAGACGTTAGAAAGGCAATGAG	59.7833	67.8583	55.8667	63.45	54.4083	50.8167	50.05	46.9333	58.6583	54.4417	51.7917	0.850742	0.0372749	0.0390384	1.17544
41432	A_73_P309836	MPND	ENSBTAT00000007889	gb|PREDICTED: Bos taurus CG4751-like (MPND), mRNA [XM_590284]	AGGACAACTTCCTGACTAATGACATCCTCCATGAGATGATGCTGCTGGTAGAGTTCTACA	626.392	608.583	630.283	611.608	519.092	500.675	497.45	594.558	544.617	592.567	501.558	0.851138	0.046707	0.0497401	1.1749
27878	A_73_P101551	PRKRA	NM_001045870	ref|Bos taurus protein kinase, interferon-inducible double stranded RNA dependent activator (PRKRA), mRNA [NM_001045870]	AACATATTTGGATATAGAAGAACTGAGTGCCAATGGACAGTACCAGTGTCTTGCTGAACT	107.525	108.758	122.158	121.825	101.05	90.0833	84.3	105.242	107.033	101.45	94.4667	0.851889	0.03497	0.0405432	1.17386
47287	A_73_P102036	FN1	NM_001163778	ref|Bos taurus fibronectin 1 (FN1), mRNA [NM_001163778]	TCTTGGAAATGGAAAAGGAGAATTCAAGTGTGATCCTCATGAGGCCACGTGCTATGACGA	65.05	70.8	66.325	78.35	57.8167	58.7833	62.6083	56.2167	58.3083	58.9083	58.3833	0.851991	0.0349678	0.0194258	1.17372
37013	A_73_P032271	PARD6G	NM_001098100	ref|Bos taurus par-6 partitioning defective 6 homolog gamma (C. elegans) (PARD6G), mRNA [NM_001098100]	TCTTGAGCAGCTGCTTGAGTGTATTTTTCTACCCAAGTCTATATTTCTGCAATTTTCTTC	95.0917	53.5833	60.975	58.925	49	46.9083	47.6917	55.025	53.8583	61.6333	53.1833	0.853321	0.0435452	0.0499723	1.17189
31401	A_73_P108066	PDE6C	NM_174419	ref|Bos taurus phosphodiesterase 6C, cGMP-specific, cone, alpha prime (PDE6C), mRNA [NM_174419]	TAATTGAAGACTGTGAAGAAAAACAGCTTGTCACAATTTTGAAGGAGGACCTGCCAGACC	63.1917	60.8583	58.3583	66.1667	56.15	53.5417	51.7667	47.775	51.1167	52.275	60.5833	0.85334	0.043275	0.0434811	1.17187
43173	A_73_P078981	ITGA11	ENSBTAT00000011032	gb|PREDICTED: Bos taurus integrin, alpha 11 (ITGA11), mRNA [XM_602058]	ATCAATTTCCATCTGCTGGGGAACCTGTGGTTGAGGTCCTTAAAAGCACTCAAGTACAAG	64.0833	57.4667	66.425	59.3833	54.8167	53.9833	47.9417	48.8833	52.4167	54.125	56.625	0.853412	0.045072	0.0342328	1.17177
35908	A_73_100972	FAM108A	NM_001046536	ref|Bos taurus family with sequence similarity 108, member A1 (FAM108A), mRNA [NM_001046536]	CTTTGACGCGTTCCCCAACATCGAGAAGGTGTCGAAGATCACGTCGCCGGTGCTCATCAT	2284.06	2203.55	2023.09	2257.57	2098.83	1845.38	2018.51	1823.12	1742.68	1936.25	1658.13	0.853855	0.0353703	0.0430786	1.17116
29197	A_73_P461776	ZKSCAN4	ENSBTAT00000004651	gb|PREDICTED: Bos taurus zinc finger with KRAB and SCAN domains 4, transcript variant 1 (ZKSCAN4), mRNA [XM_588389]	AGAAAGAAAACTGCCGCAGGAAACAGGCGGCACTATTGCCATGAATGTGGAAAGACTTTT	106.717	89.4167	89.1583	81.7583	65.175	72.2417	77.325	85.175	86.1583	76.2417	77.4	0.854022	0.0410168	0.0467742	1.17093
11892	A_73_106841	GGT7	NM_001076401	ref|Bos taurus gamma-glutamyltransferase 7 (GGT7), mRNA [NM_001076401]	GTGGGGACCAGCCCAGGGGCTTCCATTTGCAAAAGGGAATTAAAGAAAGAATATTGCTTA	959.075	931.142	922.142	886.158	765.667	800.292	888.467	798.25	711.792	697.45	889.45	0.854679	0.0505756	0.0492092	1.17003
42946	A_73_P076046	LIPT2	NM_001205944	ref|Bos taurus lipoyl(octanoyl) transferase 2 (putative) (LIPT2), nuclear gene encoding mitochondrial protein, mRNA [NM_001205944]	ACATGTCACTGTGGATGAAGTAATACCACGTTTCCTTGAGGCCTTTAAAGAGACCTACAA	86.1333	86.6167	76.4417	112.342	63.775	77.175	75.1	76.8833	76.5417	80.3083	71.775	0.855616	0.0510753	0.0428122	1.16875
48634	A_73_P086921	LOC530653	ENSBTAT00000036413	PREDICTED: Bos taurus acyl-coenzyme A amino acid N-acyltransferase 2 (LOC530653), transcript variant X2, mRNA	TGGCAAGAGATCCTGAAATTCTTCAGGCAACACCTTGTTCTGAGCAGAAGCACACTGTAA	53.6667	59.75	54.8167	82.8167	50.6917	45.9667	55.1333	51.0833	50.525	47.4083	48.8833	0.858587	0.0391314	0.0293821	1.1647
53920	CUST_2011_PI427023673	HSD17B8	ENSBTAG00000020927	Bos taurus hydroxysteroid (17-beta) dehydrogenase 8 (HSD17B8), mRNA. [Source:RefSeq mRNA;Acc:NM_001046324]	ACCTTTTTCCCAGAAAGTGCCACAGAAAGTGCTGGACAAGGTTACTGGAATGATCCCAAT	797.933	837.608	765.808	822.208	595.425	761.25	724.9	717.092	698.9	689.792	543.775	0.860574	0.0469656	0.0383189	1.16201
26178	CUST_817_PI427023673	ZNF572	ENSBTAG00000009072	zinc finger protein 572 [Source:HGNC Symbol;Acc:HGNC:26758]	GAAAAACTATTCTGGGGAGATAGCACTCATCCCTTCATTTTCAGTCCCAAGTTCATCTCC	338.575	338.375	416.008	343.792	282.433	300.542	287.367	311.725	297.442	299.333	338.967	0.860589	0.0490229	0.0331637	1.16199
35986	A_73_120730	GLRB	NM_174071	ref|Bos taurus glycine receptor, beta (GLRB), mRNA [NM_174071]	AACCCCAGGGTAGTTCTGATCTGTGTACTTTAAATATTATGTCTTTCTAGGAAACTTGCA	63.3833	67.1083	62.475	118.533	68.9833	59.4167	60.05	58.575	51.35	52.15	57.9167	0.860736	0.043724	0.0469453	1.1618
36557	A_73_P357186	LOC524771	NM_001098057	Bos taurus uncharacterized LOC524771 (LOC524771), mRNA >gi|134025929|gb|BC134668.1| Bos taurus hypothetical LOC524771, mRNA (cDNA clone MGC:155081 IMAGE:8477188), complete cds	TTGTTACTGTTTTCTCATCTAAAGTGGATGAGGCTACTTCTGCCTGAGGGAATGAGGGAT	77.6167	54.8417	50.4417	54.7667	51.5333	45.8583	47.5833	44.3417	44.925	53.3917	48.7583	0.861825	0.0376433	0.0390473	1.16033
43659	A_73_110072	ARHGAP4	NM_001102540	ref|Bos taurus Rho GTPase activating protein 4 (ARHGAP4), mRNA [NM_001102540]	CCAGCTTCTGGGGCTTCTTGGCACAGGGCTGTGTGGCTTGGGGACCTGCATCTTGGAAGT	8623.38	7051.75	7970.9	6793.2	6609.12	6495.42	6555.75	6266.92	6887.08	5861.8	6811.4	0.861927	0.0509903	0.0499011	1.16019
28369	A_73_102861	DNASE1	NM_174534	ref|Bos taurus deoxyribonuclease I (DNASE1), mRNA [NM_174534]	TAAAACTAAGAAATGCCTTTTAATTTAAATAAAGCTCAAAAGGGGGTGTTGTCATTCACG	507.1	541.833	672.125	565.133	411.525	491.775	480.117	497.858	513.317	488.675	490.967	0.86413	0.0536324	0.0454945
47830	A_73_P345101	B7H6	NM_001206792	ref|Bos taurus B7 homolog 6 (B7H6), mRNA [NM_001206792]	CAAAAGTATGGGTGATCACGTGGTTTCAGAAGACTGGAAAGTCTGAAACCTACACCAAAC	85.9083	68.1167	67.8833	76.0583	60.7	65.3167	67.1	65.5583	58.2083	64.875	62.9917	0.868976	0.0585446	0.0477895
26846	CUST_2642_PI427023673	RPL8	ENSBTAG00000026327	Bos taurus ribosomal protein L8 (RPL8), mRNA. [Source:RefSeq mRNA;Acc:NM_001034625]	AAGCCCATTCTGAAGGCCGGCCGTGCCTACCACAAGTATAAGGCAAAGAGGAACTGCTGG	56575.8	54534.4	54849.3	53999.1	40111.6	51524.4	47400.6	51407.3	48091.1	42458.4	48814.3	0.871076	0.0546356	0.045984
31621	A_73_P120576	FAM162A	NM_001046592	ref|Bos taurus family with sequence similarity 162, member A (FAM162A), mRNA [NM_001046592]	GAAATAATGCTGCAGCAATAGGCCTTACTAAAAAGAATGTGGTGTATGAGCTTCCCTATT	366.767	513.067	486.492	488.017	540.5	534.425	512.425	549.908	544.858	629.175	528.583	1.13972	0.935895	0.0465053
2941	A_73_P166827	DN282918	DN282918	gb|1183066 MARC 7BOV Bos taurus cDNA 3', mRNA sequence [DN282918]	CAAAGATCCATATCTTTGTGGCACTTACATTGTAGCGGGGGAGACAGAGAGACTTAAAAC	53.3	49.775	52.3667	55.4167	79.575	58.9417	57.4	58.3667	57.9333	60.2917	67.6917	1.14519	0.950534	0.0499574
24449	A_73_106118	TAS2R39	TC399818	PREDICTED: Bos taurus taste 2 receptor member 39 (TAS2R39), mRNA	GACAATCCTGGGCTGAAAAGAGCCTGGAAGAGGCTTCAGACTCAAGTTCACCTTTATTTT	73.0167	74.8083	74.5833	79.0667	87.025	83.5417	98.0917	84.1417	88.125	85.7167	84.0833	1.1464	0.949788	0.0426365
28117	A_73_P182897	DT845101	DT845101	Ovis canadensis canadensis isolate 43U chromosome 8 sequence	GACAGATGAAAGACTTGTATTCATCGTATAATTCAGAATAAGGGAAAAAACCGACTGCTG	77.0583	82.2583	63.175	82.3	94.8083	82.0583	97.675	83.2583	90.4	89.1417	89.125	1.15078	0.943089	0.0461362
50991	A_73_P122976	P2RY2	NM_001166525	ref|Bos taurus purinergic receptor P2Y, G-protein coupled, 2 (P2RY2), mRNA [NM_001166525]	GGAATAGTCTCTCCATACACCCAGGTCATTCTCCACTCTAAAGTTAACTGACTTTTCTGC	87.4917	88.275	90.65	80.7167	95.4667	96.9917	96.7833	123.533	103.208	106.542	95.8833	1.15334	0.9472	0.0408783
48457	A_73_P039681	DCAKD	NM_001077881	ref|Bos taurus dephospho-CoA kinase domain containing (DCAKD), mRNA [NM_001077881]	AAACAGTTCTCTTTGCCTTGGAGTTTTAATATAATTCCAAACTTTGTACCAAGGGATCAG	241.058	220.15	200.825	218.592	253.958	240.942	263.017	271.817	240.142	260.992	246.325	1.15407	0.949065	0.0499141
35978	A_73_110417	AFF1	TC468348	PREDICTED: Bos taurus AF4/FMR2 family member 1 (AFF1), transcript variant X1, mRNA	TGGTACCTCAAATATTAATTTCAGTAGGATGAAGACCTTACTATTTTGTGATCCCTGTTC	2162.36	2047.94	2105.2	1737.33	2464.18	2149.87	2501.92	2358.53	2259.32	2234.61	2513.16	1.15863	0.946113	0.043799
9393	A_73_P266756	MYOZ2	NM_001015676	ref|Bos taurus myozenin 2 (MYOZ2), mRNA [NM_001015676]	ATTAGCAATGATCCGGAGCTTTTAGAGGCTTTATACCCTAAATTTTTCAAGCCTGAAGGA	42.225	46.5083	48.225	45.9167	49.7	52.975	49.2917	51.85	57.2583	62.1083	52.9417	1.16159	0.963734	0.041353
27898	A_73_P033641	CCL21	NM_001038076	ref|Bos taurus chemokine (C-C motif) ligand 21 (CCL21), mRNA [NM_001038076]	TTTCCTTTGTAAATATGACTTACACCCAATTGAATAAACAGCCATTCTGGCCTTCTACCC	46.1167	49.8083	45.1917	48.4167	60.9	55.375	57.3833	50.3667	51.8083	56.8833	53.5833	1.1636	0.956125	0.0409415
9868	A_73_P494483	LOC100299481	A_73_P494483	PREDICTED: Bos taurus interferon omega-1 (LOC100299481), mRNA	TGTCTTCATCAACCAGCTTGCAGAAAGGTTAGATGATGGATGGAGACCTGAACTCACCTT	46.4833	51.7167	54.8417	56.8667	57.3083	57.3083	75.5667	58.625	62.175	66.6667	58.0333	1.16669	0.959893	0.0496267
9722	A_73_105077	SMAD1	ENSBTAT00000003668	ens|Mothers against decapentaplegic homolog 1 (Mothers against DPP homolog 1)(MAD homolog 1)(SMAD family member 1)(SMAD 1)(Smad1) [Source:UniProtKB/Swiss-Prot;Acc:Q1JQA2] [ENSBTAT00000003668]	ATTCACTTACGCTCTCATACATTGAGTACTTTTATTCCAAAACTAGTGGGTTTTCTCTAC	50.9	49.7833	48.8833	47.0833	71.975	58.4667	55.5833	55.8833	54.7167	50.7	66.775	1.16715	0.964575	0.0412336
39904	A_73_103271	TMEM220	NM_001192043	ref|Bos taurus transmembrane protein 220 (TMEM220), mRNA [NM_001192043]	ATAAACATGGGTGTAACAAGCTGACTTCCTAGGAATTTATTTCAGTTACTACTAGAGATG	43.1417	61.05	62.9333	60.5167	66.3917	68.4833	76.5833	73.1167	72.125	60.7333	63.675	1.16785	0.960185	0.0398749
21620	A_73_P095041	CTDSP1	NM_001192440	ref|Bos taurus CTD (carboxy-terminal domain, RNA polymerase II, polypeptide A) small phosphatase 1 (CTDSP1), mRNA [NM_001192440]	TGCACAGTTCCTTCAAGCCAGTGAACAATGCTGACTTCATCATTCCTGTGGAGATTGATG	243.517	288.608	246.817	263.308	321.392	292.4	301.908	343.55	296.042	276.65	294.133	1.16926	0.949696	0.0480932
22466	A_73_P109321	CYM	NM_180994	ref|Bos taurus chymosin (CYM), mRNA [NM_180994]	TGACACCGTCACTGTCTCCAACATTGTGGACATCCAGCAGACAGTAGGCCTGAGCACCCA	55.6333	52.875	50.45	52.7667	56.7833	60.1667	67.975	63.625	65.7	62.7917	54.2667	1.17015	0.96618	0.0498032
34873	A_73_P451656	PBXIP1	NM_001075265	ref|Bos taurus pre-B-cell leukemia homeobox interacting protein 1 (PBXIP1), mRNA [NM_001075265]	AACATGGCCCTTCTGCTGGATAAGCTGGCCAAGGAGAACCAGGACATCCGACTACTGCAG	259.3	224.575	236.325	229.008	355	256.183	268.375	303.392	274.408	256.917	277.167	1.17118	0.968492	0.0425543
3995	A_73_P137921	XKR4	DV913093	PREDICTED: Microcebus murinus XK related 4 (XKR4), mRNA	AAATTTGTACATGACATAAGCCACCCAACCTCAAGAGGTTGTCCTACATTTTGTTTCTAA	56.9	52.6083	48.9833	39.8583	50.775	58.6917	59.1333	60.9583	63.45	60.6083	58.9083	1.17332	0.961237	0.043592
50972	A_73_110723	EFCAB1	NM_001037585	ref|Bos taurus EF-hand calcium binding domain 1 (EFCAB1), mRNA [NM_001037585]	TTTGAAGTGTTTGACTTAAACGGGGACAGCTTCATCTCCAAGGAGGAGATGTTCCACATG	60.8917	60.1667	63.2583	53.4833	70.5833	67.025	77.4333	59.1917	68.9333	69.0667	76.9833	1.17564	0.959288	0.0488251
12738	A_73_111145	DNASE1L2	NM_001105019	ref|Bos taurus deoxyribonuclease I-like 2 (DNASE1L2), mRNA [NM_001105019]	CACGACTTCCAGGAGGAATTCGGCCTGGACCAGACTCAGGCCCTGGCCATCAGTGACCAT	84.5083	79.9417	78.7917	80.425	90.0417	95.6167	92.3333	133.417	116.9	90.5083	92.35	1.17767	0.96838	0.0282269
10701	A_73_P265751	ANK3	NM_001105620	ref|Bos taurus ankyrin 3, node of Ranvier (ankyrin G) (ANK3), mRNA [NM_001105620]	TTCATAACAGTAAACGGTCAACCAACGTGGATCATGTGTTTTTACTGCCAGTATTGAGAA	54.2333	55.725	64.9167	65.4667	69.2583	73.95	87.2417	67.7333	64.575	68.3417	68.725	1.17829	0.961952	0.0461823
37996	A_73_104492	NLRP9	NM_001024664	ref|Bos taurus NLR family, pyrin domain containing 9 (NLRP9), mRNA [NM_001024664]	TGTAGTGATACGATTGTGGGGTTGACTATCTGTGCCTAAATCCTCTACCTCCCATTAAAG	66.775	73.9583	64.9333	72.1417	109.725	91.575	70.85	82.825	75.225	79.325	81.3167	1.17906	0.96915	0.0494929
3399	A_73_117380	CATSPER3	NM_001206032	ref|Bos taurus cation channel, sperm associated 3 (CATSPER3), mRNA [NM_001206032]	TCATGCTTGAAGACTTGCCCCAGAAGAAGCAGTCCAAGTCCTCGGAGAAGGTCGACGAGA	52.2	58.9583	64.0083	52.6	69.6417	65.2417	65.4333	67.7417	75.4083	61.975	61.9833	1.18083	0.966373	0.0440899
27814	A_73_P424341	CPSF2	NM_175808	ref|Bos taurus cleavage and polyadenylation specific factor 2, 100kDa (CPSF2), mRNA [NM_175808]	GACGAGTTTAGATTTTTATTGGACTGTGGCTGGGATGAGCACTTTTCTATGGATATTATC	175.692	162.608	125.858	159.067	189.125	172.55	193.033	174.167	170.675	200.233	210.833	1.18282	0.966848	0.0360312
41369	A_73_P356351	RG9MTD3	NM_001076859	ref|Bos taurus RNA (guanine-9-) methyltransferase domain containing 3 (RG9MTD3), mRNA [NM_001076859]	ACAGACAGCCCCCTGTATGAAGAGTGTTTGAGGATGAATGATGGATTTTCCAGTTATCTG	397.867	314.425	390.392	373.317	518.658	499.525	416.417	431.508	388.842	416.992	418.633	1.18328	0.957626	0.0448807
1441	A_73_118078	KLRF1	NM_001099120	ref|Bos taurus killer cell lectin-like receptor subfamily F, member 1 (KLRF1), mRNA [NM_001099120]	TGCCGTCAAAGAAAATGGAATTTACTCTGAAACTTGCAGCAGTGTTTTCAAATGGATTTG	56.025	58.5667	57.0167	51.6917	64.575	63.3833	62.8667	60.625	74.1417	68.95	71.0917	1.18519	0.967484	0.0250845
1214	A_73_P071426	HIRA	ENSBTAT00000026497	gb|PREDICTED: Bos taurus HIR histone cell cycle regulation defective homolog A (S. cerevisiae) (HIRA), mRNA [XM_588862]	GCCATTGTGAAGAGAGAGCCCCAGGACGCACGCGGATTATGTGGTCAGTAAACTGACCTG	632.8	564.75	602.825	477.217	586.892	757.183	662.067	768.167	676.008	650.833	659.533	1.18531	0.963032	0.0422037
29328	A_73_P044416	FEZF2	NM_001038198	ref|Bos taurus FEZ family zinc finger 2 (FEZF2), mRNA [NM_001038198]	AAAGGGTTTTGCAGAAACTTTGACTTAAAGAAACACGTGCGCAAACTCCACGACAGCGTG	65.0917	65.3167	64.05	56.675	76.0583	61.775	71.6917	73.875	82.3583	71.4917	83.0833	1.1858	0.957893	0.0460598
3676	A_73_P493685	LOC614090	NP13356837	PREDICTED: Bos taurus olfactory receptor 2T33 (LOC614090), mRNA >gi|297477059|ref|XM_002689089.1| PREDICTED: Bos taurus olfactory receptor 2T33 (LOC614090), mRNA	AAGGTGGTCTCTGCCTTTTACACAATTTTAACACCCGTGTTTAACCCCCTTATATACAGT	83.3333	84.5917	76.7917	77.725	100.242	93.2667	107.525	81.6583	87.3333	93.4333	105.85	1.18712	0.967947	0.0419057
25756	A_73_P513448	KRT36	NM_001192525	ref|Bos taurus keratin 36 (KRT36), mRNA [NM_001192525]	GTGTAAAACTAAGCTTCCCTGGAAATTTACCCAATAAAGTGTGTTCTCTTGGCATAGAAA	53.0833	52.3083	50.15	61.9417	64.8083	57.9167	64.5167	62.0333	67.75	69.0833	59.9083	1.1873	0.972331	0.0410328
4596	A_73_P102766	F11	NM_001008665	ref|Bos taurus coagulation factor XI (F11), mRNA [NM_001008665]	TTGATGACCAATGAAGAATGCCAGGCAGGTTACAGAGAGCACAGAATAACCAGCAAGATG	74.725	64.7667	80.7583	69.825	83.6833	84.2083	92.4333	88.8667	92.4333	84.875	71.7833	1.18772	0.965881	0.0468443
18313	A_73_100561	DCC	ENSBTAT00000061087	ref|PREDICTED: Bos taurus netrin receptor DCC-like (DCC), mRNA [XM_617332]	ATTGGCCAGTTGATACGAATTTGATTGATAGAAGCACTCTGAATGAACCACCCATTGGCA	57.075	54.9917	62.2333	59.6333	76.6833	69.1667	78.0417	62.1583	74.375	65.8917	58.8833	1.18802	0.964894	0.0485871
28779	A_73_P276536	SETD8	NM_001046330	ref|Bos taurus SET domain containing (lysine methyltransferase) 8 (SETD8), mRNA [NM_001046330]	GCAGGGTTTCCCGAAACTGGGTTAGTTTCTTTATAGAAATGTGAACACTGAATTTATTTT	3182.55	2687.71	3232.67	2470.22	3960.41	3127.08	3399.79	3175.41	3361.27	3540.64	3506.05	1.18915	0.962736	0.0418796
2037	A_73_100820	HIGD2A	NM_001077861	ref|Bos taurus HIG1 hypoxia inducible domain family, member 2A (HIGD2A), mRNA [NM_001077861]	GGAAAAGTTTATTCGCAAGACCCGCGAGAACCCATTGGTACCCATAGGCTGCCTGGGCAC	178.342	189.942	175.3	172.683	231.075	191.333	229.925	211.367	203.633	184.05	234.483	1.18974	0.96787	0.039673
19115	A_73_P494028	EVX2	ENSBTAT00000005650	ref|PREDICTED: Bos taurus even skipped homeotic gene 2 homolog (EVX2), mRNA [XM_867670]	AAACCACTATCAAGGTATGGTTCCAGAACCGGCGCATGAAGGACAAGCGGCAGCGTCTGG	51.775	79.1167	68.5917	79.6083	88.7833	92.925	89.6333	86.5083	67.325	86.25	83.3917	1.18983	0.962986	0.04823
6103	A_73_P053931	PLEKHM1	ENSBTAT00000034500	PREDICTED: Bos taurus pleckstrin homology and RUN domain containing M1 (PLEKHM1), transcript variant X2, mRNA	GAAACAAGACTTGGGGAGCATTTTCAATTCCACATTCCTGATTAAAAGGTCTAGTTTTTT	169.2	160.008	198.233	166.533	225.717	184.542	203.742	186.633	244.858	210.267	194.467	1.19008	0.975639	0.0427897
4390	A_73_P058561	CTF1	NM_001192384	ref|Bos taurus cardiotrophin 1 (CTF1), mRNA [NM_001192384]	AAATATGCTGAGCAGCTTCTCCAGGAATATGTGCAGCACCAGGGAGACCCCTTCGGGCTG	61.7417	62.8167	59.9667	64.0167	74.5333	72.6667	63.2167	78.6417	69.9917	74.725	87.7833	1.19217	0.970558	0.0308547
33031	A_73_P489778	LOC109554051	XM_001250702	PREDICTED: Bos indicus olfactory receptor 8G2-like (LOC109554051), mRNA	CATGCTAAATCCTCTGATTTACAGTCTGTGGGATAAGGATGTCAAATTTTTCCTGAAAAA	43.4917	53.9583	47.825	50.8417	54.2417	60.8	49.2167	57.2	60.55	61	66.4417	1.19444	0.98161	0.0397882
8131	A_73_P471053	KIF9	NM_001205640	ref|Bos taurus kinesin family member 9 (KIF9), mRNA [NM_001205640]	TGACAAACATCTATGGAGAAGCTGCTCAGTTAGAAGAGACGTTGTCTTCACTGCGGTTTG	57.4667	57.1417	59.2083	48.15	67.2417	67.55	73.5333	55.6167	59.2	64.8167	76.775	1.19521	0.971638	0.0472287
20768	A_73_P312291	TP53RK	NM_001099180	ref|Bos taurus TP53 regulating kinase (TP53RK), mRNA [NM_001099180]	TACATTTGAAGGAAGGCTATGAGTATGAGATCCTACCTAAATAAAGATGATCGGGTAATT	975.9	1124.24	1295.18	1302.27	1525.07	1553.47	1306.63	1215.76	1287	1488.3	1442.83	1.19526	0.968576	0.0464935
23932	A_73_P084081	MUC16	ENSBTAT00000052074	PREDICTED: Bos taurus mucin 16, cell surface associated (MUC16), transcript variant X9, mRNA	ACAGTCTCCTTGTGGACGGGTATTCTCCCAACAGAAATGATGTTGTGACTGAGAATTCTG	55.1417	49.7417	63.025	61.775	78.575	61.6333	67.925	66.6167	63.2333	64.2167	81.6667	1.19574	0.965231	0.0415931
168	A_73_104691	STAT3	NM_001012671	ref|Bos taurus signal transducer and activator of transcription 3 (acute-phase response factor) (STAT3), mRNA [NM_001012671]	CACAGGGTGGTTTGTGAGATGCTGTCCTGGCCACTGCATTCAAATTCCAATGTATACTTA	1666.6	2016	1224.17	1769.37	2151.23	1972.39	1923.44	2365.2	1852.53	2051.57	1954.29	1.19674	0.969681	0.0385697
15317	A_73_P391381	TMEM140	NM_001105373	ref|Bos taurus transmembrane protein 140 (TMEM140), mRNA [NM_001105373]	ACAGTGTCATCAGTCAGCAGAAATGTGCCAAAGTTCAGAGAGCTGTTTACTTAGGCACGA	78.0167	82.95	99.3083	96.0833	105.108	112.417	111.108	109.3	104.792	94.8667	106.567	1.19688	0.974551	0.0271458
14934	A_73_P070831	MLXIP	NM_001205436	ref|Bos taurus MLX interacting protein (MLXIP), mRNA [NM_001205436]	TATGTGAAAAGCCGGACCCTGCAGAATTGGAAGTTCTGGATTTTCAGCGTCATCATCAAG	90.6417	74.95	82.725	87.1333	93.4917	125.983	85	132.208	97.9417	100.408	92.5333	1.19739	0.966899	0.0483605
43622	A_73_P034196	LYNX1	NM_001046221	ref|Bos taurus Ly6/neurotoxin 1 (LYNX1), mRNA [NM_001046221]	CCACCCTGAGGTCTGCTTCCCGTTTGTGATCTGGTTTCCTAAAGGCTGATGTGGGACTAC	73.8167	80.3167	90.8333	90.85	122.358	106.525	93.7667	94.6	95.6917	101.358	95.8917	1.19802	0.974949	0.0299442
1000	A_73_P039146	IQCF5	NM_001077060	ref|Bos taurus IQ motif containing F5 (IQCF5), mRNA [NM_001077060]	ACAAGCTTGTAGAGTACAACAATGCATACCACTTCCAATAAAGGAATGACCAGGTCTGCT	60.6083	53.625	57.3917	47.2583	63.575	60.6167	74.05	63.9667	65.9083	67.6083	67.4833	1.19886	0.972889	0.0194766
30543	A_73_P051036	GADL1	NM_001102281	ref|Bos taurus glutamate decarboxylase-like 1 (GADL1), mRNA [NM_001102281]	GCCTCTTTGTTTAAACATCTCCCTAAAATGTTCTGAAACTGATGTTTGCAATAATTTGGG	66.55	61.3917	57.0417	49.425	67.8583	72.7833	64.2417	77.3333	64.2833	70.5167	75.7583	1.19922	0.969246	0.0299641
25149	CUST_661_PI427023673	GLMP	ENSBTAG00000006364	glycosylated lysosomal membrane protein [Source:HGNC Symbol;Acc:HGNC:29436]	AATGAGAGAGGCCTTCTGACTGTTTGGTGCCCTGGAAGGCATGAAATAGACTAGTTTTTT	906.275	1027.99	948.175	1030.53	1186.56	960.45	1169.16	1092.92	1344.63	1228.2	1179.25	1.19951	0.970953	0.0409127
21800	A_73_P080536	ELMSAN1	ENSBTAT00000012216	PREDICTED: Bos taurus ELM2 and Myb/SANT-like domain containing 1 (ELMSAN1), transcript variant X6, mRNA	GCAAAACGAATACAATTCAATAAACGGCCCTTTTTATTTATAAAGGTCCCAGGAGCAGTG	237.458	229.283	236.717	265.808	315.083	250.283	293.85	270.158	329.05	272.125	301.242	1.19985	0.972727	0.031881
22988	A_73_P308421	SLC6A14	NM_001098461	ref|Bos taurus solute carrier family 6 (amino acid transporter), member 14 (SLC6A14), mRNA [NM_001098461]	GTTCTGTAAGTTATGGTTGGAATAAATACATGACCCATCTAATTTCTACTGGTGTTTCAC	49.9917	46.4583	46.85	50.2917	56.2167	62.6083	74.2833	56.275	63.9167	47.7917	51.6917	1.20037	0.972305	0.0470393
32271	A_73_P493338	SYCN	EV644158	gb|LB02444.CR_M10 GC_BGC-24 Bos taurus cDNA clone IMAGE:8699892 5', mRNA sequence [EV644158]	ACTGGACGAAAGTCATCTCTTCGATCGTGGTGGGCCAGCGCTGCGAGCTCACCGTGTGGT	55.7667	44.1833	48.25	52.35	64.95	57.2833	60.375	55.575	58.575	65.0667	59.3833	1.20078	0.971605	0.0219706
8419	A_73_P067781	SIX5	NM_001205766	ref|Bos taurus SIX homeobox 5 (SIX5), mRNA [NM_001205766]	TCAAAATCCAGGCGGGGAGGAGGGACCCTCACAGCGGCTGCTGTCTACCCACACACACTA	77.2667	57.4917	75.7583	69.775	91.2917	66.975	88.4333	83.3417	82.1417	81.525	101.567	1.20134	0.971582	0.0494302
5898	A_73_P074211	RBM38	NM_001206023	ref|Bos taurus RNA binding motif protein 38 (RBM38), mRNA [NM_001206023]	TAACCCCAACATCGATGGTCGCAAGGCAAACGTGAACTTGGCCTATCTGGGTGCCAAGCC	154.717	155.4	110.767	150.567	205.975	158.742	168.2	178.967	163.175	196.375	164.258	1.20144	0.969243	0.0272813
10089	A_73_P452801	LGR6	XM_595207	PREDICTED: Bos taurus leucine-rich repeat containing G protein-coupled receptor 6 (LGR6), transcript variant X2, mRNA	CCCCTCCATGGATGATGCTGCTGCCTGTAAAATAAATCAGGATGACCCAGAGTGACCCAC	264.692	309.592	258.058	277.867	457.508	325.083	311.658	283.05	447.733	315.233	316.908	1.20146	0.975095	0.0486381
25707	A_73_P460091	SEC61A2	NM_001046524	ref|Bos taurus Sec61 alpha 2 subunit (S. cerevisiae) (SEC61A2), mRNA [NM_001046524]	TTGCCCAATCTCATGAACCTCATTGCCACAGTTTTCGTGTTCGCTGTTGTTATATATTTT	98.2	109.25	93.8333	100.258	148.575	102.108	116	104.775	128.867	139.167	115.9	1.20205	0.974962	0.0452404
38127	A_73_P055921	LOC516101	ENSBTAT00000052087	PREDICTED: Bos taurus trace amine-associated receptor 8 (LOC516101), mRNA >gi|528961005|ref|XM_002690246.2| PREDICTED: Bos taurus trace amine-associated receptor 8 (LOC516101), mRNA	GCCATGAAAGTCGTTTTAACTGGGGGACTTTTTAATGATAGTTCATCAACCATTAGTTTA	59.6167	56.875	60.55	62.5583	72.6667	84.8167	63.2167	74.375	67.7583	61.775	99.075	1.20222	0.967406	0.0406207
4395	CUST_2503_PI427023673	SVOPL	ENSBTAG00000031265	SVOP-like [Source:HGNC Symbol;Acc:HGNC:27034]	TTGTAGCTAAGACATGAGTTTGAGGTGGTATCATTAAGCCTTTCAAAATAGAAGTCATCA	68.5917	64.2	75.65	72.6833	90.9	75.3	81.9333	74.85	96.7	85.4833	86.9417	1.20233	0.972939	0.0282638
16283	A_73_P261696	KRTAP10-2	NM_001110186	ref|Bos taurus keratin associated protein 10-2 (KRTAP10-2), mRNA [NM_001110186]	ATGTGTCCCCAGAGCCAGCCGAGCTCAGGTTCCACCTATGACTTAATCCTCTGTCCTGAC	396.908	355.658	392.15	406.583	675.592	384.95	461.65	449.158	461.708	480.267	491.375	1.20274	0.979422	0.0400148
23314	CUST_892_PI427023673	WDR86	ENSBTAG00000006232	Bos taurus WD repeat domain 86 (WDR86), mRNA. [Source:RefSeq mRNA;Acc:NM_001191339]	TCGTGAACAGGATCCTGGTCGCCGACAACCAGCTCTTCAGCAGCTCCTATGACCGGACGG	53.3167	46.7417	47.2417	41.25	59.1083	57.675	54.3167	55.975	48.4	57.9833	60.7583	1.20288	0.975033	0.0303372
35256	A_73_105114	XPO7	NM_001102542	ref|Bos taurus exportin 7 (XPO7), mRNA [NM_001102542]	CCTGCCTTGTATAAACATGTACATTTTTTCATAACATTTTGAACAAGGTTTATATTGACT	360.083	438.275	420.958	405.8	585.558	415.433	505.075	422.392	485.808	472.317	545.167	1.20399	0.970102	0.0454184
22754	A_73_P073891	GZF1	ENSBTAT00000046451	PREDICTED: Bos taurus GDNF-inducible zinc finger protein 1 (GZF1), transcript variant X5, mRNA	TTTCCGATAAATTGCTATCTTTTGCAGAAAATGGCCATTTTCACAACCTGGCCACCGTCC	49.475	49.8833	48.125	49.1167	67.1	54.9083	63.0583	58.3833	55.6833	64.9083	50.3333	1.20439	0.976652	0.0281917
31857	A_73_P082651	TGOLN2	ENSBTAT00000027753	ens|TGOLN2 protein Fragment [Source:UniProtKB/TrEMBL;Acc:A6QQ20] [ENSBTAT00000027753]	GGAGGAAAGCTTAAAGCCACTGTTCCCTGTCACAGATGTTTTAAAAATAACAGTTAACGA	705.717	660.692	854.567	738.308	824.867	798.708	903.9	1004.72	1005.11	913.7	763.467	1.20448	0.97897	0.0437606
21510	A_73_P059976	LOC528422	ENSBTAT00000006934	PREDICTED: Bos taurus olfactory receptor 13A1 (LOC528422), mRNA >gi|297491094|ref|XM_002698590.1| PREDICTED: Bos taurus olfactory receptor 13A1 (LOC528422), mRNA	TGAATAGCATCATGACTGTGTTAGCTGATGCCTTCTATGGAGTCCTCAACTTCCTGCTCA	44.3417	56.1917	48	55.575	69.6	56.875	61.0083	50.1417	68.8	62.85	61.6333	1.20516	0.974419	0.0420124
37245	A_73_P041346	CHTF8	NM_001114969	ref|Bos taurus CTF8, chromosome transmission fidelity factor 8 homolog (S. cerevisiae) (DERPC), mRNA [NM_001114969]	TCACTGTGCTTTGTTCAGCCTGATGTGAAAGGATGGTTGGTGTTTTTCCCACATTGTATC	4717.35	4772.64	4138.69	4048.88	4771	4597.05	4938.57	7743.87	5863.72	5701.75	5182.62	1.20527	0.972269	0.0476859
49367	A_73_P487893	NP9566367	NP9566367	tc|GB|XM_869274.2|XP_874367.1 hypothetical protein [NP9566367]	ATGAGGACCAATGAAAAGGAATTCGAAGTGATGGAGCCCAATCCTTATCAATTCATGGCC	168.208	147.95	200.033	179.992	197.617	239.225	240.142	181.333	199.658	197.6	210.125	1.20565	0.974546	0.0423836
18950	A_73_P083256	CYCS	NM_001046061	ref|Bos taurus cytochrome c, somatic (CYCS), nuclear gene encoding mitochondrial protein, mRNA [NM_001046061]	TTAAGAAGAAGGGAGAGAGGGAAGACTTGATAGCTTATCTCAAAAAAGCTACCAATGAGT	429.417	415.85	476.083	409.375	459.892	587.142	495.642	483.625	508.075	542.658	604.408	1.20605	0.979674	0.0245246
26410	A_73_P211382	LOC109561239	EH372720	PREDICTED: Bos indicus olfactory receptor 2T12-like (LOC109561239), mRNA	CATGCAGCTTTTCATTTAAGTAATCCATACCTTTCTCCAGGATCTAATTGTAACTGCAAT	52.4583	50.175	57.025	51.7333	63.4417	60.0417	62.1083	64.775	62.275	62.3667	70.3417	1.20786	0.97937	0.0135844
48474	A_73_P147816	ZNF618	ENSBTAT00000036255	gb|PREDICTED: Bos taurus zinc finger protein 618 (ZNF618), mRNA [XM_607030]	AGATCATCGGCAAGGTGTGCGAGCTCATCAATGAGGTCAAGGAGTCCTGGACTGAGGAGG	187.208	193.042	160.075	176.467	228.792	178.733	217.258	190.858	271.975	209.575	232.733	1.20813	0.976459	0.0433287
37114	A_73_P139586	CO881657	CO881657	gb|BovGen_09982 normal cattle brain Bos taurus cDNA clone RZPDp1056A1610Q 5', mRNA sequence [CO881657]	GGGGCTTGGGTTAGCACAGTGCTCATTGTCCTGTTGTTTCTAACCATTCGAAATTAAAGC	83.3417	76.5583	92.0583	79.1	98.9167	102.342	89.7333	119.417	100.958	83.0917	103.667	1.20865	0.973845	0.0391503
22124	A_73_P141391	CX953830	CX953830	gb|UMC-bof_0A01-005-h03 Ovarian follicle recruited bof Bos taurus cDNA 3', mRNA sequence [CX953830]	CACCCAGCACTTTGAGGCCTGATTTTTTGATACTATTTTGAGTCTGTAACTATTTTGTCA	70.45	71.1167	80.5833	62.95	80.45	108.3	90.0167	78.4333	82.3917	75.7833	94.85	1.20875	0.975588	0.0358958
20358	A_73_P112216	MROH9	ENSBTAT00000046689	PREDICTED: Bos taurus maestro heat like repeat family member 9 (MROH9), mRNA	GCAGTTTGCAAATTGAGCCTTCAGAAAATTGCCAGTATGGCACCAGTTATCAATGAGGTA	55.4583	48.1583	52.6	58.4167	66.9	53.5833	65.4833	62.2333	64.5833	70.7083	68.3	1.20894	0.978704	0.0281446
3925	A_73_P151426	TC418086	TC418086	tc|Rep: peroxisomal D3,D2-enoyl-CoA isomerase - Bos Taurus, partial (80%) [TC418086]	TATTTCAAACAAAAGGCAGGAATGCCCTCGCAAAGCTTTCCGGTCCAAAAAGGGGAAAAC	50.775	49.3667	53.3167	45.7167	62.925	60.075	53.7167	65.8917	61.175	52.8833	62.575	1.20906	0.977636	0.023288
5874	A_73_P336731	ACOX2	NM_001102015	ref|Bos taurus acyl-CoA oxidase 2, branched chain (ACOX2), mRNA [NM_001102015]	AAGTGTTTCTGGAGATTTGGGCTTCGCGATACATCACATCTTCCAGAAAACCATCAGGAG	43.9333	47.8917	49.15	48.4333	59.6417	49.4583	62.8417	51.6	67.7167	47.6833	61.7417	1.20907	0.96607	0.046784
27510	A_73_P058951	SDK1	ENSBTAT00000005275	gb|Bos taurus sidekick homolog 1, cell adhesion molecule (chicken) (SDK1), mRNA [NM_001192442]	TAAACAGCCGCCACCTCAACGTCAAGAACACCTTCTCCAAGAAGAATGGGACCAGGTCCC	147.542	116.558	126.125	149.783	182.525	159.5	153.125	175.492	170.142	129.642	167.375	1.20989	0.975129	0.0455291
38607	A_73_P467893	UBAC2	NM_001103344	ref|Bos taurus UBA domain containing 2 (UBAC2), mRNA [NM_001103344]	TCTGCAAAGCCAGCAGAAGTGTTTCACACTGATGCAAATTTAGACATGCGTGGTACTTAA	1830.13	2176.42	1651.02	1756.59	2041.7	1872.28	2377.2	2256.79	2120.58	2754.22	2212.43	1.21013	0.976345	0.0498078
52205	A_73_P043246	C11H2orf50	NM_001075480	ref|Bos taurus chromosome 2 open reading frame 50 ortholog (C11H2orf50), mRNA [NM_001075480]	CCTGCTGGGTGCTAGATGCTGGAATGTACAGAGATGAATAAAATGCAACCTTGTTTCCAG	102.917	115.717	98.8583	119.042	143.442	129.45	112.958	150.267	128.275	134.583	124.692	1.21025	0.976566	0.0269563
11590	A_73_P321166	FERMT2	NM_001101264	ref|Bos taurus fermitin family member 2 (FERMT2), mRNA [NM_001101264]	TAAGACATTTAACATCAGACACCCTGAAGAGCTTTCTCTATTGAAAAAACCCAGAGATCC	58.2417	57.5333	62.975	60.525	76.1	67.55	71.2	72.8417	112.883	73.4	60.6833	1.21082	0.978193	0.0426833
32765	A_73_P404996	EPN1	NM_001038670	ref|Bos taurus epsin 1 (EPN1), mRNA [NM_001038670]	GAGAACATGTACGCTGTGCAAACGCTGAAGGACTTCCAGTACGTGGACCGCGATGGCAAG	92.2917	91.1	84.6333	103.542	136.075	110.158	97.9083	106.383	115.342	109.908	114.817	1.21195	0.981156	0.0254536
28126	A_73_106573	CACHD1	XM_616138	gb|PREDICTED: Bos taurus cache domain containing 1 (CACHD1), mRNA [XM_616138]	GATATCCACAACTGCTTTGTGATGTACACAGGGGTTCATCAAATCTGGCTGATATAACAT	49.9167	70.0083	58.6917	69.0833	73.8667	70.2583	93.5667	67.4667	74.2833	82.8583	66.525	1.212	0.97386	0.0455763
4823	A_73_102492	TRAM1L1	TC415868	PREDICTED: Bos taurus translocation associated membrane protein 1-like 1 (TRAM1L1), mRNA >gi|741929048|ref|XM_002688067.3| PREDICTED: Bos taurus translocation associated membrane protein 1-like 1 (TRAM1L1), mRNA	TAACTCCAAAATTCATGTGTCAGTGACACAGTTCTTACTCCTGCCAATCTTTTGTAATGT	46.6667	62.7083	54.6083	60.075	70.5167	57.675	79.0417	69.95	61.1667	68.2083	71.3	1.21258	0.975417	0.0321374
44301	A_73_112194	EHD4	NM_001192053	ref|Bos taurus EH-domain containing 4 (EHD4), mRNA [NM_001192053]	CCTCAGAGAGCAACGGGAGGCAGCAAAGACCAGCTTATTTATTTTGTTCCCTGCTTAATT	1579.34	1409.55	1489.68	1641.72	1871.57	1586.54	1689.67	1612.94	2383.78	1924.14	2204.82	1.2132	0.973175	0.0402434
41425	A_73_P039361	TMCO5A	NM_001076467	ref|Bos taurus transmembrane and coiled-coil domains 5A (TMCO5A), mRNA [NM_001076467]	ATCCCACCTTGCACTGTCTTTCCAAGATTAACCTTGTCCAGTAAAGAGCTCTGTCAATGG	81.325	71.4417	64.2083	59.1333	74.9833	102.167	87.425	90.0583	75.9333	81.3	73.8833	1.21367	0.970818	0.0453212
4654	A_73_111242	SERPINB7	NM_001205760	ref|Bos taurus serpin peptidase inhibitor, clade B (ovalbumin), member 7 (SERPINB7), mRNA [NM_001205760]	CCAGTGTGTTCCGAGCTGATCATCCATTCCTGTTTATAATCAAGAAGGGTGACAGCATCT	65.8917	55.3	54.9917	50.825	77.6167	63.2417	64.525	64.8083	73.6	66.5	68.125	1.21418	0.98254	0.025735
1114	A_73_P104506	C8H9orf11	BC126779	gb|Bos taurus cDNA clone IMAGE:30956882. [BC126779]	CTGAAATAGTCAGCCATGAAGAAAGTAAAGAACCTTTTGGAGAAACTACTCACAGTATTA	59.9833	48.0333	61.225	49.9667	63.2	79.2	62.5333	71.6083	75.6333	58.75	55.6333	1.2151	0.979037	0.0485803
5727	A_73_111881	CENPK	NM_001192093	ref|Bos taurus centromere protein K (CENPK), mRNA [NM_001192093]	CATGACCCATATGTCAAAATTAGTGATTCTTTTTGGCCACCTTATATTGAACTGCTCCTG	46.9417	54.9417	51.2333	56.8083	57.475	62.5917	73.2417	60.25	58.3	66.85	69.3083	1.21541	0.984063	0.0206024
26936	A_73_P226917	ABCB8	NM_001075526	ref|Bos taurus ATP-binding cassette, sub-family B (MDR/TAP), member 8 (ABCB8), nuclear gene encoding mitochondrial protein, mRNA [NM_001075526]	TCATGGAGAACATTCGTTTCGGGAAGGTGGACGCCTCTGACGAAGAGGTTTACGCAGCCG	68.75	47.0833	62.7833	70.6417	71.5	64.025	91.8167	75.6333	82.9417	83.0833	69.425	1.21605	0.976448	0.0420645
28029	A_73_P044726	DPP6	NM_174040	ref|Bos taurus dipeptidyl-peptidase 6 (DPP6), mRNA [NM_174040]	TCATTAAGGGAAAGGCTAATTACAGCTTACAGATCTACCCGGACGAGAGCCACTACTTCA	49.5583	55.4417	59.9667	49.9	68.6583	76.2083	66.5	70.1833	56.3583	57.2667	62.0667	1.21646	0.982437	0.0307046
44939	A_73_P324716	EFTUD2	NM_001083396	ref|Bos taurus elongation factor Tu GTP binding domain containing 2 (EFTUD2), mRNA [NM_001083396]	ACGTCGTCCCTCAAGTGTTTCGCCGAAACTCCCAATAAGAAGAACAAAATCACCATGATC	476.858	423.95	448.325	368.967	530.733	446.325	574.75	616.725	533.108	499.842	474.508	1.21746	0.975225	0.0293931
9089	A_73_P109196	ANPEP	NM_001075144	ref|Bos taurus alanyl (membrane) aminopeptidase (ANPEP), mRNA [NM_001075144]	TTGCTTGGAATCAGTTACAACAAGCAGAGCTGGTTAATGAAGCTGACAAACTCCGCTCAG	50.425	57.5333	50.8167	43.6417	62.4	70.2	63.525	57.8333	64.55	59.7	52.8667	1.21772	0.976001	0.0245659
40990	A_73_109720	ARID3A	NM_001205695	ref|Bos taurus AT rich interactive domain 3A (BRIGHT-like) (ARID3A), mRNA [NM_001205695]	TTTAAGAGGTTTTAGGGGTTTTGTTTTGTAAATATTCTATTTTATTCTTGGGGGAGGAAT	1536.58	1253.47	1097.94	1304.75	1768.58	1400.55	1563.13	1454.81	1835.25	1582.86	1423.79	1.21772	0.982815	0.0372358
2778	A_73_P095416	LOC102406789	ENSBTAT00000053693	PREDICTED: Bubalus bubalis uromodulin-like (LOC102406789), mRNA	AGTAGTCTCTTTCACGTATATCACCATCCATATTTTGGGCACTGGGGACACCATCGTCAT	48.8833	52.8917	57.3417	49.6667	56.3	71.575	66.0083	62.275	53.7167	66.0333	65.2667	1.21808	0.979718	0.0285786
11205	A_73_104893	ALDOC	NM_001097984	ref|Bos taurus aldolase C, fructose-bisphosphate (ALDOC), mRNA [NM_001097984]	TAGGGCAGCAGAGCTGACTCATGCTTTGTGTGCATACCACATAGCAAATAAATGGTAGCA	4742.06	4795.2	4877.29	5381.17	7670.79	4913.82	6106.41	5631.18	7696.69	5673.87	5806.53	1.21849	0.979144	0.0365363
35364	A_73_P095031	TNP1	NM_174199	ref|Bos taurus transition protein 1 (during histone to protamine replacement) (TNP1), mRNA [NM_174199]	ATGAGGCATGTATATGTTGGCTGTTTCTCCCTAACATCTCAATAAAAATTTTGAAAGCTG	61.9583	75.3	68.775	62.9917	93.7667	89.3167	75.3	70.3417	79.1167	80.8833	83.7167	1.21849	0.979525	0.0250682
35483	A_73_P060481	FGFR2	NM_001205310	ref|Bos taurus fibroblast growth factor receptor 2 (FGFR2), mRNA [NM_001205310]	TTCAATGTGACGGAGGCGGATGCTGGCGAGTATATTTGTAAGGTCTCCAATTATATAGGG	53.0833	47.825	53.3583	54.9167	77.5	59.5333	57.5333	61.0083	57.6333	72.725	68.2083	1.21871	0.982543	0.02023
150	A_73_P338001	TNFRSF11B	NM_001098056	ref|Bos taurus tumor necrosis factor receptor superfamily, member 11b (TNFRSF11B), mRNA [NM_001098056]	TTCTCAGGCGCTTGAGGAGGGAACAATGATTTCTTTCTCATCACCAAGGACTAGCTTTGA	44.0167	42.9	55.9917	51.2	55.575	72.3583	65.5583	61.4417	55.6333	53.0833	51.75	1.2194	0.982632	0.0376234
16905	A_73_P060586	DPYSL4	NM_001163783	ref|Bos taurus dihydropyrimidinase-like 4 (DPYSL4), mRNA [NM_001163783]	AGTTGATTAGAGACGCCGTCCTGTGTGCCAAGGGCACTGTAGTCAGGAACCTGCATGCCA	57.9833	50.3667	44.9	48.0333	65.3667	60.3417	56.5833	60.15	58.6083	54.6	73.6667	1.21975	0.980365	0.0268305
17339	A_73_117869	GLIS3	ENSBTAT00000047468	ref|PREDICTED: Bos taurus GLIS family zinc finger 3 (LOC531778), partial mRNA [XM_610280]	GAAGACTTCACTTGTTTCTGGGCCGGTTGTCCTCGAAGGTACAAGCCATTTAATGCCCGC	55.65	67.6833	66.5	59.75	63.45	70.2667	85.0667	69.9667	78.3167	76.1417	91.425	1.22027	0.980112	0.0333671
22628	A_73_P494688	SUHW2	NM_001077935	ref|Bos taurus zinc finger protein 280B (SUHW2), mRNA [NM_001077935]	TAAAAAATCTCAAGTTTATGAATCACATGAAGCACCATTTGGAACTTGAGAGGCAGAGAG	48.5917	60.5583	50.9333	62.0917	67.325	78.3583	60.4167	62.2083	77.9583	69.1667	58.8833	1.22053	0.981358	0.035752
12312	CUST_2324_PI427023673	SLITRK1	ENSBTAG00000038168	SLIT and NTRK-like family, member 1 [Source:HGNC Symbol;Acc:HGNC:20297]	TTTTAAGAACCTTTTAGACCTCAGGTGGCTGTATATGGACAGCAACTACCTGGACACGCT	38.3833	41.675	46.6667	44.1417	49.9583	45.3917	50.2583	51.55	56.5083	60.3417	52.125	1.22065	0.98316	0.0183708
35829	CUST_358_PI427023673	RAF1	ENSBTAG00000004514	PREDICTED: Bos taurus Raf-1 proto-oncogene, serine/threonine kinase (RAF1), mRNA >gi|983004811|ref|XM_015468808.1| PREDICTED: Bos taurus Raf-1 proto-oncogene, serine/threonine kinase (RAF1), mRNA	AGCATTGTAGCACCAAAGTACCCACTATGTGTGTGGACTGGAGTAATATCAGACAGCTCT	327.358	290.092	307.133	270.992	696.575	324.183	370.442	364.258	375.633	356.808	345.083	1.22067	0.98517	0.0489373
26009	A_73_114920	OR10K1	NP13362587	PREDICTED: Bos taurus olfactory receptor, family 10, subfamily K, member 1 (OR10K1), mRNA >gi|297472502|ref|XM_002685923.1| PREDICTED: Bos taurus olfactory receptor, family 10, subfamily K, member 1 (OR10K1), mRNA	AATAAGGAATTCAAATCAGCTCTTCGAAGAGCAATGGTCCAGACTTCATATCCTGTTAAT	41.6833	56.8083	53.1167	42.175	56.65	67.2417	52.9167	53.5333	56.5917	53.4167	69.6917	1.22113	0.977075	0.0493906
28598	A_73_P076436	LOC789300	ENSBTAT00000053072	PREDICTED: Bos taurus olfactory receptor 5W2 (LOC789300), partial mRNA	TCCCATGTTAAACCCTCTGATTTATAGTTTGCGAAACAAAGATGTAAAAGAGGCCCTAGA	48.3167	44.6167	55.0917	47.3083	50.5	74.8833	58	60.3917	53.5	57.3833	68.2833	1.22155	0.983647	0.0316808
27108	A_73_101565	CLUL1	NM_001034520	ref|Bos taurus clusterin-like 1 (retinal) (CLUL1), mRNA [NM_001034520]	TCTTGAAGAAAGTGCTGAGAGTTCCGACTTCATTAGCTACATGCTGGCCAAAGCTGTACA	52.2083	53.2	57.15	68.2917	87.9333	65.5583	65.9083	73.4	83.85	58.925	63.4667	1.22264	0.984921	0.0445223
51420	CUST_1212_PI427023673	CCR8	ENSBTAG00000015483	chemokine (C-C motif) receptor 8 [Source:HGNC Symbol;Acc:HGNC:1609]	AAACACCTATCAGAACTATTTCGGAAGAGTTGCAGCCACACCTTAGTCTACATAGGGAGA	82.3583	112.5	102.733	125.392	129.117	120.367	133.175	123.858	121.283	181.492	115.233	1.22294	0.972323	0.0468285
856	A_73_P041576	PDE4A	NM_001101081	ref|Bos taurus phosphodiesterase 4A, cAMP-specific (phosphodiesterase E2 dunce homolog, Drosophila) (PDE4A), mRNA [NM_001101081]	ATAGAGGAAATGTACTTGACCCGGCAAGTGGACTCCACAGGTAGTGTGGCAGCTGGCCAG	92.6833	78.425	88.8417	73.575	105.817	81.1583	98.0833	115.717	106.058	97.1333	105	1.223	0.97596	0.0341973
27018	A_73_P071486	ETNK2	ENSBTAT00000024637	tc|Rep: PREDICTED: ethanolamine kinase 2 isoform 2 - Macaca mulatta, partial (92%) [TC437738]	ATTTCCTCAGGTATGCAGTGATCCGATTCAACCAGTATTTCAAGGTGAAGCCTCAAGTGG	64.6833	58.1083	59.8833	81.3167	91.6417	87.3833	76.9167	73.625	71.15	69.25	87.7417	1.22336	0.978296	0.0487081
436	A_73_113817	CN437305	CN437305	gb|BE04012B1B12 Normalized and Subtracted bovine embryonic and extraembryonic tissue Bos taurus cDNA clone BE04012B1B12 5, mRNA sequence [CN437305]	TCAGGAACATGGGCCACAAAATGTACTCCTTTCACAGTGTTCTCCTATTCTGAACTGTGC	45.6417	56.3833	60.375	48.25	58.2	68.7167	54.7417	92.2667	58.925	63.0833	66.175	1.22386	0.983478	0.049196
10857	A_73_P411521	NRP1	NM_001205660	ref|Bos taurus neuropilin 1 (NRP1), mRNA [NM_001205660]	ATTCAGGATCACACAGGAGATGGCAACTTCATCTACTCCCAGGCTGATGAAAACCAAAAG	99.7917	100.825	100.908	75.8083	143.158	106.733	125.467	118.092	117.408	91.525	117	1.22438	0.981872	0.0370422
20117	A_73_111940	AM006021	AM006021	gb|AM006021 KN-252-bone-marrow, Bos taurus Bos taurus cDNA clone C0005919h07 5', mRNA sequence [AM006021]	AGTTGTGTTGCAGTCTTTTCTGATCAACAAACTATGGGGGAAATTCTGTAAAGCATATAA	55.925	51.7	47.6083	50.15	63.5083	54.5667	73.9917	52.2083	59.5917	66.85	68.2417	1.22503	0.980682	0.032608
2474	A_73_118902	STATH	NM_174752	ref|Bos taurus statherin (STATH), mRNA [NM_174752]	ATTTCTGAACTGTAGTCGTGATATTCTCTGAACTAACTGTGTTCTACTTTGTTCTCTATG	38.6083	42.4167	40.225	40.95	53.7417	47.5333	69.825	50.375	41.825	51.8	44.9833	1.22768	0.984804	0.0276559
14057	A_73_P133036	ARL8B	DV783037	gb|HW_LIVER_48_B10 Bos taurus CF-24-HW liver cDNA library Bos taurus cDNA, mRNA sequence [DV783037]	TAAAAAAGAGGAGAACTCACACTAAACCCTTTTCTTCCAAATATGATCCGCCTCAGTGAG	65.7083	63.875	75.1	59.2917	84.3083	100.792	88.2917	81.1583	73.3917	74.2917	69.1917	1.22809	0.982344	0.0286985
20981	A_73_102508	ELOVL4	TC417425	PREDICTED: Pantholops hodgsonii ELOVL fatty acid elongase 4 (ELOVL4), mRNA	TCTAAATTATTCCCTGCTGCCAATTTCTAATGTAGACAAGAAATGAAACTAGAACTTCGG	58.5917	61.4333	53.05	58.275	74.1833	70.6	61.2583	61.0583	73.6917	72.8667	91.6833	1.22868	0.984431	0.0245077
15226	A_73_P085866	KIF13B	ENSBTAT00000022902	gb|PREDICTED: Bos taurus axonal transport of synaptic vesicles, transcript variant 2 (KIF13B), mRNA [XM_868241]	TAAGAATGACGGCTCCATCGGCGGGAAGCAGTACTTCAAGTGCAACCCTGGCTACGGGTT	85.9583	78.3167	78.925	70.6	107.7	89.7667	85.2167	96.1417	83.3917	100.383	126.617	1.22916	0.983044	0.0270388
4250	A_73_P074711	WFDC3	ENSBTAT00000022259	ens|WFDC3 protein [Source:UniProtKB/TrEMBL;Acc:A6QPC9] [ENSBTAT00000022259]	TTTGCTCTGCATTAGAGGAGAAGACATCCTTGGGAATTATTGCGAAAGGGAAGGATCTGG	39.4833	43.45	49.7583	41.05	42.875	52.6083	51.4583	52.5083	67.9917	53.1083	52.7333	1.22989	0.986527	0.0375307
17989	A_73_100624	G0S2	NM_001192147	ref|Bos taurus G0/G1switch 2 (G0S2), mRNA [NM_001192147]	CGTCCAAAGCTAGGTACCTTCGAGCCACCTGAGTGCATCTGGCATTTTGCACGAGGGTGA	103.608	100.125	80.1417	100.958	96.1833	110.742	106.025	110.1	155.075	119.133	153.483	1.2306	0.980142	0.0495442
27093	A_73_P511068	LOC101904184	XM_001789794	PREDICTED: Bos taurus zinc finger protein 2 homolog (LOC101904184), transcript variant X2, partial mRNA	AAGGATTTCATCACAGCCATCACCTCACTCACCATCAGAGAATACATACTGCAGAGAAAC	69.525	62.9917	72.7917	77.2	82.3667	93.475	76.025	104.992	79.6	84.15	92.4417	1.23097	0.983042	0.019138
5729	A_73_P170967	EEF1AKMT1	A_73_P170967	PREDICTED: Bos taurus eukaryotic translation elongation factor 1 alpha lysine methyltransferase 1 (EEF1AKMT1), transcript variant X4, mRNA	TCTAAAAGTTCTTCCAGATATAATGCTACAGACTCAAGTTGGCAAAAGCACCCTGAGCTC	56.8917	57.3917	55.5417	53.175	93.5583	72.5583	67.3167	60.775	65.0333	79.65	59.1917	1.23183	0.984484	0.0229887
10524	A_73_107915	MOGAT2	NM_001001154	ref|Bos taurus monoacylglycerol O-acyltransferase 2 (MOGAT2), mRNA [NM_001001154]	CCATTTTACTAAAGGCAAACTGAGACTCAGAGAAGGTAAATCACTTCCAAAAGATCACCC	82.2583	73.8917	85.4583	95.5667	84.2083	100.067	97.4083	92.2917	110.717	115.175	132.067	1.23197	0.984474	0.0397928
21362	A_73_P068876	ARRDC4	NM_001192034	ref|Bos taurus arrestin domain containing 4 (ARRDC4), mRNA [NM_001192034]	AAAGTCTCAGAATGTACTGAAAGTCCAGATGGTGATAGAGTAAGTTGAAGGGGTGCCTGT	307.158	262.925	289.358	215.283	403.558	317.55	341.217	375.558	319.625	292.95	288.175	1.23257	0.983536	0.0314466
10982	A_73_P145456	DN523832	DN523832	gb|1267391 MARC 7BOV Bos taurus cDNA 3', mRNA sequence [DN523832]	AGAACTGCATTCTACTCCCCTTCTGACATAACAGTAGTCAGATGGGAAATGTGGACATTC	40.4917	49.475	47.6917	49.6333	56.875	53.7417	44.6167	61.7167	67.3083	64.6	54.3	1.23359	0.983678	0.0379529
25080	A_73_111286	ATP5SL	ENSBTAT00000012434	ens|ATP synthase subunit s-like protein [Source:UniProtKB/Swiss-Prot;Acc:A6QNS9] [ENSBTAT00000012434]	TGTGGATGCCAGTGGTTGTGCCATCAACTACCAAGGCCTGGACAACCTCTTGGCCCTGAA	54.3167	83.425	57.5083	77.7667	74.825	81.9667	91.8	84.4917	76.9667	91.1583	75.7833	1.23367	0.974488	0.0496933
7118	A_73_P064441	LIPG	ENSBTAT00000046631	gb|PREDICTED: Bos taurus lipase, endothelial (LIPG), mRNA [XM_586851]	CAAGAGCTCTGGTTTCACAAGTGTCTGGATGGCTGGAGAATGAAAAATCAAACCAGTCCA	57.6667	54.925	62.6917	67.0833	57.4833	67.4917	74.85	79.5	80.0917	74.0417	81.9583	1.23383	0.987461	0.0385084
13204	A_73_P084036	LYL1	NM_001193074	ref|Bos taurus lymphoblastic leukemia derived sequence 1 (LYL1), mRNA [NM_001193074]	AAGATGAGCAAGAACGAGGTGCTCCGCCTGGCCATGAAATACATTGGCTTCCTGGTGCGG	143.85	163.75	181.067	148.2	198.908	166.883	191.917	232.275	219.792	200.875	158.4	1.23399	0.98129	0.0394249
28459	A_73_P124216	CB170307	CB170307	gb|CEY603161609.R1 CSEQFXN42 testes Bos taurus cDNA, mRNA sequence [CB170307]	TTTCAAAGCTCTTTGACTCATGAGCCCCAAGTCGTTAAGACATCTGTTCACTCTACTTCA	65.0667	51.5333	54.3833	47.0167	65.3917	55.3167	86.6083	65.6333	56.7	72.3917	68.9417	1.23422	0.982166	0.0489367
16716	A_73_P037081	RPIA	NM_001035433	ref|Bos taurus ribose 5-phosphate isomerase A (RPIA), mRNA [NM_001035433]	CTTGGCAGGGTGAGGGTTAAATCCAGTCTTCTGAAGTATTGTTATTAAATGTCTTTTTAA	1040.04	1055.97	992.117	1011.13	1422.52	1212.62	1353.11	1313.89	1155.68	1230.13	1239.19	1.23498	0.988268	0.00644346
2291	A_73_P266256	NDRG4	NM_001075695	ref|Bos taurus NDRG family member 4 (NDRG4), mRNA [NM_001075695]	TTAAAAAGAAGAGGGGATCTGTCTAGATGCTGCAGCAGAACAGTCTCCAGATGGTTTGAG	48.2167	43.3667	59.1083	45.675	73.275	55.1417	55.525	51.775	63.8167	59.35	61.0083	1.23514	0.986444	0.0356174
42993	A_73_P094751	RAD23B	ENSBTAT00000013153	Bos taurus RAD23 homolog B, nucleotide excision repair protein (RAD23B), mRNA >gi|88954167|gb|BC114133.1| Bos taurus RAD23 homolog B (S. cerevisiae), mRNA (cDNA clone MGC:137555 IMAGE:8169260), complete cds	TGTGAGAAGGAGAACTTGGCTGCCAATTTTCTTCTACAGCAAAACTTTGATGAAGATTGA	245.367	247.8	191	181.008	332.575	219.35	249.392	290.542	275.008	255.342	241.075	1.23572	0.978543	0.0467302
20706	A_73_P253936	HIST1H2BM	NM_001081742	ref|Bos taurus histone cluster 1, H2bn (HIST1H2BM), mRNA [NM_001081742]	AGTTTTTAAGCCTCATGGTAGTGGCCATCACTATAAAAATGTTGTTATTTTGTGGTCTTC	1458.38	1443.62	1620.08	1685.3	1676.76	1626.65	2183.78	1954.7	1857.53	1905.47	3145.31	1.23585	0.983841	0.0386862
1915	A_73_117124	MTA2	TC392481	PREDICTED: Bison bison bison metastasis associated 1 family, member 2 (MTA2), mRNA	AAATAACAGGCGAAGCCTCTTGCAAATAACTGCGAGGTTCTAAGGCGCTACGAGTTTTTC	45.0333	41.55	44.6	51.85	54.7417	62.7	49.9917	60.45	55.9833	59.7833	49.8	1.23714	0.984153	0.0176639
5717	A_73_P239645	SLURP1	EV751663	gb|LB0356.C21_N09 GC_BGC-35 Bos taurus cDNA clone IMAGE:8679563 3', mRNA sequence [EV751663]	ATGTTCTTGCACAGAGGAAGGGCCGTGGGCTGCTCACAGGTGATGCAACTTAAGGCCTCA	55.925	74.2	85.7917	73.925	88.2917	101.783	103.467	71.325	86.45	89.6667	88.1083	1.23788	0.986453	0.0362701
26619	A_73_P058271	NOMO2	ENSBTAT00000046252	ens|NOMO3-like protein Fragment [Source:UniProtKB/TrEMBL;Acc:Q5BLW3] [ENSBTAT00000046252]	ACCACTGACAAAATGATGGATGTGACAGTGACAATCAAGTCTTCCATTGACAGCGAGCCT	80.3667	85.3833	88.2	67.8583	94.1917	100.117	110.525	104.325	85.9833	111.1	93.1667	1.23828	0.98707	0.0165295
21349	A_73_108445	NRSN2	NM_001101269	ref|Bos taurus neurensin 2 (NRSN2), mRNA [NM_001101269]	CCACCCACCAGCCACTTTGGGCAATCCTCTGTGCAGACCATCCAGCCCAAGCGGGACTTT	127.042	136.258	107.1	114.967	159.008	182.483	134.475	142.742	137.15	163.217	138.733	1.23852	0.982371	0.0198496
999	A_73_P089506	LOC787786	ENSBTAT00000033460	PREDICTED: Bos taurus olfactory receptor 2A2 (LOC787786), mRNA	TATACTCTTTTCAACCCATTGCTGAACCCTCTTGTCTACAGTGTCAGGAATGCTCAAGTG	48.3167	50.425	46.625	44.6667	57.5583	51.2	61.1167	68.05	57.8167	58.5417	58.7833	1.23881	0.983529	0.00947905
32205	A_73_P445611	ABCA7	NM_001205705	ref|Bos taurus ATP-binding cassette, sub-family A (ABC1), member 7 (ABCA7), mRNA [NM_001205705]	ACGATAGTGCCAATGTCGCCATGCTACAGAGGCTCCTGCAGATCCAGGACAAGGGAAGGA	75.75	77.2417	68	78.575	100.375	88.75	100.433	87.0083	80.425	102.367	89.3167	1.23884	0.985285	0.0126871
21699	A_73_P038601	BTNL9	NM_001103345	ref|Bos taurus butyrophilin-like 9 (BTNL9), mRNA [NM_001103345]	CCAAAGCTTATCTGTGTGTGTTGTAGGATTGAGCAGATGAATAAACATATGTTCATGTTA	57.8083	50.0583	53.1083	51.7083	83.3417	53.9583	74.1083	58.85	66.1083	59.6417	70.375	1.23929	0.987559	0.0285941
21479	A_73_119469	RBM19	NM_001045955	ref|Bos taurus RNA binding motif protein 19 (RBM19), mRNA [NM_001045955]	CTACCTCACAGACGGTGCTGGGACCACACCAGTCAATCCAAGTAAAGCCCAGAGCAAGCT	776.25	1145.78	1197.95	913.567	1085.68	1106.71	1444.03	1274.24	1099.54	1274.99	1397.7	1.23932	0.981896	0.0452298
6341	A_73_P104881	MEG3	BC142141	gb|Bos taurus cDNA clone IMAGE:8486456. [BC142141]	CCATCCAATTTTCTTGTAGGTTAAGTTCCCACAGGAAGGAGCGCAAGGGAGAAGAAAGAA	43.325	46.2083	54.2333	51.85	55.1583	54.55	63.5583	73.4833	62.45	65.5583	49.4917	1.23983	0.985165	0.0304933
11298	A_73_P320911	PDK4	NM_001101883	ref|Bos taurus pyruvate dehydrogenase kinase, isozyme 4 (PDK4), nuclear gene encoding mitochondrial protein, mRNA [NM_001101883]	TGTAGATACTCTCATCAAAGTTCGAAATAGACACCATGATGTAATTCCTACAATGGCACA	49.4083	59.2917	62.9917	54.025	71.6083	67.7083	75.2	71.2583	76.375	53.2917	68.9333	1.23983	0.985558	0.0313973
5841	CUST_2637_PI427023673	CIST1	ENSBTAG00000033886	Bos taurus intestine-specific transcript 1 protein (CIST1), mRNA. [Source:RefSeq mRNA;Acc:NM_001075271]	TGATCTTCGATCTTTGAAGCTGAGGGAGAGGGACTTGGATGAGGCTGGGGCATCTGGCGA	66.7167	49.4167	63.375	58.8833	89.85	61.775	74.9667	68.1833	62.9	81.9833	79.0333	1.23995	0.982081	0.0353784
7088	A_73_P424011	LRP8	NM_001097565	ref|Bos taurus low density lipoprotein receptor-related protein 8, apolipoprotein e receptor (LRP8), mRNA [NM_001097565]	AAGAATTCATGGAATAACTACTGCTGAGTGACTAACATGATGTACATAACCAAATGGGGC	72.0833	80.425	58.275	59.7667	79.075	64.1083	90.7417	97.3	78.0583	91.3417	81.425	1.24031	0.982854	0.0469077
7582	A_73_111365	SLC25A15	NM_001046326	ref|Bos taurus solute carrier family 25 (mitochondrial carrier; ornithine transporter) member 15 (SLC25A15), nuclear gene encoding mitochondrial protein, mRNA [NM_001046326]	CAAGTGCAGGCATTTGAGGACTGCAGTTCATCTCAGGGTTTCAAAGAGTACAAGACCAAT	127.892	114.583	111.5	125.333	148.967	134.292	169.8	116.492	163.717	148.308	147.4	1.2404	0.986643	0.0295265
22881	A_73_P249031	CNKSR2	NM_001206513	ref|Bos taurus connector enhancer of kinase suppressor of Ras 2 (CNKSR2), mRNA [NM_001206513]	CTGTCTTCAATGATTTAAAATTAACTTTTGCAAACAACCCTGAAGACAGGTGGTCTTCAA	43.5833	53.7583	42.8917	50.9583	53.1083	55.7417	66.0333	46.7833	63.3667	73.3083	58.225	1.24043	0.986072	0.0366939
17324	A_73_110355	BASP1	NM_174780	ref|Bos taurus brain abundant, membrane attached signal protein 1 (BASP1), mRNA [NM_174780]	AAAGTCTGCGTTCATTGCAGTTCCAGTTTTCTCTTCCATTCTGTGTCACAGACACCAACA	5996.67	5016.88	5220.32	5377.11	10366.3	6500.89	6138.8	6061.38	8679.31	5372.46	6930.44	1.24206	0.988717	0.041519
5091	A_73_P073506	UPF2	ENSBTAT00000061493	ens|UPF2 protein Fragment [Source:UniProtKB/TrEMBL;Acc:A0JNP0] [ENSBTAT00000061493]	AATGAACGGCAAGAACAAGAAGATTATCAAGAGATGCTGCAGTCTCTTGCACAACGCCCA	160.55	129.442	168.158	122.967	163.042	188.392	222.917	174.492	168.142	168.925	169.367	1.24288	0.982905	0.0292391
326	A_73_P189212	LOC617841	XM_870166	Ovis canadensis canadensis isolate 43U chromosome 4 sequence	AGCTGAATCGATTATTAAGGGTATGTTTGGCTTTGTGACTGTCAGTTCCTGTGTTTCAAA	60.2667	71.1083	59.8667	61.725	76.775	74.375	143.342	72.5167	75.475	79.4083	76.2	1.24312	0.987862	0.0391337
26881	A_73_P283251	NRADD	NM_001076398	ref|Bos taurus neurotrophin receptor associated death domain (NRADD), mRNA [NM_001076398]	TAGAACCATGCTGCAGAACTCCAGCCACAGGGAAGCCATGGTCCATGTGGATAAGACCCG	96.8833	104.633	90.225	93.1	148.242	124.908	98.3	96.9667	133.525	120.775	115.433	1.24423	0.988439	0.0356063
11170	CUST_1952_PI427023673	SLC12A8	ENSBTAG00000000496	solute carrier family 12, member 8 [Source:HGNC Symbol;Acc:HGNC:15595]	GTGGAGAACCAGGCCAGATTGCTTGTTCTAAGGGCCACAATAAATGATTATTTTAAGCTT	111.725	107.3	133.55	103.592	130.958	137.75	143.008	130.458	139.467	135.85	144.525	1.24429	0.986808	0.0174328
21447	A_73_P038251	NFKBIA	NM_001045868	ref|Bos taurus nuclear factor of kappa light polypeptide gene enhancer in B-cells inhibitor, alpha (NFKBIA), mRNA [NM_001045868]	GTCTGACGTTATGAGCTTCAGAAAGAAGCTAAAAGAACATGGACTTGTATATTTGTACAA	7152.13	5662.88	5692.18	5573.41	7816.99	6733.47	6820.68	7769.58	8072.7	7016.63	7086.1	1.24585	0.987155	0.01986
4331	A_73_101489	KAZN	ENSBTAT00000020737	PREDICTED: Bos taurus kazrin, periplakin interacting protein (KAZN), transcript variant X3, mRNA	GATGACTATGGCTCTCTTCAAAATGAAGATTGCGGAGACGAGGACTCCCAGGGCAGGCCG	58.4667	64.0667	59.175	59.975	77.35	62.7917	69.2417	71.8667	83.7167	75.7083	89.5667	1.24633	0.985214	0.0143268
23997	A_73_107687	SCN2B	NM_001192074	ref|Bos taurus sodium channel, voltage-gated, type II, beta (SCN2B), mRNA [NM_001192074]	AGGCTTTCTGGCTGTGGTCATCTTGGTGCTGATGGTGGTGAAGTGCGTGAGGAGGAAAAA	174.325	151.267	152.175	172.742	255.892	180.367	188.767	170.75	212.767	217.292	206.9	1.24726	0.990316	0.0204837
20712	A_73_P059681	MTNR1A	ENSBTAT00000048693	PREDICTED: Bos taurus melatonin receptor 1A (MTNR1A), mRNA	GAAAAATTATAGTCTCATTGTGTACCACCAAGATGTTCTTTGTGGATAGCTCCAATCATG	43.225	48.95	46.8833	45.85	64.7417	54.125	49.275	54.1667	61.6333	55.3083	67.7417	1.24743	0.986816	0.0124434
27721	CUST_1714_PI427023673	BMP6	ENSBTAG00000019234	bone morphogenetic protein 6 [Source:HGNC Symbol;Acc:HGNC:1073]	TTCTTATCAGCATATACCAAGTCTTACAGGAGCATCAGCACAGAGACTCGGACCTGTTTC	44.6667	54.325	52.6583	45.7583	71.575	56.4	62.9083	50.5417	50.025	73.3917	66.2417	1.24839	0.982094	0.0382856
28846	A_73_P040421	GRK5	NM_174331	ref|Bos taurus G protein-coupled receptor kinase 5 (GRK5), mRNA [NM_174331]	CCAGAGCCTCAAATGAGAAAATGTTTTTATTAAATGTAGAAAATGATCCACGCTTCACCT	153.492	165.175	136.508	173.25	180.033	172.817	170.75	198.05	220.083	255.708	200.675	1.24887	0.988395	0.0216996
4563	A_73_P128441	C16H1orf115	NM_001205383	ref|Bos taurus uncharacterized protein C1orf115 homolog (C16H1orf115), mRNA [NM_001205383]	ATGGCCCTGTGTTAGCACCAATGGCACATTTTCACACATGTAAGATAATTATAGCATGCC	80.55	110.867	95.075	92.5083	126.858	108.517	122.583	98.3333	123.067	128.483	111.308	1.24888	0.981166	0.021673
29740	CUST_808_PI427023673	LHX2	ENSBTAG00000010990	LIM homeobox 2 [Source:HGNC Symbol;Acc:HGNC:6594]	TGCCACGTGCCTTAGGAATACTGTTTTATCTCCATACTTTGGATGACTTGTTCATTTTTT	51.7	60.225	46.85	45.675	67.7333	51.175	65.7333	65.8917	53.1167	63.45	73.3917	1.24934	0.983263	0.0369855
26718	A_73_111822	TRPC4	NM_174478	ref|Bos taurus transient receptor potential cation channel, subfamily C, member 4 (TRPC4), mRNA [NM_174478]	CTGTGTCATGTTTAAATAAGGCAAAGGCTATCCCAAACCCTTGTTTTGTTACCCGCTTTT	52.75	62.7	71.325	61.3167	70.6333	72.8417	59.2833	72	90.5083	81.0667	104.017	1.24997	0.986119	0.0460729
1702	A_73_P054841	SCIMP	ENSBTAT00000050472	PREDICTED: Bos taurus SLP adaptor and CSK interacting membrane protein (SCIMP), transcript variant X3, mRNA	TCAAGAATGGCTGAAGTTCAATAAGTGCCCAAGTCCGAAAGCCAGTGGTAATATTATGGA	101.183	118.392	81.9	86.5583	148.458	97.5833	132.633	108.6	114.408	139.267	106.067	1.25051	0.989907	0.0475567
27872	A_73_P166757	LOC787914	DV776518	gb|Hw_Fat_35_050805_H02 Bos taurus CF-24-HW fat cDNA library Bos taurus cDNA, mRNA sequence [DV776518]	GTATAGCCATTTTCCTTCTCATTAACCTCACACGTGCATTCTTTTAAAAGCTCACAAACC	87.1333	96.95	84.45	104.392	103.983	141.225	138.233	110.633	119.7	111.333	100.05	1.25099	0.986306	0.0193992
31697	A_73_119162	FCAMR	XM_002701487	PREDICTED: Bos indicus Fc fragment of IgA and IgM receptor (FCAMR), mRNA	CACTGCTGGATGCGGAAATGCTAAATGCTAGTCTGGGCCATGCCAGCCAAGCTTGGCCTT	50.3833	50.9083	65.9417	60.0667	78.4583	75.1583	73.6417	60.825	70.8667	58.9083	76.0583	1.2533	0.985955	0.0239261
10654	A_73_P488043	A_73_P488043	A_73_P488043	Unknown	TTTATTGGCATTGCAGCTGCAGCACCTTGGCTGGAGGGAGGCAGTCCTGAAACAGAGGAG	45	52.25	57.825	47.3667	71.75	51.4667	60.5917	62.5	61.6167	66.0333	64.8667	1.25368	0.986705	0.018892
21226	A_73_P065561	DLX3	NM_001081622	ref|Bos taurus distal-less homeobox 3 (DLX3), mRNA [NM_001081622]	AAATCTGGTTCCAGAACCGCCGTTCCAAATTCAAGAAGCTCTATAAGAATGGGGAGGTTC	60.9167	71.2083	60	62.9917	112.942	70.3417	82.8417	66.7917	75.6667	85.0917	81.5667	1.2539	0.990484	0.0245575
32045	A_73_P326566	TCTN1	NM_001046056	ref|Bos taurus tectonic family member 1 (TCTN1), mRNA [NM_001046056]	ATTTGGTTACAACATGCAGTCTGGCTGTAAACTCAGACTGACCAAAGCTCTCACATGTCG	257.017	268.642	241.167	297.483	325.942	306.967	386.892	323.792	391.283	336.617	264.383	1.25434	0.989084	0.0227558
14158	A_73_P292736	CTSH	NM_001034385	ref|Bos taurus cathepsin H (CTSH), mRNA [NM_001034385]	TATCTTTGGTCAGAGCCTCAGAATTGCTCAGCCACCAAAAGTAACTACCTTCGAGGTACT	1238.59	1195.47	1406.53	1286.21	1764.97	1418.93	1952.89	1339.94	2039.35	1564.48	1418.7	1.25545	0.986137	0.0247731
26184	A_73_P083756	SLC5A5	ENSBTAT00000021031	ens|Sodium iodide symporter Fragment [Source:UniProtKB/TrEMBL;Acc:B6ZBT4] [ENSBTAT00000021031]	AACCTTAGCTGACAACTTCTATGCCATTTCCTATCTCTATTACGGTGCCTTGGGCACAGT	45.75	60.5167	60.3583	47.8917	80.8667	83.5583	52.875	68.925	60.05	64.1083	61.6667	1.25604	0.987182	0.0429549
22956	A_73_P082401	SIX2	NM_001205678	ref|Bos taurus SIX homeobox 2 (SIX2), mRNA [NM_001205678]	AGAACAGCGAGAACTCCAACTCTAACAGCCACAACCCGCTGGCGGCGTCGCTGAACGGCA	79.3583	61.7667	84.1417	65.8917	103.567	83.3917	92.725	120.775	87.9417	73.325	83.3	1.25776	0.986544	0.0375406
5739	A_73_110755	REEP6	NM_001038135	ref|Bos taurus receptor accessory protein 6 (REEP6), mRNA [NM_001038135]	CTATAGCTGGCCTGACTACAGACACAGGCTCCGCTGCCTGCAGCACTGCTGGCGGATGAA	50.9	60.9583	56.0833	52.8167	87.1417	54.675	73.2167	67.4917	65.025	83.8667	60.35	1.25778	0.987836	0.0301054
26387	A_73_P250486	ITGB2	NM_175781	ref|Bos taurus integrin, beta 2 (complement component 3 receptor 3 and 4 subunit) (ITGB2), mRNA [NM_175781]	TACCTGATGGACCTCTCCTACTCCATGGTGGATGACCTCGTCAACGTCAAGAAGCTGGGG	524.283	419.575	448.342	446.533	616.658	450.608	552.95	522.292	652.158	528.9	841.917	1.25891	0.984971	0.0391559
42696	A_73_110248	DNAJB1	NM_001033763	ref|Bos taurus DnaJ (Hsp40) homolog, subfamily B, member 1 (DNAJB1), mRNA [NM_001033763]	ACTGCCAACACAAGACCAAAGTGTGTGACTTGTCAATGTGCAGCGTGACAGCATTAAAGA	1546.38	1305.41	1307.82	1354.86	2013.35	1443.13	1746.1	2377.72	1897.72	1523.78	1468.93	1.25934	0.984873	0.0303725
26634	A_73_P054496	LOC782698	ENSBTAT00000054569	PREDICTED: Bos taurus olfactory receptor 5B12-like (LOC782698), mRNA	CTGAATCCTCTGATCTATAGTCTGCGGAACAAAGAGGTCAAGAGGGCACTAAAAAAGGCT	54.2583	42.8	48.7667	46.1	74.05	58.3583	70.125	55.6583	51.7417	54.5417	63.2333	1.25946	0.992303	0.016765
11311	A_73_P161132	SV2B	NM_001083448	ref|Bos taurus synaptic vesicle glycoprotein 2B (SV2B), mRNA [NM_001083448]	CGTGTTTATTATAATGGTCAGACCCATGGAAATCTACTCTGTGTGTCTCAGTTCTGCTTC	52.7	60.45	53.0833	59.7	63.5417	53.1667	79.975	66.175	84.0417	68.325	81.6667	1.26026	0.988747	0.0355692
39422	A_73_109483	TC441093	TC441093	Ovis canadensis canadensis isolate 43U chromosome X sequence	TAATCCCCACTCTACTTCATAAGTTTTTCCTGAGCATTGAATGAGATAATTGATGAGAGG	60.15	54.625	59.5	70.6667	85.7667	78.925	61.225	69.6333	85.45	70.9833	81.85	1.26086	0.988303	0.0241427
5434	A_73_110108	KITLG	NM_174375	ref|Bos taurus KIT ligand (KITLG), mRNA [NM_174375]	GAAGTGTAATTGTGGCTTCTATCAACACTGTTACTTTCGTACATTGGCGGGTAACAGTTC	45.4083	62.2917	46	41.3917	58.9417	53.8917	75.2167	58.5917	60.15	50.2333	61.475	1.26098	0.988682	0.0464395
8256	A_73_P075571	OR52E8	ENSBTAT00000057442	tc|GB|XM_877049.1|XP_882142.1 similar to olfactory receptor MOR32-4 isoform 3 [NP9568122]	TTTTATGACTCATCGATTTGGACACAATATTCCACGTTATATCCACATCCTCCTGGCTAA	46.85	59.8417	53.1083	46.525	86.2417	56.275	70.65	60.05	68.425	56.8083	62.4833	1.26099	0.989296	0.0233614
48971	A_73_P298691	SF1	NM_001081614	ref|Bos taurus splicing factor 1 (SF1), mRNA [NM_001081614]	AAGCTGAGATACTTTTTCCCCTTAATTTTAAGTGTAGGGTTTTGTCTCTGCCACTCTCGT	2043.97	1753.95	1531.77	1543.88	1968.24	1858.2	1821.86	2908.32	2476.3	2458.05	1952.18	1.26124	0.986164	0.0356867
2670	A_73_103520	TMEM51	NM_001098975	ref|Bos taurus transmembrane protein 51 (TMEM51), mRNA [NM_001098975]	AGGAGGAGGCCTCCTCACGGTACTACGTCCCCAGCTACGAGGAAGTGATGAACACAAACT	96.3667	55.6583	91.9	75.3417	112.225	79.05	104.325	93.4	110.375	110.375	102.25	1.2613	0.978525	0.0325038
1659	A_73_P489243	NP13355783	NP13355783	tc|GB|XM_001788535.1|XP_001788587.1 similar to seven transmembrane helix receptor [NP13355783]	TGATATGGTAGATATCCTGGCCTCCAAGCTCGGTGATGTCATCTTGGTAGCTTGGAATTA	38.7333	63.0083	54.425	49.95	61.3083	63.95	62.5917	69.3917	62.5917	71.0667	69	1.26134	0.989241	0.0120667
2891	A_73_118568	C4BPB	NM_174253	ref|Bos taurus complement component 4 binding protein, beta (C4BPB), mRNA [NM_174253]	TTGTAGCTGAGCAGACTGGGTAATAGAAATACTCCCATGAATAAAATTTTCTCTTGGTTC	59.875	49.0833	66.0333	56.5667	73.0833	70.8667	66.925	85.425	85.2833	69.85	59.8167	1.26186	0.989118	0.0207102
28733	A_73_P096576	FNDC3B	NM_001206211	ref|Bos taurus fibronectin type III domain containing 3B (FNDC3B), mRNA [NM_001206211]	ATATCAGTGTTTTGGTGCACCTTTTTGAAATGCAAAACTAGGAAGAGGTTAAACTGGATT	360.117	336.108	308.458	355.658	595.117	314.725	478.333	382.667	503.033	369.75	425.158	1.26291	0.990011	0.0499257
48439	A_73_P226107	FAM53B	XM_867400	gb|PREDICTED: Bos taurus hypothetical LOC615557 (LOC615557), mRNA [XM_867400]	TTGCCAAGATGGCACAGAACTGTCAGACCTTCAGCAGTCTCAGCTGCCTGAACACGGGGA	94.975	94.2417	59.1917	93.2667	117.25	91.5667	89.7417	147.883	102.925	125.275	96.4333	1.26315	0.977214	0.048971
29063	A_73_100682	MPEG1	NM_001046464	ref|Bos taurus macrophage expressed 1 (MPEG1), mRNA [NM_001046464]	CAGGATGAGAAGCAGAGTTTGGCTGCAGGCGCTGCTGTGAATGGAGATGCCCTTGACCAA	214.175	211.658	226.933	211.85	431.317	211.875	256.617	266.917	289.983	328.775	244.2	1.26366	0.991497	0.033018
20966	CUST_874_PI427023673	SLC6A9	ENSBTAG00000008690	solute carrier family 6 (neurotransmitter transporter, glycine), member 9 [Source:HGNC Symbol;Acc:HGNC:11056]	CCATCCGCGCACCACTAGGATTTTAAAGTCCATAGGTTTTAATGAAATTTCTATTCCTGT	856.542	739.05	592.083	764.8	1014.53	851.6	877.475	851.008	1037.24	1092.49	818.017	1.2637	0.987174	0.0187902
19259	A_73_P079651	LOC784957	ENSBTAT00000018984	PREDICTED: Bos taurus olfactory receptor 4F3/4F16/4F29 (LOC784957), mRNA >gi|297479429|ref|XM_002690767.1| PREDICTED: Bos taurus olfactory receptor 4F3/4F16/4F29 (LOC784957), mRNA	TTTGATGCAGTGCTCACTCCTTTTCTGAATCCAGTCATCTATACATTCAGGAACAAGGAG	56.025	85.0583	59.3833	69.1667	98.4333	67.1167	83.075	74.0667	86.925	81.6667	88.3417	1.26403	0.987775	0.0455802
37561	A_73_107623	CPNE5	NM_001205639	ref|Bos taurus copine V (CPNE5), mRNA [NM_001205639]	GTCCTGTGCCCGTCTCTGAGACAGTCTCTGTGTGGAATTTGCCTTAAACTGAAGTAAATT	326.075	269.992	280.3	290.833	463.492	335.6	380.083	349.858	374.858	377.492	332.2	1.26445	0.993066	0.00898192
8945	A_73_120129	SMAD3	NM_001205805	ref|Bos taurus SMAD family member 3 (SMAD3), mRNA [NM_001205805]	GAGTACAGGAGACAAACTGTGACCAGCACCCCCTGCTGGATTGAGCTGCACCTGAATGGA	311.258	258.9	352.258	234.033	382.633	312.442	445.783	410.4	343.758	346.267	295.717	1.26494	0.989105	0.0405483
45624	A_73_P334771	INO80C	NM_001105404	ref|Bos taurus INO80 complex subunit C (INO80C), mRNA [NM_001105404]	GATTTTGTTTTATGGAAACAAACTCCTGCTGTCAATCTGGAAATGTCAGTGCTGTGCCTT	1009.95	1080.26	927.717	894.783	1136.05	1256.98	1525.07	971.85	1113.63	1278.9	1386.03	1.26543	0.989684	0.0238945
1643	A_73_104742	SULT1C2	ENSBTAT00000003629	PREDICTED: Bos taurus sulfotransferase family, cytosolic, 1C, member 2 (SULT1C2), transcript variant X3, mRNA	GAGATTTGATGAAATCTACAGGCAAAAGATGAAAGGAACCTCAATCAACTTTTGCACGGA	46.5167	47.5417	61.6083	50.425	64.35	61.4833	51.8833	66.3	58.1083	67.0667	98.6833	1.26552	0.988642	0.0408181
21659	A_73_114233	ADCY3	TC471785	PREDICTED: Bos taurus adenylate cyclase 3 (ADCY3), transcript variant X1, mRNA	AGTCGCCTTTGCTACTGCTTAAAGAGAGAATTTACAGGTATAGATAAAGAACAAGACTGT	83.9417	83.3	85.0917	93.275	116.492	98.375	106	96.4333	137.917	106.617	117.733	1.26758	0.989398	0.00832092
2160	CUST_2901_PI427023673	MIR133B	ENSBTAG00000029826	Bos taurus microRNA 133b (MIR133B), microRNA >gi|296923642|ref|NR_032117.1| Rattus norvegicus microRNA 133b (Mir133b), microRNA >gi|732170582|ref|NR_128724.1| Canis lupus familiaris microRNA 133b (MIR133B), microRNA	AAACGGAACCAAGTCCGTCTTCCTGAGAGGTTTGGTCCCCTTCAACCAGCTACAGCAGGG	78.9667	71.75	64.2	54.0083	107.017	72.25	90.7	67.1667	88.7167	92.375	79.1667	1.26847	0.98993	0.0354917
12636	A_73_101904	NAIP	ENSBTAT00000004317	gb|PREDICTED: Bos taurus NLR family, apoptosis inhibitory protein (NAIP), mRNA [XM_589415]	CCTCAGTCTAAACATTTCATCCTTTCCTGGAAATGGATACTGCCATTCTCTCCAATCATT	1395.16	1380.36	1403.39	1336.18	2482.84	1713.06	2088.14	1289.56	1905.47	1457.1	1613.57	1.26878	0.991248	0.0467706
22792	A_73_118932	NGEF	NM_001076926	ref|Bos taurus neuronal guanine nucleotide exchange factor (NGEF), mRNA [NM_001076926]	GCCACTGCATCCTGTACGGGTTATGGTTCCGAGAAAAGCAAATATCATTTTTGGCTGCAT	90.7583	84.675	96.3583	91.325	124.133	127.517	119.183	106.175	83.175	121.783	105.642	1.2688	0.988927	0.0340823
46419	A_73_107637	CDT1	ENSBTAT00000054406	ens|DNA replication factor Fragment [Source:UniProtKB/TrEMBL;Acc:Q0V8P4] [ENSBTAT00000054406]	AGGAGGAAGCAGCTGTGCCCTCCCATGCCCCGGATCTTGTATTTGGTCTCTAGACTGTCA	998.167	1237.53	956.3	1008.69	1418.43	1022.77	1634.31	1051.44	1323.1	1499.28	1325.37	1.271	0.98772	0.0424387
22710	A_73_P052941	LOC615170	ENSBTAT00000048274	PREDICTED: Bos taurus olfactory receptor 1L8 (LOC615170), partial mRNA >gi|982991193|ref|XM_015465468.1| PREDICTED: Bos taurus olfactory receptor 1L8 (LOC615170), partial mRNA	CGGTTCTGTCCTCCATGCTCAACCCTTTCATCTACAGTTTGAGAAACAAAGACCTGAAGA	83.4	79.6417	76.6333	82.7333	112.85	96.8917	99.875	106.858	84.4583	107.508	101.667	1.27141	0.99242	0.00768239
20378	A_73_P289756	CKAP4	XM_868540.8	PREDICTED: Bos taurus cytoskeleton-associated protein 4 (CKAP4), mRNA	TGAAAGTGGAAAAGATTCATGAGAAAGTCTAAATGGATTGCGTGTGCAGGGCACGGATGG	11897.7	11505	9283.11	11117.5	15825.8	11556.9	13944	12328	14654.3	13081.5	16081.6	1.27168	0.991653	0.0152212
85	A_73_P158772	LOC102412172	DT844152	PREDICTED: Bubalus bubalis carbonic anhydrase 5A, mitochondrial-like (LOC102412172), mRNA	CTTCCCTCTCTGAATTCTTTTGTTCGGCACTGAACAAATAAACTGCAGGTTGTATAGGAA	64.65	58.2167	59.275	51.4833	129.825	64.8333	65.6833	80.225	71.5	72.1417	79.1167	1.27377	0.992598	0.026306
24211	A_73_P041501	AK4	NM_001077933	ref|Bos taurus adenylate kinase 3-like 1 (AK4), nuclear gene encoding mitochondrial protein, mRNA [NM_001077933]	GGATGGCCATTAGGTCTAGAAATATAGATCACACTATTTTGTCATTCATTAGAATGTAGC	54.9833	44.9167	50.3083	46.6083	98.1083	71.1833	52.8167	60.825	64.6833	60.4167	54.8167	1.27446	0.993541	0.0230769
28942	A_73_P165402	OS9	NM_001034225	ref|Bos taurus osteosarcoma amplified 9, endoplasmic reticulum lectin (OS9), mRNA [NM_001034225]	TATGGAAGATTCAGAGATCAAAGGTGAAGTCCTCTATCTCGGCTACTACCAATCGGCCTT	135.025	164.833	134.35	171.767	169.858	153.758	192.933	202.975	199.3	224.85	200.267	1.27644	0.992341	0.0185252
44801	A_73_P491288	LOC102394151	NP13355358	PREDICTED: Bubalus bubalis ATP synthase subunit epsilon, mitochondrial-like (LOC102394151), mRNA	GCAAATGCCGAGAAGACTTCTGGCAGCAGCATAAAAGTTGTAAAAGTCAAAAAGGAATAA	52.4417	50.3667	52.8167	53.7417	80.0917	61.075	78.625	67.8583	49.575	53.3417	71.7917	1.27645	0.990762	0.0441761
20560	A_73_P346536	MGC127055	NM_001080364	ref|Bos taurus hypothetical protein LOC785824 (MGC127055), mRNA [NM_001080364]	CAACCTGCTCCTCAGCCGTAGCCCTGATGGTCAATAAACCGGGGTCTGGTGGTTCAAAAA	622.25	631.592	566.642	888.875	1111.54	756.592	929.992	745.075	996.667	774.892	703.975	1.27657	0.991802	0.0476887
11400	A_73_P358386	SYNPO	NM_001206025	ref|Bos taurus synaptopodin (SYNPO), mRNA [NM_001206025]	AAATCCATGTTCACCTTCGTGGAGAAGCCCAAGGTGACCCCGAATCCAGACCTGCTGGAC	47.0167	61.0583	53.7417	61.1333	79.475	62.8583	70.375	74.05	135.733	58.4083	67.1083	1.28004	0.988717	0.0405369
27589	A_73_P037361	COX6B1	NM_176675	ref|Bos taurus cytochrome c oxidase subunit VIb polypeptide 1 (COX6B1), nuclear gene encoding mitochondrial protein, mRNA [NM_176675]	CCCTGGGATCCTGACTCATGGTATAACTAATAATAAATGCTCGTTGGAAACGTGAAAAAA	9193.37	11324.5	8752.11	7769.58	13092.7	13058	11460.2	8918.88	10672.5	11716	12092.9	1.28012	0.98937	0.031575
44426	A_73_P446101	GRN	NM_001077014	ref|Bos taurus granulin (GRN), mRNA [NM_001077014]	AAGCATCACTGCTGTCCCAGTGGCTTCCGCTGTGCAGCCAGGGGGACCAAGTGCTTACGT	1529.77	1824.35	1669.42	1587.1	2100.18	1813.87	1791.19	1790.82	3265.41	3378.92	2153.91	1.28071	0.986194	0.0349816
38570	A_73_115720	NR1H3	NM_001014861	ref|Bos taurus nuclear receptor subfamily 1, group H, member 3 (NR1H3), mRNA [NM_001014861]	TCCTAGAGGTGGAGCCAGATGAAGGACAAACATTCCTGAGGGCTGGGCAGAGGAGATCCT	2061.69	2299.09	2251.47	2397.17	3298.11	2754.71	2559.2	2419.89	4066.65	3382.44	2475.76	1.28072	0.988779	0.0207915
2357	A_73_P173672	BP101133	BP101133	gb|BP101133 ORCS bovine liver cDNA Bos taurus cDNA clone ORCS21371 3', mRNA sequence [BP101133]	TTGGGAGAATTAAGAGAGTTTACGTATAAATAAATGTGTAAGTTAAAACAGAGCCTGGCG	55.8083	45.15	57.6333	55.65	73.8667	55.3167	70.2917	62.1083	91.4833	72.425	65.6333	1.28147	0.990166	0.015202
40629	A_73_104301	CB421012	CB421012	gb|594008 MARC 6BOV Bos taurus cDNA 5', mRNA sequence [CB421012]	CAGAAGAAATGGACCCTGCTATCGAGGATGTACAAACGTATGTCTGCATTAATGTCTGTA	119.417	168.583	177.9	157.192	195.967	192.258	159.433	203.15	240.842	222.192	207.433	1.28169	0.993495	0.014489
12102	A_73_112841	MYH14	XM_882711	gb|PREDICTED: Bos taurus myosin, heavy chain 14, transcript variant 4 (MYH14), mRNA [XM_882711]	CATGGGGGCTGGAGAAGGCCCCATACCCTCCCAGCCTTCAAACTGTGGCAGAAATAAACT	220.083	212.15	169.092	195.108	341.075	202.783	362.117	229.358	257.192	252.333	210.158	1.2819	0.991727	0.0385342
5159	A_73_P077816	ZIC3	NM_001192813	ref|Bos taurus Zic family member 3 (ZIC3), mRNA [NM_001192813]	AGCTTCTGCAAACAGTAAAGATACCACTAAAACCCCTTCTGCAGTTCAAACTAGCACCAG	61.1333	54.2583	64.1083	49.775	68.4917	70.325	66.3667	86.6583	84.075	73.6917	66.475	1.2824	0.991274	0.00913898
20947	A_73_P132111	TFEB	NM_001205666	ref|Bos taurus transcription factor EB (TFEB), mRNA [NM_001205666]	GAAGAGCAGCTCCCCTCAAGGCTCCCCACTATGTGCCTTTAGTAAACACTGTGCTTTGTA	5206.84	6076.85	5575.77	5976.57	8570.39	6103.47	7371.38	6343.12	8052.09	8215.66	6574.27	1.28308	0.989982	0.013445
1312	A_73_118899	SNX33	TC445410	PREDICTED: Bos indicus sorting nexin 33 (SNX33), mRNA	TCCTATCACTCGTGTGAAATTTTGCCTGCATTCCTCATTAAAGGTCATTCATATATACTA	73.025	72.4167	70.2167	84.875	96.4333	78.3417	90.5417	71.1083	116.933	104.6	113.7	1.28324	0.990569	0.0380575
37238	A_73_P458996	DDX17	NM_001101993	ref|Bos taurus DEAD (Asp-Glu-Ala-Asp) box polypeptide 17 (DDX17), mRNA [NM_001101993]	TCGATACCGGACCACTTCTTCAGCCAACAATCCCAATTTGATGTATCAGGATGAGTGTGA	832.583	943.325	662.5	616.975	1019.48	764.583	973.825	1163	916.867	992.675	904.642	1.2835	0.987857	0.0313239
23093	A_73_110761	AM023295	AM023295	gb|AM023295 KN-252-lymph, Bos taurus Bos taurus cDNA clone C0005916n17 5', mRNA sequence [AM023295]	CTCGGGGGCACCTGTGAAGAAGATGTGTTGATGTGGACTCTAAACCTGTAATTTTCTTGT	2278.53	2594.8	2248.88	2330.21	2944.4	3041.72	2461.55	2188.77	3441.14	3171.17	3698.93	1.28361	0.989911	0.0413614
9799	A_73_103264	MYO10	NM_174394	ref|Bos taurus myosin X (MYO10), mRNA [NM_174394]	TTGCCTTATCCCTATGGATAGCCATGCGGAATCATTGTTTCTTGGCTCAAGAAAGTCTGA	45.0667	45.0667	47.8417	47.6333	46.825	66.45	57.7667	51.925	65.6	59.3833	62.0167	1.28435	0.99298	0.0142267
605	A_73_103893	DRC7	TC392636	PREDICTED: Bos taurus dynein regulatory complex subunit 7 (DRC7), transcript variant X2, mRNA	ACACTACCTTCCTGCTTTGCCTAATTTACCTGTAAATAAACACTTGCCATTTGCCACGTG	63.9417	66.85	72.7417	53.7917	97.375	88.8083	88.8417	75.2	76.4417	81.0583	73.75	1.28506	0.991803	0.00823967
5932	A_73_P321901	WWC1	ENSBTAT00000019472	tc|Rep: WW domain-containing protein 1 (Kidney and brain protein) (KIBRA) (HBeAg-binding protein 3). - Canis familiaris, partial (24%) [TC437336]	TACTATGACCCGTTCGAGCAGCTGGACTCGGAGCTGCAGAACAAGGTGGAATTCCTGCTC	61.4167	41.5833	50.7333	45.675	68.2083	65.7833	59.1083	53.975	53.0833	68.7583	73.2417	1.2851	0.989918	0.0229517
4618	A_73_P109881	C5AR1	NM_001007810	ref|Bos taurus complement component 5a receptor 1 (C5AR1), mRNA [NM_001007810]	TTTCCATCCAAGGACTCTGCCAGAACAAACAGAAACACTCAAACTTTGAATAACAAAAAA	160.583	153.758	107.158	162.325	239.483	161.525	232.875	150.217	192.217	155.358	190.55	1.28536	0.989715	0.0434769
10892	A_73_P383931	BNIP3	NM_001076366	ref|Bos taurus BCL2/adenovirus E1B 19kDa interacting protein 3 (BNIP3), nuclear gene encoding mitochondrial protein, mRNA [NM_001076366]	CAACGAGCATGTTGTTGATTAATACCTACTGTAATAATTCGGTAGTAACCTTCTTCAGAT	246.183	232.275	257.608	291.658	334.65	242.1	376.583	298.867	437.758	309.55	328.975	1.28714	0.989684	0.0301917
11685	CUST_1100_PI427023673	GRB10	ENSBTAG00000017086	Bos taurus growth factor receptor-bound protein 10 (GRB10), mRNA. [Source:RefSeq mRNA;Acc:NM_001192586]	CGTGGTATAGACACTGTATTTTAGTTGACAAGACACACTCTACTTATTTCCCATGAAGTG	111.35	98.3083	71.6	99.7417	220.683	108.608	103.408	116.233	113.95	146.133	117.633	1.28824	0.992016	0.0417542
5551	A_73_106827	NPHS1	NM_001192512	ref|Bos taurus nephrosis 1, congenital, Finnish type (nephrin) (NPHS1), mRNA [NM_001192512]	TGATCAGGTGGCAGGAGATCTGGACCCTGTGGAACCTGATGCTATACCCTTTGAGCTGAG	46.85	41.8	66.6333	55.3167	61.9083	54.8167	63.4667	71.4333	61.3583	69.9333	81.6583	1.28923	0.990822	0.0321643
2676	A_73_P113731	DNM3	ENSBTAT00000017776	ens|PREDICTED: Bos taurus misc_RNA (LOC506315), miscRNA. [Source:RefSeq DNA;Acc:XR_028044] [ENSBTAT00000017776]	CACAAGAAAAACACAATTGGAAATCAGGGAACCAATCTTCCGCCTTCAAGGCAAATTGTA	56.9333	55.6583	68.7917	55.7667	67.8583	73.6	53.175	94.4583	80.8167	79.3167	74.375	1.28948	0.99142	0.0427692
5167	A_73_P251652	LAPTM4A	NM_205799	ref|Bos taurus lysosomal protein transmembrane 4 alpha (LAPTM4A), mRNA [NM_205799]	GCACTTTCTTTATATAATAGTTTGCATTTTGGTTATTTGCTGCCCTGGATACTTTCAGGA	629.408	784.842	786.567	686.325	1432.22	837.608	1026.58	980.942	824.333	777.15	934.325	1.29002	0.993941	0.0214576
30650	CUST_2099_PI427023673	SREBF2	ENSBTAG00000014265	Bos taurus sterol regulatory element binding transcription factor 2 (SREBF2), mRNA. [Source:RefSeq mRNA;Acc:NM_001205600]	TTCTCCAGCGCTCTTGAGTACCTGAAATTACTTAACTCTTTTGTGGACTCCGTGGGGATT	96.9667	96.05	75.925	78.8	154.158	84.4167	110.308	108.108	102.958	112.658	124.217	1.2901	0.992941	0.0257932
190	A_73_P407149	HNRNPUL2	NM_001206245	ref|Bos taurus heterogeneous nuclear ribonucleoprotein U-like 2 (HNRNPUL2), mRNA [NM_001206245]	AAAGCCAACTTCTCTCTGCCTGAAAAATGCGACTATATGGATGAGGTGACATATGGGGAG	859.15	640.15	564.625	545.167	968.558	638.292	840.225	862.117	779.617	739.883	798.167	1.29032	0.992678	0.0497396
63	A_73_112718	GSG1L2	NP9568396	PREDICTED: Bos taurus GSG1-like 2 (GSG1L2), mRNA	CCTCATTGGTGTATCTAAGCACCTGCCACCAGAGGCTCCAGGCAAGGTGTCCATGTGCTA	55.5417	42.925	54.2333	54.225	76.825	62.025	53.6583	52.35	65.025	74.5917	79.4167	1.29046	0.990863	0.0300838
45913	A_73_117167	CCDC134	NM_001205826	ref|Bos taurus coiled-coil domain containing 134 (CCDC134), mRNA [NM_001205826]	GCCTGATGGCCCAGGAGCTGGGGATCAGCGAGAAACACTCTGACTTCCAGAACCCATTTA	57.875	80.8083	71.9167	80.725	117.433	74.5583	90.075	110.233	99.075	93.75	76.5167	1.29089	0.991261	0.0274462
25155	A_73_101917	NXPH4	XM_587941	gb|PREDICTED: Bos taurus neurexophilin 4-like (NXPH4), mRNA [XM_587941]	TCCTCAGCTTTGACTACAAACTGGTGCAGAAGGTGTGCCCAGACTATAACTTCCAGAGCG	41.1333	53.3583	50.1167	48.9833	67.1083	60.85	64.1	55.0583	57.15	63.1083	75.6583	1.29202	0.990978	0.00550137
7264	A_73_115248	SURF6	NM_001075529	ref|Bos taurus surfeit 6 (SURF6), mRNA [NM_001075529]	CAGGCGCCTGTGATTGAGTTACACAAGTTGATGTGGAAAGAGGGTAGAGAGGAGAATTTA	1303.15	1131.42	1136.28	1179.68	1472.19	1670.56	1608.58	1533.83	1399.13	1706.62	1318.88	1.29355	0.992099	0.00467
564	A_73_P390686	DNAI2	ENSBTAT00000048728	PREDICTED: Bos taurus dynein, axonemal, intermediate chain 2 (DNAI2), transcript variant X3, mRNA	TTGTGTACGTATATGTGAAGAAACGCAGTGAGTTTGGGAAGCAATGCAACTTCTCCGACC	47.675	39.55	44.1333	43.1667	54.7583	52.6083	53.5	47.825	70.4167	56.0667	82.9083	1.29373	0.991591	0.0116085
12799	A_73_P392016	RPL30	DV778122	gb|HW_Fat_54_050811_D03 Bos taurus CF-24-HW fat cDNA library Bos taurus cDNA, mRNA sequence [DV778122]	CTATCATGAACCCGGTGATTCTAAAATTATAAAAACATGCCCAAACAACGGGGGAAAAAA	54.7417	62.9917	67.5167	78.3	100.233	76.4	85.75	78.8	75.1	82.0667	96.2333	1.29388	0.99185	0.0114943
21490	A_73_P464386	ABCC10	ENSBTAT00000007685	tc|Rep: PREDICTED: ATP-binding cassette, sub-family C, member 10 - Pan troglodytes, partial (16%) [TC485350]	TGCTGCTGCCGCCTCTGAGCATCATCTACTATCGCGTGCAGAGCCACTACAGGGCCTCCT	777.15	824.242	1103.28	742.992	932.45	1163.55	1315.66	1070.49	888.367	1024.54	1289.33	1.29435	0.990746	0.0313343
181	A_73_P070821	CLIP1	NM_001192823	ref|Bos taurus CAP-GLY domain containing linker protein 1 (CLIP1), mRNA [NM_001192823]	ATAGTGGACCTTCAGAGGAAGAATCAGGACCTCAAGATGAAGGTGGAGATGATGTCAGAA	390.908	368.742	449.475	362.983	546.133	500.25	551.25	433.358	499.667	493.742	483.75	1.29471	0.9939	0.00572955
1429	A_73_P097151	SIM2	ENSBTAT00000054918	PREDICTED: Bos taurus single-minded homolog 2 (Drosophila) (SIM2), transcript variant X2, mRNA	TCTTCGAATGAAGTGTGTCTTGGCGAAAAGAAACGCTGGCTTGACATGCAGTGGATACAA	46.5167	44.9333	46.025	53.2333	71.4333	43.2083	65.3667	53.575	57.7917	60.8417	78.5917	1.29473	0.991451	0.0366596
2733	A_73_P092136	OR6P1	ENSBTAT00000054106	tc|GB|XM_606925.4|XP_606925.4 similar to olfactory receptor 414 [NP13363807]	CATTTCTCAATCCAGCCATTTACTGCCTGAGGAACAAGGAAGTTAAGGATGCCCTCAGAA	40.675	55.6667	46.5	47.0417	49.2083	48.5417	106.225	59.5917	72.3167	69.2	53.4667	1.29476	0.992029	0.0491468
21577	A_73_P070386	NR3C2	NM_001191349	ref|Bos taurus nuclear receptor subfamily 3, group C, member 2 (NR3C2), mRNA [NM_001191349]	GTTTATTCCCACTTGTTCAGCAGTTTCTCAAATTGAAAATCATGTCAAGGGTTGGGAGGC	42.5	50.45	48.4	42.8917	63.2167	53.9083	54.425	53.5833	64.5167	58.7333	71.7167	1.29587	0.991573	0.00567559
407	CUST_1191_PI427023673	CIART	ENSBTAG00000021487	circadian associated repressor of transcription [Source:HGNC Symbol;Acc:HGNC:25200]	TATAAACATCCAGGGTTGTACCACAGAAGGAGACCTGCTCTTTGCTCAGAAGTGTAAAGA	74.2583	56.2667	65.875	59.3667	83.1	78.6417	87.8667	132.767	75.2	78.4833	73.4833	1.29641	0.993364	0.0184986
2039	A_73_109333	BCAS4	NM_001076474	ref|Bos taurus breast carcinoma amplified sequence 4 (BCAS4), mRNA [NM_001076474]	GCTGGTTTGTCTGAACCCCAGTGCCCACTGGCCCTGTGAACCATCTCAATAAAGTGTCAA	1978.23	2757.07	1894.03	2681.73	2786.6	2980.61	3202.95	2181.93	3711.93	2970.14	3069.25	1.29677	0.989911	0.0340049
9304	A_73_P161552	DT836578	DT836578	Ovis canadensis canadensis isolate 43U chromosome 6 sequence	GAGTGTGAGAGTGATTGTGAAGCTCCATTATCATGGCAATAAATCACAGTCTCCATTTAC	57.8917	56.525	65.025	71.9167	64.5333	94.25	74.2083	87.625	84.2333	80.0417	80.6083	1.29766	0.994604	0.0113392
346	A_73_P078726	PIGA	ENSBTAT00000010060	gb|PREDICTED: Bos taurus phosphatidylinositol N-acetylglucosaminyltransferase subunit A-like, transcript variant 2 (PIGA), mRNA [XM_001789629]	CTGAGATGGGTGACTCCAGATTCTTTAATTGATGTTGCAATAGATGCTACAGGGCCAAAG	138.775	119.475	90.9	103.4	132.458	148.042	142.225	173.908	102.158	135.233	184.017	1.29784	0.989097	0.0482187
6247	A_73_118602	G6PC	NM_001076124	ref|Bos taurus glucose-6-phosphatase, catalytic subunit (G6PC), mRNA [NM_001076124]	TATCATTCACACCAACCATCCTGGTCATAACATCTTTGCAAAGAAAAAATATACATGCAG	42.65	44.6667	55.6583	50.9667	62.275	57.6833	45.3833	67.025	61.1333	74.375	66.1083	1.2995	0.993093	0.0244712
41245	A_73_P032966	LOC504773	NM_001034220	Bos taurus regakine 1 (LOC504773), mRNA	AAGGAAAATCCCACTCTCTTTGGTGAAAAATTATGAAAGGACCGGTGACAAGTGCCCCCA	222.375	199.183	171.4	221.267	306.867	262.95	200.008	305.017	200.775	304.283	254.567	1.30025	0.992906	0.0371923
28718	A_73_120639	BCL2L11	NM_001075310	ref|Bos taurus BCL2-like 11 (apoptosis facilitator) (BCL2L11), mRNA [NM_001075310]	CATGTGGCCGATTTTCCAACGGAAGCTTGATGTGAATGTAAATGAGGGAGGGATTCTCTT	875.95	991.542	816.7	872.65	1288.65	919.275	1298.33	897.717	1168.64	1226.96	1139.33	1.30086	0.994146	0.0212486
19721	A_73_106510	HRC	NM_001102313	ref|Bos taurus histidine rich calcium binding protein (HRC), mRNA [NM_001102313]	AGAAGGGGCCTGAACTCCTCGAGGTGTTTGGTTACTAGGTCCTGATAAATAAATCAGTCA	81.5667	63.2333	80.9583	57.9917	90.2	117.933	90.5083	97.2	82.1917	79.9417	86.1417	1.30118	0.99191	0.0158836
10821	A_73_P193314	DLL1	ENSBTAT00000044610	PREDICTED: Bos taurus delta-like 1 (Drosophila) (DLL1), mRNA	AAGCTCTCCACACAGATTCTCCTGATGACCTTGCAACAGAGAACCCAGAAAGACTTATCA	67.9667	64.9667	70.8	63.4667	91.1	108.208	98.25	87.1333	82.0583	75.8583	75.375	1.30182	0.993599	0.0057492
3300	A_73_P473463	NKAIN2	NM_001102345	ref|Bos taurus Na+/K+ transporting ATPase interacting 2 (NKAIN2), mRNA [NM_001102345]	GATTGTCCTCGCACTGGCAGGGTTCATCTACGCCTGTTATGTTGTGAAATGTATAACTGA	47.4083	51.1167	60.4167	46.35	72.0083	69.775	66.0417	50.925	56.3083	71.6333	70.2917	1.30216	0.991642	0.0193198
17951	A_73_103044	LRRC25	NM_174688	ref|Bos taurus leucine rich repeat containing 25 (LRRC25), mRNA [NM_174688]	CTAGAAGGGGAGGAGAGACCCCAATGCGGATGGGGATGGGAGAGTCAATTTGTGAACTCT	980.242	1907.92	2430.67	2063.74	2615.55	2239.98	2101.44	2131.57	3741.88	2426.96	2257.18	1.30222	0.983043	0.0490449
2961	A_73_P036031	BMPR1B	NM_001105328	ref|Bos taurus bone morphogenetic protein receptor, type IB (BMPR1B), mRNA [NM_001105328]	CCCAATGCTTCATAACCACAGCTCCTTTGTAACAATATTTGCTTAATCCTTGAATATGAA	47.1583	53.6417	56.8167	53.7417	61.1333	89.1083	63.8167	72.975	53.95	65.2417	96.125	1.30366	0.992752	0.0184653
51431	A_73_P032146	EFNB1	NM_001080299	ref|Bos taurus ephrin-B1 (EFNB1), mRNA [NM_001080299]	GTTGTGACCAGCCAGGAAGCATAGGATGGCACTTCTTTTGTAAACTCCTTGACATTTTTT	183.483	233.392	183.267	250.892	395.033	207.933	309.35	238.15	330.108	247.983	251.692	1.30404	0.99336	0.0400801
2854	A_73_P065076	LOC522582	ENSBTAT00000057406	PREDICTED: Bos taurus olfactory receptor 1A1 (LOC522582), mRNA >gi|297486623|ref|XM_002695725.1| PREDICTED: Bos taurus olfactory receptor 1A1 (LOC522582), mRNA	TACATCGCAGTGACTCCAATGCTAAATCCTTTCATCTACAGTCTGAGGAATCGGGACATG	42.625	45.65	48.6	38.7333	71.8417	103.683	55.8833	49.7	52.4417	41.725	59.8667	1.30583	0.992248	0.0437408
42068	CUST_317_PI427023673	DUSP6	ENSBTAG00000004587	Bos taurus dual specificity phosphatase 6 (DUSP6), mRNA. [Source:RefSeq mRNA;Acc:NM_001046195]	TCAATTTTGCATATAGAGGAGCCAAAGAGAGGTTTCAGCTCTGTATTTGTAGTATCAGTT	2333.54	2997.32	3025.17	2867.21	4921.3	2742.58	3193.65	4272.4	5667.89	3046.07	3235.75	1.30638	0.987232	0.0466121
3407	A_73_P079481	LOC783845	ENSBTAT00000014647	PREDICTED: Bos taurus olfactory receptor 11H4 (LOC783845), mRNA >gi|741940039|ref|XM_002690664.2| PREDICTED: Bos taurus olfactory receptor 11H4 (LOC783845), mRNA	TCCCTTCTTAAACCCCCTGATTTACAGCTTAAGAAACAAGGAGATGAAGGCTGCACTGAA	57.0833	44.6417	66.275	40.25	59.775	94.8083	78.675	66.7917	53.9667	57.8167	62.275	1.30718	0.992043	0.0479919
45289	A_73_P132846	PLK5	XM_589317	PREDICTED: Bos taurus polo like kinase 5 (PLK5), transcript variant X1, mRNA	TTCAGACCCTGACTCCATGGAGTGGGGCAGTGAGGACTCCCTGTTGGAGAGTGGGGCTCT	56.1333	58.8833	61.5417	56.8833	75.275	80.225	62.5	76.9667	78.2833	74.425	77.7667	1.31092	0.995595	0.00335813
495	CUST_780_PI427023673	CIB2	ENSBTAG00000010981	calcium and integrin binding family member 2 [Source:HGNC Symbol;Acc:HGNC:24579]	AGATGGTGAGGGGAACCTCACCTTCAATGACTTTGTTGACATGTTTTCTGTGCTCTGTGA	54.2083	43.1333	49.9667	48.275	70.3583	44.2	59.1833	82.125	64.85	64.5583	61.8167	1.31215	0.992829	0.0266395
5426	A_73_P117331	EE347858	EE347858	gb|LB02748.CR_H03 GC_BGC-27 Bos taurus cDNA clone IMAGE:8627957, mRNA sequence [EE347858]	TTGAATATAATGTTAAGTCACCCACGCTGTTGGTCTGCAAACTATTGAGGTAACTACACA	44.5	52.4417	58.575	41.6833	63.9	55.8	60.1917	90.2	58.275	62.925	65.8333	1.31226	0.993409	0.0150396
1716	A_73_P463981	ADAM32	NM_001046250	ref|Bos taurus ADAM metallopeptidase domain 32 (ADAM32), mRNA [NM_001046250]	TTACCTGGGCTCTGATAGCATGATAGTAACAAATAAAATCATCGAAATTATTGGCCTTGT	39.2833	60.275	53.3917	37.7083	50.15	74.375	52.075	69.8	61.425	58.4	61.1333	1.31331	0.991136	0.0322841
15487	A_73_111128	TC415516	TC415516	Ovis canadensis canadensis isolate 43U chromosome 9 sequence	ATTTTTGTTTTAAAGTAGCATTTGATTCTCCAAAATGTACAGCAACACAGGAAGGGAGTC	269.658	273.492	250.908	260.375	489.408	279.9	530.833	259.342	382.167	303.517	333.583	1.31348	0.992609	0.036364
24900	A_73_P091406	OVOS2	NM_001164024	ref|Bos taurus ovostatin 2 (OVOS2), mRNA [NM_001164024]	TGAATAGAGTTCACTCTGCTATGAGTTCTTATCAGAGTTCGTTTCAATAAATGCTGTGAT	45.9417	48	48.0333	49.3333	64.5583	52.5667	79.875	45.0667	69.4417	75.2917	53.9417	1.31434	0.990884	0.030862
44155	A_73_P149091	STEAP3	XM_580320	gb|PREDICTED: Bos taurus metalloreductase STEAP3-like (STEAP3), mRNA [XM_580320]	AAACTGTATGTTTTGTTTTTACCTTGAGGAGCTTGTCTGAGAAGCAGCAAAAATAAACAC	383.925	504.358	480.925	598.225	860.925	556.467	579.667	537.033	880.783	682.258	553.408	1.31442	0.992403	0.0293222
45540	A_73_108779	DHCR24	TC480178	PREDICTED: Bos indicus 24-dehydrocholesterol reductase (DHCR24), mRNA	TGCCTGCTGTCCGGAACACTTCCTGTCCCTGTGGCTGTGTGGCTGCTCCTTCTGTAAAAA	9245.16	7681.27	7937.78	7500.01	11181.3	10005.4	9907.23	14733.1	11815	9309.86	9693.76	1.31455	0.994788	0.00749659
15659	A_73_P304291	EMP1	XM_001251793	gb|PREDICTED: Bos taurus epithelial membrane protein 1-like, transcript variant 2 (LOC786490), mRNA [XM_001251793]	TCTGTGGTATTTGTGACAAAATGGGAAGAAGAGACATAGTGATTAAGGCCTAGTTGGTGG	96.5833	121.075	92.5333	120.6	168.042	101.392	160.075	147.633	125.375	166.458	118.292	1.31498	0.993907	0.0321513
4766	A_73_P365214	TAOK2	NM_001193091	ref|Bos taurus TAO kinase 2 (TAOK2), mRNA [NM_001193091]	AATTTTGTCGACTCCTGCCTTCAGAAAATCCCTCAAGACAGACCAACCTCAGAGGTTCTT	100.4	104.775	84.35	104.775	161.267	113.95	145.117	104.792	121.567	110.767	168.642	1.31508	0.993127	0.0176434
2348	A_73_114146	FAM129B	ENSBTAT00000017069	PREDICTED: Bos taurus family with sequence similarity 129 member B (FAM129B), mRNA >gi|741944588|ref|XM_002691626.3| PREDICTED: Bos taurus family with sequence similarity 129 member B (FAM129B), mRNA	TGAAGGAGGCCGCCGTGCAGAGGAAACACAACCTGTACCGGGACAGCGTGGTCATGCACA	63.5583	74.375	76.9833	79.8583	116.467	85.5083	97.4917	92.9583	98.0417	93.6667	103.5	1.31608	0.995028	0.00262639
32651	A_73_P033036	BHLHE41	NM_001076297	ref|Bos taurus basic helix-loop-helix family, member e41 (BHLHE41), mRNA [NM_001076297]	AAACACCCTTAACGTTTTTAAGGGAGGAAGTGTAAGAGATGCACGACAGGCTTTAAAAAA	2750.47	3065.91	3251.51	2516.56	4366.35	3156.22	4449.71	3798.51	2764.39	4577.67	3450.11	1.31631	0.993578	0.0281951
3737	A_73_114091	OR10R2	ENSBTAT00000053717	tc|GB|XM_001250561.2|XP_001250562.2 similar to olfactory receptor, family 10, subfamily R, member 2 [NP13362590]	CAGTCTAAGAAACAAGGATGTTCAAGTTGCTATTAGAAAAGTGTTGGGGAAGAAAGGATC	38.45	50.6583	63.3083	44.5917	80.2667	68.5917	49.2917	59.3833	76.2583	55.15	58.7333	1.31689	0.9938	0.0362339
2701	A_73_P495088	A_73_P495088	A_73_P495088	Ovis canadensis canadensis isolate 43U chromosome 14 sequence	AACTAGGACAGATGCTGATTTGTTTTGGACTTGTGTTCCAAACCCTCCATCAGCTAGACC	63.2833	43.9417	49.9667	45.35	70.8917	59.2	71.525	82.35	63.1917	61.8667	52.3167	1.31712	0.994551	0.0185036
31789	A_73_104165	CX949317	CX949317	gb|UMC-bcl_0A02-028-d10 Day 14 CL +8h prostaglandin F2-alpha bcl Bos taurus cDNA 3', mRNA sequence [CX949317]	TCACTTTATTGTGGTGGTCTATGCAATATCTGGATATTGCAATAAATGGCAATATATCCG	49.8083	50.425	47.15	58.55	74.9667	64.1917	60.3583	53.1833	71.525	74.0917	68.8417	1.31725	0.995437	0.00883753
32926	A_73_115381	LASS5	NM_001102132	ref|Bos taurus LAG1 homolog, ceramide synthase 5 (LASS5), mRNA [NM_001102132]	TGATCTGAGGGCTGGAGGACAACAGCTACTGGGTGAGCTGTTAACGGTTTATATTATTGT	1926.03	1751.68	1663.39	1397	2250.5	1786.97	1946.46	2667.82	2215.44	2299.09	2431.09	1.31872	0.993255	0.00875525
4279	CUST_1505_PI427023673	C1RL	ENSBTAG00000016204	complement component 1, r subcomponent-like [Source:HGNC Symbol;Acc:HGNC:21265]	TACACCAAAGTGCTCGACTATGTGGACTGGATCCGGGGAGTGATGGGTGAGAAGGACTGA	267.383	219.025	179.367	223.017	504.717	276.525	348.983	210.292	289.45	253.283	277.3	1.31897	0.996032	0.0475123
27209	A_73_P085896	C8H8orf80	ENSBTAT00000015047	gb|PREDICTED: Bos taurus hypothetical LOC515679 (LOC515679), mRNA [XM_593744]	ACTTGCAGATGTCAAAAGTGAATACAAGGAGATGGAGAAGCTGCACAGAAGCCTGAGAGA	165.233	158.133	200.008	194.258	225.558	243.942	247.067	201.133	245.9	308.35	197.6	1.31914	0.994818	0.0098624
1946	A_73_115760	ALLC	NM_001075909	ref|Bos taurus allantoicase (ALLC), mRNA [NM_001075909]	GCCATAAGTGGAAGCCACTGCTTCCAGTCACAAAGCTGAAGCCCGATGAGATGCATGTGC	40.8083	48.8083	45.7917	51.225	68.575	49.925	62.6583	124.033	52.6083	53.275	68.7917	1.32154	0.991415	0.0349779
788	A_73_P114266	TMEM255B	ENSBTAT00000026592	PREDICTED: Bos taurus transmembrane protein 255B (TMEM255B), transcript variant X2, mRNA	TCTTTCTTAGGAATTATCGGCATCAACCTGATGGAGAACAGGAAACAAATGCTGGTGGCG	44.9833	83.975	52.5917	75.475	98.825	79.1333	83.8667	82.4083	84.1417	65.65	82.9583	1.32165	0.986008	0.0345004
10707	A_73_P035826	SCD5	NM_001076945	ref|Bos taurus stearoyl-CoA desaturase 5 (SCD5), mRNA [NM_001076945]	GAGAGCCTTATAGTTTGGCATCAGAGCACTTCGAAGATAGTGCTGCAAAGATAGGGAAGA	40.7333	50.9	46.3	51.9583	57.55	58.8833	60.55	61.5667	70.1833	67.75	64.8417	1.32194	0.996872	0.00199047
11305	A_73_P050141	CNOT4	NM_001035432	ref|Bos taurus CCR4-NOT transcription complex, subunit 4 (CNOT4), mRNA [NM_001035432]	GTTGATCCAACATTCAAGTGACACTGTTGAATGTTTTCTAAAAATGCCTTTTTAAGGAGG	87.4417	152.675	106.908	139.583	194.808	136.092	193.125	125.767	146.292	158.875	163.008	1.32265	0.993005	0.0315486
34990	CUST_249_PI427023673	NR4A3	ENSBTAG00000001864	nuclear receptor subfamily 4, group A, member 3 [Source:HGNC Symbol;Acc:HGNC:7982]	CATGAGGGTTTTCTAAGAAATTGCTAACAAAGCACTTTTGGACAATGCTATCCCAGCAGG	89.0667	72.9333	78.0583	68.5	139.533	94.1083	81.2167	78.6	103.267	104.075	130.683	1.32315	0.994305	0.0249071
27471	A_73_116613	EDARADD	ENSBTAT00000061420	PREDICTED: Bos taurus EDAR-associated death domain (EDARADD), mRNA	ACTGGAGAAATTTTGCAAGCAAGTGGGGCATGCCCTACGACGAGCTGTGCTTCCTGGAGC	35.2583	44.3083	54.2917	47.1833	76.1417	48.8333	49.6167	50.8167	59.8667	64.35	74.175	1.32607	0.993618	0.0230274
17179	A_73_P453506	TBC1D8	NM_001206142	ref|Bos taurus TBC1 domain family, member 8 (with GRAM domain) (TBC1D8), mRNA [NM_001206142]	TGATCCGGGACTCCTACGAGAAATTTGGGGACCAGTCTGTGGCTCAGATCGAGCACATGC	166.842	134.817	167.942	122.617	250.325	173.625	196.558	175.458	221.742	196.6	164.058	1.32674	0.99466	0.0119508
3488	A_73_P301681	TMEM170A	NM_001099213	ref|Bos taurus transmembrane protein 170A (TMEM170A), mRNA [NM_001099213]	AGCGTTTTCTTAGTTCTTCAAACGGTATGAAGAACAACACTTCGGTCCTTTCTTCAGTTT	2773.39	2317.12	1950.7	2196.42	3624.21	3305.22	3392.6	3184.03	2934.22	2121.03	2459.43	1.32686	0.994145	0.0351298
22319	A_73_P095523	LOC109574045	ENSBTAT00000051971	PREDICTED: Bos indicus heterogeneous nuclear ribonucleoproteins A2/B1 pseudogene (LOC109574045), misc_RNA	TAGTTACTGATGGACAGTCTGGCAAGAAAAGAGGCTTCGGATTTATTACTTTTGACGACC	48.7167	66.675	70.3667	58.5917	86.725	73.6417	84.1667	74.6333	92.65	83.5833	73.3167	1.32726	0.993597	0.00461499
20973	A_73_110694	NG5	NM_001076947	ref|Bos taurus NG5 (NG5), mRNA [NM_001076947]	TCCATCCCCGTCTATTTTCATGTTAATCCCAGGACCTCTATAACTTTTGGGTTTTGGCGG	58.5917	71.9333	70.8417	64.9917	71.325	119.483	96.3667	106.975	72.6917	87.2667	78.825	1.32798	0.994718	0.0152971
613	A_73_109248	CB449143	CB449143	gb|703326 MARC 6BOV Bos taurus cDNA 5', mRNA sequence [CB449143]	ATTAAGATCCTCAGTCCCCATCACTCTTAACATCTTTCGACTGCTTTTCTTTTCATAGCA	98.8083	78.9167	76.775	60.7583	106.075	85.1417	104.6	92.8083	163.4	75.4083	123.95	1.32828	0.993527	0.0483349
43539	A_73_103228	EE242708	EE242708	gb|LB02227.CR_J15 GC_BGC-22 Bos taurus cDNA clone IMAGE:8260337, mRNA sequence [EE242708]	GCTCCAAAACCTCCGAGATAAAGTTAAGACCAAAAGTTGCTTGTTTCCTCACACCTGATT	309.067	175.575	344.092	270.65	318.783	391.875	467.2	368.742	341.792	266.142	436.775	1.33131	0.993541	0.0341045
727	A_73_108398	SLC16A13	NM_001076132	ref|Bos taurus solute carrier family 16, member 13 (monocarboxylic acid transporter 13) (SLC16A13), mRNA [NM_001076132]	TACCTCCAAGCCCCAGGATCTTGTAACAGAGGCACTGGATACCAAAGTCCCCCTGCCTGA	148.142	148.925	136.958	118.075	254.542	220.258	203.825	175.967	146.017	142.942	170.883	1.33134	0.996185	0.020968
43546	A_73_P040981	MT1A	NM_001040492	ref|Bos taurus metallothionein-1A (MT1A), mRNA [NM_001040492]	GCCCTGTGGGCTGTGCCAAGTGTGCCCAGGGCTGTGTCTGCAAAGGGGCCTCGGACAAGT	263.408	446.267	266.642	350.658	467.558	478.5	520.05	334.9	417.092	397.408	374.258	1.33261	0.994263	0.0363662
44632	A_73_P413666	P2RY13	NM_001098152	ref|Bos taurus purinergic receptor P2Y, G-protein coupled, 13 (P2RY13), mRNA [NM_001098152]	GATGACAACCTACTTGTACTTATATATCTCTGCATTTTCCCGAATCCCTTTGTGGTTAAA	1235.43	1104.58	1054.34	995.858	1593.75	1133.16	1410.57	1531.97	1392.09	1425.35	1551.18	1.33288	0.994677	0.00582031
28484	CUST_1586_PI427023673	NAGS	ENSBTAG00000016249	N-acetylglutamate synthase [Source:HGNC Symbol;Acc:HGNC:17996]	TGGTACTTCAAACACAGTGATGGCAGCTTCTCCAACAAGCAGTGGATCTTCTTCTGGTTT	78.8	65.1417	67.5167	80.7417	120.175	118.342	111.567	75.4833	77.8	96.5083	85.275	1.33299	0.994277	0.0202241
20564	A_73_P118151	RLBP1	NM_174451	ref|Bos taurus retinaldehyde binding protein 1 (RLBP1), mRNA [NM_174451]	TCAAATTAATGGCTTTTGCATCATTGAGAACTTCAAGGGCTTCACCATGCAGCAGGCTGC	61.9917	48.1583	49.2167	54.0083	77.0333	48.925	85.7667	55.0667	64.6083	71.525	93.9083	1.333	0.993688	0.0425926
26835	A_73_P063241	KIF15	NM_001192832	ref|Bos taurus kinesin family member 15 (KIF15), mRNA [NM_001192832]	CAGGCTTACTGAGGAGTCAGAAAAGTTGCGTGCTGAAAATTTATTTTTAAAAGAAAGGAA	144.75	151.825	150.675	171.517	197.467	171.092	213.492	176.725	269.233	268.833	198.967	1.33334	0.994723	0.00781213
5984	A_73_P382501	ANXA3	NM_001035325	ref|Bos taurus annexin A3 (ANXA3), mRNA [NM_001035325]	TACAAGAAGAGTCTTGGAGATGAGATTAGTTCTGAAACATCTGGTGATTTCCGGAAAGCT	537.217	604.767	619.733	783.708	718.117	840.35	690.833	821.992	1321.49	981.458	767.067	1.33433	0.996132	0.0230204
2050	A_73_P141321	A_73_P141321	A_73_P141321	Unknown	AATATACCCTCCTTCAAGTCTGCATGGCATATGCGTGACAGTTACGCGATAGTTTCCACT	44.7333	45.0583	44.1667	38.9	54.1667	83.225	45.75	55.4333	68.0417	50.7333	62.1917	1.33539	0.994884	0.0104802
1408	A_73_P083001	MBOAT2	ENSBTAT00000010729	tc|Rep: Membrane-bound O-acyltransferase domain-containing protein 2 - Homo sapiens (Human), partial (75%) [TC432497]	CAGCTGTCACGATCCAAAAAGTTTGATGAAAAAGACAATTCTTTGGGACAGAATAGTTTT	44.2083	43.7917	67.8583	42.4833	58.6333	59.8167	62.3333	60.3667	51.175	68.675	63.2167	1.33582	0.99477	0.0416314
28269	A_73_106029	TLR8	NM_001033937	ref|Bos taurus toll-like receptor 8 (TLR8), mRNA [NM_001033937]	GAGGGCTTGTTTTGGCAAAGTCTGAAAAATGTCGTCCTAACAGCCAACGATTCACGGTAT	147.075	214.317	205.775	157.183	266.283	172.467	235.717	199.992	314.942	237.025	258.017	1.3362	0.991818	0.0298107
669	CUST_1809_PI427023673	RBSN	ENSBTAG00000013725	rabenosyn, RAB effector [Source:HGNC Symbol;Acc:HGNC:20759]	AGGAGCTGCTGCTCCAGCAGATCGACAACATCAAGGCGTACATCTTCGACGCCAAGCAGT	80.5333	75.825	56.9	69.4833	85.6167	61.8833	81.575	133.233	120.133	84.8917	105.983	1.3364	0.991709	0.0480714
370	CUST_729_PI427023673	ZNF683	ENSBTAG00000009631	zinc finger protein 683 [Source:HGNC Symbol;Acc:HGNC:28495]	ACATGGACAAGGTCAAGGTGTCCTCAGCATCCCAGGGCAATAGTGCAGGGGGAGACTTCA	204.792	255.767	245.317	197.933	352.342	354.183	342.108	357.058	240.575	230.758	231.65	1.33958	0.994695	0.0326913
36223	A_73_P311876	EFHD2	NM_001103245	ref|Bos taurus EF-hand domain family, member D2 (EFHD2), mRNA [NM_001103245]	ACAGTTATGCAACTTTCCGTGTGTGTTGTGACAGCGTCACTGCTTTTTAAACTTGATAAT	3378.14	3728.08	3277.96	4009.89	5326.02	4061.83	4536.82	4359.62	6910.73	4840.85	4898.68	1.33961	0.996798	0.00617432
26916	A_73_P054441	ATG7	NM_001083795	ref|Bos taurus ATG7 autophagy related 7 homolog (S. cerevisiae) (ATG7), transcript variant 2, mRNA [NM_001083795]	AATGCCAAGATCTCCTACTCTAACCCTGTGAGGCAGCCTCTGTATGAATTTGAAGATTGC	330.208	300.075	244.625	255.917	306.908	388.925	387.033	345.35	359.225	411.483	433.967	1.34003	0.996277	0.00562125
38184	A_73_104723	CREB3L2	NM_001102533	ref|Bos taurus cAMP responsive element binding protein 3-like 2 (CREB3L2), mRNA [NM_001102533]	TAGTCAGGTTTGGCCACTTTGCAGCTCACCCAAAGAGACACGACCTAATCCCCCAACCTA	380.208	501.492	496.283	400.342	778.592	423.417	640.408	467.975	658.983	490.967	702.483	1.34127	0.994421	0.0399647
19659	A_73_P252346	ENO3	NM_001034702	ref|Bos taurus enolase 3 (beta, muscle) (ENO3), mRNA [NM_001034702]	TACAAGAACTTCATCAAGAACTACCCTGTGGTGCCCATTGAGGATCCTTTTGACCAGGAT	442.917	545.2	506.375	600.2	564.233	687.133	790.9	643.475	1009.95	781.775	554.225	1.34223	0.996458	0.0186247
22013	A_73_118238	DUSP16	ENSBTAT00000000929	tc|Rep: Dual specificity phosphatase 16 - Homo sapiens (Human), partial (37%) [TC404720]	CAGTGGATTTTATTGAGAAAGCAAAAGCCTCCAATGGATGTGTTCTCGTGCACTGCTTGG	272.467	233.483	221.767	215.408	497.508	238.717	303.492	220.283	357.892	305.517	354.95	1.3425	0.994825	0.0439425
41063	A_73_P473408	EMILIN2	NM_001143869	ref|Bos taurus elastin microfibril interfacer 2 (EMILIN2), mRNA [NM_001143869]	TGAATGACATGTACGACTCAAGTGCAAAGACAGGGAGTGGCAATAAAAACGTAAAACACT	2418.84	2858.52	3338.12	3227.63	3969.46	3217.2	3390.84	3212.17	6095.34	4701.05	4302.5	1.34372	0.994704	0.022855
2062	A_73_115247	MS4A7	NM_001077040	ref|Bos taurus membrane-spanning 4-domains, subfamily A, member 7 (MS4A7), mRNA [NM_001077040]	GCGAGTCGTGTGGTTTATAGGCCCTGCTTCTGTAGCACTTTCATACTCACATTGCTTAAA	3422.72	4156.43	4701.05	4644.43	6111.89	5619.14	5430.06	4223.22	9467.1	6414.22	4737.01	1.34373	0.995176	0.0259618
39359	A_73_P345876	DCK	NM_001034573	ref|Bos taurus deoxycytidine kinase (DCK), mRNA [NM_001034573]	ACTGGCATGACTGGATGAATAACCAGTTTGGCCAAAGCCTTGAACTGGATGGAATCATTT	152.117	144.733	137.042	150.117	315.767	151.817	267.808	150.833	169.408	204.55	207.183	1.34399	0.995526	0.0278908
8392	A_73_111466	FOSL2	NM_001192950	ref|Bos taurus FOS-like antigen 2 (FOSL2), mRNA [NM_001192950]	TTATCGAATTTGCCATGACATTTCATCTGGGTGGTCTGAATAGTAAAGCTCTTCATTTCT	164.108	164.417	107.583	174.775	208.225	150.217	152.458	182.825	257.642	273.775	216.592	1.34429	0.994279	0.0454888
36827	A_73_106746	GLUL	TC397962	PREDICTED: Bos indicus glutamate-ammonia ligase (GLUL), transcript variant X2, mRNA	TTGCCATGTACAGTATGTTCAGAGTTAGACAACTCTTCATTGTAAACAAACTGTGTTAAC	281.217	443.458	415.642	420.617	653.975	468.158	458.767	487.2	838.683	409	540.95	1.34532	0.993009	0.0271489
53227	A_73_P342921	DNAJC7	NM_001205976	ref|Bos taurus DnaJ (Hsp40) homolog, subfamily C, member 7 (DNAJC7), mRNA [NM_001205976]	GGGGCGGACAGGGCAGCTTGTGAATTTTTGTTTTACTGTTTAACTTTATTAAAAAAGAAA	2203.01	1419.66	2229.07	1386.34	2628.5	1811.69	2430.67	2939.42	2005.66	2329.79	2482.84	1.34612	0.992169	0.0315235
43267	A_73_P376846	HAUS8	NM_001075487	ref|Bos taurus HAUS augmin-like complex, subunit 8 (HAUS8), mRNA [NM_001075487]	GGCCAAGGACACTGGGTTTCTTTCCCGTTTTTGACACTTATGAATAAAGTCACCTTAAAC	168.725	153.833	162.275	172.658	213.9	282.333	260.2	204.808	236.4	171.133	201.65	1.3462	0.995692	0.00672356
31068	A_73_P362916	IL1RN	NM_174357	ref|Bos taurus interleukin 1 receptor antagonist (IL1RN), mRNA [NM_174357]	GGATACCACTGAGCAATTAACGCTTTCACTTTTCAACCTTTAACAATGAAAAGTTGGCCT	525.583	2033.35	1603.36	2106.11	2096.02	2324	1894.27	1644.79	2867.21	2272.01	2837.5	1.34785	0.993501	0.0449461
9152	A_73_111065	PLEKHH3	NM_001192826	ref|Bos taurus pleckstrin homology domain containing, family H (with MyTH4 domain) member 3 (PLEKHH3), mRNA [NM_001192826]	GCATACCCCACACGCAAGGGCTGCAATGGGTGCAGACAATTTTCTAGTTTGTTTCTTAAT	304.542	347.5	421.708	322.158	608.35	421.9	475.542	444.733	559.542	351.058	443.092	1.35013	0.996361	0.0146033
10880	A_73_101896	NDST4	NM_001192673	ref|Bos taurus N-deacetylase/N-sulfotransferase (heparan glucosaminyl) 4 (NDST4), mRNA [NM_001192673]	CCCCATGGATCCAGAGTCTAGAACCTTCCTCTCTAATTACTACCGAGATCATAATGTGGA	61.225	48.6333	67.8583	51.9417	74.5583	85.0833	64.4917	82.5917	109.383	68.3	66.775	1.35226	0.99675	0.0125516
1944	A_73_116002	CD14	NM_174008	ref|Bos taurus CD14 molecule (CD14), mRNA [NM_174008]	GAGAGGGAAGAGGAATGAATTGGCTCAGATTGCCCTGGCTCCGGGAGACCCTCGCCAGGA	259.992	338.975	510.717	327.042	463.25	614.958	394.55	426.117	546.2	446.642	372.85	1.35307	0.995629	0.0455282
97	A_73_108528	CLEC14A	NM_001077890	ref|Bos taurus C-type lectin domain family 14, member A (CLEC14A), mRNA [NM_001077890]	AGGAAACCTTCTGTTTACATTGTACGGGCTGGGAGTATATTGGTTTGAAATTCCTAGGCA	133.175	200.4	170.417	173.142	255.033	202.292	210.675	189.95	331.725	162.233	283.383	1.35438	0.993201	0.0341474
777	A_73_P120776	BM362882	BM362882	gb|BS320050000G10 Subtracted Lewin Cattle Spleen Bos taurus cDNA clone BS320050000G10 5', mRNA sequence [BM362882]	TTGATGTTCTTCACCAGGTTGAGGAAGTTTCCTCCTACTCCTAGTTTATTGAATGTTCTT	3295.48	2922.91	2391.37	2273.57	5099.33	2741.42	3593.01	3292.92	3938.18	4115.08	3184.03	1.35485	0.996318	0.0200977
14299	A_73_P444606	DAGLB	NM_001083487	ref|Bos taurus diacylglycerol lipase, beta (DAGLB), mRNA [NM_001083487]	TCTGAAGCGGAGGATCCTGCGAGTGATCGCCCACTGCAACAAGCCCAAGTACAAGATCCT	235.075	196.225	168.475	178.858	395.367	167.808	248.817	243.942	297.483	248.475	259.358	1.35557	0.997033	0.0418509
33615	A_73_P030991	TCF7L2	NM_001034621	ref|Bos taurus transcription factor 7-like 2 (T-cell specific, HMG-box) (TCF7L2), mRNA [NM_001034621]	AAGACAAGTCTGAGTAGTTATGAATCGCAGACGCAAGAGGTTTCAGCATTCCCAATGATC	3153.97	3156.97	4105.23	2316.1	3625.36	2926.01	4193.33	4901.81	4058.57	6840.98	4224.66	1.35726	0.995408	0.0468633
4908	A_73_P179647	CX949862	CX949862	gb|UMC-bcl_0B01-027-f10 Corpus Luteum (CL) bcl Bos taurus cDNA 3', mRNA sequence [CX949862]	GAGCTCCCAGTAGCTGAACACGTGTCATTATAGTTGACTTCACTTGGGCTATTTTGAGCT	60.0833	54.9167	53.275	52.825	73.35	67.0833	176.275	54.8167	80.3083	71.525	82.375	1.35915	0.996768	0.0386407
32228	A_73_P096041	CBLB	NM_001205923	ref|Bos taurus Cas-Br-M (murine) ecotropic retroviral transforming sequence b (CBLB), mRNA [NM_001205923]	CTAAATCTATAGCAACCAGGATCATAAAGACCAGAAGGTGAAGCAATCGCTGACTATCCC	184.742	145.117	212.875	171.275	190.342	213.767	296.833	256.225	248.717	256.15	235.108	1.36021	0.99677	0.0070347
31836	A_73_117265	LOC526769	ENSBTAT00000034027	PREDICTED: Bos taurus tyrosine-protein phosphatase non-receptor type 11 (LOC526769), partial mRNA	ACCATCATTGTGATTGACATCCTGGTGGACGTCATTCGCAGGCAGGGGTTAGACTGCGAC	46.125	45.8833	59.15	44.3083	66.425	68.925	56.2167	59.9667	67.2583	68.1083	62.2667	1.36243	0.996652	0.00348251
32049	A_73_P201377	SNX29	NM_001076862	ref|Bos taurus sorting nexin 29 (SNX29), mRNA [NM_001076862]	AGCTACCCCACCAAGAAGTGGCTTTGACGTTCTGTGCATGGAGTGAAAAAACAGAAAAAA	2120.58	1499.91	2124.38	1542.29	3241.7	1708.57	2987.36	2148.74	2018.51	2751.68	2514.51	1.36298	0.995885	0.0327753
9940	A_73_115590	TFCP2L1	NM_001192488	ref|Bos taurus transcription factor CP2-like 1 (TFCP2L1), mRNA [NM_001192488]	CAGTCCTTCCATTTGAAAAGGCCAACAGGGGCCATCTGCTCTGAAACCTCTTGCTCCCCT	55.1	81.8833	69.5833	77.9167	123.358	82.5833	76.1583	66.275	89.1583	130.258	116.892	1.36471	0.994112	0.0438827
17422	A_73_P101006	JUN	NM_001077827	ref|Bos taurus jun proto-oncogene (JUN), mRNA [NM_001077827]	TACGGCTACAGTAACCCCAAGATTCTGAAGCAGAGCATGACCCTGAATCTGGCCGACCCG	528.525	444.583	350.117	515.558	732.45	541.733	545.275	521.183	1015.61	647.475	600.958	1.36566	0.996495	0.0175126
6829	CUST_925_PI427023673	KAZALD1	ENSBTAG00000011489	Kazal-type serine peptidase inhibitor domain 1 [Source:HGNC Symbol;Acc:HGNC:25460]	TATGATGTTTGGAATGTGACAGGGCAGGATGTGATCTTTGGCTGTGAAGTGTTTGCCTAC	56.1	55.15	91.575	55.5417	77.8	78.0167	77.0417	79.9917	84.25	69.3	92.2667	1.36937	0.996916	0.038409
34	A_73_P314561	SPARCL1	NM_001034302	ref|Bos taurus SPARC-like 1 (hevin) (SPARCL1), mRNA [NM_001034302]	TTGCTAAAGTCAGAGGAGGAAAACCATGATCAGTCAGCAGATCAGGAAGAGAGTTATAAC	42.3583	50.4667	78.9167	51.2	60.9083	96.4667	55.9	92.625	77.7917	60.125	76.2083	1.37099	0.996336	0.0453468
28112	A_73_115473	CXCR2	NM_174360	ref|Bos taurus interleukin 8 receptor, beta (CXCR2), mRNA [NM_174360]	TTGCTATGTTCTGTGGTATAAATAAATGCTACCACCATGGCTGGTTTCAAGGATGGTGGT	3028.18	2871.43	1889.96	3652.93	4647.55	3274.07	3561.87	2820.57	4776.18	4947.56	3186.53	1.37158	0.995406	0.0419072
7966	A_73_P092276	LMNA	NM_001034053	ref|Bos taurus lamin A/C (LMNA), mRNA [NM_001034053]	AGTGATCGTGGTCGAGGACGACAACGATGAGGATGGAGACGATCTGCTCCATCACCACCA	223.617	196.617	175.767	194.692	520.992	185.808	346.783	246.517	219.958	309.242	247.233	1.37218	0.996901	0.0405989
5278	A_73_103595	CREB3L1	NM_001192341	ref|Bos taurus cAMP responsive element binding protein 3-like 1 (CREB3L1), mRNA [NM_001192341]	GCAGAAACTCCAGACTCTGGTCACCAGCAAGATCTCCAGACCTTACAAGATGGCAGCCAC	67.7333	69.2083	88.8667	48.6917	91.1583	112.35	84.875	110.042	88.1	75.3917	89.575	1.37298	0.9971	0.0130248
1198	A_73_103209	LINGO2	XM_590571	gb|PREDICTED: Bos taurus leucine rich repeat protein 1, neuronal-like, transcript variant 1 (LINGO2), mRNA [XM_590571]	AATGCCCAACTCTGTTAACTTCTGTTACTATAAATAAAGGCATGTGCCTAGTTTTGATAC	65.5083	79.2417	73.7	73.275	82.5917	66.7	88.4083	117.858	140.917	93.5333	123.45	1.37323	0.995182	0.0293285
27797	A_73_112690	LOXL4	NM_174384	ref|Bos taurus lysyl oxidase-like 4 (LOXL4), mRNA [NM_174384]	ATCTTCACAGGTCTGACGCTCTCATGCCAATAAAGGTTGCTCACTATGGACTGCTACAAA	89.1	77.4833	105.958	64.2583	137.358	111.592	114.583	100.658	77.4333	102.225	183.075	1.37721	0.995635	0.0398698
963	A_73_105751	LYN	NM_001177740	ref|Bos taurus v-yes-1 Yamaguchi sarcoma viral related oncogene homolog (LYN), mRNA [NM_001177740]	CAGATGTCTCCATTGCACTTCCTTGTATGTTCTCTATGCTTGAGCTTATTTGTTAAAAAA	35363.6	28012.2	35711.9	32576.9	43835.5	31359.7	38421	46007.5	67986.6	81989.4	40214.5	1.37739	0.994978	0.032978
2569	A_73_116175	OXER1	TC396077	PREDICTED: Bos taurus oxoeicosanoid (OXE) receptor 1 (OXER1), mRNA	ACCGTGCCTGGCGCAGGGCGCGCTCTGGGAAGGTGGCGGCCACAGGGAAGCTGCAGGTGG	76.8917	71.7833	59.6167	64.5	110.558	83.3833	104.35	103.917	92.675	86.8083	76.0583	1.37816	0.997649	0.0033238
1303	A_73_P051136	TAP2	NM_174222	ref|Bos taurus transporter 2, ATP-binding cassette, sub-family B (MDR/TAP) (TAP2), mRNA [NM_174222]	CTTGACGAACAGAGCTTTGCCTGGTGCTGAGTACTGTATTGTGGCATCTTGAGTATATTT	4506.97	4310.9	3769.48	2960.81	4183.43	4886.74	4407.18	4577.67	5883.39	6966.9	7154.96	1.38224	0.995634	0.0194667
52589	A_73_101499	RAB35	NM_001098127	ref|Bos taurus RAB35, member RAS oncogene family (RAB35), mRNA [NM_001098127]	TGGACCAGCGTCCTGGTGGACCTGATGTGAACTTCCTGTCAAACAACAACACTTTTAAAT	3035.08	3191.09	2462.7	2475.22	3205.95	2632.47	3453.07	6138.8	5050.51	4850.78	2989.54	1.38525	0.991506	0.0433859
16340	A_73_P050731	A2M	NM_001109795	ref|Bos taurus alpha-2-macroglobulin (A2M), mRNA [NM_001109795]	GATCTCCGTGGAAGAAAGACAATTTTTAACATCTCTGAAGGCTTGTTGAATAAACCTTTT	767.533	884.558	985.475	817.35	1714.1	832.375	1352.03	928.758	1602.22	896.833	1239.4	1.38617	0.994323	0.0397901
32948	A_73_P035616	CYBB	NM_174035	ref|Bos taurus cytochrome b-245, beta polypeptide (CYBB), mRNA [NM_174035]	CCTACTTCTGGGAATGAAAAACAGCTTTATTTGTTATATTCTCTGCAGCCACAGATATTT	2591.88	1990.95	2484.04	1915.56	3328.45	1828.86	2960.81	2945.85	3248.43	3763.12	3116.4	1.38688	0.996121	0.0336659
4754	A_73_106692	SLC46A3	NM_001103303	ref|Bos taurus solute carrier family 46, member 3 (SLC46A3), mRNA [NM_001103303]	TTGAGGACAGGGACAGTTTGATTCCTCATTATATCCTCAATAAAAGTTGAATTCAGTGAC	1125.55	1201.81	975	1307.44	2254.8	1419.2	1461.33	1149.01	1699.5	1768.23	1640.93	1.38761	0.998237	0.0107334
5545	A_73_P062031	PRICKLE4	ENSBTAT00000056961	PREDICTED: Bos indicus prickle planar cell polarity protein 4 (PRICKLE4), transcript variant X4, mRNA	ATCTACTTCTACCACGATGGGCGTCTTTACTGTGGCCGTCATCACGCAGAGCTGTTGCGG	46.85	46.125	45.6583	45.9333	65.7417	71.6583	59.475	60.35	66.7333	68.7083	45.8917	1.39238	0.997324	0.00419894
6327	A_73_P435161	ACVRL1	NM_001083479	ref|Bos taurus activin A receptor type II-like 1 (ACVRL1), mRNA [NM_001083479]	GAAAGGTTTTGTCCTGATGTCCTTAGAAGTTTTTTCAGCTCTAAAGTTCTTTGAAATTCC	729.467	1239.64	1245.85	1214.43	1460.99	1257.93	1394.32	1250.73	2444.04	1962.66	1463.95	1.39384	0.99061	0.0228403
3867	A_73_P287756	ZNF330	NM_001038157	ref|Bos taurus zinc finger protein 330 (ZNF330), mRNA [NM_001038157]	ACTAAAGATCTTAGCATGTCAACACGTTCCCTGAAATTTGGCAGGCAAACTGGAGGTGAA	341.217	310.475	298.683	371.083	649.608	379.675	421.767	443.683	587.458	428.283	461.025	1.395	0.998145	0.00382297
25106	A_73_P096596	PRKCI	NM_001205955	ref|Bos taurus protein kinase C, iota (PRKCI), mRNA [NM_001205955]	TCTGAATTTGAAGGTTTTGAGTACATTAATCCTCTCTTGATGTCTGCAGAAGAATGTGTC	286.05	172.067	110.917	195	286.733	221.45	310.317	271.392	206.45	264.975	225.025	1.39775	0.996158	0.0362535
17172	CUST_1306_PI427023673	UBALD2	ENSBTAG00000013792	UBA-like domain containing 2 [Source:HGNC Symbol;Acc:HGNC:28438]	AGTTTGAGACCGCCCTGAGCACGTTTTTCCAAGAAACCAACATTCCCAACGGTCACCACC	527.808	469.925	507.592	359.583	925.992	423.192	657.717	731.858	646.733	712.083	499.308	1.40095	0.997407	0.0291515
52251	A_73_110216	TLR5	TC453564	PREDICTED: Bos taurus toll like receptor 5 (TLR5), transcript variant X8, misc_RNA	GCCTATCTTGCTGTTTAATTTTAGCTTCCCTGTTATAGACTTGAAAATTGAGTGTATCGA	57.4833	102.825	77.7083	61.6833	100.475	111.108	78.6667	109.192	123.908	80.45	100.475	1.40388	0.996715	0.0227799
32403	A_73_107746	ANK1	ENSBTAT00000004244	ens|ankyrin 1, erythrocytic [Source:RefSeq peptide;Acc:NP_001098432] [ENSBTAT00000004244]	AGCGCCAAGGCAACAGCAACACAAGGGCTCTTTTGTGGCTGGGATGAGATATTTTTTAAA	111.483	85.175	82.9833	116	169.292	99.375	112.792	173.683	118.208	148	147.658	1.40435	0.997647	0.0160363
2707	A_73_P095576	PINK1	NM_001099701	ref|Bos taurus PTEN induced putative kinase 1 (PINK1), nuclear gene encoding mitochondrial protein, mRNA [NM_001099701]	TGTGGAAACAAAAATGAAGATGCTATTTCTGGCCAACCTGGAGTATGAAGCGCTGAGCCA	497.683	426.808	411.525	603.55	750.408	1091.05	666.867	551.267	816.908	530.383	530.95	1.40886	0.997385	0.0223708
20268	A_73_P108106	CRABP1	NM_181028	ref|Bos taurus cellular retinoic acid binding protein 1 (CRABP1), mRNA [NM_181028]	ATCCTGACGTTCGGCGCCGATGACGTGGTCTGCACGAGGATTTATGTTCGGGAATGAAGG	67.1167	63.45	48.7417	55.875	77.0167	90.5083	88.1417	84.65	190	70.725	62.175	1.40971	0.997291	0.025732
44334	A_73_P405386	AES	NM_001128497	ref|Bos taurus amino-terminal enhancer of split (AES), mRNA [NM_001128497]	ATGGCTTGAACATCGAGATGCACAAGCAGGCTGAAATCGTCAAGAGGCTAAATGGGATAT	357.675	363.158	272.467	267.475	365.867	321.45	459.867	734.925	467.917	546.95	342.208	1.41116	0.996757	0.0276944
43675	A_73_102116	CTNND1	NM_001192402	ref|Bos taurus catenin (cadherin-associated protein), delta 1 (CTNND1), mRNA [NM_001192402]	GCCTTTCCTGTTTTTCTTTCTCTCTTGTTAATGCTTTAAAAACAAATGAGTTTTTATACA	530.833	661.95	814.158	770.392	1126.25	890.075	815.275	764.333	1341.29	950.192	1042.7	1.41191	0.997228	0.00915337
3581	A_73_109651	HNF4A	NM_001015557	ref|Bos taurus hepatocyte nuclear factor 4, alpha (HNF4A), mRNA [NM_001015557]	TGTCACTGCCACCCAACGGGGCAAAGAAGCCAAAAAGATTTCTTACTCTTGTGCGTTTTA	82.95	72.1417	73.9583	114.375	113.133	111.342	99.2583	137.433	161.825	106.7	105.508	1.41333	0.997916	0.0108583
20392	A_73_P058831	PDAP1	ENSBTAT00000061310	gb|PREDICTED: Bos taurus PDGFA associated protein 1-like (PDAP1), mRNA [XM_001788801]	AAAGCAAAAGATGATGCGACCTTGTCAGGAAAACGAATGCAGTCTCTCTCCCTGAACAAG	210.058	253.283	204.675	239.408	301.7	292.275	325.833	375.183	366.558	321.75	260.317	1.4147	0.99796	0.00141595
24553	A_73_104371	SDSL	NM_001098995	ref|Bos taurus serine dehydratase-like (SDSL), mRNA [NM_001098995]	GCAGGAAGCCCACCTGAACTTGTCCCTTTGGCTTCCTGCAGCTCTGGCCAATAAACCCTT	443.033	480.542	507.9	568.583	1094.77	694.625	583.708	597.1	1133.84	638.658	700.275	1.42076	0.998083	0.0088644
33329	A_73_105236	APH1A	NM_001034670	ref|Bos taurus anterior pharynx defective 1 homolog A (C. elegans) (APH1A), mRNA [NM_001034670]	GGGTGGTGTATTCCATCCTTTTAATCGAGGTGTTTGTGATTTTGACTAATAAAAAGGACT	3989.57	4526.48	3707.67	3697.9	4666.73	4849.23	4359.62	7707.88	8130.21	6492.3	5190.28	1.42214	0.996984	0.0100176
5179	A_73_115393	TNS1	NM_174766	ref|Bos taurus tensin 1 (TNS1), mRNA [NM_174766]	CAAGCTCTCTAAGCCGGATGGAAAAATCCACCAGGATTCCATCCTTGAGTAGCTTCTTAA	72.975	51.85	69.3	64.5167	112.258	62.9083	132.442	61.6417	82.3917	87.3083	111.125	1.42553	0.996879	0.036869
5037	A_73_P309391	PAPSS2	NM_001076075	ref|Bos taurus 3'-phosphoadenosine 5'-phosphosulfate synthase 2 (PAPSS2), mRNA [NM_001076075]	ATCCTGAATTCTATGAACATAGAAAAGAGGAGCGTTGTTCCCATGTGTGGGGCACAACGT	268.192	336.575	354.617	351.733	620.358	383.9	547.483	357.267	627.3	290.267	458.3	1.42744	0.996081	0.0373801
1234	A_73_P276236	TAF1C	NM_001077888	ref|Bos taurus TATA box binding protein (TBP)-associated factor, RNA polymerase I, C, 110kDa (TAF1C), mRNA [NM_001077888]	TCTAAGACGAAGACAGTGGTCAGTGTGAAGAGGCTACACCAGGACCTCGGTGGACACCAG	50.4333	42.1667	69.9	53.8917	81.2167	79.7167	69.9333	101.917	74.4833	66.725	62.0833	1.43039	0.998395	0.00642075
226	A_73_112941	FOXE1	TC480883	PREDICTED: Bos taurus forkhead box E1 (FOXE1), mRNA	TGGTGGGCAGCTCGGAGCGGGCAGTGGAGGCGCCTACCACGCTCGCCACGCGGCTGCCTA	42.7167	45.675	45.7333	45.85	58.1583	47.15	169.8	63.775	148.542	52.2917	53.075	1.43115	0.993085	0.0482399
38903	A_73_P051201	RUNX1T1	NM_001099385	ref|Bos taurus runt-related transcription factor 1; translocated to, 1 (cyclin D-related) (RUNX1T1), mRNA [NM_001099385]	GAGACACCAGAAATATATAGCTGACCAGAGTCCTGTGTGAAAGTCCTTTAAAAGAAAAAA	530.408	574.825	771.717	434.292	879.433	912.85	855.517	625.183	556.258	1165.88	761.117	1.43497	0.997697	0.0253554
21679	A_73_P366306	IGF2BP3	NM_001192288	ref|Bos taurus insulin-like growth factor 2 mRNA binding protein 3 (IGF2BP3), mRNA [NM_001192288]	CTATGAATCTGCAAGCACATCTAATTCCTGGATTAAATCTGAACGCCTTGGGTCTGTTCC	112.583	108.208	106	156.4	117.675	112.767	210.775	154.767	231.233	269.3	154.233	1.43892	0.996042	0.0450755
27	A_73_P066506	FAM100B	ENSBTAT00000018321	gb|PREDICTED: Bos taurus hypothetical LOC618617 (LOC618617), mRNA [XM_870950]	ACGTTTTTCCAAGAAACCAACATTCCCAACGGTCACCACCACCACCAGATGATGTGTACC	353.15	301.083	353.733	272.058	484.867	282.65	487.283	494.192	500.892	512.533	354.125	1.44314	0.998122	0.0195459
29116	A_73_101953	IL15	NM_174090	ref|Bos taurus interleukin 15 (IL15), mRNA [NM_174090]	CTTACCATGCTAGCAAACAGCAATTTATCTTCTATTGAGAATAAAACAGAATTGGGATGC	174.108	165.617	166.15	220.3	327.075	223.525	240.533	256.683	285.867	256.575	233.667	1.44334	0.998834	0.00141178
30683	A_73_101652	TCN2	NM_174195	ref|Bos taurus transcobalamin II (TCN2), mRNA [NM_174195]	CTGCGTTGTAGCGGCTGGTGAGGGTTTCTGCAGAGCTCTCAGCTCACCTCTAGAAGGATT	1778.67	2192.24	1562.78	2006.39	2750.47	2408.03	2215.84	2366.21	3148.36	3253.17	2899.57	1.44338	0.998443	0.00215261
44772	CUST_147_PI427023673	NMB	ENSBTAG00000001388	Bos taurus neuromedin B (NMB), mRNA. [Source:RefSeq mRNA;Acc:NM_001075270]	TGATGTCCCTGCCGTATTTCTCGCTTCCCTGTTGAAGTTGTGAATAAAACCCTGCTCTTT	900.983	1186.91	733.775	1140.49	1991.31	1473.18	1591.79	1291.23	1045.39	1713.06	857.433	1.4443	0.997432	0.0390464
51637	A_73_101287	SELPLG	NM_001037628	ref|Bos taurus selectin P ligand (SELPLG), mRNA [NM_001037628]	TGGGGGCTGGGTAGGTTCCTTAGGGGACTCTGTGGACCTACAAGCTATTGTCTAGTGCCA	4167.89	7503.94	4997	5455.09	9177.76	5370.71	9122.61	6949.44	7488.07	7134.18	8493.02	1.44838	0.997971	0.0163626
25294	A_73_P109481	MGC157082	NM_001102347	ref|Bos taurus hypothetical protein LOC788038 (MGC157082), mRNA [NM_001102347]	TTCATAAGTGTGCAGCAAGATGAATTTTCACAAACAAAGTACCACAATGTAAGCAGCAAC	4508.47	3660.98	2379.29	2174.28	3114.02	3988.38	4708.9	3674.32	5621	5920.86	3948.66	1.44958	0.99663	0.0382161
33995	A_73_P212547	LOC514257	NM_001075657	Bos taurus uncharacterized LOC514257 (LOC514257), mRNA >gi|74353951|gb|BC102767.1| Bos taurus solute carrier family 23 (nucleobase transporters), member 2, mRNA (cDNA clone MGC:127244 IMAGE:7946212), complete cds	CTTCAACTTATTCAATGAGGCCCACCCACACTATGGAGGGTAATCTGCTTTACTCAAAGT	6495.42	13195.3	13206.8	13904.1	18210.6	13175.6	15294.5	14186	34346.6	15294.5	18003	1.4566	0.991529	0.0293607
155	CUST_347_PI427023673	UNC84B	ENSBTAG00000003693	Bos taurus Sad1 and UNC84 domain containing 2 (SUN2), mRNA. [Source:RefSeq mRNA;Acc:NM_001102319]	TTGAGATCAGAGCATCAACAGGACTCAGAAGACCTTTTCAAGAAGATTGTCCAGGCCTCA	96.6833	78.675	72.2	75.6917	118.125	85.35	230.95	200.483	81.3	93.1167	129.108	1.46264	0.996702	0.0351214
20502	A_73_P048441	WDFY1	NM_001046542	ref|Bos taurus WD repeat and FYVE domain containing 1 (WDFY1), mRNA [NM_001046542]	TGGATGGACAGCCAGCCACTAAAATCAAATCAGCATTTTTATAAAGAACAAAACGTGAAC	825.758	887.4	773.175	971.367	1633.03	1215.35	1490.59	914.358	834.2	1460.5	1201.05	1.46354	0.998635	0.0155407
36633	A_73_106167	ARPC3	NM_001034271	ref|Bos taurus actin related protein 2/3 complex, subunit 3, 21kDa (ARPC3), mRNA [NM_001034271]	GTGGGGAAGAATGAGTTGTTGCCTGGTGATTTGAAATGTCTGCAGTATTAAGCTGGTGCT	1437.95	1378.91	1779.38	1333.39	1681.71	1837.36	1880.91	5028.24	2600.38	3109.02	1482.87	1.4696	0.996836	0.0353208
29094	A_73_120027	PVRL2	TC446076	PREDICTED: Bos taurus poliovirus receptor-related 2 (herpesvirus entry mediator B) (PVRL2), transcript variant X2, mRNA	ACAGAGACTCTTGGTTTGGGCTCCAGCCTGCCGTGGCCCCATGACACTCAGGAGTTAATA	922.4	1102.06	711.967	779.617	1374.14	969.675	1232.49	933.608	2205.22	1986.68	985.183	1.47444	0.997925	0.0282014
18447	A_73_116075	LOC100298868	NM_001075657	PREDICTED: Bos taurus solute carrier family 23 member 1 (LOC100298868), transcript variant X2, mRNA	CCACCCACACTATGGAGGGTAATCTGCTTTACTCAAAGTCTGCTGATTTAAAGGGTAATC	6138.8	13111.8	13024.8	14337.7	16963.3	13464.2	15809.5	15048.5	35282.6	15187.9	17337.8	1.47477	0.991075	0.0287979
5951	A_73_P150416	FGF9	XM_864246	gb|PREDICTED: Bos taurus fibroblast growth factor 9-like, transcript variant 1 (LOC613731), mRNA [XM_864246]	ACAAGACTTTCTCGGTTCCTTGTCACGGGTGTCATCCCAGTGAATTTAAAGCAAAGACCT	113	200.775	175.975	165.175	290.542	246.108	335.575	150.517	246.35	217.958	217.5	1.47559	0.998376	0.0156292
31911	A_73_P041546	SOX5	NM_001083471	ref|Bos taurus SRY (sex determining region Y)-box 5 (SOX5), mRNA [NM_001083471]	ACACAGTGCCAACAAGTGGCTTGTGAATGTGTTTTGTTGTTTTGTGCTACAATTTTTAAA	273.317	306.625	217.108	282.883	487.342	341.075	471.042	365.642	316.233	787.267	317.933	1.47782	0.998109	0.0128847
28040	CUST_142_PI427023673	ADAMDEC1	ENSBTAG00000001125	Bos taurus ADAM-like, decysin 1 (ADAMDEC1), mRNA. [Source:RefSeq mRNA;Acc:NM_001206371]	TTTTGGAAGTAGGTGAAGACTGTGATTGTGGCTCTCCTGAGGAATGTACCAATCCTTGCT	134.35	90.9083	93.4167	78.5	148.742	132.075	117.408	201.542	197.6	85.7667	140.225	1.48067	0.99795	0.0304277
10693	A_73_P134786	KIF1C	NM_001205802	ref|Bos taurus kinesin family member 1C (KIF1C), mRNA [NM_001205802]	AGTCAGTGTTTGACTTTCTTTTCAAGTTGGGGCAGAAGGAGAGAACCTAGAGGGAAGTGA	480.267	359.492	298.825	341.308	551.542	353.25	526.4	573.908	715.3	586.558	455.408	1.48684	0.998469	0.0109591
18709	A_73_P112436	UBE2E1	NM_001206216	ref|Bos taurus ubiquitin-conjugating enzyme E2E 1 (UBE2E1), mRNA [NM_001206216]	TCACAGGTCTTCACATTACTTGTCTGTCACAGAGAGAGCTGCTTATGGTTTTGAAGGGGT	73.7333	92.225	66.2333	108.042	82.0083	88.725	97.3333	231.075	165.508	171.633	110.492	1.49733	0.997714	0.0442715
16314	A_73_105462	NELL2	NM_001102084	ref|Bos taurus NEL-like 2 (chicken) (NELL2), mRNA [NM_001102084]	TTGCTCAGTGGATCCACAGTGCCTTCAGGAACTGTGAAGTTAACTGTCTCACTGGAAATT	183.392	176.692	371.35	229.358	416.583	277.258	362.183	279.733	350.317	252.375	367.817	1.49864	0.998247	0.0271013
290	A_73_P079641	OR4F15	ENSBTAT00000037130	tc|GB|XM_001253164.2|XP_001253165.2 similar to Olfactory receptor 4F15 (Olfactory receptor OR15-14) [NP13357956]	ATGAATGTGGCAATGAGGAGACTGTGCAGTCGTTTTGTGCATTATAAAAATATTTCCTGA	49.9917	39.125	48.3333	47.5833	51.1167	59.8833	154.392	127.967	45.7333	49.8	84.125	1.50051	0.994616	0.0478218
19307	A_73_104593	HS3ST1	NM_001076122	ref|Bos taurus heparan sulfate (glucosamine) 3-O-sulfotransferase 1 (HS3ST1), mRNA [NM_001076122]	GGCATTTTGTATTGTTTTTCATGGTTGTTAACATGTGTAATATGTCTCTATATGAAGGAA	485.217	348.008	439.558	358.25	358.967	532.808	725.067	983.717	474.383	590.658	711.5	1.50284	0.998813	0.0258615
319	CUST_1185_PI427023673	CBLN1	ENSBTAG00000015194	Bos taurus cerebellin 1 precursor (CBLN1), mRNA. [Source:RefSeq mRNA;Acc:NM_001195052]	CTGAAGGTACTTTGTATGTATCCTCGGCTGCTTGTTAGCAGAGAAAGGACTCACCTTAGT	51.0083	50.775	50.9417	49.25	58.9	152.525	53.5	94.425	61.375	52.6417	185.358	1.50629	0.988788	0.0461796
13378	A_73_P415850	ABCC4	ENSBTAT00000013298	gb|PREDICTED: Bos taurus ATP-binding cassette protein C4-like (ABCC4), mRNA [XM_593336]	TTTTGGGATAAGGCATCAGACACTCCCAACCTTACAAAGCCTTTCCTTTACTGTCAGACC	417.258	397.367	305.15	190.35	605.575	445.783	689.875	316.908	507.1	440.717	495.9	1.50958	0.998564	0.0158073
10338	A_73_101646	DLC1	NM_001102493	ref|Bos taurus deleted in liver cancer 1 (DLC1), mRNA [NM_001102493]	AAAGCTGCTTCTTGTTTGTGTAAGGTCTGTATTATGGACCTTGACTGGAATATATGACTG	265.492	231.425	223.967	303.558	513.583	237.575	309.15	270.408	636.258	322.608	584.183	1.51542	0.996297	0.0399943
44325	A_73_114136	ATP1A1	NM_001076798	ref|Bos taurus ATPase, Na+/K+ transporting, alpha 1 polypeptide (ATP1A1), mRNA [NM_001076798]	ATGGAAAACTCGGAAAGACTGAAAGAATACATTTTATATTCGGATTTTTACAAATAAAGA	974.358	874.425	1019.67	837.975	1048.38	969.35	1118.64	1702.81	2443.53	2029.83	1291.51	1.51564	0.997432	0.0175579
36381	A_73_119131	TC468825	TC468825	Ovis canadensis canadensis isolate 43U chromosome 22 sequence	ACAGGTTGCTAGGAAAATAACTTGCTGTAGTACTCATGGGGGTAGAATTTTCAGATGGGA	306.533	386.225	391.692	337.408	496.658	464.167	681.6	275.058	783.142	615.2	492.425	1.52633	0.998825	0.0291499
15712	A_73_P339786	CDC123	NM_001080274	ref|Bos taurus cell division cycle 123 homolog (S. cerevisiae) (CDC123), mRNA [NM_001080274]	CTTGGGATGAACTGTTATCTGGAACAAACCTAAAGGGTGACTTCAGTGAAGAAGCTCTGG	1184.53	548.633	655.208	1208.13	1264.2	725.917	1295.93	1293.84	1519.83	1442.19	1559.8	1.53377	0.996624	0.035108
9614	A_73_P290101	ELMO1	NM_001113227	ref|Bos taurus engulfment and cell motility 1 (ELMO1), transcript variant 1, mRNA [NM_001113227]	AAAGTGGCACCGAACGATACCAGAAATTGCAGAAGATCATGAAGCCTTGCTTTGGAGACA	607.183	770.833	540.75	365.625	1100.39	857.1	1287.43	588.125	619.567	1095.53	603.292	1.53461	0.997921	0.0327466
26091	A_73_117858	CO886648	CO886648	gb|BovGen_14973 normal cattle brain Bos taurus cDNA clone RZPDp1056A208Q 5', mRNA sequence [CO886648]	ACCCTCTACCCCTTCCCCTCTGAGCTCTGTGCAGTTGCAGCAGAAGGGGAGAGAGCCACA	1282.04	1157.33	1177.28	1025.92	2127.76	1087.18	1555.79	1072.73	1949.65	2109.24	2052.55	1.53796	0.998206	0.0288104
18865	A_73_P036793	BAX	NM_173894	ref|Bos taurus BCL2-associated X protein (BAX), mRNA [NM_173894]	ACAGTGACCATCTTTGTGGCTGGAGTGCTCACCGCCTCGCTCACCATCTGGAAGAAGATG	419.458	426.725	394.058	423.033	584.35	338.267	643.233	737.3	742.192	878.217	444.892	1.54797	0.998087	0.0311226
2446	A_73_P266356	SCN1A	NM_001193218	ref|Bos taurus sodium channel, voltage-gated, type I, alpha subunit (SCN1A), mRNA [NM_001193218]	CGTCTGAAGCCTCCAAGTTGAGTTCCAAGAGTGCAAAGGAAAGAAGAAATCGGAGAAAAA	39.8083	52.95	64.9833	46.1	56.5917	94.2417	91.075	78.35	77.2833	65.5417	81.7	1.55208	0.999208	0.00232202
20652	A_73_101110	EXTL1	NM_001100337	ref|Bos taurus exostoses (multiple)-like 1 (EXTL1), mRNA [NM_001100337]	GGGCTCACCCACCTGGAATTGGAATTATCACTTCCGAAATAAAAGCGCGTGTCCTTGCCG	217.608	122.708	271.75	110.492	382.825	245.258	327.267	159.508	215.942	296.233	227.125	1.5584	0.996994	0.0432932
47634	A_73_P043646	ELN	NM_175772	ref|Bos taurus elastin (ELN), mRNA [NM_175772]	CCGCCCATCTCTATGTGTCTCGCTGTGATAGATCAATAAATATTTTATATTTTCTCCTGG	276.325	234.267	341.975	305.383	507.65	374.683	279.317	337.583	778.717	566.55	459.917	1.55853	0.998522	0.0162724
39797	A_73_114742	ITM2C	NM_001081538	ref|Bos taurus integral membrane protein 2C (ITM2C), mRNA [NM_001081538]	GCTTGTACTTTGGACGCCTTCCCCGTAGATGTGATGTTTCTCTCCCAATTTCTCTCCAGC	400.825	254.825	271.875	286.3	395.55	356.075	341.292	1033.89	553.083	751.742	361.233	1.55964	0.998608	0.0236628
38938	A_73_P079936	OAZ2	NM_001172576	ref|Bos taurus ornithine decarboxylase antizyme 2 (OAZ2), mRNA [NM_001172576]	CTTTTCTGTTTTCACTGAACAGCTCATTCTAAGGAGGAAGGAAGGGGGAGAGATCTAGAT	1434.52	958.725	1196.57	1071.44	1440.19	908.933	1688.71	3056.94	2410.98	2098.18	1500.31	1.56341	0.998528	0.0379457
33769	A_73_P511008	LOC506634	FE020880	PREDICTED: Bos taurus phospholipase A2 inhibitor and Ly6/PLAUR domain-containing protein-like (LOC506634), transcript variant X2, misc_RNA	TTGGCGAGGAAACCCACTGTGTCGCTGTGTCTGGCCTCATGTGGCCTGGTGACAAATTTG	231.683	257	169.217	213.433	335.733	359.45	644.925	358.592	176.65	311.925	333.158	1.56418	0.999108	0.0227892
4765	A_73_105502	SENP3	NM_001191374	ref|Bos taurus SUMO1/sentrin/SMT3 specific peptidase 3 (SENP3), mRNA [NM_001191374]	GGGCAGAAAAATCTAGGGGTGGTGGGCGGGCAATGGGATTACTGCCTGCCAAATCGTCAA	970.742	789.35	1230.68	751.158	1207.33	1028.13	1256.09	2033.72	1859.57	1625.12	1384.87	1.58357	0.999177	0.00505155
15394	CUST_326_PI427023673	DHX35	ENSBTAG00000004039	DEAH (Asp-Glu-Ala-His) box polypeptide 35 [Source:HGNC Symbol;Acc:HGNC:15861]	AGAAGCCGCCCCGCTGGGTTATCTACAATGAAGTTATCCAAACCTCCAAGTATTACATGA	821.467	756.592	524.767	553.342	1960.17	537.158	1265.39	921.108	794.917	1203.68	1042.08	1.61057	0.999339	0.0320512
7712	A_73_P035316	KPNA6	NM_001075954	ref|Bos taurus karyopherin alpha 6 (importin alpha 7) (KPNA6), mRNA [NM_001075954]	CTCTGCCCTGATCTGTGTAACTCTTATCTTGGGTACTTGAGCAGATGGAATATTCCAGAG	118.258	136.425	103.458	172.917	197.417	91.95	211.675	402.392	181.008	246.15	201.725	1.61138	0.999205	0.0485607
38800	A_73_P112796	RFT1	NM_001192031	ref|Bos taurus RFT1 homolog (S. cerevisiae) (RFT1), mRNA [NM_001192031]	CAGATAGCAAGGGGTTCCCTTTTTAAGGGAAGACCAAAAAATTCTTTTAAAATCGATACA	86.0333	141.042	105.85	119.325	206.067	108.15	309.025	168.45	141.933	173.908	209.65	1.61914	0.999195	0.0110296
11023	A_73_P084297	ELAVL3	ENSBTAT00000019169	PREDICTED: Bos taurus ELAV like neuron-specific RNA binding protein 3 (ELAVL3), transcript variant X3, mRNA	AAGACAAACCTCATTGTCAACTACTTGCCCCAGAATATGACCCAGGATGAGTTCAAGAGC	117.067	125.242	109.358	112.408	364.258	122.025	437.85	223.758	127.808	120.35	185.717	1.61976	0.996862	0.0345363
34444	A_73_P078986	ANP32A	NM_001195019	ref|Bos taurus acidic (leucine-rich) nuclear phosphoprotein 32 family, member A (ANP32A), mRNA [NM_001195019]	GGGAGAAGACGATGACTAAGTGGAATAACCTATTTTGAAAAATTCCTATTGTGATTTGAC	462.15	486.15	648.942	360.75	669.325	606.225	608.85	1666.6	980.35	996.817	572.05	1.62507	0.99896	0.0147239
42272	A_73_P091056	CHST11	NM_001192668	ref|Bos taurus carbohydrate (chondroitin 4) sulfotransferase 11 (CHST11), mRNA [NM_001192668]	GTCTACAAACTCGATTTTTTAATGTTCAATTACTCAGTGCCAAGCTACCTGAAATTGGAA	102.258	87.5417	64.95	76.2583	173.542	77.0833	96.85	154.65	190.392	142.375	118.975	1.66044	0.999331	0.0108156
9748	A_73_P352936	LOC616860	ENSBTAT00000031940	PREDICTED: Bos taurus phospholipase A2 inhibitor and Ly6/PLAUR domain-containing protein (LOC616860), transcript variant X2, mRNA	TACGGAAACATGCACTGCGACTGCGGAAGCACTGTGTGTTGGCGAGGAAACCCACTGTGT	56.2917	87.075	86.125	57.15	65.5583	134.3	235.808	129.733	85.4667	117.875	111.35	1.67715	0.999417	0.0183031
6788	A_73_P035061	GNLY	NM_001075143	ref|Bos taurus granulysin (GNLY), mRNA [NM_001075143]	TGGACATCAAGATGTGCAAAAGCAAGCCAGTAGGTTTCATTTGATTCCCTGGGTCCTCTT	3573.53	7023.46	2498.95	8526.7	6902.14	8714.99	10987.1	5009.59	9854.25	9496.21	6093.27	1.69256	0.998454	0.0389705
28175	A_73_P081806	SNX9	NM_001199026	ref|Bos taurus sorting nexin 9 (SNX9), mRNA [NM_001199026]	TTTGCAAGCCGAGATGAATCACTTCCACAGTAACCGGATCTACGACTACAACAGTGTCAT	454.567	528.808	1124.96	366.767	1448.63	563.15	806.025	975.108	856.258	676.533	1097.62	1.6955	0.9991	0.044745
48339	A_73_P040791	LOC617079	NM_001098469	Bos taurus ATP-binding cassette transporter C4-like (LOC617079), mRNA	GTGATGACCTTGAGTTATAAATCAGGGTGATGCTTTTCAATCCATTTTCTTTTCTTCTTC	815.275	2198.07	1796.81	1263.65	1626.65	2762.25	1328.16	1637.69	3318.96	3519.45	3664.23	1.70139	0.999305	0.0422058
12381	A_73_P110466	TCF20	NM_001192574	ref|Bos taurus transcription factor 20 (AR1) (TCF20), mRNA [NM_001192574]	AGGAAAGAAAGACCCAAGACGTTGGAATGGCTGTTTCCATGGACACAATCTCCATAGTGA	137.15	106	195.617	129.008	153.225	145.808	164.183	457.75	425.5	303	212.75	1.70407	0.998794	0.0280761
5529	A_73_P060031	IFIT2	ENSBTAT00000049389	ens|Interferon-induced protein with tetratricopeptide repeats 2 Fragment [Source:UniProtKB/TrEMBL;Acc:Q1JPG4] [ENSBTAT00000049389]	GGAAGTGTGAAGACAAGGCCATCCACCATTTCATACAGGGTGTGAAAATAAACCAGGGAT	4556.98	3004.91	2750.47	2754.71	7002.79	4240.19	6515.76	3821.72	4192.06	14281.2	4971.66	1.71646	0.999533	0.014498
39973	A_73_P056411	LOC100851552	ENSBTAT00000053916	PREDICTED: Bos taurus uncharacterized LOC100851552 (LOC100851552), ncRNA	CCTTGGGTGTTTCCAGGAACTGTGAAGAGTAACATTTTATTTGGGAAGAAATATGAAGAA	580.15	1174.12	1220.02	595.425	1166.19	2213.68	2312.74	670.517	1628.04	1143.59	1441.43	1.72376	0.998807	0.0382947
20252	A_73_111362	RAB5C	NM_001034743	ref|Bos taurus RAB5C, member RAS oncogene family (RAB5C), mRNA [NM_001034743]	ATTGTATGTTTTCTTCAACATGTAACCAATCAGTATCTTGTCAATATAGTCAGCCGATCG	2506.24	1995.68	2213.22	2002.22	3115.64	2255.54	2599.22	5177.15	5332.23	4727.34	3495.51	1.72512	0.999075	0.00605993
36660	A_73_109522	C11H2orf55	XM_603521	gb|PREDICTED: Bos taurus hypothetical LOC525174 (LOC525174), mRNA [XM_603521]	ACTTTTCCACTCGTCATCCATGTCCTTCACCATTGAACAATGCATTGCCTGTTGAATAAA	287.267	259.733	508	456.358	932.05	574.142	514.633	546.825	858.692	430.225	677.967	1.74727	0.999388	0.00517339
21471	A_73_P109016	SERPINE1	NM_174137	ref|Bos taurus serpin peptidase inhibitor, clade E (nexin, plasminogen activator inhibitor type 1), member 1 (SERPINE1), mRNA [NM_174137]	TGTGGGGTCCATGGCTCTTGAAATTGCTTTTTCACTTTTGATATAGAAGCAAGTAAAAAA	535.925	404.825	798.6	808.942	1209.17	901.108	830.333	899.658	1716.94	1038.42	1153.56	1.76607	0.999345	0.00283338
20255	A_73_P046786	ELANE	NM_001105653	ref|Bos taurus elastase, neutrophil expressed (ELANE), mRNA [NM_001105653]	TCCCATGAAGCATCACTCAGCATCTGACACAATAAAAACCTCTCTCTGTTTTGTAAAAAA	285.9	245.067	367.95	270.908	1067.48	472.525	408.667	597.775	579.392	235.317	535.833	1.81796	0.999615	0.0157087
1680	A_73_P070591	GRIA2	NM_001076321	ref|Bos taurus glutamate receptor, ionotropic, AMPA 2 (GRIA2), transcript variant 1, mRNA [NM_001076321]	AATTTCCAAAAGCAGTGCATGCTGTCCCTTACGTGAGTCCTGGCATGAGAATGAATGTCA	56.0417	47.4917	54.3667	59.775	154.325	57.9167	74.5333	65.0417	370.492	62.8167	160.133	1.82116	0.998076	0.0385147
43669	A_73_118777	TTYH2	NM_001105626	ref|Bos taurus tweety homolog 2 (Drosophila) (TTYH2), mRNA [NM_001105626]	TCTGCTTAATACAGGTGCGCCCTCACCTGGGGAAGAAATAAACCACTGGTACTAAAGTGC	254.392	300.042	787.467	687.517	1371.42	734.167	987.65	654.808	816.358	647.008	545.2	1.8273	0.997314	0.0248654
20180	A_73_104150	IDO2	XR_084098	gb|PREDICTED: Bos taurus indoleamine-pyrrole 2,3 dioxygenase-like 1-like (IDO2), miscRNA [XR_084098]	CCCCGGGAGCAAGTGTACCCTTACTCTGTGTGTCAAACTATAGAAACCCAATCTACATTT	148.042	95.75	251.558	87.85	262.575	236.408	197.483	255.275	247.067	307.367	135.158	1.8837	0.999411	0.013645
6681	A_73_P327746	ELMO2	NM_001083391	ref|Bos taurus engulfment and cell motility 2 (ELMO2), mRNA [NM_001083391]	ATGGACCATGGCATTGTCTCCTGAGACATGGTTTCAATCACCTTTATTAAGCAGATCGCG	249.758	348.475	184.533	196.633	534.375	424	440.717	399.867	450.55	315.883	432.808	1.88504	0.99964	0.000360287
11538	A_73_P050901	PISD	NM_001024475	ref|Bos taurus phosphatidylserine decarboxylase (PISD), mRNA [NM_001024475]	AGTGCCTAGAAAACCTGTCCCCAAGTAACAGATACTAACAAACAGGTACGAAGTCCTGAG	118.267	156.625	191.008	140.683	172.983	138.033	165.842	607.067	517.7	485.667	188.317	1.89397	0.996913	0.0490489
26251	A_73_102340	LRRC3B	NM_001099395	ref|Bos taurus leucine rich repeat containing 3B (LRRC3B), mRNA [NM_001099395]	GCGGTATATTCCCGAGTCGGCTACTTCTCTGAACCTCAGTTAGATCCATCTCACTATTTA	52.4417	63.5083	75.7833	49.3667	112.475	106.075	128.767	80.1167	112.867	110.425	130.442	1.90401	0.999667	5.34693e-05
25299	A_73_P441326	IFRD2	NM_001077012	ref|Bos taurus interferon-related developmental regulator 2 (IFRD2), mRNA [NM_001077012]	GCGCTGGGTTCTGGGATGCACCACCACCTTCAGAACAACGAGCTGCTCCGGGACATCTTC	275.158	737.658	227.55	180.725	341.617	1216.24	401.217	585.15	532.075	641.567	387.642	1.93148	0.999549	0.0468224
1173	A_73_P049611	MYADM	NM_001075252	ref|Bos taurus myeloid-associated differentiation marker (MYADM), mRNA [NM_001075252]	TAGTTAGGAATCGAGCCCCCTTTCTCCCAGTGGGGTTGGGGGTGTGTGTACAGTGTTCCT	8056.11	4961.48	5483.99	5665.28	18830.9	4312.11	9483.95	16169.1	16262.9	9445.8	7950.73	1.93944	0.999644	0.0261965
29114	A_73_P056656	LOC100299180	ENSBTAT00000046070	PREDICTED: Bos taurus multidrug resistance-associated protein 4 (LOC100299180), transcript variant X10, mRNA	TTGCTGCAAAATAGAAACAGCCTATTTTACAAGATGGTGCAACAACTGGGCGAGGTGGAG	300.417	897.433	592.2	384.5	471.042	1134.44	1621.74	524.058	1503.86	889.1	962.65	1.96494	0.999544	0.0282276
48223	A_73_115426	AIF1	NM_173985	ref|Bos taurus allograft inflammatory factor 1 (AIF1), mRNA [NM_173985]	AGAAGACAAAATTGTGAACCAGAGCCAGACTAACTTAAATAAATTATCCTCCTTCAGATG	1920.22	2001.09	2614.87	2227.92	4671.18	4585.8	4343.63	2601.43	3629.16	4232.27	6433.31	1.9966	0.999711	0.000264415
39781	A_73_P253201	KIAA2013	NM_001045942	ref|Bos taurus KIAA2013 (KIAA2013), mRNA [NM_001045942]	TTGGGGGACACCAGTGACTCAGAAGTGCGTGTAGATGTTCAGGAGTTTGCATCGGGGAGG	1342.08	368.775	958.342	559.692	1506.17	548.658	1298.74	3250.16	3052.96	1910.13	1370.13	2.39809	0.999613	0.020797
5926	CUST_2750_PI427023673	PINLYP	ENSBTAG00000001260	phospholipase A2 inhibitor and LY6/PLAUR domain containing [Source:HGNC Symbol;Acc:HGNC:44206]	CAGCTACGGTTCTAGAAATTCCTACGGTTCCCACGTGTCTATAAACTAAACAAGTTAACA	107.775	122.792	118	115.508	141.025	337.2	585.35	360.692	118.55	254.767	260.692	2.40265	0.999712	0.00471126
6940	A_73_P370826	TMC8	ENSBTAT00000025384	gb|PREDICTED: Bos taurus transmembrane channel-like 8 (TMC8), mRNA [XM_591560]	GCACTGGAATCCAGTCCTATTTCACCTTCCTTCGCTTCCTGCTGCTACTTAACCTGCTGA	165.225	155.375	103.633	138.667	265.892	119.767	180.875	1027.59	691.342	519.7	184.05	2.42951	0.999373	0.0266769
17745	A_73_P404966	PTGR1	NM_001035281	ref|Bos taurus prostaglandin reductase 1 (PTGR1), mRNA [NM_001035281]	GTGAAGTCTTTGGAAGAAGCTCTGAAAGTAGCTGCTCCCGAGGGTTATGATTGTTATTTT	181.233	185.333	181.725	498.058	1074.33	814.25	783.267	1058.47	940.883	1123.89	845.158	4.78952	0.999816	1.48974e-06
318	A_73_P464372	ZNRD1	TC485386	PREDICTED: Bos taurus zinc ribbon domain containing 1 (ZNRD1), transcript variant X4, mRNA	GGATACTGAGCTTCAACAGAAAACTCTGGATCAGATTAATTTGATATGTAAGTTTGGACA	740.925	881.517	62.025	55.4167	516.308	774.675	667.842	181.417	1741.97	1787.32	1729.86	5.23268	0.999589	0.0361705

## Sheet: Feuil2
GeneName		GeneName
A_73_106830		A_73_106830
A_73_P141321		A_73_P141321
A_73_P166322		A_73_P166322
A_73_P487048		A_73_P488043
A_73_P488043		A_73_P495088
A_73_P495088		A2M
A2M		ABCA5
ABCA5		ABCA7
ABCA7		ABCB8
ABCB8		ABCC10
ABCC10		ABCC4
ABCC4		ABTB1
ABTB1		ACOX2
ACACB		ACSM5
ACOX2		ACSS3
ACSM5		ACVRL1
ACSS3		ADAM32
ACVRL1		ADAMDEC1
ADAM32		ADAMTS6
ADAMDEC1		ADCY3
ADAMTS6		AES
ADCY3		AF451185
AES		AGK
AF451185		AGR2
AFF1		AGXT
AGK		AIF1
AGR2		AK4
AGXT		ALDH1A3
AIF1		ALDOC
AK4		ALLC
ALDH1A3		ALPL
ALDOC		ALS2
ALLC		AM006021
ALOX12E		AM023295
ALPL		AM035145
ALS2		AM774325
AM006021		AMPH
AM023295		ANK1
AM035145		ANKS1A
AM774325		ANP32A
AMOTL2		ANPEP
AMPH		ANXA3
ANK1		APH1A
ANK3		APOBEC2
ANKS1A		ARID3A
ANP32A		ARL8B
ANPEP		ARPC3
ANXA3		ARRDC4
APH1A		ARRDC5
APOBEC2		ASMT
ARHGAP4		ASPG
ARHGEF37		ATG7
ARID3A		ATP1A1
ARL8B		ATP5SL
ARPC3		AU275721
ARRDC4		AVEN
ARRDC5		AW465069
ASMT		B3GALT1
ASPG		BASP1
ATG7		BAX
ATP1A1		BC118159
ATP5SL		BC149516
AU275721		BCAS4
AVEN		BCL2L11
AW465069		BHLHE41
B3GALT1		BIRC3
B7H6		BM362882
BASP1		BMP5
BAX		BMP6
BC118159		BMPR1A
BC149516		BMPR1B
BCAS4		BNIP3
BCL2L11		BP101133
BEND4		BPIFA2B
BEX2		BSP1
BEX2		BSPRY
BHLHE41		BTN3A2
BIRC3		BTNL9
BM362882		C10H15orf41
BMP5		C11H2orf49
BMP6		C11H2orf50
BMPR1A		C11H2orf55
BMPR1B		C16H1orf115
BNIP3		C1H21orf56
BP101133		C1RL
BPIFA2B		C20H5orf28
BSP1		C4BPB
BSPRY		C5AR1
BTN3A2		C6orf25
BTNL9		C8H8orf80
C10H15orf41		C8H9orf11
C11H2orf49		CA3
C11H2orf50		CACHD1
C11H2orf55		CALML4
C16H1orf115		CAPRIN2
C1H21orf56		CAV1
C1H3orf52		CB170307
C1RL		CB421012
C20H5orf28		CB449143
C4BPB		CBLB
C5AR1		CBLN1
C6orf25		CBY1
C8H8orf80		CCBE1
C8H9orf11		CCDC134
CA3		CCL27
CACHD1		CCR8
CALML4		CD14
CAPRIN2		CD1B
CATSPER3		CD2
CAV1		CD200
CB170307		CD3G
CB421012		CD5L
CB449143		CD7
CBLB		CD8B
CBLN1		CDC123
CBY1		CDC37L1
CCBE1		CDC42BPA
CCDC134		CDH2
CCDC18		CDK8
CCL21		CDT1
CCL27		CENPK
CCR8		CFH
CD14		CGN1
CD1B		CHGA
CD2		CHIC1
CD200		CHPT1
CD3G		CHRDL1
CD5L		CHST1
CD7		CHST11
CD8B		CHTF8
CDC123		CIART
CDC37L1		CIB2
CDC42BPA		CIST1
CDC42BPG		CKAP4
CDH2		CLCA3P
CDK8		CLEC14A
CDT1		CLEC2D
CENPK		CLIP1
CFH		CLK4
CGN1		CLUL1
CHGA		CN437305
CHIC1		CNKSR2
CHPT1		CNOT4
CHRDL1		CO881657
CHRND		CO886648
CHST1		COL18A1
CHST11		COL21A1
CHTF8		COL9A2
CIART		COX19
CIB2		COX6B1
CIST1		CPA3
CKAP4		CPNE5
CLCA3P		CRABP1
CLEC14A		CRABP2
CLEC2D		CREB3L1
CLIP1		CREB3L2
CLK4		CRLS1
CLUL1		CRYBA1
CN437305		CRYBA4
CNKSR2		CTNND1
CNOT4		CTSH
CO881657		CTTNBP2NL
CO886648		CUL7
COL18A1		CX949317
COL21A1		CX949862
COL9A2		CX953830
COX19		CXCR2
COX6B1		CYBB
CPA3		CYCS
CPNE5		CYP27C1
CPSF2		CYP2U1
CRABP1		CYP7B1
CRABP2		DAGLB
CREB3L1		DCK
CREB3L2		DDX17
CRLS1		DFNB59
CRYBA1		DHCR24
CRYBA4		DHX35
CTDSP1		DLC1
CTF1		DLL1
CTNND1		DLX3
CTNS		DN517217
CTSH		DN518744
CTTNBP2NL		DN523832
CUL7		DN545966
CUX1		DNAI2
CX949317		DNAJB1
CX949862		DNAJC1
CX953830		DNAJC6
CXCR2		DNAJC7
CYBB		DNM3
CYCS		DPP6
CYM		DPY19L2
CYP19A1		DPYSL4
CYP27C1		DRC7
CYP2U1		DSG1
CYP7B1		DT836578
DAGLB		DT843126
DCAKD		DTWD1
DCC		DUSP16
DCK		DUSP6
DDX17		DYRK2
DFNB59		DYX1C1
DHCR24		DZIP1
DHX35		EDARADD
DLC1		EDIL3
DLL1		EE242708
DLX3		EE347858
DN282918		EEF1A2
DN517217		EEF1AKMT1
DN518744		EFEMP1
DN523832		EFHD2
DN545966		EFNA5
DNAI2		EFNB1
DNAJB1		EFTUD2
DNAJC1		EGFL8
DNAJC6		EHD4
DNAJC7		EHF
DNASE1		EID3
DNASE1L2		EIF5A2
DNM3		ELANE
DPP6		ELAVL3
DPY19L2		ELMO1
DPYSL4		ELMO2
DRC7		ELMSAN1
DSG1		ELN
DT836578		ELOVL4
DT843126		ELTD1
DT845101		EMILIN2
DTWD1		EMILIN3
DUSP16		EMP1
DUSP6		ENAH
DV831161		ENO3
DYRK2		EPB41L4B
DYX1C1		EPN1
DZIP1		ERAP1
ECI2		ESR1
EDARADD		ESRP1
EDIL3		ETNK2
EE242708		EXTL1
EE347858		F3
EEF1A2		FAM100B
EEF1AKMT1		FAM124A
EFCAB1		FAM124B
EFEMP1		FAM129B
EFHD2		FAM149A
EFNA5		FAM53B
EFNB1		FAM57B
EFTUD2		FAM71B
EGFL8		FAR1
EHD4		FBXO46
EHF		FCAMR
EID3		FERMT2
EIF5A2		FGF9
ELANE		FGFR2
ELAVL3		FNDC3B
ELMO1		FNDC5
ELMO2		FOSL2
ELMOD3		FOXE1
ELMSAN1		FRS3
ELN		G0S2
ELOVL4		G6PC
ELTD1		GABBR1
EMILIN2		GABRB1
EMILIN3		GAD1
EMP1		GAL
ENAH		GALM
ENO3		GGCX
EPB41L4B		GHR
EPN1		GIMAP1
ERAP1		GLIS3
ESR1		GLUL
ESRP1		GML
ETNK2		GNLY
EVX2		GPANK1
EXTL1		GPR116
F11		GPR153
F3		GRB10
FAM100B		GREB1
FAM108A		GREM1
FAM124A		GRIA2
FAM124B		GRIA3
FAM129B		GRK5
FAM134C		GRN
FAM149A		GSG1L2
FAM162A		GZF1
FAM25A		HAGHL
FAM53B		HAUS8
FAM57B		HERC4
FAM71B		HHIPL1
FAR1		HIST1H2BM
FBXO46		HMCN2
FCAMR		HNF4A
FERMT2		HNRNPUL2
FEZF2		HOOK1
FGF9		HOXC11
FGFR2		HRC
FN1		HS3ST1
FNDC3B		HSD17B12
FNDC5		HSD17B13
FOSL2		HSPA4L
FOXE1		HSPB11
FRS3		HTR1F
FXYD5		HTR3B
FZD4		IDO2
G0S2		IFI27L2
G6PC		IFIT2
GABBR1		IFRD2
GABRB1		IGF2BP3
GAD1		IGFBP7
GADL1		IGSF1
GAL		IGSF5
GALM		IL15
GGCX		IL1RN
GGT7		IMPA2
GHR		INO80C
GIMAP1		IQCK
GLIS3		ITGAE
GLMP		ITGB2
GLRB		ITGB3BP
GLUL		ITIH3
GML		ITIH5
GNLY		ITM2C
GPANK1		JUN
GPR116		KANSL3
GPR153		KAZALD1
GRB10		KAZN
GREB1		KBTBD3
GREM1		KCNH7
GRIA2		KCTD7
GRIA3		KDM5B
GRK5		KIAA1644
GRN		KIAA2013
GSG1L2		KIF13B
GZF1		KIF15
HAGHL		KIF1C
HAUS8		KIF21A
HERC4		KITLG
HHIPL1		KLHDC3
HIGD2A		KLRA1
HIRA		KPNA6
HIST1H2BM		KRBA1
HMCN2		KRT17
HNF4A		KRT74
HNRNPUL2		KRTAP10-2
HOOK1		LAMC2
HOXA3		LAPTM4A
HOXC11		LASS5
HRC		LAT
HS3ST1		LCORL
HSD17B12		LGR6
HSD17B13		LHX2
HSD17B8		LIME1
HSPA4L		LINGO2
HSPB11		LINS
HTR1F		LIPG
HTR3B		LIX1
IDO2		LMNA
IFI27L2		LOC100140490
IFIT2		LOC100196901
IFRD2		LOC100298868
IGF2		LOC100299180
IGF2BP3		LOC100851552
IGFBP7		LOC101105495
IGSF1		LOC101903217
IGSF5		LOC101904184
IL15		LOC101904435
IL1RN		LOC101905616
IMPA2		LOC101907137
INO80C		LOC101907893
IQCF5		LOC101910148
IQCK		LOC102282477
ITGA11		LOC102286200
ITGAE		LOC102287097
ITGB2		LOC102394151
ITGB3BP		LOC102398729
ITIH3		LOC102406789
ITIH5		LOC102412172
ITM2C		LOC104972288
JUN		LOC107132641
KANSL3		LOC107132708
KAZALD1		LOC107133394
KAZN		LOC109557100
KBTBD10		LOC109561239
KBTBD3		LOC109566515
KCNH7		LOC109566993
KCNIP4		LOC109573649
KCTD7		LOC109574045
KDM5B		LOC504273
KIAA1644		LOC504773
KIAA2013		LOC506181
KIAA2022		LOC506634
KIF13B		LOC512440
KIF15		LOC512441
KIF1C		LOC513329
KIF21A		LOC513969
KIF9		LOC514257
KITLG		LOC516101
KLF8		LOC522582
KLHDC3		LOC523768
KLRA1		LOC526769
KLRF1		LOC528106
KPNA6		LOC528422
KRBA1		LOC528722
KRT17		LOC528807
KRT36		LOC530077
KRT74		LOC537017
KRTAP10-2		LOC615170
LAMC2		LOC616450
LAPTM4A		LOC616860
LASS5		LOC617079
LAT		LOC617841
LCORL		LOC618787
LGR6		LOC751804
LHX2		LOC782577
LIME1		LOC782698
LINGO2		LOC783845
LINS		LOC784148
LIPG		LOC784957
LIPT2		LOC785121
LIX1		LOC785565
LMNA		LOC786771
LOC100140490		LOC787786
LOC100196901		LOC787812
LOC100298868		LOC787914
LOC100299180		LOC789300
LOC100299481		LOXL4
LOC100849610		LRP8
LOC100851552		LRRC25
LOC101105495		LRRC3B
LOC101903217		LSM5
LOC101904184		LY75
LOC101904435		LYL1
LOC101905616		LYN
LOC101905757		LYRM7
LOC101907137		MANEA
LOC101907893		MARCH7
LOC101910148		MARK1
LOC102282477		MATR3
LOC102286200		MBOAT2
LOC102287097		MEG3
LOC102394151		MEIS2
LOC102398729		METTL21E
LOC102406789		METTL22
LOC102412172		MGC127055
LOC104968805		MGC157082
LOC104972288		MIR133B
LOC107132641		MIS18BP1
LOC107132708		MLH3
LOC107133394		MLLT11
LOC109554051		MOG
LOC109557100		MOGAT2
LOC109561239		MPEG1
LOC109566515		MPP7
LOC109566993		MROH9
LOC109569362		MS4A7
LOC109573649		MT1A
LOC109574045		MTA2
LOC504273		MTG1
LOC504773		MTNR1A
LOC506181		MYADM
LOC506634		MYH14
LOC512440		MYO10
LOC512441		MZT1
LOC513329		N4BP2
LOC513969		NAGS
LOC514257		NAIP
LOC516101		NCOA6
LOC522582		NDRG4
LOC523768		NDST4
LOC524771		NELF
LOC526769		NELL2
LOC528106		NFKBIA
LOC528422		NG5
LOC528722		NGEF
LOC528807		NGFR
LOC530077		NKAIN2
LOC530653		NMB
LOC537017		NMNAT2
LOC614090		NOMO2
LOC615170		NOS3
LOC616450		NP13355783
LOC616860		NP9566367
LOC617079		NPHS1
LOC617841		NR1H3
LOC618787		NR3C2
LOC619000		NR4A3
LOC751804		NRADD
LOC782577		NRP1
LOC782698		NRSN2
LOC783845		NUMB
LOC784148		NXPH4
LOC784957		OAZ2
LOC785121		OGN
LOC785565		OR10AD1
LOC786771		OR10K1
LOC787428		OR10R2
LOC787786		OR4F15
LOC787812		OR4K2
LOC787914		OR4S1
LOC789300		OR52E8
LOXL4		OR5V1
LPHN1		OR6P1
LRIG2		OS9
LRP8		OVOS2
LRRC25		OXER1
LRRC3B		P2RX1
LRRC49		P2RY10
LSM5		P2RY13
LY75		P4HA2
LYL1		PANK4
LYN		PAPSS2
LYNX1		PARVA
LYRM7		PAX9
MANEA		PBX2
MARCH7		PCBP3
MARK1		PCDH17
MATR3		PCDHGA6
MBOAT2		PDAP1
MCOLN2		PDE4A
MEG3		PDGFB
MEGF8		PDK4
MEIS2		PEAK1
METTL21E		PID1
METTL22		PIGA
MGC127055		PIK3C2G
MGC157082		PINK1
MIR133B		PINLYP
MIS18BP1		PISD
MLH3		PKN2
MLLT11		PLD2
MLXIP		PLEKHH1
MOG		PLEKHH3
MOGAT2		PLET1
MPEG1		PLIN5
MPND		PLK5
MPP7		PNPLA7
MROH9		POLDIP3
MS4A7		POLN
MT1A		PPM1B
MTA2		PPOX
MTG1		PPP1R8
MTNR1A		PRICKLE1
MUC16		PRICKLE4
MYADM		PRKAA2
MYH14		PRKACB
MYO10		PRKCI
MYOT		PRRG4
MYOZ2		PTGR1
MZT1		PTPLA
N4BP2		PTPRD
NAGS		PTPRM
NAIP		PTPRZ1
NCOA6		PURA
NDRG4		PVRIG
NDST4		PVRL2
NELF		PYGM
NELL2		RAB35
NFKBIA		RAB5C
NFXL1		RAB9B
NG5		RABGAP1L
NGEF		RAD23B
NGFR		RAF1
NKAIN2		RAPGEF3
NLRP9		RASGRP2
NMB		RBM19
NMNAT2		RBM38
NOMO2		RBSN
NOS3		RCAN2
NP13355783		REC8
NP9566367		RECQL4
NP9569381		REEP6
NPHS1		RFT1
NR1H3		RGL2
NR3C2		RIMS2
NR4A3		RLBP1
NRADD		ROBO1
NRP1		RPIA
NRSN2		RPL14
NUMB		RPL30
NUTM1		RPL5
NXPH4		RPS2
OAZ2		RSRP1
OGN		RUNX1T1
OR10AD1		RYR1
OR10K1		SALL1
OR10R2		SBK1
OR4F15		SCD5
OR4K2		SCIMP
OR4S1		SCLT1
OR52E8		SCN1A
OR5V1		SCN2B
OR6C76		SCRN3
OR6P1		SDK1
OS9		SDSL
OVOS2		SEC14L3
OXER1		SEC61A2
P2RX1		SELPLG
P2RY10		SENP3
P2RY13		SERPINB4
P2RY2		SERPINB7
P4HA2		SERPINE1
PANK4		SETMAR
PAPSS2		SEZ6L2
PARD6G		SF1
PARVA		SH3RF1
PAX9		SHANK3
PBX2		SHROOM2
PBXIP1		SIM2
PCBP3		SIT1
PCDH17		SIX2
PCDHGA6		SIX5
PDAP1		SLA2
PDE4A		SLC10A6
PDE6C		SLC12A8
PDGFB		SLC16A13
PDK4		SLC16A3
PEAK1		SLC22A17
PGK2		SLC25A15
PID1		SLC25A6
PIGA		SLC27A2
PIK3C2G		SLC30A9
PINK1		SLC36A3
PINLYP		SLC37A3
PISD		SLC3A1
PKN2		SLC46A1
PLD2		SLC46A3
PLEKHH1		SLC5A2
PLEKHH3		SLC5A5
PLEKHM1		SLC6A14
PLET1		SLC6A9
PLIN5		SLITRK1
PLK5		SLURP1
PNPLA7		SMAD3
POLDIP3		SMC1B
POLN		SMC4
PPM1B		SMIM18
PPOX		SMPX
PPP1R8		SNX29
PRICKLE1		SNX33
PRICKLE4		SNX9
PRKAA2		SOX5
PRKACB		SPAM1
PRKCI		SPARCL1
PRKD1		SPIN2
PRKRA		SREBF2
PRRG4		SRSF3
PTGR1		SSPO
PTP4A2		STATH
PTPLA		STEAP3
PTPRD		STMN1
PTPRM		STRA8
PTPRU		SUHW2
PTPRZ1		SULT1C2
PURA		SULT1C3
PVRIG		SURF6
PVRL2		SV2B
PYGM		SVOPL
RAB35		SYCN
RAB5C		SYNGR1
RAB9B		SYNPO
RABGAP1L		SYT14
RAD23B		TAF1C
RAF1		TAF7L
RAPGEF3		TAOK2
RASGRP2		TAP2
RBM19		TBC1D8
RBM38		TC413136
RBSN		TC415516
RCAN2		TC418086
REC8		TC430527
RECQL4		TC434778
REEP6		TC441093
RELN		TC458791
RFT1		TC468825
RG9MTD3		TC473059
RGL2		TCF20
RIMS2		TCF7L2
RLBP1		TCL1B
RNF207		TCN2
ROBO1		TCRA
RPH3A		TCRG1
RPIA		TCRG2
RPL14		TCTN1
RPL30		TEX14
RPL5		TFAP2D
RPL8		TFCP2
RPS2		TFCP2L1
RRH		TFEB
RSRP1		TGFB3
RUNX1T1		TGOLN2
RYR1		THUMPD2
SALL1		TINF2
SBK1		TIRAP
SCD5		TLE6
SCIMP		TLR3
SCLT1		TLR5
SCN1A		TLR8
SCN2B		TMC6
SCRN3		TMC8
SDK1		TMCO5A
SDSL		TMEM111
SEC14L3		TMEM170A
SEC22B		TMEM22
SEC61A2		TMEM255B
SELPLG		TMEM44
SENP3		TMEM50B
SERPINB4		TMEM51
SERPINB7		TNC
SERPINE1		TNFRSF11B
SETD4		TNP1
SETD8		TNRC6C
SETMAR		TNS1
SEZ6L2		TP53INP1
SF1		TPSB1
SH3BP4		TPT1
SH3RF1		TRAM1L1
SHANK3		TRAT1
SHROOM2		TRGC6
SIM2		TRIB3
SIT1		TRIM16
SIX2		TRPC4
SIX5		TRYP8
SLA2		TSPAN6
SLC10A6		TTLL8
SLC12A8		TTLL9
SLC16A13		TTPAL
SLC16A3		TTYH2
SLC22A17		UBAC2
SLC25A15		UBALD2
SLC25A6		UBE2E1
SLC27A2		ULBP3
SLC30A9		UNC84B
SLC36A3		UPF2
SLC37A3		USP1
SLC3A1		VRK2
SLC46A1		VSIG10L
SLC46A3		WC1
SLC5A2		WC1.3
SLC5A5		WDFY1
SLC6A14		WDR86
SLC6A9		WFDC3
SLITRK1		WFDC9
SLURP1		WWC1
SMAD1		XIST
SMAD3		XPO7
SMC1B		ZBTB26
SMC4		ZBTB5
SMIM18		ZFYVE27
SMPX		ZFYVE9
SNX29		ZIC3
SNX33		ZNF181
SNX9		ZNF187
SOX5		ZNF197
SPAM1		ZNF280D
SPARCL1		ZNF330
SPIN2		ZNF358
SREBF2		ZNF461
SRSF3		ZNF518A
SSPO		ZNF555
ST3GAL6		ZNF565
STAT3		ZNF596
STATH		ZNF618
STEAP3		ZNF622
STMN1		ZNF683
STRA8		ZNF740
SUHW2		ZNF829
SULT1C2		ZNF891
SULT1C3		ZNRD1
SURF6		ZSWIM3
SV2B		ZSWIM7
SVOPL
SYCN
SYNGR1
SYNPO
SYT14
TAF1C
TAF7L
TAOK2
TAP2
TAS2R39
TBC1D8
TC413136
TC415516
TC418086
TC430527
TC434778
TC441093
TC458791
TC468825
TC473059
TCF20
TCF7L2
TCL1B
TCN2
TCRA
TCRG1
TCRG2
TCTN1
TEX14
TFAP2D
TFCP2
TFCP2L1
TFEB
TGFB3
TGOLN2
THUMPD2
TINF2
TIRAP
TLE6
TLR3
TLR5
TLR8
TM9SF3
TMC6
TMC8
TMCO5A
TMEM111
TMEM140
TMEM170A
TMEM22
TMEM220
TMEM255B
TMEM44
TMEM50B
TMEM51
TNC
TNFRSF11B
TNP1
TNRC6C
TNS1
TP53INP1
TP53RK
TPSB1
TPT1
TRAM1L1
TRAT1
TRGC6
TRIB3
TRIM16
TRIM42
TRPC4
TRYP8
TSPAN6
TTLL8
TTLL9
TTPAL
TTYH2
UBAC2
UBALD2
UBE2E1
ULBP3
UNC84B
UPF2
USP1
UTP20
VRK2
VSIG10L
WC1
WC1.3
WDFY1
WDR86
WFDC3
WFDC9
WWC1
XIST
XKR4
XPO7
XYLT2
ZBTB26
ZBTB5
ZFYVE27
ZFYVE9
ZIC3
ZKSCAN4
ZMYND11
ZNF181
ZNF187
ZNF197
ZNF280D
ZNF330
ZNF358
ZNF383
ZNF461
ZNF518A
ZNF555
ZNF565
ZNF572
ZNF596
ZNF618
ZNF622
ZNF683
ZNF740
ZNF829
ZNF891
ZNRD1
ZSWIM3
ZSWIM7
