# Supplementary material for: Gene profiles of peripheral white blood cells as potential predictors of pregnancy in embryo-recipient heifers
Source: PLoS One. 2025 Sep 15;20(9):e0330701. doi: 10.1371/journal.pone.0330701 (PMC12435678; doi:10.1371/journal.pone.0330701)
Supplement: S4 Table — (XLSX) [file pone.0330701.s004.xlsx]

## Sheet: Feuil1
Holstein-Friesian heifers
Fold change rank ordering statistics (FCROS) method (f-value ≥ 0.985 for under-expressed DEGs and f-value ≤ 0.015 for over-expressed DEG; FDR ≥ 10 %)
t-test relative to a threshold (TREAT), p ≤ 0.05; (FDR ≥ 10 %)
Non-preg. : Non-Pregnant after two embryo transfers
Preg.: Pregnant after the first embryo transfer						Pregnant			Non-pregnant						FCROS	TREAT
Index	ProbeName	GeneName	SystematicName	Description	Sequence	1_Preg._1ETD7	11_Preg._1ETD7	19_Preg._1ETD7	2_Non-preg._1ETD7	12_Non-preg._1ETD7	13_Non-preg._1ETD7	14_Non-preg._1ETD7	15_Non-preg._1ETD7	Fold Change (FC)	f.value	Limma
37380	A_73_117812	OAS1	NM_001029846	ref|Bos taurus 2',5'-oligoadenylate synthetase 1, 40/46kDa (OAS1), mRNA [NM_001029846]	AATTATACCTGTGTCTGCCCCAGAATGAATCACTGGGTTAGACAGCAGGCTTACCAACTT	563.717	607.183	417.258	160.8	219.392	145.417	581.317	362.908	0.464523	0.00155759	0.030015
4566	A_73_P072226	FHAD1	ENSBTAT00000003117	PREDICTED: Bos taurus forkhead-associated (FHA) phosphopeptide binding domain 1 (FHAD1), mRNA >gi|982996893|ref|XM_010823185.2| PREDICTED: Bos taurus forkhead-associated (FHA) phosphopeptide binding domain 1 (FHAD1), mRNA	AACTCTACAAAACTCAAATCCACGGCATGGAGAAAGAAGTGAGAAAGCTCAGGGAGGAGT	60.6167	240.733	263.917	65.65	79.0333	125.058	66.1917	73.5583	0.469774	0.00794546	0.0483215
52539	A_73_120566	GZMH	ENSBTAT00000056052	tc|Rep: Granzyme H precursor - Homo sapiens (Human), partial (54%) [TC446621]	ACCCAAGGAAGGTGAAAACCGGCTTCAAGGGTGACTCCGGTGGACCCCTCGTGTGTAAAA	411.642	1738.84	1373.5	423.267	712.917	405.083	586.392	516.133	0.480175	0.00559941	0.0428324
34982	A_73_120596	HBB	NM_173917	ref|Bos taurus hemoglobin, beta (HBB), mRNA [NM_173917]	ACTGCTGAGGAGAAGGCTGCCGTCACCGCCTTTTGGGGCAAGGTGAAAGTGGATGAAGTT	65344.8	40579.5	90347.1	52737.4	40111.6	18482.8	31359.7	20572.7	0.490142	0.00146864	0.0167657
25355	A_73_P147241	DN846114	DN846114	gb|KECB27-038.g-T7 NVH bovine early embryo cDNA library KECB Bos taurus cDNA 3', mRNA sequence [DN846114]	CTGGTATGATACCATTTTCTAGGCCTAGAAAACCTTCCATCTTGGAATGATAGGAATTTT	57.825	100.492	134.867	47.5417	42.275	41.625	40.8167	60.05	0.49469	0.00190698	0.00234337
23898	A_73_P441566	HBG	NM_001014902	ref|Bos taurus hemoglobin, gamma (HBG), mRNA [NM_001014902]	GCAACTTGATGACCTCAAGGGTGCCTTTGCTTCGCTGAGTGAGCTGCACTGGGATAAGCT	111984	94424.5	135896	88328.5	70258.7	40379.5	60475	38813.8	0.515514	0.0015191	0.00422765
24936	A_73_P273771	CMYA5	ENSBTAT00000008967	Bos taurus cardiomyopathy associated 5 (CMYA5), mRNA >gi|404435948|gb|JX276660.1| Bos taurus cardiomyopathy associated protein 5 (CMYA5) mRNA, complete cds	GCAACATCTGAGACAAAGCATGATTCAAACTTAACCAAATTAGCAAAAGAAGAAATCCCA	63.4917	1026.09	135.058	65.275	76.5833	75.15	66.45	64.2667	0.523068	0.00577315	0.0444318
24168	A_73_P080656	SNW1	NM_001077834	ref|Bos taurus SNW domain containing 1 (SNW1), mRNA [NM_001077834]	AAAGACAAGAGTAGCCTTAGAAAAATCTGTATCGCAGAAGGTTGCAGCAGCCATGCCAGT	2313.74	1502.52	904.642	886.4	1320.73	625.483	570.758	661.075	0.531781	0.00207064	0.019326
19074	A_73_P046110	LOC512150	NM_001104975	Bos taurus myeloid-associated differentiation marker-like (LOC512150), mRNA >gi|151556940|gb|BC149706.1| Bos taurus similar to Myeloid-associated differentiation marker, mRNA (cDNA clone MGC:152537 IMAGE:8184905), complete cds	TCTGTCTCCTTCCTGGTTTCTTTGGTTGTTCAATTTCTGTTTTGTCTCTTTCTCTTGCTT	727.792	643.475	744.5	377.067	407.608	600.958	394.133	325.283	0.55644	0.00191825	0.00182122
33836	A_73_P046196	UGT8	NM_001083635	ref|Bos taurus UDP glycosyltransferase 8 (UGT8), mRNA [NM_001083635]	GTTAGCCAGTTTTGGTAAATAGAGTGATTTTAAATTTTCCACACGGGCTAGATTCTCTAA	155.867	79.0333	115.117	72.0333	87.425	48.45	43.625	73.875	0.561357	0.00166519	0.011754
19960	A_73_P041756	IFI27L2	NM_001076061	ref|Bos taurus family with sequence similarity 14, member A (IFI27L2), mRNA [NM_001076061]	ACCTCCAAAATCTCCACTCGGGCCAGAGAAGCATGAGAAATAAAGATCATCTGCAGATGT	8282.61	8522.06	9067.14	3938.18	8024.01	3863.83	3954.96	7181.72	0.568637	0.0033527	0.0162662
453	CUST_2919_PI427023673	COL4A1	ENSBTAG00000012849	Bos taurus collagen, type IV, alpha 1 (COL4A1), mRNA. [Source:RefSeq mRNA;Acc:NM_001166511]	GCAATTAGGCAGGTCAAGCTGTAGTTTCATTTCCACTGTTAAAATAAAGCTTACATAGTT	64.575	89.9833	155.6	46.075	64.6083	83.6	49.1667	36.5833	0.57271	0.00236568	0.0220472
30586	A_73_P112641	MGC126945	NM_001076983	ref|Bos taurus hypothetical protein MGC126945 (MGC126945), mRNA [NM_001076983]	ACCTTTATCAATCTGTCGGTTACTTGGACGACACGCAGTTCGTAAGATACAACAGCGACA	632.725	1277.81	1426.03	863.567	679.708	667.475	462.55	577.325	0.573062	0.00237068	0.0257768
34470	A_73_P076791	LOC519282	NM_001206765	Bos taurus olfactory receptor-like (LOC519282), mRNA	CCATGCTAAATCCATTGATCTATAGCTTGAGGAACAAAGAAATCAAAGATGCCCTAAGCA	97.4667	59.225	131.775	47.575	52.7667	62.5167	55.65	51.5083	0.578294	0.00255849	0.00663305
25414	A_73_101618	WDR31	ENSBTAT00000007735	gb|PREDICTED: Bos taurus WD repeat domain 31 (WDR31), mRNA [XM_606693]	CGTCTCCTTATTGTGTGTGAGTTTCAGCAGAGGAATTCACTTACTCAGGGTGGACCGCAG	122.883	93.8417	191.317	65.9083	62.7917	81.1583	96.2083	65.6	0.587525	0.00241425	0.00475949
38706	CUST_2572_PI427023673	STX2	ENSBTAG00000007988	syntaxin 2 [Source:HGNC Symbol;Acc:HGNC:3403]	AGAAGGAAAAAGTGGATAATTGTGGCTGTGTCACTGGTTCTGTTGGCTGTGATTGCTCTA	171.1	320.542	726.358	198.483	165.075	240.217	185.875	153.492	0.595734	0.00497843	0.0408741
31162	A_73_107868	GPRC5B	BC149136	gb|Bos taurus G protein-coupled receptor, family C, group 5, member B, mRNA (cDNA clone MGC:151614 IMAGE:8315580), complete cds. [BC149136]	AGGTTAGTGTTTGGGGGGAAACTGACCTCTTCAAAAGCCAATATGTCTGAGCTGACTATG	103.183	210.125	177.958	58.55	112.067	145.117	92.7667	81	0.597514	0.00234521	0.0332971
16985	A_73_P150766	IFI27	NM_001038050	ref|Bos taurus putative ISG12(a) protein (IFI27), mRNA [NM_001038050]	TGTCCAAATTTTTGGGCCTGTAACAGTCCCCTGTCGCTCCCTCGGCAGAGAAGAGGACCA	6272.87	5370.71	4408.52	2365.72	3605.28	2066.28	3407.47	4956.12	0.600278	0.00257782	0.0166731
2880	A_73_119319	AM035145	AM035145	gb|AM035145 KN-252-spleen, Bos taurus Bos taurus cDNA clone C0006010g15 5', mRNA sequence [AM035145]	CCCCCATGACGCTGAGCACGGTGTTTCTATTTGTTAAATGCAAATGCTGCCACTTTACAA	1609.09	1475.12	1402.24	1191.12	789.667	1233.3	726.717	812.292	0.607624	0.00316031	0.00540262
39504	A_73_P215792	C16H1orf105	NM_001205494	PREDICTED: Bos taurus chromosome 16 C1orf105 homolog (C16H1orf105), transcript variant X4, mRNA	TATGAATCATAGAATGATGAGTCTCCATCAGCCAAAAGCCCAGACTGTACCCAAACGTTC	102.633	389.675	82.9	82.1167	68.0583	56.5833	68.275	74.275	0.613821	0.00293403	0.0240597
2531	CUST_336_PI427023673	STRN4	ENSBTAG00000005830	PREDICTED: Bos taurus striatin 4 (STRN4), transcript variant X2, mRNA	AACAAGACGTGTGTTCAGGAGATCACAGCCCACCGCAAGAAGCATGAGGAGGCCATCCAC	112.708	245.317	233.483	125.808	138.667	148.592	117.033	95.8167	0.614728	0.00339937	0.0423434
18418	A_73_116369	HBE4	NM_001014910	ref|Bos taurus hemoglobin, beta, epsilon 4 (HBE4), mRNA [NM_001014910]	GCAACCCCAAGGTCAAAGCCCATGGCAGGAAGGTGCTGAACTCCTTTGGAAATGCCATTG	519.875	489.033	770.542	545.708	404.9	255.475	378.433	269.017	0.617919	0.00282214	0.020832
10104	A_73_P303476	GBP4	NM_001102261	ref|Bos taurus guanylate binding protein 4 (GBP4), mRNA [NM_001102261]	GACACAATTACACAGGAATGCTCTATATCACTAAAGTAAAAAGGAAGCTGTATTTGTGGT	1542.29	1271.41	909.858	734.667	1144.17	972.4	606	351.225	0.619148	0.0033116	0.0464308
13935	A_73_P286416	DAGLB	NM_001083487	ref|Bos taurus diacylglycerol lipase, beta (DAGLB), mRNA [NM_001083487]	AAAGATCCAGATAACCCGATGGAGAGGGCAGTGTTAGATCATCAGGTACACAGGAAACAA	703.592	970.575	1413.92	533.208	465.833	643.475	923.65	577.442	0.622919	0.00256194	0.0224083
14990	A_73_P031791	AKR1C3	NM_001038584	ref|Bos taurus aldo-keto reductase family 1, member C3 (3-alpha hydroxysteroid dehydrogenase, type II) (AKR1C3), mRNA [NM_001038584]	GTTCTTCGATAACTCTTTACTTCTGTGGGGTGGTGAATATTTTTATGCTTGATGAAGAAA	61.9333	254.242	85.0917	66.7	65.8667	57.9333	43.6833	54.675	0.623192	0.00370105	0.031273
32507	A_73_P091516	WC1	ENSBTAT00000055884	PREDICTED: Bos taurus BoWC1.1 (WC1), partial mRNA	TCTTCTGTTGGTCTCAGGGAAGGTTCTAGACCCCGATGGGTGGATGGAATCCGCTGTCAG	1457.64	1234.4	1444.03	1095.37	802.2	736.208	1410.57	633.342	0.625035	0.00250644	0.0277049
1022	CUST_1198_PI427023673	SYN1	ENSBTAG00000005042	Bos taurus synapsin I (SYN1), mRNA. [Source:RefSeq mRNA;Acc:NM_174191]	TCCTCCATGCCGCTCATCGGTGACCACCAGGATGAAGACAAGCAGCTCATCGTAGAGCTT	164.742	202.392	196.142	118.108	111.083	90.7833	129.65	131.842	0.62532	0.00232958	0.000872799
1895	A_73_P263201	AQP3	NM_001079794	ref|Bos taurus aquaporin 3 (Gill blood group) (AQP3), mRNA [NM_001079794]	TTATCTTCGGGTTGTATTACGATGCGATCTGGGCCTTCGCCAACAACCAGCTTATTGTTT	89.6667	187.942	88.0333	102.85	51.0417	62.0083	58.1583	70.475	0.628777	0.00321896	0.0228764
46553	A_73_115494	HBA	NM_001077422	ref|Bos taurus hemoglobin, alpha 2 (HBA), mRNA [NM_001077422]	CCTGGAGCCCCCTTGCGCTCTGCGCACTCTCACCTCCTGATCTTTGAATAAAGTCTGAGT	307272	158184	318832	209386	214554	107627	169189	101850	0.630947	0.0021571	0.0499118
7463	A_73_P075101	CD3D	NM_001034033	ref|Bos taurus CD3d molecule, delta (CD3-TCR complex) (CD3D), mRNA [NM_001034033]	AACTTATTCTGCAAGTATACTATCGAATGTGCCAGAACTGTGTGGAGCTGGACACAGCCA	2424.43	2297.64	2168.11	1994.2	1476.73	1195.92	1350.08	1508.18	0.631672	0.00241485	0.00294922
34892	A_73_P076321	AGBL2	ENSBTAT00000044157	gb|PREDICTED: Bos taurus ATP [XM_001788748]	GAAACAAACAGTATCAGAGACATACTTTGATGCCGGAGTCAAAGTTGACTGAAGATGCCC	72.8583	122.592	91.7667	54.0083	81.5167	51.8833	52.8167	55.8083	0.63423	0.00251233	0.00678329
3445	A_73_P267241	C2CD5	NM_001102503	PREDICTED: Bos taurus C2 calcium-dependent domain containing 5 (C2CD5), transcript variant X13, mRNA	GCTGGATAAATTAAGTAGCCCAGCAGCATTCCTTCCTGCATGTAATTCCCCGTCCAAAAA	551.267	878.375	791.692	424.583	393.508	394.683	747.825	501.842	0.634289	0.0034818	0.0270522
31789	A_73_104165	CX949317	CX949317	gb|UMC-bcl_0A02-028-d10 Day 14 CL +8h prostaglandin F2-alpha bcl Bos taurus cDNA 3', mRNA sequence [CX949317]	TCACTTTATTGTGGTGGTCTATGCAATATCTGGATATTGCAATAAATGGCAATATATCCG	76.5583	65.675	105.242	55.6833	40.15	43.475	58.4833	58.9583	0.635477	0.00234227	0.00554533
2014	A_73_P485368	KIAA2013	A_73_P485368	Bos taurus KIAA2013 ortholog (KIAA2013), mRNA	TTTCCTTCCGGGCCAAGTCCTGGAGCACCTTGAGCTCCTTGGCTGCTTTGCTTTTGAGCA	96.3083	210.283	79.3167	92.0833	53.8	45.3833	76.6833	89.975	0.635527	0.00650659	0.0457192
5366	A_73_P430106	PGLYRP1	NM_174573	ref|Bos taurus peptidoglycan recognition protein 1 (PGLYRP1), mRNA [NM_174573]	TGGCATCCAAGTGCAGCCAGAGGCTAAGACAGCCTGTGCGCTACGTGGTGGTGTCGCACA	115.492	83.6667	152.808	83.8833	66.5	65.7	70.4333	75.2667	0.638106	0.00229699	0.00503478
43030	A_73_P362616	BLA-DQB	NM_001034668	ref|Bos taurus MHC class II antigen (BLA-DQB), mRNA [NM_001034668]	CCAGGACTGAGGCTCTAAACCACCACAACCTTGCTGGTCTGCTCGGTGACGGATTTCTAT	9205.24	9952.93	10005.4	5399.39	7766.13	8181.99	5047.13	5801.95	0.640633	0.00387627	0.00556441
38198	A_73_P115311	ARHGEF38	ENSBTAT00000011590	PREDICTED: Bos taurus Rho guanine nucleotide exchange factor 38 (ARHGEF38), mRNA	CTTGTTGACACAGGAATTATAAAAGGATATGTGTATTCCTCCTTCCTAAAACCCTACAAT	195.283	71.525	102.383	63	53.9	55.3167	91.525	83.0167	0.641226	0.00356776	0.0362083
2017	A_73_107313	LOC109562134	TC480896	PREDICTED: Bos indicus protocadherin gamma-C4 (LOC109562134), transcript variant X9, mRNA	GAAAAGCGAGCCTTTGTGCGTTTCAGATGATTCCAGGTTTCCTGTAGAAGACAGCCCTTT	855.392	482.908	499.708	283.008	381.483	384.042	404.383	328.633	0.642181	0.00390752	0.00457064
1113	CUST_477_PI427023673	RPGR	ENSBTAG00000003893	retinitis pigmentosa GTPase regulator [Source:HGNC Symbol;Acc:HGNC:10295]	TGAGAGTGTTAAGGATAAGAAAATAAGTCATGTTTGCTGTGGAGAAAATCACACAGCTTT	88.2917	121.142	129.95	68.95	71.7833	92.0583	64.6333	71.0083	0.64295	0.00376828	0.00401054
30727	A_73_P283756	MSH2	NM_001034584	ref|Bos taurus mutS homolog 2, colon cancer, nonpolyposis type 1 (E. coli) (MSH2), mRNA [NM_001034584]	ATAATCATAGATGAGTTGGGAAGAGGAACCTCTACCTATGATGGGTTTGGATTAGCGTGG	268.058	521.183	230.258	201.642	201.875	133.45	195.792	211.233	0.64378	0.00350206	0.0137417
3181	A_73_P046406	MTMR7	NM_001075641	ref|Bos taurus myotubularin related protein 7 (MTMR7), mRNA [NM_001075641]	AAGGAAAAAAGTCCAACTTCAAGTTCCTTTAGGTGTTGATGAACAGGAAACAGCCATTTC	83.4833	69.55	125.2	45.875	63.3583	64.2833	57.025	51.1333	0.644608	0.00332724	0.00580585
28487	A_73_P123001	MMP16	NM_001192622	ref|Bos taurus matrix metallopeptidase 16 (membrane-inserted) (MMP16), mRNA [NM_001192622]	GGTTCAAGGAGTTCAGGTTTTTAAAACAGATATCCTATAGCCCCATGTAATTTTAAGTGA	96.9083	72.3167	91.8583	54.9083	54.2583	92.8083	59.1917	40.8583	0.645681	0.00341604	0.0340253
45249	A_73_113711	PDIA5	NM_001046091	ref|Bos taurus protein disulfide isomerase family A, member 5 (PDIA5), mRNA [NM_001046091]	CATTGTGGGAGGAAGATCCTGGAGCCAAAGATGTTGTCCACATTGACAATGAAAAGGACT	642.442	152.933	148.575	136.542	111.1	130.458	111.483	102.425	0.646458	0.00472322	0.0287296
13429	A_73_109267	ME3	NM_001075877	ref|Bos taurus malic enzyme 3, NADP(+)-dependent, mitochondrial (ME3), nuclear gene encoding mitochondrial protein, mRNA [NM_001075877]	GACCATCTGATGCAACCTCAAAGGCTGGGATAGGGCTGGATGAAGCCCAGGGTAACACTG	356.15	259.975	339.783	214.575	151.258	341.042	165.175	218.258	0.647385	0.00315383	0.0359279
20891	A_73_P079166	ENSBTAT00000052114	ENSBTAT00000052114	Bos taurus cDNA clone IMAGE:8448839	GGGGGCCCAACTGTTTTATATGCTGCTTTATAAAGGGATAAGAGATATGAAGATATATAG	7531.6	7262.82	9496.21	6716.12	4994.83	5108.18	5309.38	3751.77	0.647778	0.00275829	0.00468949
10913	A_73_P051671	MGC128049	NM_001035460	ref|Bos taurus hypothetical protein LOC615081 (MGC128049), mRNA [NM_001035460]	TCCAGGTGTGTCAGTTAGAAATTCTACTTTATGTAAAAAGGCCTTTTAAAACTGCAGGAT	2506.24	2346.17	2387.85	1734.69	1113.63	1728.27	1159.7	2363.79	0.649796	0.00404461	0.02115
23385	A_73_P091496	LOC751804	ENSBTAT00000054987	PREDICTED: Bos taurus WC1 isolate DV100 (LOC751804), partial mRNA	CTGCTCAGATGGAGAGCAGAGTGCAGAGCCTTATCCAGCTATGAAGATGCTCTTGCTGAA	1894.03	1393.49	1582.63	937.85	1282.83	896.833	1653.91	841.583	0.652526	0.00391107	0.0301151
31818	A_73_111877	KCTD7	NM_001102545	ref|Bos taurus potassium channel tetramerisation domain containing 7 (KCTD7), mRNA [NM_001102545]	GGTTTGTGTATACCGTATAATGCTACCTGTGTTCCTTCATTTTCCTGTCTGTGAGCACTT	924.958	848.125	1040.93	624.583	433	641.8	556.258	939.483	0.654199	0.00340497	0.020242
30726	CUST_2471_PI427023673	PSD3	ENSBTAG00000033137	pleckstrin and Sec7 domain containing 3 [Source:HGNC Symbol;Acc:HGNC:19093]	TGCTGGTCGTGGAGCAAAACAAGAGGTTTTCAAGATCTTTCTGGTAAATCCATGAATATA	102.192	246.183	147.608	109.525	92.1833	93.2167	98.7917	89.4667	0.656256	0.00435167	0.0156522
22178	A_73_P079406	ZNF219	ENSBTAT00000027974	gb|PREDICTED: Bos taurus zinc finger protein 219 (ZNF219), mRNA [XM_867319]	TTTTGTGGAAAATCCTTCCGCTCAGCGCACCACCTCAAAGTGCACCTGCGCGTGCACACA	143.725	145.617	246.633	161.683	80.9583	76	127.842	133.892	0.659129	0.00605265	0.047224
34622	A_73_P067771	BLOC1S3	NM_001099086	ref|Bos taurus biogenesis of lysosomal organelles complex-1, subunit 3 (BLOC1S3), mRNA [NM_001099086]	CCCGACATCCGCGGTGTGCCGGGGACGGAGCCTGAACAAGACCCCGGACCGAGAGCCTAG	100.625	172.992	83.5417	80.375	85.6167	67.8083	50.3083	74.0667	0.659634	0.00540309	0.0190372
5733	A_73_108992	TARSL2	NM_001102089	ref|Bos taurus threonyl-tRNA synthetase-like 2 (TARSL2), mRNA [NM_001102089]	TATTCATCAAAAGAGGGAAACACTAGGCAATGAACAATATGAGATGTTACTGTTAAGACC	258.217	234.508	250.992	177.117	272.617	164.258	143.983	147.65	0.660883	0.00341522	0.0325909
6610	A_73_P303816	PI15	NM_001192742	ref|Bos taurus peptidase inhibitor 15 (PI15), mRNA [NM_001192742]	TGTGATGTTACGGGGAAACAAATGAACTTTTTGGCCAACTCAATATCTTGCTGTAAAAAT	62.8417	85.6917	105.617	45.5167	54.125	80.9917	58.7833	45.9	0.661626	0.00453853	0.0274461
26574	A_73_P278206	DPYS	NM_001192214	ref|Bos taurus dihydropyrimidinase (DPYS), mRNA [NM_001192214]	GGCAAAGTGGTATACGAAGCTGGAGTTTTCAGTGTCTCTGCAGGAGATGGGAAGTTTATT	102.425	344.275	91.5833	79.9333	57.5583	73.7667	99.55	91.925	0.665494	0.00830861	0.0414437
41637	CUST_1270_PI427023673	EHD2	ENSBTAG00000021191	Bos taurus EH-domain containing 2 (EHD2), mRNA. [Source:RefSeq mRNA;Acc:NM_001046431]	GTAAAACAGACACATTTATCTGCTGCTCTCATGGAGCTGACATTCTCAGGAGAGAGCATG	72.7417	53.5833	186.967	63.475	47.6667	52.3667	46.5667	44.6333	0.667208	0.00604218	0.0319847
34636	A_73_P136146	LOC101902310	DV926702	PREDICTED: Bos taurus uncharacterized LOC101902310 (LOC101902310), ncRNA	TTGTACGAAGAACTGTTTTGAGTGAATCAGTGTGTCTTTGTTTGCATCTTCTGGAATCCT	114.45	60.7	94.0417	68.3	49.9583	52.0833	62.975	67.4917	0.668135	0.00342847	0.0252957
33613	A_73_P115206	LOC101102295	ENSBTAT00000024085	PREDICTED: Ovis aries spermatogenesis-associated protein 31C2-like (LOC101102295), mRNA	TTCTCTCCTACCAAGAACAAAGGAGAATGAGGAGAGATACACCCCGTTATCACCAAGCTA	91.025	82.2083	129.008	71.3083	61.4167	60.6917	64.8417	57.7417	0.668797	0.00325127	0.00205452
22445	A_73_P040746	SLC7A3	NM_001078019	ref|Bos taurus solute carrier family 7 (cationic amino acid transporter, y+ system), member 3 (SLC7A3), mRNA [NM_001078019]	ACAGAGCTCTGTATTTATTGTGGAGTCAAGGATGTGTCTTTGCTGTTTCTCATCTTTTTT	92.3833	54.8917	77.6167	44.6167	39.0667	49.3333	56.425	60.3667	0.670153	0.00317051	0.0158229
42097	A_73_P033361	C26H10orf125	NM_001076278	ref|Bos taurus protein fucU homolog (C26H10orf125), mRNA [NM_001076278]	TGAAAATGATGCAAAAGTGCGGTGGCGTGCCCAACGTTGGGTCCAAAGCTTTAAACAATA	4235.23	5328.04	5140.28	4281.08	2957.3	4718.84	2687.71	2523.09	0.67076	0.00452361	0.0306159
35581	A_73_P040801	LRRIQ3	NM_001105391	ref|Bos taurus leucine-rich repeats and IQ motif containing 3 (LRRIQ3), mRNA [NM_001105391]	GACAACAGGATGAAAACCTGTCTCTGATTGGACACTAGGGATATCAGCTGTACACACAAG	87.3083	204.008	79.25	61.55	64.375	62.9167	83.8167	55.875	0.67078	0.00393768	0.019163
14779	A_73_P488053	A_73_P488053	A_73_P488053	Unknown	CATTCACCTTCCTCTTTTGGGAAGCATTTTTCCATTATGTGTTCACAACACTAATGTTAA	1905.81	2238.16	2580.6	1889.1	1523.78	1327.87	1413.92	1402.92	0.671082	0.00366441	0.00380076
659	A_73_105333	CYP39A1	NM_001098938	ref|Bos taurus cytochrome P450, family 39, subfamily A, polypeptide 1 (CYP39A1), mRNA [NM_001098938]	AGTGTGATTTGTCCTCTAAGAGTCAATAAAATGCCATCTGCCTCCTTGGTTTCACAATAA	326.367	268.7	192.417	175.525	151.292	188.2	175.083	195.925	0.671092	0.00475139	0.0106527
27039	A_73_P460026	ATXN10	NM_001077051	ref|Bos taurus ataxin 10 (ATXN10), mRNA [NM_001077051]	TACATTGTTGGATCTTATGATTGCCAAAATAGTGGGCGACGAGCCACTGACCAAGGATGA	355.933	279.142	451.05	304.658	240.092	208.533	206.392	249.858	0.672019	0.00308294	0.0109914
28539	A_73_105656	SCD5	NM_001076945	ref|Bos taurus stearoyl-CoA desaturase 5 (SCD5), mRNA [NM_001076945]	TGACGCCGGTAGGGAATTGTCATAATAAAGTTCTTCATCCAGCAGGTGTTTAACGGTGTT	107.025	101.833	169.175	90.7583	66.7333	77.6917	71.85	95.3167	0.672576	0.00410508	0.00901986
47237	A_73_P107176	EEF1A1	NM_174535	ref|Bos taurus eukaryotic translation elongation factor 1 alpha 1 (EEF1A1), mRNA [NM_174535]	AACATGCTAGAACCAAGTGCTAATATGCCATGGTTCAAGGGATGGAAAGTCACCCGTAAG	7978.63	6519.02	10619	6051.42	4461.55	5286.93	6213.26	5515.72	0.675786	0.00346367	0.00732198
2455	A_73_P124701	TC458998	TC458998	tc|Rep: Histocompatibility (Minor) HA-1 - Homo sapiens (Human), partial (47%) [TC458998]	TTTTTAAGACAGAATGCGTGAAAAGATCTATGAACACTTCCAGGTGCTCCGCAGGGCAGA	267.283	421.25	334.175	289.017	174.175	227.475	246.9	206.483	0.676259	0.00424614	0.013979
3322	A_73_P346916	ATPAF2	NM_001075623	ref|Bos taurus ATP synthase mitochondrial F1 complex assembly factor 2 (ATPAF2), nuclear gene encoding mitochondrial protein, mRNA [NM_001075623]	AAGGAAAAGGTTCTATCAGAATGTCAGCATCTCACAGGGTGAAGGTGGCTTCGAGATCAA	113.042	165.017	166.8	107.075	106.617	113.417	100.758	91.3083	0.678728	0.00456013	0.0088616
40058	A_73_112637	TC416994	TC416994	Unknown	CCTCCCGGGGATGCTAACTGTGGGGACAGAAATTCTGCTGTCGATTAAACATACTTTTAT	5037.5	4397.23	6687.82	3130.93	4470.79	3375.29	4420.63	2892.66	0.679787	0.00438177	0.0165267
3562	A_73_P450996	HYAL2	NM_174347	ref|Bos taurus hyaluronoglucosaminidase 2 (HYAL2), mRNA [NM_174347]	TGGACTCACAGGGCTTAGCGAGATGGATCTCATCTCCACCATTGGTGAGAGTGCTGCCCT	79.9167	208.708	112.033	85.825	79.5583	67.75	73.1	86.1917	0.6805	0.00715461	0.029256
29400	A_73_P068926	LOC512149	ENSBTAT00000022678	PREDICTED: Bos taurus myeloid-associated differentiation marker (LOC512149), mRNA	TATGTCATAGAAGTGGCCGGGATATGGGACTGTTACGAGCTCAAGGAGATCTTCTTCTAT	127.283	153.483	175.967	115.042	99.5583	137.575	88.2	85.6583	0.682053	0.00441207	0.0130186
1510	A_73_101573	TMPRSS4	NM_001101973	ref|Bos taurus transmembrane protease, serine 4 (TMPRSS4), mRNA [NM_001101973]	CAGAAGGCATTGCTAAGCCAAGAACTTTCTACTCTATTGAATGGAAACAGACGCTCTTCT	57.65	76.5583	143.558	46.9083	58.4583	47.825	51.0083	66.85	0.682309	0.0066299	0.0262242
41241	A_73_P079171	ENSBTAT00000046304	ENSBTAT00000046304	Bos taurus T-cell receptor delta chain, mRNA (cDNA clone MGC:159602 IMAGE:8182494), complete cds	TGCTTAAATGGCTGCTCCCCAAACGGTTTTCCTTTAAAGACAACAAACCCAGCTTATCCT	3665.21	3683.41	5646.65	3718.58	3379.81	2692.68	2822.76	1901.18	0.68257	0.00534726	0.0292003
27108	A_73_101565	CLUL1	NM_001034520	ref|Bos taurus clusterin-like 1 (retinal) (CLUL1), mRNA [NM_001034520]	TCTTGAAGAAAGTGCTGAGAGTTCCGACTTCATTAGCTACATGCTGGCCAAAGCTGTACA	111.425	73.0833	85.2583	66.0167	47.9167	51.35	68.2583	70.2	0.682584	0.00367747	0.0118491
20952	A_73_108058	GPR183	NM_001105442	ref|Bos taurus G protein-coupled receptor 183 (GPR183), mRNA [NM_001105442]	GGGAAAAGCTTCTTCAGAAACACAAAGTATCAACCAGACAGGAGGCTCCTCGCCCTTGGA	613.65	416.625	703.592	363.317	382.933	379.258	516.133	340.95	0.68325	0.0052052	0.0214287
31346	A_73_P269431	UBE2U	NM_001099193	ref|Bos taurus ubiquitin-conjugating enzyme E2U (putative) (UBE2U), mRNA [NM_001099193]	CAGCAGAGTATAATTATGTCCCTCCAGTTGTGAAATTCAGAACAATTCCTTTTCATCCAA	99.4167	99.8667	84.075	66.15	62.575	68.8333	71.2167	54.1917	0.683345	0.00431766	0.00168972
23949	A_73_P255006	GDI1	NM_174064	ref|Bos taurus GDP dissociation inhibitor 1 (GDI1), mRNA [NM_174064]	AAAGTACCATCTACTGAGACTGAAGCCTTGGCTTCCAACCTGATGGGCATGTTTGAGAAA	156.317	210.917	209.333	171.475	120.117	112.575	129.525	131.292	0.683445	0.00553184	0.00914181
36484	A_73_P116016	OSBPL6	ENSBTAT00000019160	PREDICTED: Bos taurus oxysterol binding protein like 6 (OSBPL6), transcript variant X11, mRNA	AAACGGGAAACGTAGAGCTAGCCGACATATCACGCTCTGAATGAATAAATAACTATGCAC	587.075	554.717	700.667	351.925	376.508	484.95	558.208	382.983	0.683724	0.00473075	0.0121464
33398	A_73_P167477	TCRA	ENSBTAT00000000555	ens|hypothetical protein LOC785621 [Source:RefSeq peptide;Acc:NP_001091944] [ENSBTAT00000000555]	AAATCAAGTCAACATGGAAAAAATCATGGGGTCCGAGGGGAGCACGGTGCACAAAACAAA	1498.3	1460.83	1939.22	1641.72	986.358	915.133	1055.09	1190.58	0.684998	0.00371888	0.0246806
16682	A_73_P336571	SIRT5	NM_001034295	ref|Bos taurus sirtuin 5 (SIRT5), mRNA [NM_001034295]	TGTGGAGTTGTGGCTGAGAACTATAAGAGTCCAATTTGTCCAGCCTTATCAGGAAAAGGG	281.875	348.133	584.233	314.142	317.983	208.6	200.808	252.983	0.685274	0.00742005	0.0356424
41510	CUST_1704_PI427023673	BMP5	ENSBTAG00000012870	bone morphogenetic protein 5 [Source:HGNC Symbol;Acc:HGNC:1072]	GTGTGGTTGCCACTAATAGTGCATAATAATGGTAATAAGAAAAAAGATCTGTATGGAGGT	74.9833	64.8667	79.0417	51.5917	51.175	52.9167	53.9583	40.0083	0.685814	0.00416163	0.00233203
17928	A_73_107461	LIPK	NM_001205613	ref|Bos taurus lipase, family member K (LIPK), mRNA [NM_001205613]	TTCCACACTACAATCATGTGGATTTTTACCTTGGACAGGATGCACCCCTTGAAATTTACC	130.183	160.258	101.15	90.4417	97.6167	78.8	85.375	92.075	0.685874	0.00485126	0.00646048
21180	A_73_P225557	HSP90AA1	NM_001012670	ref|Bos taurus heat shock 90kD protein 1, alpha (HSP90AA1), mRNA [NM_001012670]	TTTTGGAGAAGAAAGTTGAAAAGGTGGTTGTGTCAAACCGGTTGGTGACATCCCCATGCT	805.917	775.725	1035.62	813.208	512.067	671.133	473.025	578.725	0.686101	0.00419732	0.0182441
12433	A_73_P333066	APOB	ENSBTAT00000038995	gb|PREDICTED: Bos taurus apolipoprotein B (APOB), mRNA [XM_583270]	TCTTAAACATTCCTTTAAAAATCCCTGAAATGACTCTACCTTACACAAAGCTCACAACTC	64.575	63.8833	158.342	51.875	63.8583	47.4	58	42.2833	0.687334	0.00644307	0.0273433
28305	A_73_121258	ALPL	NM_176858	ref|Bos taurus alkaline phosphatase, liver/bone/kidney (ALPL), mRNA [NM_176858]	ATTTTTCTAGCAACTCTATTTCTCCAGACCCAAAAGGCCCTGGAGCTTCTATGGAACATT	148.675	87.075	127.7	84.6333	90.2083	73.1833	82.9833	92.525	0.687583	0.00380167	0.0186787
30392	A_73_P033051	NR1I2	NM_001103226	ref|Bos taurus nuclear receptor subfamily 1, group I, member 2 (NR1I2), mRNA [NM_001103226]	TTCATGGAAACACATCATTACACACTGACAATAAGCTACCTGCTGTGGGGAGTACACGCT	89.0833	60.0333	183.167	61.7917	59.9	59.2083	64.25	64.675	0.688182	0.00824265	0.037519
51842	A_73_113755	DNAH7	NM_001143874	ref|Bos taurus dynein, axonemal, heavy chain 7 (DNAH7), mRNA [NM_001143874]	CAAGGAACACTGGATTGGACGGGGTGTAGCGCTGCTGTGTCAACTTAATTCATAATTAGA	454.017	454.3	289.083	227.383	320.742	279.425	230.6	316.192	0.688855	0.00402194	0.0212176
27454	A_73_P101786	AJ006583	AJ006583	gb|Bos taurus mRNA for T-cell receptor beta chain variable segment, clone C23. [AJ006583]	AAGTTTCCTATCAGTCAGCCAGACCGAACATTTTCATCTCTGATGGTGACAAGGGTGGAT	480.267	484.217	796.958	515.558	395.367	287.05	404.917	326.142	0.689967	0.00530909	0.0245907
7710	A_73_P381556	PDE2A	NM_001143846	ref|Bos taurus phosphodiesterase 2A, cGMP-stimulated (PDE2A), transcript variant 1, mRNA [NM_001143846]	ACAAGAACCTGGAGCTCACCAACTACCTCGAGGACATGGAGATCTTTGCCTTGTTTATTT	75.55	87.0667	287.367	66.85	54.8917	82	63.8	73.4667	0.690173	0.00907197	0.0411491
49900	A_73_109832	CB449157	CB449157	gb|703340 MARC 6BOV Bos taurus cDNA 5', mRNA sequence [CB449157]	AAAGCAATGTGGTAGATCTAGTAAGTGCTCAATAAATTTGTGTTGAAGAATCGCCAAAAA	78.225	112.675	159.033	74.075	87.3333	69.9333	76.2917	75.0333	0.691336	0.00930255	0.0204758
26185	A_73_P091541	WC1.3	NM_001190424	ref|Bos taurus WC1.3 molecule (WC1.3), mRNA [NM_001190424]	TATGAAGATGCTCTTGCTGAAGCCGTGTATGAAGAGCTCGATTACCTTGTGACACAGAAG	2246.53	1790.82	2284.51	1783.78	1285.31	1375.9	1851.47	1020.34	0.692531	0.00478664	0.0206459
32133	A_73_P054051	LOC789653	ENSBTAT00000027323	PREDICTED: Bos taurus T-cell receptor alpha chain V region HPB-MLT (LOC789653), mRNA	ACCATTTCAGCCTTACAGCTGGAAGATACTGGAAAGTACTTCTGTGCTCTCTGTGAACTC	1407.94	1414.61	1158.47	1020.19	893.383	707.617	1211.66	873.017	0.693813	0.00478619	0.0142757
364	A_73_106161	DUSP21	NM_001078017	Bos taurus dual specificity phosphatase 21 (DUSP21), mRNA	CAAGCTGTTTAGCAAGAACACTGTTCACATGATCAGTTCCTCAATGGGGATGATTCCTGA	57.95	101.917	65.6833	57.8167	45.5833	45.9167	44.4583	44.8167	0.694295	0.00458075	0.00748016
19780	A_73_P166562	LGALS4	NM_001034768	ref|Bos taurus lectin, galactoside-binding, soluble, 4 (LGALS4), mRNA [NM_001034768]	AGATGGTCACCCACCTGCATGTGGATGGCGACCTGATGCTTCAATCAATTTAACTTCATT	135.892	108.608	175.8	120.133	74.8417	77.7667	105.075	107.867	0.69525	0.0038148	0.0282145
26612	CUST_452_PI427023673	FUOM	ENSBTAG00000005715	Bos taurus chromosome 26 open reading frame, human C10orf125 (FUOM), mRNA. [Source:RefSeq mRNA;Acc:NM_001076278]	GGCCGGGATCGTCCTGTTTATGAAAATGATGCAAAAGTGCGGTGGCGTGCCCAACGTTGG	4302.5	5425.81	4868.08	4157.63	3156.22	4792.38	2497.25	2950.37	0.696537	0.00531302	0.0357269
11013	A_73_118344	DCTN3	NM_001075660	ref|Bos taurus dynactin 3 (p22) (DCTN3), mRNA [NM_001075660]	TTGAGATTTGCTCTTTGCACCTCCTCCCCTCATCAGTGTCCTGTTCCAGTGACAATAAAA	4204.64	5949.36	9391.71	3614.44	4338.03	3937.22	4845.93	4115.08	0.697187	0.00666676	0.0292899
4921	A_73_P036166	PARD6B	NM_001098104	ref|Bos taurus par-6 partitioning defective 6 homolog beta (C. elegans) (PARD6B), mRNA [NM_001098104]	AATTTGGCTAGTTGCAAGCATTATATACCTCTGAACAAGTGATCTGGGATAGGCATGAAA	1239.19	875.9	1045.05	889.817	609.317	756.525	695.033	710.508	0.698083	0.00474939	0.00771054
26654	A_73_P458666	ARHGDIB	NM_175797	ref|Bos taurus Rho GDP dissociation inhibitor (GDI) beta (ARHGDIB), mRNA [NM_175797]	TCAAAGTGAACAAGGATATTGTGTCAGGACTGAAGTATGTTCAACACACCTACCGGACGG	6041.69	5445	7210.38	4070.6	4204.64	4840.85	4011.13	4224.66	0.698353	0.00414388	0.00183321
37586	A_73_P031081	MGC137452	NM_001046239	ref|Bos taurus CD36 antigen like (MGC137452), mRNA [NM_001046239]	GTCGTTATGCACCAGTTACATCAGGACCATTATTAATATCGACCTACAAAATGAAGATTT	58.8333	70.8417	91.5667	42.0417	48.9833	66.6167	51.5417	46.2583	0.699117	0.00574281	0.0170934
38165	A_73_P040311	BEX5	NM_001075735	ref|Bos taurus brain expressed, X-linked 5 (BEX5), mRNA [NM_001075735]	CCTGCTGTGCAAACTTGCATTTTCTTGATGTACCCTTTACTCTGAACCTTTTATGTTCTG	90.9417	62.0667	88.75	73.875	52.9167	44.4583	54.8583	59.275	0.700293	0.0038759	0.0237376
14647	A_73_118342	CXCL12	TC409009	PREDICTED: Bos taurus chemokine (C-X-C motif) ligand 12 (CXCL12), transcript variant X3, mRNA	TTTAAATGGCATCTCCCACAAAATGTGAAAATGGTCCCGGAGAAGGCAGCTTCCTGTATG	2517.28	1950.7	1820.72	1471.76	1547.92	1452.44	1563.89	1002.86	0.701592	0.00566408	0.00831676
31182	CUST_2174_PI427023673	LOC109578835	ENSBTAG00000026400	PREDICTED: Bos indicus galectin-4 pseudogene (LOC109578835), misc_RNA	ATTTAATGGGAGACTGCAAGGGGGGATAGCTCGAAGAATCATCATTATCAAGGGCTACAT	128.867	199.383	156.242	109.067	107.1	125.55	112.683	97.55	0.702762	0.00468708	0.00633513
24370	A_73_P135006	TOX3	XM_880075	gb|PREDICTED: Bos taurus TOX high mobility group box family member 3, transcript variant 2 (TOX3), mRNA [XM_880075]	TCGCAGGCTCTACCTACAATATGTGAATCAAACCGTGTCATGAATCCTAGGACAGACTGA	80.5833	102.367	111.008	65.6333	81.6583	68.2083	57.05	73.1	0.70305	0.00505545	0.00847557
36079	A_73_P078326	KIAA2022	ENSBTAT00000000375	PREDICTED: Bos taurus KIAA2022 ortholog (KIAA2022), mRNA	ACATTTTGGGTTTTACCTGTGTTTGAAGAAGAGACTCTCATTTTCCAGAAAGACATTTGA	90.3333	73.7917	133.892	70.125	62.4167	42.425	82.7	76.4417	0.703262	0.00552649	0.0442602
8127	A_73_P062491	OR2J3	ENSBTAT00000057093	PREDICTED: Bos taurus olfactory receptor, family 2, subfamily J, member 3 (OR2J3), mRNA	TCAACCCTCTAATCTACACCCTCAGAAACAGAGATGTAAGAGGTGCTGTAAAGAGACTAG	52.2583	66.8917	119.733	48.6	49.3333	51.8083	48.5917	44.8417	0.703733	0.00795598	0.0199739
4911	A_73_P194827	RSPH3	A_73_P194827	PREDICTED: Bos taurus radial spoke 3 homolog (Chlamydomonas) (RSPH3), transcript variant X4, misc_RNA	ATCTCTTTCAACGGGATCATAAAAGTAGCCACCATCCCGAAGGCTGTCAAAAACTGATGG	126.6	334.15	113.483	90.775	134.042	83.2417	113.658	97.2417	0.704869	0.00714471	0.0485387
31469	A_73_P257556	C27H8orf40	NM_001098040	ref|Bos taurus chromosome 8 open reading frame 40 ortholog (C27H8orf40), transcript variant 1, mRNA [NM_001098040]	AAATGCCTGTTGTTCAAGAGTGCGATCTCCTCCTGCTACTAAATCATGACCAGCGTTTTG	1550.58	1183.4	1490.59	679.908	1176.63	711.608	1030.53	1332.96	0.705669	0.00612974	0.0384853
33526	A_73_P109161	BOLA-NC1	NM_001105616	ref|Bos taurus non-classical MHC class I antigen (BOLA-NC1), mRNA [NM_001105616]	AGATTCAGGAACTACCTGGAGGGCAAGTGCGTGAAGTTGCTCCGCAGACACCTGGAGAAC	11768.7	20717.7	18482.8	14298.7	14641.7	10436	9511.64	11384.5	0.707356	0.00666315	0.0497619
30114	A_73_P270816	LDB2	NM_001046611	ref|Bos taurus LIM domain binding 2 (LDB2), mRNA [NM_001046611]	GCTCAGGATCGCATTCTATGCCGAATCCAACTACAGATGACTTTTTAATATTGTAAAATA	225.658	52.875	60.9167	49.0333	43.2833	45.1667	47.2583	56.0417	0.707693	0.0111294	0.044077
34753	A_73_P054321	TRIM26	ENSBTAT00000050225	Bos taurus haplotype A14 tripartite motif containing 26 (TRIM26), MHC class I antigen 6*04001, MHC class I antigen 2*02501, MHC class I antigen 4*02401, and MHC class I antigen 1*02301 genes, complete cds; MHC class I antigen-like protein 6, MHC class I antigen-like protein 5, and MHC class I antigen-like protein 4 (pseudogene 4) pseudogenes, complete sequence; non-classical MHC class I antigen N…	GAATTCAGAATTCTCAGTCTACAGGAGAAGATGAGATTCAGGCCCTGCTGGCAAAATTCC	93.2917	228.508	95.4333	90.4583	76.5917	65.8583	73.0833	77.9417	0.708625	0.00916574	0.0221509
6371	A_73_112128	UROS	NM_001191369	ref|Bos taurus uroporphyrinogen III synthase (UROS), mRNA [NM_001191369]	TGGGCTGCCCAGGTGAATAAAGTTTGCTGCCTGTGAAGGAGTTTTATCCTCTTGTGAAAA	1747.76	1861.7	1233.09	1071.12	1048.62	1203.5	1214.72	1287.16	0.708685	0.00665655	0.0150865
33184	A_73_116870	ACOT2	NM_001101938	ref|Bos taurus acyl-CoA thioesterase 2 (ACOT2), nuclear gene encoding mitochondrial protein, mRNA [NM_001101938]	GTGAATTCTATGCTAACGAGGCCTCTAAACGCTTGCACGCCCATGGGAAGGCAAAACCCC	169.108	135.892	180.775	155.6	89.4833	91.4917	117.017	125.2	0.709242	0.00424774	0.0269613
9710	A_73_100848	ARHGAP23	TC419150	PREDICTED: Bos taurus Rho GTPase activating protein 23 (ARHGAP23), transcript variant X2, mRNA	AACAACTAAGATTTCCTGCTTGTGAAAAGTCCTGTCTGAACAGTATAGTCTATATGTTGG	331.342	286.683	404.383	221.667	332.3	196.408	277.258	205.192	0.709959	0.00583318	0.0328992
36466	A_73_P244520	DENND2D	A_73_P244520	PREDICTED: Bos taurus DENN/MADD domain containing 2D (DENND2D), transcript variant X1, mRNA	AACTTGAAGCAAGACCTGGTTACCAGGACTCTGAAGAAGGCTGTGGATTCTATTGACTGA	80.2083	81.575	137.383	73.675	53.5167	62.775	59.0833	87.9333	0.710917	0.00614873	0.0319495
20528	A_73_P037521	IFI6	NM_001075588	ref|Bos taurus interferon, alpha-inducible protein 6 (IFI6), mRNA [NM_001075588]	CTTTTCCAGCTGCAGTCCAGAGCTTCCTCTGTCACACTTGGCAATGACCGAGGTAAAAAA	10524.1	6621.84	7729.63	5943.9	6366.9	5730.54	4657.31	5670.23	0.711208	0.00639514	0.0101185
18366	CUST_219_PI427023673	WDR18	ENSBTAG00000002434	Bos taurus WD repeat domain 18 (WDR18), mRNA. [Source:RefSeq mRNA;Acc:NM_001034588]	GCCGTGACCTGCCGTGTCACATGAGTGCTCTGCTATTTCTAACAAAAGACCTAAAATCCT	1544.11	1700.7	6390.18	1443.62	1277.06	1156.61	1589.33	1489.68	0.711508	0.0148525	0.0478746
34633	A_73_115620	SLC1A6	NM_001099090	ref|Bos taurus solute carrier family 1 (high affinity aspartate/glutamate transporter), member 6 (SLC1A6), mRNA [NM_001099090]	TGACTGTGCACTGAACACATATGTTCTTTCCAGCGCGTCTGGGGGGAAACTGAGATAAAG	66.85	56.225	71.1083	47.4833	43.5333	43.0083	65.8583	43.575	0.713616	0.00517777	0.0281357
11685	CUST_1100_PI427023673	GRB10	ENSBTAG00000017086	Bos taurus growth factor receptor-bound protein 10 (GRB10), mRNA. [Source:RefSeq mRNA;Acc:NM_001192586]	CGTGGTATAGACACTGTATTTTAGTTGACAAGACACACTCTACTTATTTCCCATGAAGTG	135.883	147.058	185.658	112.725	114.358	70.6167	104.992	137.992	0.713882	0.00585724	0.0232201
36961	A_73_P106991	TCRG1	ENSBTAT00000052208	Bos taurus T cell receptor gamma cluster 1 (TCRG1) gene, complete sequence	AGAAGAGCTATACTTTTGCAATCTTAAACCTGCAAGAAAGTGATTCTGGAATGTACTACT	127.892	123.742	146.175	120.583	92.1	76.4083	81.6833	114.258	0.714267	0.00539413	0.0202924
16260	A_73_P412431	KATNAL2	NM_001205788	ref|Bos taurus katanin p60 subunit A-like 2 (KATNAL2), mRNA [NM_001205788]	CAGAACGACTCTTGAAACCTCTGAGCGCATTTATTGGCATGAACAGTGAGATGCGAGAAT	75.7583	136.675	100.908	66.9	87.3417	59.95	79.275	67.1417	0.714859	0.00890204	0.0279041
25627	A_73_P181117	PEBP1	NM_001033623	ref|Bos taurus phosphatidylethanolamine binding protein (PEBP1), mRNA [NM_001033623]	AGATTTAGATTTAGGGGGACTTTTCTTTCCTTCTGCCTGAATTGAATAATTTTAGGGGGG	7013.01	5754.55	7119.04	5829.04	4878.9	4476.13	3560.88	4915.59	0.715333	0.0050409	0.0125904
46007	A_73_P079206	LOC781584	ENSBTAT00000006098	PREDICTED: Bos taurus uncharacterized LOC781584 (LOC781584), mRNA	TAAAGCCATCAGCCTCACCATTTCAGACTTACAGCTGGAAGACTCTGCAAAGTACTTCTG	4937.29	4570.55	3826.16	3375.29	3366.64	2356.21	4366.35	2571.46	0.715483	0.00643317	0.0320022
42932	A_73_P373311	LOC616063	TC452852	PREDICTED: Bos taurus myeloid-associated differentiation marker (LOC616063), mRNA	TGAAATGTGGCAGACTAGAGTTTGCTCCCTTAGTCATCAAGGTCCCTGTGAGAAGGAAAT	706.383	563.15	610.867	500.267	528.433	479.5	298.6	375.842	0.717379	0.00737757	0.0182268
36168	A_73_117987	CRISPLD1	NM_001101165	ref|Bos taurus cysteine-rich secretory protein LCCL domain containing 1 (CRISPLD1), mRNA [NM_001101165]	TTGTATCACCATTGCCACTGATTTTCTTACTGGCAAATGGCCTTGTGTATAAATGTTGCC	72.5167	46	74.2667	53.5	48.6833	39.3583	50.9	39.4833	0.71827	0.00451086	0.0370865
52090	A_73_108720	SLITRK3	ENSBTAT00000022827	PREDICTED: Bos taurus SLIT and NTRK like family member 3 (SLITRK3), transcript variant X2, mRNA	TTAAGGGCCAAACTTCAAACCAAGCCGGATTACCTCGAAGTCCTGGAGAAGACAACATAT	60.5167	74.4833	99.4833	53.2833	58.5917	54.8083	57.3333	47.9333	0.718883	0.00690286	0.0117376
17644	A_73_P281586	LAS1L	NM_001076815	ref|Bos taurus LAS1-like (S. cerevisiae) (LAS1L), mRNA [NM_001076815]	GAAATATAGGCATTTACCTCAGGCCATTAAAGCGTGGAATAACCTGTCCCCACCTGTAGA	422.9	551.267	544.417	346.233	304.492	298.792	490.892	417.258	0.718947	0.0064793	0.0320447
51386	A_73_P144531	DN540309	DN540309	gb|1386172 MARC 7BOV Bos taurus cDNA 3', mRNA sequence [DN540309]	GTGAGTGTACCATGATAGAGTTTGCATTTTAGAACCACTGTCCTGATTATGGTGTGGAGG	77.7667	94.4083	179.667	76.9	60.575	71.6583	67.7583	82.225	0.720064	0.00934209	0.0280136
5727	A_73_111881	CENPK	NM_001192093	ref|Bos taurus centromere protein K (CENPK), mRNA [NM_001192093]	CATGACCCATATGTCAAAATTAGTGATTCTTTTTGGCCACCTTATATTGAACTGCTCCTG	67.9667	121.092	70.025	59.6417	56.8667	59.3917	46.2083	53.9667	0.720822	0.00714056	0.0116979
18422	A_73_P491698	LOC528332	NP9562515	PREDICTED: Bos taurus cationic amino acid transporter 3 (LOC528332), transcript variant X7, mRNA	CCGCCGGACTCCAATTCCCAAATGCTTGATGGAAATATCCCTGGTGATGAATCTTCTTAA	158.358	201.292	157.458	95.4167	160.6	110.208	115.767	157.183	0.720976	0.00800738	0.0408832
33124	A_73_119288	TC476079	TC476079	tc|Rep: Period circadian protein homolog 3 (Circadian clock protein PERIOD 3) (hPER3) (Cell growth-inhibiting gene 13 protein). - Bos Taurus, partial (15%) [TC476079]	ACCTTTAAGAAGGTGGCATTTAGGCTACTTGTGTGCTTTCTAAAAATTAGCCTGGGGGCT	920.392	510.775	676.925	487.242	507.9	389.008	581.992	507.217	0.721107	0.0060897	0.0347665
14238	A_73_P355906	EEF1G	NM_001040487	ref|Bos taurus eukaryotic translation elongation factor 1 gamma (EEF1G), mRNA [NM_001040487]	TTCTGGGGCTGCTGGATGCTCACTTGAAGACGAGAACTTTTCTGGTGGGCGAACGCGTGA	13753.4	10231.3	11204.6	11786.8	6660.79	8531.23	7828.28	8325.73	0.721905	0.00752435	0.0318713
37007	A_73_102536	TRUB1	ENSBTAT00000017209	PREDICTED: Bos taurus TruB pseudouridine (psi) synthase family member 1 (TRUB1), transcript variant X2, mRNA	TGAGCAAGTTTTGAGCTGTGAGTGTATAACTCTGAATGAGACAAAGGGAGAAGACGATGT	87.3083	92.7333	102.758	83.4667	59.9333	72.2	66.3	63.625	0.722405	0.00594867	0.00734234
5935	A_73_P090321	TUBA1A	NM_001166505	ref|Bos taurus tubulin, alpha 1a (TUBA1A), mRNA [NM_001166505]	AACCTGAATAGGCTGATAGGTCAAATTGTGTCCTCCATCACTGCTTCCCTGAGGTTTGAT	1671.27	1572.76	1843.18	1577.05	1014.23	1396.36	1133.68	1150.37	0.722411	0.00747503	0.0171282
1530	A_73_P094091	MYO7B	ENSBTAT00000012793	ens|PREDICTED: Bos taurus misc_RNA (LOC522053), miscRNA. [Source:RefSeq DNA;Acc:XR_028300] [ENSBTAT00000012793]	TTTTGAAAACTTCCAGAAAAATAGCTTCGAGCAGCTCTGCATCAACCTGGCCAACGAGCA	61.8667	165.208	70.85	59.775	62.1083	51.175	46.3333	64.0333	0.722894	0.0152609	0.0388061
24544	A_73_P154362	AKR1A1	NM_001076513	ref|Bos taurus aldo-keto reductase family 1, member A1 (aldehyde reductase) (AKR1A1), mRNA [NM_001076513]	ATTAAGTATGCCCTGAGTGTAGGCTACCGTCACATTGACTGTGCTGCTATCTATGGCAAT	577.325	644.283	629.767	581.242	454.6	436.158	448.808	402.767	0.723888	0.00697911	0.011967
41000	A_73_111440	UBB	NM_174133	Bos taurus ubiquitin B (UBB), mRNA >gi|644|emb|Z18245.1| Bos taurus gene for polyubiquitin	TGGGTTCCTGTGTCGTCTTGGAGGTGACTCGGCGTGATTGAATTTGCGGCATCTTCGCAT	5588.08	5350.78	9062.48	6495.42	3615.43	4617.93	3943.71	4332.79	0.723899	0.005278	0.0426983
38564	CUST_2065_PI427023673	NUMB	ENSBTAG00000011683	Bos taurus numb homolog (Drosophila) (NUMB), mRNA. [Source:RefSeq mRNA;Acc:NM_001101951]	ACAAATCCAAGATGCCAAGAAAGCTGATACAGATAAGACAGCTGTTGGTTCGTCAGTGGC	75.7417	79.375	141.55	62.275	65.9	62.925	64.2083	54.0083	0.723927	0.0078215	0.0106289
785	A_73_121365	PEX2	NM_001100348	ref|Bos taurus peroxisomal biogenesis factor 2 (PEX2), mRNA [NM_001100348]	GTTGATTAATTTCTTGATCTTCCTCCAAAGGGGCAAGTTTGCAACTTTGACCGAACGTCT	205.4	320.842	222.908	240.975	176.317	137.383	148.817	194.275	0.725397	0.00900366	0.0460276
33834	A_73_115012	AGPAT4	NM_001015537	ref|Bos taurus 1-acylglycerol-3-phosphate O-acyltransferase 4 (lysophosphatidic acid acyltransferase, delta) (AGPAT4), mRNA [NM_001015537]	CTTTGGTGCTGAGTTTTCTGTTAACCCTGGCTCGCTACAGAGTGAAAGACACTTTGGTAA	1978.6	1431.38	2178.32	1399.68	1507.14	1448.63	960.292	1574.93	0.726147	0.0068062	0.0496822
39348	A_73_P360971	PCDH10	TC410737	PREDICTED: Bos taurus protocadherin 10 (PCDH10), transcript variant X3, mRNA	CCACAAAATATCAAAGACATTCTGTAGTTTATACACCGTGTTGCAAAGTGTTTACTGTAC	71.3	49.0833	62.7917	47.4	48.3667	44.2417	42.3583	41.4333	0.727372	0.00671074	0.0112481
30447	A_73_P490708	A_73_P490708	A_73_P490708	Ovis canadensis canadensis isolate 43U chromosome 8 sequence	AGAAAAATTTAAGGGCAGTTTGCTCCTAAGGGTTTAAAGGGTCAATAAAGCTTCTGAAAA	115.442	103.833	77.7	72.425	69.275	73.1833	70.2167	79.6667	0.727812	0.00945993	0.0139355
682	A_73_119682	GRWD1	NM_001076239	ref|Bos taurus glutamate-rich WD repeat containing 1 (GRWD1), mRNA [NM_001076239]	ACCATCAGCGTCTGAGCTTGGTCTGGCCGAGTCTGTCTGGTCCTCCACTTACTTGGAACT	543.275	744.35	648.75	508.608	374.75	433.183	513.892	506.233	0.728573	0.00732975	0.0127237
9401	A_73_P091171	AMN1	NM_001075858	ref|Bos taurus antagonist of mitotic exit network 1 homolog (S. cerevisiae) (AMN1), mRNA [NM_001075858]	TGCCCTCTGATATATTGGGGAAGGGTACTGTTTTCTTCTTAAATAAGAACGTTTTAAGTT	743.45	623.583	815.108	494.675	541.6	479.992	588.65	554.717	0.729178	0.00526751	0.00623358
25396	A_73_118742	ENDOV	NM_001079777	ref|Bos taurus endonuclease V (ENDOV), mRNA [NM_001079777]	AAGGAGAAGATACAGCTCCTAAAGGCTGGAGGAGACTCATTTCCTCTGATGGGAGGCTCT	82.5083	121.583	158.817	81.6667	94.7333	92.8917	86.125	78.0167	0.729568	0.0123001	0.0464937
22201	A_73_P106506	TCRG2	ENSBTAT00000050438	Bos taurus T cell receptor gamma cluster 2 (TCRG2) gene, complete sequence	TATACATTTACAATCGTAAATCTGCAAGCAAGTGATTCCGGCATATACTACTGTGCTATC	220.45	201.033	228.008	156.25	133.5	137.35	178.483	215.383	0.730144	0.00631081	0.0303922
34878	A_73_113953	TEDDM1	ENSBTAT00000028569	tc|GB|XM_865985.2|XP_871078.2 similar to Teddm1 protein [NP9563581]	TACTCCAGGAGACCCCTCTACCAATTGCTACAGGAAGTGGAGCAGTCAGAGAAAGATGAC	108.708	77.3083	85.725	65.8667	60.275	77.325	68.5667	54.825	0.730145	0.00751032	0.0129828
48846	A_73_117847	LOC786796	TC466817	PREDICTED: Bos taurus antigen WC1.1 (LOC786796), mRNA	ATGCTGGTGTGAGGTGCTCTGAGTTATCTGATTTTGAAGCTGCTGTTGATGAAGCTGTGT	952.583	685.792	824.1	534.425	665.733	561.567	766.7	474.9	0.730465	0.00809321	0.0268735
8014	A_73_P464526	BMPR1B	NM_001105328	ref|Bos taurus bone morphogenetic protein receptor, type IB (BMPR1B), mRNA [NM_001105328]	CTTAGAATTCTGTTGTGTTTAGCAAAGAATTGGGGAAGCCCCTCCTCTTTGCCCTTAAAC	360.142	416.217	436.525	284.133	277.075	254.392	320.275	343.233	0.730505	0.00708332	0.00702673
40958	A_73_P325236	ZNF3	ENSBTAT00000037194	ens|zinc finger protein 3 [Source:RefSeq peptide;Acc:NP_001040079] [ENSBTAT00000037194]	ACCAGAACTGAGCCTGATTCTGAAATTTCTGAAGATAGAGGATCACATGGGGGTGCTGTT	145.808	82.2083	100.892	89.0083	70.7583	92.825	62.9167	69.3	0.731066	0.00871207	0.0369732
34546	A_73_110649	PCDHGA6	XM_002689259	ref|PREDICTED: Bos taurus protocadherin gamma subfamily A, 6-like (LOC100337150), mRNA [XM_002689259]	GAGCAAGACTCCACTGTTCAGGAGATTGGGAGTGTGGATATTTCTATTCCTACATTGGTT	78.35	98.675	97.4667	60.3083	81.4	83.125	58.9417	55.3667	0.731243	0.00775432	0.0270468
31237	A_73_111035	OTX2	A_73_111035	PREDICTED: Bos taurus orthodenticle homeobox 2 (OTX2), transcript variant X2, mRNA	TGACCCTGATGAATTTATAAGCTGAGATCATCGTTGTTTATGCTTGCAGATGTTAACTGG	92.3583	57.15	68.4917	43.6417	47.1583	55.725	55.6667	54.925	0.731568	0.00845727	0.0174667
23079	CUST_1291_PI427023673	OSBP2	ENSBTAG00000019146	oxysterol binding protein 2 [Source:HGNC Symbol;Acc:HGNC:8504]	TCAGAACTGTTTGGGAGTGAGCACCTTCTGACCAGTAATAAAGAAGCCTTGGATTTGGAG	1418.19	1919.63	1052.88	1047.72	963.675	1313.7	1046.93	825.758	0.73181	0.00772759	0.0458095
26554	A_73_104924	MAT1A	NM_001046497	ref|Bos taurus methionine adenosyltransferase I, alpha (MAT1A), mRNA [NM_001046497]	ATATGAAACTCGAGTCTTTATTTGTTAATAGTGCCTGCTAAGCCAGTGAATAAAAACTCG	77.425	55.225	70.0167	54.3667	43.05	48.7833	54.35	49.0167	0.733318	0.00602348	0.0133455
28993	A_73_P056976	CHST7	NM_001193203	ref|Bos taurus carbohydrate (N-acetylglucosamine 6-O) sulfotransferase 7 (CHST7), mRNA [NM_001193203]	ACGTTTTCTACTTGTATGAACCCATGTGGCATCTGTGGCAGGCGCTGTATCCGGGCGACG	76.775	84.675	80.7667	53.175	58.35	64.5583	54.3083	74.925	0.733327	0.00800738	0.0131503
44654	A_73_P493408	A_73_P493408	A_73_P493408	Unknown	ATCAACTGTGGCAACAGGAAACAGTTATCTCAGTTCACCTTGCCAGGGATTGAACTCAAG	64.1917	58.175	64.025	45.7333	44.45	46.325	41.55	57.85	0.733771	0.00854396	0.0114315
22793	A_73_P106731	LOC507049	D90122	Bos taurus mRNA for T-cell receptor beta chain, leader sequence, variable, diversity, and joining regions	TTTTCATCTCTGATGGTGATAAGTGTGGATCCTACAGACAGCAGCCTCTACTTCTGCAGT	654.85	570.117	881.758	653.892	510.2	376.742	514.242	484.267	0.73413	0.00656177	0.0372974
27265	A_73_P431651	KIAA1462	NM_001082474	ref|Bos taurus hypothetical protein LOC784675 (KIAA1462), mRNA [NM_001082474]	AGAAAAGAAGCTCCGAAACACTTCCAGAGTGATCGAAAGTTTACAGGAGAAGCTGGTCTC	80.6167	72.7417	115.267	60.5167	63.9417	68.2917	66.0333	51.875	0.73485	0.00809214	0.0124959
21802	A_73_P030061	ADI1	NM_001035468	ref|Bos taurus acireductone dioxygenase 1 (ADI1), mRNA [NM_001035468]	ATGTTGGGGGACACACACTCACTTACGCCACTTTCTTGCTCAAAATAAAGAAGCTGCCTT	4832.64	3434.75	4324.15	3484.81	3347.71	3000.37	3281.11	2402.53	0.735149	0.00669655	0.0228611
1493	A_73_112640	TRIM72	XM_607236	gb|PREDICTED: Bos taurus tripartite motif-containing 72 (TRIM72), mRNA [XM_607236]	TCAGATGACTTCAAATTCCAGGTGTGGAGGAAGATGTTCCGGGCTCTGATGCCAGCGCGG	76.0583	59.5917	96.7083	59.625	54.4083	57.0667	63.575	46.9667	0.7355	0.00835943	0.0260604
1097	A_73_P049336	DLX1	NM_001099017	ref|Bos taurus distal-less homeobox 1 (DLX1), mRNA [NM_001099017]	CAAAATTTCCTCATCTCGGGAAGAACGCGTGATCACTTTTCCTGGTTAAGAAGAAAGATC	56.8667	83.325	66.9583	52.6583	49.7167	44.5	60.3	44.75	0.736427	0.00954154	0.0176028
3275	A_73_P343781	HMGCL	NM_001075132	ref|Bos taurus 3-hydroxymethyl-3-methylglutaryl-CoA lyase (HMGCL), nuclear gene encoding mitochondrial protein, mRNA [NM_001075132]	TAAAGTCGCTGAGGTCACCAAGAAGCTGTACTCCATGGGCTGCTACGAGATCTCCCTGGG	199.7	262.892	215.017	237.817	149.558	135.883	160.892	174.692	0.736545	0.00769617	0.0496825
22382	A_73_P099636	RPLP0	NM_001012682	ref|Bos taurus ribosomal protein, large, P0 (RPLP0), mRNA [NM_001012682]	TCATCCAACTTCTGGATGATTATCCAAAATGCTTCATTGTGGGAGCAGACAACGTGGGCT	6449.72	6438.69	6837.94	6642.43	4544.01	4801.98	4976.58	4725.38	0.737429	0.00742401	0.0262924
3027	A_73_P042436	ARPC1B	NM_001014844	ref|Bos taurus actin related protein 2/3 complex, subunit 1B, 41kDa (ARPC1B), mRNA [NM_001014844]	TTCGAGCAGGAAAATGACTGGTGGGTGTGCAAGCACATCAAGAAGCCCATCCGCTCCACC	2729.57	2496.81	3164.89	1374.83	1693.83	2372.43	2357.55	2208.29	0.737706	0.00913637	0.0267727
27805	A_73_P204322	HMGN2	NM_001098945	ref|Bos taurus high-mobility group nucleosomal binding domain 2 (HMGN2), mRNA [NM_001098945]	AAATTGATGACCAGTATGTCAGGCAATCTGGGCTTTCTAGTGTCACCATTGAGATGGCGT	8476.52	8052.09	8675.31	8583.8	6144.52	6669.31	5724.98	5653.97	0.737856	0.00989627	0.0323354
18643	A_73_P054501	LOC515862	ENSBTAT00000052822	PREDICTED: Bos taurus olfactory receptor 5B12 (LOC515862), mRNA >gi|297483752|ref|XM_002693798.1| PREDICTED: Bos taurus olfactory receptor 5B12 (LOC515862), mRNA	ATGCTGAATCCGCTGATCTATAGTCTGAGGAACAAAGAGGTCAAGGGTGCCCTAAAAAAG	91.4	203.425	85.275	64.725	70.0583	91.6833	73.2083	79.6083	0.737912	0.00971206	0.0371089
41238	A_73_P037096	BMP2	NM_001099141	ref|Bos taurus bone morphogenetic protein 2 (BMP2), mRNA [NM_001099141]	AAGATGAAAAGTCTACATGGAAGGTTACTCTGGCAAAGTGCTTAGCACATTTGCTTTTTT	81.3833	81.125	60.6167	61.375	57.7833	63.325	52.7083	40.8833	0.738019	0.00847024	0.0303492
46201	A_73_P365221	XRCC3	NM_001078117	ref|Bos taurus X-ray repair complementing defective repair in Chinese hamster cells 3 (XRCC3), mRNA [NM_001078117]	ACGTGATCTCCAAGATCAGGTTCGGCCACCAGATTTTCATCGAGCATGCAGCCGACGTGG	89.325	83.2583	86.3833	67.9167	67.0833	57	65.0833	59.225	0.738128	0.00588193	0.0024107
23484	A_73_P030916	UBASH3A	NM_001015599	ref|Bos taurus ubiquitin associated and SH3 domain containing A (UBASH3A), mRNA [NM_001015599]	TCTCTGGGTATGTGCTTCTGCGAAGAAAACAAAGAGGAAGGAAAATGGGAGTTGGTGAAC	828.25	589.758	708.442	653.033	452.892	412.175	627.708	487.692	0.738251	0.0061083	0.0389924
13707	A_73_102876	C8H9orf156	NM_001097994	ref|Bos taurus Nef associated protein 1 (C8H9orf156), mRNA [NM_001097994]	ACTACGGAGAAACCCAAATGTCCTGAAGATAGAACTTCAGGGGAAAACATTGCGGGATCT	114.408	121.217	130.942	117.017	80.75	84.325	96.075	88.6333	0.738676	0.00775157	0.0182536
46232	A_73_P062481	HMGN1	NM_001034772	ref|Bos taurus high-mobility group nucleosome binding domain 1 (HMGN1), mRNA [NM_001034772]	TAAAAACGAGGAGAGCCCAGCCTCTGATGAAGCAGAAAATAAAGAAGCCAAGTCTGATTA	839.792	735.067	867.425	659.367	544.35	580.35	702.083	540.5	0.738683	0.00757564	0.00831813
33128	A_73_P104226	BC120467	BC120467	gb|Bos taurus cDNA clone IMAGE:8059942. [BC120467]	CCTTAGGCCCTACATTACTCTTTAAAACATTTCTACCCCAAAGAAAACATTATAAACCTC	80.4667	65.8917	153.375	65	71.0917	66.3667	56.8583	54.65	0.739163	0.0117493	0.0370285
41643	A_73_P318516	ADHFE1	NM_001101887	ref|Bos taurus alcohol dehydrogenase, iron containing, 1 (ADHFE1), nuclear gene encoding mitochondrial protein, mRNA [NM_001101887]	CGTTACCAGCTTGAATGTGATATAAATTTATCCTGTAGAAGATTCTCTGATGCTCCAAAT	252.333	250.883	263.308	194.125	202.942	156.092	232.95	166.108	0.73939	0.00770982	0.012878
46060	A_73_P450221	C2CD2	NM_001192676	ref|Bos taurus C2 calcium-dependent domain containing 2 (C2CD2), mRNA [NM_001192676]	AATTCACCTTTGAGTTGAATAGCCAAGTCGAGGGAGTTGCACCTGCACATGTCAGATGAT	95.4667	75.9917	141.7	84.675	75.05	58.0917	74.0167	72.65	0.739989	0.00794967	0.0369163
39958	A_73_P500023	ABCB1	ENSBTAT00000020806	PREDICTED: Bos taurus ATP binding cassette subfamily B member 1 (ABCB1), transcript variant X4, mRNA	CTGCCCTGCTAAAAGATTACAGAAGTAGCAAAAGTACTGAATGTTTGCATATAGTGCCTA	474.9	341.333	447.233	367.192	323.117	270.275	298.717	320.767	0.740227	0.00536036	0.02066
34631	A_73_P487960	LOC512441	ENSBTAT00000024304	PREDICTED: Bos taurus olfactory receptor 4D9-like (LOC512441), mRNA	GTTTATGTAACAACTGTGTTTGCAAATGTTGCCATCATGGTCACTGTGAGCTGCGAGTCT	63.9667	58.8	53.3583	40.15	41.3917	42.75	45.5333	47.35	0.740801	0.00719371	0.00385211
36957	A_73_P113516	TDRD9	ENSBTAT00000027199	PREDICTED: Bos taurus tudor domain containing 9 (TDRD9), mRNA >gi|983004161|ref|XM_015468620.1| PREDICTED: Bos taurus tudor domain containing 9 (TDRD9), mRNA	TTTTTGCGATGCCTTTCAGGCAGCATCTTGATGGATACAGGAACAAGGTGAATTTCGCTG	61.6333	49.3167	93.025	50.05	46.0333	44.9833	43.3917	47.85	0.741012	0.00860281	0.0215224
2597	CUST_2150_PI427023673	FZD6	ENSBTAG00000010529	frizzled class receptor 6 [Source:HGNC Symbol;Acc:HGNC:4044]	AGTAGATTCTGAGGATATGATTCATTTCACACAGAGGTTAGTGGCAGCAATATACCCCCC	72.95	78.8917	52.25	51.3417	50.3833	61.4417	44.775	48.5583	0.741267	0.0118414	0.0353633
34451	A_73_116390	KCNC4	NM_001192780	ref|Bos taurus potassium voltage-gated channel, Shaw-related subfamily, member 4 (KCNC4), mRNA [NM_001192780]	CAGGCAAGAATCTTTCGCTGGGAAAGACTCATATCCTTGATTGCACAGGACTGATGGAAA	71.575	64.2083	67.6167	52.0667	44.1333	49.6167	65.0333	49.1333	0.741298	0.0078388	0.0177119
48862	A_73_P437006	MRPL49	NM_001014871	ref|Bos taurus mitochondrial ribosomal protein L49 (MRPL49), nuclear gene encoding mitochondrial protein, mRNA [NM_001014871]	TATCAAGGCTGGACAATACTCAGGCAGGAAGATACTGACCTTTTGTCCCTATCGTCCTAT	418.375	402.517	563.383	358.617	320.817	371.258	302.525	306.475	0.741634	0.00766826	0.00936096
34200	A_73_P268481	REST	NM_001101880	ref|Bos taurus RE1-silencing transcription factor (REST), mRNA [NM_001101880]	CTGCCAACAGTAGATGTTCTATCGGTTCAGGTATTTACTTCCTGATTTTTGATCAATAGG	1371.17	1612.17	1109.38	1186.91	996.1	1045.48	736.05	1065.52	0.741751	0.00971039	0.0326624
22255	A_73_116940	TFAM	TC396715	PREDICTED: Bos mutus transcription factor A, mitochondrial (TFAM), transcript variant X2, mRNA	ATAATCAGACTTGATGGTTGTACATGTGAGGAATTTCTGGTATCAGTTGCAGCTTTTATA	719.467	834.692	840.35	601.875	385.725	525.65	779.192	653.392	0.742076	0.00915025	0.0436599
29030	A_73_P118481	BEX2	NM_001077087	ref|Bos taurus brain expressed X-linked 2 (BEX2), mRNA [NM_001077087]	GGTGTTAAACTTGTTTCTTGCGCGTTTCCTATTACCAGCTTCTAACTGAATGTTCTGTTT	1004	679.6	1089.32	686.8	773.575	651.142	673.583	733.358	0.742484	0.00968116	0.0451792
31048	A_73_P074021	CDC25B	NM_001191415	ref|Bos taurus cell division cycle 25 homolog B (S. pombe) (CDC25B), mRNA [NM_001191415]	ACCCTGCAGCCTGGATAAGAGAATCATCCTCATTTTCCACTGTGAATTTTCATCTGAGCG	378.233	389.925	514.325	421.575	270.742	287.608	341.433	283.383	0.743401	0.00793915	0.0376111
34663	A_73_P167867	ARMCX6	NM_001078125	ref|Bos taurus armadillo repeat containing, X-linked 6 (ARMCX6), mRNA [NM_001078125]	TATGTCCCAGATAACTTGAATGCCAGTGTTGAAAATCAGGGCCAGATGAAGACGTGCATC	119.917	86.1333	127.825	109.3	74.1083	75.6917	82.0417	78.3	0.743482	0.0107939	0.0442046
24645	A_73_P258086	DBNL	NM_001098970	ref|Bos taurus drebrin-like (DBNL), mRNA [NM_001098970]	GTGATCTCCAAACGTGCTACCAGAGCTTCCCAAACTTGACCCAACCAGCCTGGCGCTTGA	2142.17	2310.2	2955.31	2116.68	1836.34	1809.14	1798.7	1446.44	0.74483	0.00891871	0.0155025
1105	A_73_P265866	CAMK2A	NM_001075938	ref|Bos taurus calcium/calmodulin-dependent protein kinase II alpha (CAMK2A), mRNA [NM_001075938]	ATACCTGTGTCAAGAAAACCTGTCCGTTCGTAAAAGCCATCATGACTTCAGAGCAGATGG	56.8583	65.5	119.125	49.8917	55	63.2833	49.0833	44.7917	0.745268	0.0120861	0.0350272
21829	A_73_P053521	LOC616947	ENSBTAT00000056837	PREDICTED: Bos taurus T-cell receptor alpha chain V region HPB-MLT (LOC616947), mRNA	AAATCCATCAGCCTCACCATTTCAGCATTACAGCTGGAAGACTCTGCAAAGTACTTCTGT	6701.54	5621	5131.36	4540.95	4860.7	3423.67	5427.82	3409.95	0.745311	0.0100365	0.0359119
27329	A_73_P102626	GNAS	NM_181021	ref|Bos taurus GNAS complex locus (GNAS), mRNA [NM_181021]	TCTGGAATCTTTGAGACCAAGTTCCAGGTGGACAAAGTCAACTTCCACATGTTTGACGTG	1257.8	1363.97	1800.28	1211.32	862.267	1142.12	1055.32	1059.98	0.745716	0.00902755	0.0152266
32682	CUST_2265_PI427023673	ENSBTAG00000044159	ENSBTAG00000044159	PREDICTED: Bos taurus chromosome 17 open reading frame, human C4orf33 (C17H4orf33), transcript variant X1, mRNA	CCTGATGTGTAGGAGTATAGTAGATGACTGTATCAATCATTTCTTCTCTATACCCTTTAA	119.683	166.367	161.033	117.042	124.317	98.925	118.4	112.067	0.746153	0.0119602	0.0251475
38217	A_73_P095476	C2H1orf130	ENSBTAT00000016735	gb|BovGen_06398 normal cattle brain Bos taurus cDNA clone RZPDp1056H1425Q 5', mRNA sequence [CO878073]	AAAGTTCTGCTAACGTTGGGAATCCTCTGATGTGGGTTTAGCTGTCTCCCCTAAATGCAA	249.267	276.192	211.525	186.525	195.708	135.475	215.033	174.858	0.746296	0.00804949	0.0220293
31139	A_73_P251046	PPP1R8	NM_174582	ref|Bos taurus protein phosphatase 1, regulatory (inhibitor) subunit 8 (PPP1R8), mRNA [NM_174582]	CCAGTGCCATAGACACAGGTTGATCGTTTTAAACTTACAGTATTGTTTGAACTTTACCTG	572.408	509.15	672.258	446.158	405.183	487.65	234.008	480.458	0.746603	0.00728708	0.0416168
39390	A_73_P252856	CSDA	NM_001098074	ref|Bos taurus cold shock domain protein A (CSDA), mRNA [NM_001098074]	CCTTTTCTGTTCATTTTGGATGCTGGTGCTAAACTTCCAAGTGTCATGATTTAAAAAAGA	3645.35	3543.19	3088.4	2277.97	3319.67	2638.79	2627.76	2191.12	0.747003	0.00897904	0.0239868
40211	A_73_112631	NBL1	XM_002685791	ref|PREDICTED: Bos taurus neuroblastoma, suppression of tumorigenicity 1 2-like (NBL1), mRNA [XM_002685791]	GTAGACTGTCTCCCTGAGGGACCCTGAGTTTTCTCGTGAATAAATTCCTTCAATGCCAAA	422.808	397.15	315.033	263.867	308.825	297.383	283.267	286.267	0.7474	0.00970662	0.0133017
23932	A_73_P084081	MUC16	ENSBTAT00000052074	PREDICTED: Bos taurus mucin 16, cell surface associated (MUC16), transcript variant X9, mRNA	ACAGTCTCCTTGTGGACGGGTATTCTCCCAACAGAAATGATGTTGTGACTGAGAATTCTG	79.2917	78.5	85.2833	62.7083	61.325	56.6	46.8	68.3	0.747812	0.00751967	0.00719339
17329	A_73_P493558	LOC107131588	A_73_P493558	PREDICTED: Bos taurus myeloid-associated differentiation marker-like (LOC107131588), mRNA	ATGGTTGTGTACTTCATATGCTTCCTCCTGGAAGGAGCTGTGAACTTCATAGTGAAGGGT	172.05	129.233	152.933	112.517	124.125	131.283	92.825	104.075	0.747998	0.00983481	0.018209
5348	A_73_P428251	LOC512486	ENSBTAT00000023500	Bos taurus interferon-induced guanylate-binding protein 1 (LOC512486), mRNA	CAGGCTGCAGCAAAAATGCTGGAGGAAATGCAAATAAAAGAACCAGCAGATGATGGAACC	920.592	722.433	685.225	545.892	621.025	529.533	770.208	457.017	0.748037	0.0100335	0.0412265
24097	A_73_P338716	AKT1S1	NM_001083434	ref|Bos taurus AKT1 substrate 1 (proline-rich) (AKT1S1), mRNA [NM_001083434]	AAATTTACGTTCTTTACACTACTGGGGCTGGGGTTGGTTTTCGCCGAAGTCCTGACAATT	504.5	1339.11	553.242	424.75	529.383	441.242	421.417	466.892	0.749073	0.0138116	0.0386452
41813	A_73_P059846	ADAM18	ENSBTAT00000049471	gb|PREDICTED: Bos taurus ADAM metallopeptidase domain 18 (ADAM18), mRNA [XM_616382]	TCACCATTATGATCATGAAGCGAAATGAAATGAGAAAATCATGCAACAAAGAGAGTGTGG	66.275	64.0667	51.2833	51.25	47.1	47.5417	44.1083	39.2333	0.749075	0.00840629	0.0147906
29541	A_73_116021	WNT11	NM_001082456	ref|Bos taurus wingless-type MMTV integration site family, member 11 (WNT11), mRNA [NM_001082456]	GATGATCTATATTTTAAACAAGCTCTTTAAACAGCTGTTTGAAATAAATGCTGAGAAGCC	91.1917	50.5667	67.65	60.4333	43.7917	45.2	52.35	49.8917	0.749836	0.0102051	0.0429632
31462	A_73_P331211	FREM1	NM_001192995	ref|Bos taurus FRAS1 related extracellular matrix 1 (FREM1), mRNA [NM_001192995]	GTGGAGAAATCTTTGAAGATTCATTTGAATTTGTCCTGTGGGACAGCCACGAACCTCCAA	63.35	50.5917	94.2083	42.2083	47.5333	53.0167	49.4583	51.9417	0.750167	0.0126027	0.0329863
31030	A_73_P425446	GDI2	NM_001033762	ref|Bos taurus GDP dissociation inhibitor 2 (GDI2), mRNA [NM_001033762]	TTATTCCACAGAACCAAGTCAACCGGAAGTCAGATATCTACGTCTGCATGATCTCCTCTG	1322.85	1180.96	1255.25	1310.22	883.742	883.742	1008.09	904.242	0.750271	0.00894358	0.0457815
29802	A_73_P162622	TMEM233	TC418166	PREDICTED: Bos taurus transmembrane protein 233 (TMEM233), transcript variant X1, mRNA	AAATGTAAACCCTGTAGGTGTGACTACTGGTTTAACAATGCCACCATTTTCCTGCCTGCC	91.475	52.975	64.1	50.7417	45.3833	49.9583	51.175	48.7167	0.7505	0.011066	0.0192785
34026	A_73_120184	FXYD6	NM_001034399	ref|Bos taurus FXYD domain containing ion transport regulator 6 (FXYD6), mRNA [NM_001034399]	ACCAGGACTGCCATTCTCTGTGTCGTGATCTCTCCTCTCAACAAGGACAAAAAGGAATAA	17116.1	21104	17922	16062.7	13111.8	11635.4	12966.7	17699.7	0.751191	0.00968783	0.0306258
26537	A_73_101487	GRIK1	NM_001102514	ref|Bos taurus glutamate receptor, ionotropic, kainate 1 (GRIK1), mRNA [NM_001102514]	ACCACATTAACCTACGATATCCAGAAAATTAACCTTTTTGATAGTTTCGAAGCCTCACGG	71.6583	94.8667	69.9333	41.75	62.1917	68.7083	49.3167	69.3917	0.751701	0.0118593	0.0436734
17192	A_73_P100046	SERPINB6	NM_174789	ref|Bos taurus serpin peptidase inhibitor, clade B (ovalbumin), member 6 (SERPINB6), mRNA [NM_174789]	ATAAGCACCCAGATTTTGGTGCTTCCTTACGTAGGTCAAGAGCTGAACATGGTGATTCTG	464.65	372.15	453.592	429.333	288.542	272.875	359.492	311.658	0.752869	0.00783984	0.043136
31782	A_73_P037806	IRAK2	NM_001075696	ref|Bos taurus interleukin-1 receptor-associated kinase 2 (IRAK2), mRNA [NM_001075696]	GAAAAAGATCTAAGGAAGAATCGCGATCTCCCAGGAAACACCAAACATCAGCTTCCCTTG	97.2583	104.775	109.567	84.9583	81.05	69.7333	80.8667	73.5583	0.753125	0.00904051	0.00485054
32101	A_73_P084966	OR2M5	ENSBTAT00000012496	tc|GB|XM_592528.1|XP_592528.1 similar to olfactory receptor, family 2, subfamily M, member 2 [NP9568631]	GTGGGAACGTACTATGGAGCAGTTTTGTTTATGTACATGCGGCCTGCTTCTAATCATTCC	92.525	119.892	101.792	78.6583	57.75	92	76.0583	83.0083	0.753317	0.00885064	0.0218744
19362	A_73_108142	LOC101910192	A_73_108142	PREDICTED: Bos taurus prolactin-inducible protein homolog (LOC101910192), transcript variant X5, misc_RNA	CTTCTGATGTGGAAATCTGCTCCCTCGTTTACAAAGTCTGTATCAAGCGTGAAATCATCA	213.325	229.7	180.175	166.142	171.925	125.192	150.742	167.375	0.753775	0.00925435	0.0163036
32521	A_73_P285341	DTD1	NM_001038104	ref|Bos taurus D-tyrosyl-tRNA deacylase 1 homolog (S. cerevisiae) (DTD1), nuclear gene encoding mitochondrial protein, mRNA [NM_001038104]	ATCTTAAACCTGCGTGTATTTGAGGATGAAAGTGGGAAACACTGGTCGAAGAGCGTGATG	298.525	264.125	309.092	288.95	235.525	208.725	206.567	202.917	0.75467	0.0111242	0.0330496
31457	CUST_102_PI427023673	PHLDB2	ENSBTAG00000001209	pleckstrin homology-like domain, family B, member 2 [Source:HGNC Symbol;Acc:HGNC:29573]	TACACTCACTTCTTGTTGTAGCGCTGACACAACTTCAGGGCAGACTGCAATATCTTACAA	95.8833	77.325	98.3417	68.6833	64.2583	58.7333	85.725	68.2667	0.75474	0.00780802	0.024697
4829	A_73_108778	EMX2	NM_001075845	ref|Bos taurus empty spiracles homeobox 2 (EMX2), mRNA [NM_001075845]	TTGTGTTAATTTGTTAGAATTTACACACTATATACTTCCAAGAAGTATGTCAATGTCAAT	54.7917	53.3667	117.067	41.7833	49.575	42.925	54.125	45.7333	0.755325	0.0145418	0.0359481
35926	A_73_P302461	BET1	NM_001099157	ref|Bos taurus blocked early in transport 1 homolog (S. cerevisiae) (BET1), mRNA [NM_001099157]	GCGAGTCAGTGTGAGTTTGGAATTTGTTCCAACTTAACAGCTTGGAGTACCACATCAGAA	898.358	981.158	950.925	788.108	950.525	666.5	644.783	689.875	0.755457	0.0112719	0.0375282
52226	A_73_P049216	HADHB	NM_174336	ref|Bos taurus hydroxyacyl-CoA dehydrogenase/3-ketoacyl-CoA thiolase/enoyl-CoA hydratase (trifunctional protein), beta subunit (HADHB), nuclear gene encoding mitochondrial protein, mRNA [NM_174336]	TAGAAAAGCCAAGGTTGGATTGCCTCCTTTGGAGAAGTTTAACAACTGGGGTGGATCACT	1103.93	1022.31	930.142	780.342	725.458	752.075	757.392	830.592	0.755766	0.0100146	0.00460897
31174	A_73_P072406	HMCN1	NM_001192537	ref|Bos taurus hemicentin 1 (HMCN1), mRNA [NM_001192537]	CAATGGGACCGTTGAGTATCAGACCACGTTCATAGTTTATATAGCTGTGTCTGCCTATCC	87.6	74.3417	72.9167	48.8833	56.05	69.3917	57.9583	64.1083	0.755926	0.0113636	0.0159803
44356	A_73_P049696	LTBP1	NM_001103091	ref|Bos taurus latent transforming growth factor beta binding protein 1 (LTBP1), mRNA [NM_001103091]	GGAGTAAGAGAGAAGCTAACATAACCTAAGCCTGTATACTCTGCACTGTGTAAAGGAGAA	785.3	722.075	511.758	471.133	567.058	503.992	466.892	572.408	0.755974	0.0119407	0.0446349
9753	A_73_P107621	OSTN	NM_001098935	ref|Bos taurus osteocrin (OSTN), mRNA [NM_001098935]	TATCCCTATGGATCGGATTGGAAGAAACCGGCTTTCAAATTCCAGAGGCTAATGGATTCC	67.9167	138.292	56.2167	60.75	50.5583	50.6583	50.75	55.925	0.756299	0.0181183	0.0388045
26904	A_73_115214	S1PR1	NM_001013585	ref|Bos taurus sphingosine-1-phosphate receptor 1 (S1PR1), mRNA [NM_001013585]	AGGGTGGAGATCAGGTCCTCGCCTGGAATCTATTTCCTCCCCTTGCCGGAGTTTTGATTT	1801.43	1575.61	1260.28	1304.54	1180.96	919.275	1275.18	1179.68	0.756712	0.0102462	0.032519
37787	A_73_P342416	SNRPN	NM_001079797	ref|Bos taurus small nuclear ribonucleoprotein polypeptide N (SNRPN), mRNA [NM_001079797]	TGTGATGAGTTCAGGAAGATCAAGCCAAAGAATGCTAAGCAGCCAGAGCGTGAAGAAAAG	556.392	397.367	587.208	445.833	410.983	390.092	356.442	393.817	0.757859	0.00961507	0.0434161
18842	A_73_P409096	KIAA1967	BT026216	gb|Bos taurus KIAA1967 (KIAA1967), mRNA, complete cds. [BT026216]	GTGAAAATGTTAACCGTTGTTATGGTGCGTAATTCCAGGGGCAGCTCTTCTCCTTATCAT	285.95	241.983	217.567	222.925	188.475	133.233	163.292	227.933	0.758047	0.00974011	0.0478496
19843	A_73_P064846	C19H17orf108	NM_001195029	ref|Bos taurus UPF0631 protein HSD24 homolog (C19H17orf108), mRNA [NM_001195029]	ACCACTGATATATGTGTGTGTGTTCTTATCACGGATGCTCAAATAAAGTCTGATTGCTAC	1262.15	1010.08	1271.16	813.717	961.192	926.842	717.758	1038.22	0.759159	0.0123279	0.0217271
39066	A_73_101935	BDNF	NM_001046607	ref|Bos taurus brain-derived neurotrophic factor (BDNF), mRNA [NM_001046607]	CACCAGGTGAGAAGAGTGATGACCATCCTTTTCCTTACTATGGTTATTTCATACTTCGGT	80.025	65.5083	66.0917	45.85	54.6083	71.3667	51.55	50.3	0.759386	0.0102598	0.037714
29069	A_73_P358091	SPATA2	NM_001192680	ref|Bos taurus spermatogenesis associated 2 (SPATA2), mRNA [NM_001192680]	TTCAATGGATGCAAAATACAAGGATGACTTGTTCCGGAAGTACGTGCAGTTCCACGAGAG	58.2667	67.0833	92.225	48.825	46.5167	53.6583	51.2833	64.1667	0.759665	0.00963456	0.0270188
37537	A_73_P050436	DDOST	NM_001101073	ref|Bos taurus dolichyl-diphosphooligosaccharide--protein glycosyltransferase (DDOST), mRNA [NM_001101073]	ATACAGCGTCCAGTTCAAGTTGCCTGATGTGTACGGTGTGTTCCAGTTCAAAGTGGATTA	1393.2	1358.22	1663.39	1165.88	1037.46	1414.61	677.65	1105.83	0.759851	0.0078763	0.0467622
32221	A_73_P344096	DDX24	NM_001099045	ref|Bos taurus DEAD (Asp-Glu-Ala-Asp) box polypeptide 24 (DDX24), mRNA [NM_001099045]	TTTACTTTCGCAGCCGCTGTTTAAAGATGACCTGAAAACCAAGTATCCCACTCAGTCAGG	1189.07	1211.49	1214.72	1074.33	870.017	767.158	934.442	936.892	0.760126	0.0079402	0.0101135
35730	A_73_117184	PPIC	NM_001076910	ref|Bos taurus peptidylprolyl isomerase C (cyclophilin C) (PPIC), mRNA [NM_001076910]	TTCAAAGGGAGATTTGATTAGTATTATCTATGTCACAGGGACTTTTACCTTTGAAAGGTG	92.05	81.2167	118.225	80.3667	66.7	61.775	69.7	85.7667	0.761016	0.00967658	0.0291285
11421	A_73_117138	LOC508766	ENSBTAT00000018320	PREDICTED: Bos taurus olfactory receptor 6K6 (LOC508766), mRNA	ATCTATAGCCTGAGAAATAAGGATATGAAAGATGCAATTGGGAGGCTCTTTGGCTATCAG	58.975	72.425	91.0583	68.4917	54.6167	54.0417	48.3083	51.8917	0.762141	0.0110113	0.0344602
39079	A_73_P475753	ADSL	NM_001102377	ref|Bos taurus adenylosuccinate lyase (ADSL), mRNA [NM_001102377]	TCTTCGAAGGAGATGACCAAAAGGTAGAACAGCTTGACAAGATGGTGACAGAAAAGGCAG	833.575	664.192	740.083	762.808	543.608	515.792	564.533	542.05	0.762543	0.0101886	0.0411189
16046	A_73_P055702	OR5L2	ENSBTAT00000053437	tc|GB|XM_589912.4|XP_589912.4 similar to olfactory receptor Olr601 [NP13363929]	AATTGATGCTATACATTGGGGCCACTTTCTATAAGATCATCATCATCCCGGTCATCCTCA	127.017	133.725	106.608	95.1	67.9167	83.3583	103.833	113.133	0.762575	0.013807	0.037473
25782	A_73_P355211	SFTPB	NM_001075311	ref|Bos taurus surfactant protein B (SFTPB), mRNA [NM_001075311]	CTAACGCTTTCACAAAATTAAGAATTCGGAAGAATAAAAGTGGGAACAGAAAGGCCCAAA	89.3833	90.8833	88.0917	59.1917	72.0917	61.8917	73.05	69.95	0.76262	0.0115967	0.00510793
38716	A_73_P087151	ANXA5	NM_001040477	ref|Bos taurus annexin A5 (ANXA5), mRNA [NM_001040477]	GGATACATGACTATATCCGGGTTTCAAATTGAAGAAACCATTGACCGGGAGACTTCTGGC	761.725	732.45	879.908	692.9	587.783	653.817	562.333	536.208	0.763244	0.0110132	0.0135847
41939	A_73_P487008	LOC101903496	NP9559633	PREDICTED: Bos taurus F-box only protein 27-like (LOC101903496), mRNA >gi|529008090|ref|XM_005225348.1| PREDICTED: Bos taurus F-box only protein 27-like (LOC101903496), mRNA	TTTCTTCCATAAACGTTTTTCTATCCGGCCACGGACAGGCAGTTTCTCCTTTCGGATCAT	69.575	66.3917	83.4083	66.9083	58.1583	53.525	50.175	50.575	0.763325	0.0107953	0.018202
9892	A_73_P306446	LGMN	NM_174101	ref|Bos taurus legumain (LGMN), mRNA [NM_174101]	TTTACCGAATGTGATCACCATCCCTTACAATGTGTGCTAATCAGAGACTGGAGAGCTGCA	2226.22	1757.8	2334.06	1884.45	1348.38	1696.23	1456.93	1654.7	0.763452	0.0107158	0.0265777
22024	A_73_P412956	ACP1	NM_173978	ref|Bos taurus acid phosphatase 1, soluble (ACP1), mRNA [NM_173978]	CAAAAACAACTTATCATTGAAGATCCCTATTATGGCAACGACGCCGACTTTGAGACCGTC	696.9	635.008	731.567	675.358	472.833	451.05	553.492	535.333	0.764097	0.00846542	0.0317633
25267	A_73_107406	KBTBD11	TC465729	PREDICTED: Bos taurus kelch repeat and BTB (POZ) domain containing 11 (KBTBD11), transcript variant X11, mRNA	ACTCCGTAAAACCCTGTCCATCTGCCTGTTTATGCCGAGATGAAATAAATCACTGGGGTT	354.475	442.358	368.992	258.4	273.85	313.892	301.908	322.1	0.764325	0.0109759	0.0109492
40144	CUST_1337_PI427023673	SLC39A11	ENSBTAG00000018837	Bos taurus solute carrier family 39 (metal ion transporter), member 11 (SLC39A11), mRNA. [Source:RefSeq mRNA;Acc:NM_001076390]	TCCTTTTTCATCTCATTACCTTGATTGACTCTGATTAAAATATGACACTTTTTAGATTTC	163.425	137.125	141.667	123.583	106.9	95.2417	112.925	122.158	0.764722	0.00900405	0.0116177
13701	A_73_P265836	TUBG2	NM_001037615	ref|Bos taurus tubulin, gamma 2 (TUBG2), mRNA [NM_001037615]	AAGAAGCTGGTACAGACATACTCAGTGTTTCCCAACCAGGATGAAATGAGTGATGTGGTG	173.483	198.342	175.658	189.633	137.358	145.8	123.233	131.442	0.76502	0.0109142	0.048409
11591	CUST_166_PI427023673	MED13L	ENSBTAG00000001888	Bos taurus mediator complex subunit 13-like (MED13L), mRNA. [Source:RefSeq mRNA;Acc:NM_001192468]	AAATAAGAACCAGCTCAAGGACATGATTTCATCATAGGGTTTCTGTCTCTCTCGTGCTCC	268.842	302.7	337.425	300.542	215	225.05	189.383	249.608	0.765625	0.0118847	0.0425484
17092	A_73_P303071	TANC2	NM_001192675	ref|Bos taurus tetratricopeptide repeat, ankyrin repeat and coiled-coil containing 2 (TANC2), mRNA [NM_001192675]	TTACTTGCCTTCTGGTTTTCCCGCCAAGAGGGAAAACTAAACCGACAGCAGACAATTGAA	70.1167	104.992	68.575	67.075	47.7667	59.2833	57.4	59.0667	0.765749	0.0130834	0.0214157
34331	CUST_269_PI427023673	LRRC46	ENSBTAG00000001830	Bos taurus leucine rich repeat containing 46 (LRRC46), mRNA. [Source:RefSeq mRNA;Acc:NM_001079799]	AGTGAAATGCAGCCTACTGCTATCAGCGAAGCCCCAGGCACATGGAGGAACAAGGAGTGG	104.775	90.1083	99.6583	80.1083	70.7917	58.175	77.5917	81.475	0.765876	0.0074528	0.0124838
27273	A_73_115030	EPDR1	NM_001102288	ref|Bos taurus ependymin related protein 1 (zebrafish) (EPDR1), mRNA [NM_001102288]	CTATTGCCAGGAGAAATGTGTGACACCTATGTTATGCTGAAAACAATCTGTACTCACAGT	232.542	229.783	294.542	151.975	245.183	196.533	185.525	184.442	0.766014	0.0132907	0.0363552
22725	A_73_P512268	EIF3B	NM_001102356	ref|Bos taurus eukaryotic translation initiation factor 3, subunit B (EIF3B), mRNA [NM_001102356]	TAACATAATAGCCTTTTGGGTGCCTGAAGATAAAGATATTCCAGCCCGGGTAACCCTGAT	233.808	183.492	250.7	153.267	181.3	132.25	211.233	177.308	0.766113	0.00967199	0.0484717
50671	A_73_P364581	CBY1	NM_174739	ref|Bos taurus chibby homolog 1 (Drosophila) (CBY1), mRNA [NM_174739]	CGGAGAAAATGAAGACCCCCAAAGACATCTGTTCAGAGAACAGAGGGAAACCCATTCATC	297.967	317.708	334.675	253.608	244.967	260.217	234.7	209.783	0.766134	0.0112628	0.00639431
35185	A_73_105042	PTDSS2	TC437086	PREDICTED: Bos taurus phosphatidylserine synthase 2 (PTDSS2), misc_RNA >gi|983010130|ref|XR_001499958.1| PREDICTED: Bos taurus phosphatidylserine synthase 2 (PTDSS2), misc_RNA	TCACGAGAGTAGGTCATGAGGGTCTCTGTGGCCCAGAGTTGAGGTCACCTCCATGAGCAA	1273.12	1030.99	1002.35	742.917	799.3	785.45	997.733	880.292	0.766229	0.012181	0.0186799
33602	A_73_P032396	HSPB9	NM_001040577	ref|Bos taurus heat shock protein, alpha-crystallin-related, B9 (HSPB9), mRNA [NM_001040577]	ATTCAGAAGCCGTGGCTCTAAGAAACTAGCCTGACCCAGTAAACAACCACCGTAGTGAGC	94.2	74.375	82.25	67.8083	62.65	59.8917	75.0333	54.5583	0.767068	0.0109299	0.0188494
8840	A_73_P369501	PRL	NM_173953	ref|Bos taurus prolactin (PRL), mRNA [NM_173953]	AAACTAAGGATGAAGATGCACGTTATTCCGCTTTTTATAACCTGCTCCACTGCCTGCGCA	152.45	116.008	119.375	94.3	93.625	88.425	94.2917	106.058	0.767119	0.0103589	0.00732168
5197	A_73_102455	GPN1	NM_001083392	ref|Bos taurus GPN-loop GTPase 1 (GPN1), mRNA [NM_001083392]	CCTTCATGTCCAATATGCTCTATGCCTGCAGCATCTTATAACAAAACCAAGCTGCCTTTT	158.742	234.95	146.167	135.692	126.758	119.808	125.808	123.942	0.767387	0.0148266	0.0123119
41936	A_73_121037	TC449773	TC449773	tc|Rep: Penicillin-binding protein 2B - Bacillus clausii (strain KSM-K16), partial (3%) [TC449773]	CCTACTTTGGAAAAGCATTTATTTACATCTTTTGCCCGTTTACAATTTTCCTTAATTGTT	587.017	647.208	752.283	520.6	404.025	592.283	505.675	498.342	0.767462	0.0132687	0.0219699
28449	A_73_P114494	LOC788740	ENSBTAT00000053122	PREDICTED: Bos taurus olfactory receptor, family 4, subfamily F, member 3-like (LOC788740), mRNA >gi|741939995|ref|XM_002690718.2| PREDICTED: Bos taurus olfactory receptor, family 4, subfamily F, member 3-like (LOC788740), mRNA	ATCCTATTATCTATACACTTAGAAATAAGGAGATGAAGATGGCAATGAGGAGACTGTTTG	63.3833	53.8417	68.2083	44.45	47.525	50.3417	51.3167	44.5417	0.767484	0.0131442	0.0121837
46302	A_73_120768	RRH	NM_001192224	ref|Bos taurus retinal pigment epithelium-derived rhodopsin homolog (RRH), mRNA [NM_001192224]	CAAGCAATGCCTGTGACGAGTGTTTTACCAATGGATGTACCTCAAAACCCACTGACTTCT	109.083	93.275	92.625	90.5083	75.2	68.125	68.2083	76.8333	0.767905	0.0112116	0.0165371
32489	A_73_P061456	LOC536947	ENSBTAT00000017669	PREDICTED: Bos taurus pregnancy-associated glycoprotein 1-like (LOC536947), mRNA	ATGTCTTCCTGAGGCAGTATTTCTCAGTTTATGATCGAGGAAATGACAGGATTGGCCTGG	56.8083	63.9917	65.3917	42.7917	46.625	51.6	43.55	60.225	0.768241	0.0124602	0.0311029
33351	CUST_2115_PI427023673	OPLAH	ENSBTAG00000017281	5-oxoprolinase (ATP-hydrolysing) [Source:HGNC Symbol;Acc:HGNC:8149]	ATCAACATGAGTCAGGGTAGCGCGGTGTTTGATTTCAGCGGCTCAGGGCCAGAGGTGTTC	73.7167	108.3	75.5833	57.075	63.5917	66.45	66.7	57.1583	0.768694	0.0110866	0.0139878
33455	A_73_P263336	PWP2	ENSBTAT00000009343	tc|Rep: Periodic tryptophan protein 2 homolog. - Canis familiaris, partial (23%) [TC467520]	CATACCGTTGCCAGGCGTGAAGAAAGGTGACATGAGCTCCCGGCACTTCAAACCTGAGAT	121.367	136.708	137.917	102.325	106.933	106.45	94.9833	100.5	0.768727	0.012233	0.00688877
17524	A_73_P051771	CYB561	NM_174837	ref|Bos taurus cytochrome b-561 (CYB561), mRNA [NM_174837]	GTATCTCTCTTGCCAGAAGGGCACAGAGAGAAACAGAACCTTGGATTTGCAAAGAAAAAA	76.4167	108.95	87.3083	73.9583	67.8083	58.3583	72.7583	71.0917	0.768898	0.0159558	0.0216092
12526	A_73_P322536	CREB3	NM_174286	ref|Bos taurus cAMP responsive element binding protein 3 (CREB3), mRNA [NM_174286]	AGGAACAAGTTCTGAAACGGGTGCGGAGGAAGATTCGAAACAAAAAGTCTGCTCAAGAGA	644.05	714.717	596.542	537.858	633.583	507.5	431.683	432.908	0.769399	0.0147147	0.0349055
20185	A_73_115806	CDK5RAP1	NM_001075646	ref|Bos taurus CDK5 regulatory subunit associated protein 1 (CDK5RAP1), mRNA [NM_001075646]	GTGGTGAAGCAACTTTCTATGAAATGGAAAATGCATTTCTTTGCTGCTTTGTGAACAGCT	719.55	682.5	741.808	337.825	490.808	651.783	620.742	544.008	0.769598	0.0108846	0.0410585
44246	A_73_100583	EPB41L4A	NM_001105384	ref|Bos taurus erythrocyte membrane protein band 4.1 like 4A (EPB41L4A), mRNA [NM_001105384]	AAATGCATGGCTGAGGGATCACTTTCACACTGCAGATATTTTTATTCACATTAATGTTCT	82.7667	97.2667	81.4917	59.125	71.3	75.3	61.1167	68.5917	0.770223	0.0094041	0.0141645
1633	A_73_P112841	TMCC1	NM_001101925	ref|Bos taurus transmembrane and coiled-coil domain family 1 (TMCC1), mRNA [NM_001101925]	GGAACATTATCAGAGGGACTATTCGCTAATAATGCAGGCCTTACAGGAGGAGCGATATAG	147.433	174.725	228.742	135.55	120.7	153.4	131.85	141.608	0.771274	0.0161671	0.0249013
28745	A_73_P082116	IL1RL1	NM_001206302	ref|Bos taurus interleukin 1 receptor-like 1 (IL1RL1), mRNA [NM_001206302]	AATGTGGTTACAACTTATGCATCTATGGGAGAGACCTGCTTCCTGGACAAGATGTAGCCA	92.625	110.692	147.217	88.725	73.8	81.8417	93.1667	98.7917	0.77153	0.0133694	0.0355271
13958	A_73_P466570	CIRBP	NM_001034278	ref|Bos taurus cold inducible RNA binding protein (CIRBP), mRNA [NM_001034278]	GAAGTGCTTTCTGTTTTTAAGGGTTTTTAAATCGTTTGGAAACGCACTTCTGGTTTTACT	666.025	548.3	739.492	609.808	379.917	472.675	509.792	541.925	0.771604	0.0114222	0.0479975
8617	A_73_P310586	AMZ2	NM_001034481	ref|Bos taurus archaelysin family metallopeptidase 2 (AMZ2), mRNA [NM_001034481]	TCTTCACAGAAAGAGCCCTTCTCCGGGGAAGCAGACTATTTACATACAGTGCATTGGATT	548.392	586.1	660.975	505.933	408.95	419.533	531.342	455.642	0.772021	0.0120618	0.0185617
25183	A_73_108418	CD151	NM_001035347	ref|Bos taurus CD151 molecule (Raph blood group) (CD151), mRNA [NM_001035347]	GACCCTGAGGGTTATAGTCACTGCTGTAGTCCATGCCTAGGACTGCTCTTGCTACTTGAT	12446.6	13715.6	14760.2	11453.7	11523	8689.56	6987.99	12427.3	0.77222	0.0146197	0.0430399
34736	A_73_P214162	NEGR1	NM_001205414	ref|Bos taurus neuronal growth regulator 1 (NEGR1), mRNA [NM_001205414]	CTGTGGTTGAATCTTTCTCTATAGCCATGTCAGCTTAAACAAGCAAAGCTAAAATGAAAA	86.6167	65.2417	70.9333	50.875	68.8333	49.5333	61.6417	55.9333	0.772636	0.0116971	0.0321892
21293	A_73_P175102	EDNRA	NM_174308	ref|Bos taurus endothelin receptor type A (EDNRA), mRNA [NM_174308]	GTAACGTGTATATGTGTGTGTGCAGATATACACATATGTATCGTGTACATATATACATGC	55.425	61.6833	79.4083	52.875	57.9	42.025	42.5	55.9083	0.772974	0.0161612	0.0450475
29883	CUST_2424_PI427023673	OSMR	ENSBTAG00000033107	oncostatin M receptor [Source:HGNC Symbol;Acc:HGNC:8507]	AAGGAGCTTACCTCCAATTCAAACTACAAATCTGACAATAACTTATGTCGTCTCCCATCC	66.15	71.6583	68.2417	53.9333	54.8667	52.825	48.1333	53.725	0.774044	0.010868	0.00462223
35934	A_73_P094121	ANKAR	ENSBTAT00000016667	PREDICTED: Bos taurus ankyrin and armadillo repeat containing (ANKAR), mRNA	AGTGCTTTTGAACCAACTTGGGAAACATGTACAGAAAGCTAATCCAGAGCCTGGAGAAGG	77.5333	58.2167	85.1417	61.9917	53.275	55.1417	59.225	60.9167	0.774141	0.0119753	0.0446313
29737	A_73_116155	ARSI	ENSBTAT00000017050	gb|PREDICTED: Bos taurus arylsulfatase I-like (ARSI), mRNA [XM_593725]	AAATGCAAGATTTGCAAGCTGAGATCCTTTTTCCGTAAACTCAACACCAGACTGATGTCC	51.2667	77.0583	62.8583	43.825	49.1667	53	43.5583	53.8917	0.774194	0.0131019	0.0340571
32508	A_73_109631	RYR2	ENSBTAT00000020237	PREDICTED: Bos taurus ryanodine receptor 2 (cardiac) (RYR2), transcript variant X5, mRNA >gi|983008871|ref|XM_015469809.1| PREDICTED: Bos taurus ryanodine receptor 2 (cardiac) (RYR2), transcript variant X5, mRNA	ATGTATCAAGAAAGGTGCTGGGAATTTTTCCCAGCCGGAGACTGTTTCCGGAAACAGTAT	56.8083	45.15	61.6833	42.6333	43.325	41.675	45.6083	41.0167	0.774207	0.0130856	0.0241527
29668	A_73_P325841	SLC35F3	NM_001192935	ref|Bos taurus solute carrier family 35, member F3 (SLC35F3), mRNA [NM_001192935]	AGGTGACATTATAAGTCACTGGCGCCGTCTTATCATTTAGATGTAGAAATCTTTAGAAAC	65.3167	49.7083	70.375	49.1083	46.7083	50.6667	43.6417	53.5	0.774267	0.0130369	0.0400244
25041	A_73_100953	LOC107131254	ENSBTAT00000014728	PREDICTED: Bos taurus protein very KIND-like (LOC107131254), mRNA	AGCTGAAAGCTGTGGAGGTCTTCCTGAAGAGTGACAGCCTGTGTCTGATGGAAGGACGGC	79.55	73.35	98.6333	70.825	59.775	62.5167	60.0833	61.7167	0.774361	0.0114164	0.0110444
4439	A_73_104039	ACOX2	NM_001102015	ref|Bos taurus acyl-CoA oxidase 2, branched chain (ACOX2), mRNA [NM_001102015]	ATGGGTACGTGGGTGTTTACACTATTCTACTTCCGAATGTTTGAAATTTCCCACAATTAA	61.1167	75.1083	75.65	53.1667	67.1	60.45	46.0583	47.8917	0.774532	0.013368	0.0374479
10158	A_73_115286	CHST1	NM_001083648	ref|Bos taurus carbohydrate (keratan sulfate Gal-6) sulfotransferase 1 (CHST1), mRNA [NM_001083648]	TGGTTTTCTGATTGATCTTGGGGTCCATCTGTGATATCTCTTTGTGCCAAAAAAGAAAAA	3750.07	2993.32	3419.73	2528.07	2757.07	2269.35	2928.03	2591.88	0.774587	0.0103771	0.0157755
12568	CUST_23_PI427023673	TSHZ1	ENSBTAG00000000422	teashirt zinc finger homeobox 1 [Source:HGNC Symbol;Acc:HGNC:10669]	AAGTTGCCCCTAAACCAGATTCAAGAACAGCAGAATGTTTCCAAAGTCCTGGCGAGCAAA	276.433	306.458	499.6	265.808	268.883	256.558	230.242	231.983	0.77473	0.0167377	0.0268821
18272	A_73_P443176	TXNDC12	NM_001015536	ref|Bos taurus thioredoxin domain containing 12 (endoplasmic reticulum) (TXNDC12), mRNA [NM_001015536]	AGTGCGTCCTGAAATCATCAATGAGAATGGAAACCCCAGCTACAAGTATTTCTACATCAG	212.95	247.533	235.3	211.95	167.95	222.475	159.458	157.25	0.774744	0.0132644	0.0440077
53030	A_73_P286981	RHBDL2	NM_001102014	ref|Bos taurus rhomboid, veinlet-like 2 (Drosophila) (RHBDL2), mRNA [NM_001102014]	ACCCCTGAAGTTGTCGGTTTCAAAGACTGCTTACAAAAGGGGTTAGGGTTTAAGGAAGGA	67.5167	66.175	79.8167	65.3667	54.5417	53.9083	44.45	54.9917	0.775238	0.0134053	0.0215094
30951	A_73_P055696	LOC513384	ENSBTAT00000054393	PREDICTED: Bos taurus olfactory receptor 5D18 (LOC513384), mRNA >gi|297491359|ref|XM_002698773.1| PREDICTED: Bos taurus olfactory receptor 5D18 (LOC513384), mRNA	ATGTTGAATCCCCTGATCTACAGTCTGAGAAATAAGGATGTCAACAAAACAGTCTCCAAG	75.2833	59.7	85.8583	48.9167	49.3	62.9083	58.7333	64.35	0.775317	0.0140017	0.041753
27318	A_73_P041866	EMID1	NM_001101867	ref|Bos taurus EMI domain containing 1 (EMID1), mRNA [NM_001101867]	ACCTGCTTCCACACCCGCTTGTGACAGCCCCAGCAGGTAGATGCGTATCAGCCAATAAAG	3524.57	3307.71	2748.25	2088.47	2627.76	2563.28	3044.08	2097.31	0.775562	0.0124436	0.0406398
35881	A_73_P147536	DN743009	DN743009	gb|1405187 MARC 7BOV Bos taurus cDNA 3', mRNA sequence [DN743009]	CGGAAGATTGCACAACTCTGCAGCACCGAGAAATGGGAATAAACCTTATCACTGTTTTAA	77.3833	93.6417	76.9417	64.15	65.125	76.8833	60.3667	44.4333	0.775569	0.011366	0.0337684
42669	A_73_P066601	LOC526163	ENSBTAT00000010967	PREDICTED: Bos taurus CMRF35-like molecule 6 (LOC526163), mRNA	TCATAAACAATACCAAATACTGGTGCAAACCCCCATGTGTGTTATCGTGGAGGATGGTGG	106.608	70.1083	85.875	71.0083	73.8833	57.275	60.3	72.8417	0.775806	0.0116446	0.0422205
46910	CUST_179_PI427023673	TRIM45	ENSBTAG00000001748	Bos taurus tripartite motif containing 45 (TRIM45), mRNA. [Source:RefSeq mRNA;Acc:NM_001014952]	AGACCTGAGTTCTGAAGAAACTGATAGAATTAAAAACAAAGTGCCTTATGTTACACTCTC	137.95	112.45	170.583	109.417	113.417	99.4333	105.625	107.667	0.775913	0.0132249	0.0263394
16916	A_73_P341406	AIMP2	NM_001075813	ref|Bos taurus aminoacyl tRNA synthetase complex-interacting multifunctional protein 2 (AIMP2), mRNA [NM_001075813]	AAGATGATTCAGACACCAGATGCGGACTTGGATGTAACCAACATAAATCCAGGCTGACGA	497.108	487.15	534.25	421.167	396.542	433.225	318.192	364.708	0.776499	0.0119657	0.0124933
41847	A_73_111918	CLP1	NM_001081713	ref|Bos taurus CLP1, cleavage and polyadenylation factor I subunit, homolog (S. cerevisiae) (CLP1), mRNA [NM_001081713]	ATGTGAAAATCTACAAAGTCGGGGCACCCACCATCCCAGACTCTTGCCTGCCTCTGGGCA	599.483	623.683	625.675	586.808	472.05	424.05	509.008	460.833	0.776577	0.0132249	0.0246252
29375	A_73_P032611	PGBD1	NM_001076174	ref|Bos taurus piggyBac transposable element derived 1 (PGBD1), mRNA [NM_001076174]	GAGATACCTTTTATCTCTAAACACTTCAGTGTGTTTCTGAAGAAGAAAGACAGTCTTTTG	74.0667	56.9	75.4667	55.0083	51.2	50.9583	59.9917	54.7667	0.776745	0.0120265	0.0298663
20411	A_73_P073574	LOC101909551	ENSBTAT00000027759	PREDICTED: Bos taurus ninein-like protein (LOC101909551), mRNA	TGATTCTGTTTATCTCACAAGCATTTAATGAAGGTCTGTGTGCCAGAGGCTGGGGAAACA	419.633	315.267	411.867	333.583	278.192	279.317	340.392	265.808	0.777033	0.0131714	0.0373703
42855	A_73_P166742	SHROOM2	XM_601946	gb|PREDICTED: Bos taurus SHROOM2-like (SHROOM2), partial mRNA [XM_601946]	ATATCACCTTCAGCAGGGTCCATACCGTCTCTGAGTACCAGTTTCAAATTCCTGTGATCA	89.7417	76.4	65.925	61.775	65.0417	71.75	48.7583	53.6333	0.777049	0.0166522	0.045136
34300	A_73_P442891	MDK	NM_173935	ref|Bos taurus midkine (neurite growth-promoting factor 2) (MDK), mRNA [NM_173935]	TGGAAGAAGGAGTTTGGAGCCGACTGCAAGTACAAGTTTGAGACCTGGGGGGCGTGTGAT	393.958	331.725	329.925	231.892	257.567	313.05	272.467	291.225	0.777294	0.0161119	0.0199871
38947	A_73_103879	GULP1	TC470696	PREDICTED: Bison bison bison GULP, engulfment adaptor PTB domain containing 1 (GULP1), transcript variant X2, mRNA	ATGAACATTTTATTTCACCAGTGCATTTTTATGAAGATCCAGTTTCAAATGGTATTTCTA	65.7917	90.4083	57.1083	55.4417	45.9333	52.5917	50.4833	58.4083	0.777414	0.0182282	0.0271112
7825	A_73_P317051	COG2	NM_001076839	ref|Bos taurus component of oligomeric golgi complex 2 (COG2), mRNA [NM_001076839]	TGAGTGAGAAAATCACCCAGGACTTAAGTGAGTCTTGCTTTAGTCACCTGAAAAGTGCCC	263.083	204.033	303.383	192.967	176.942	174.475	220.717	227.733	0.777706	0.0123032	0.0462495
15525	A_73_P440731	PITHD1	NM_001098890	ref|Bos taurus PITH (C-terminal proteasome-interacting domain of thioredoxin-like) domain containing 1 (PITHD1), mRNA [NM_001098890]	CACAGAGGTGTTGTGTTGGTGAAGAAGTATGACATCCTGTTGGGAAGGACAAAGAGAGAT	448.25	403.983	508.467	421.767	347.9	386.425	309.292	309.308	0.778294	0.015612	0.0323137
33512	A_73_P081921	WDR27	ENSBTAT00000030511	ens|PREDICTED: Bos taurus misc_RNA (WDR27), miscRNA. [Source:RefSeq DNA;Acc:XR_042768] [ENSBTAT00000030511]	TAAAAGAGCTTCGAAATGCAAGAACAATTACAGTAAGGAGTGCCCTGTGGAGAGTCCTGC	110.4	118.983	109.908	86.125	84.75	82.95	92.2917	97.1333	0.778464	0.0160789	0.00902101
2676	A_73_P113731	DNM3	ENSBTAT00000017776	ens|PREDICTED: Bos taurus misc_RNA (LOC506315), miscRNA. [Source:RefSeq DNA;Acc:XR_028044] [ENSBTAT00000017776]	CACAAGAAAAACACAATTGGAAATCAGGGAACCAATCTTCCGCCTTCAAGGCAAATTGTA	66.7917	88.75	70.2167	56.5833	50.4417	68.1167	51.7583	67.8167	0.778842	0.00986741	0.0452588
30847	A_73_P101396	PGRMC1	NM_001075133	ref|Bos taurus progesterone receptor membrane component 1 (PGRMC1), mRNA [NM_001075133]	TAGAATGCATGATATGTTTGTGTGTCACAAATCCAGAAAGTGAAGTGCAGTGCTGTAAGA	336.75	268.817	326.1	256.225	221.683	261.875	242.933	246.633	0.779035	0.0146221	0.0208076
32001	A_73_P324086	PITRM1	ENSBTAT00000046212	gb|PREDICTED: Bos taurus metalloprotease 1 (PITRM1), mRNA [XM_590885]	AAGGTCACTTCTCTTTCCCTGGAAGAGAAGCAGCAGATCTATGAGAAAGGTTTGGAACTG	71.5	51.0083	68.575	57.4667	45.85	48.1417	47.85	53.025	0.779324	0.0131687	0.0477947
46404	A_73_106442	ZSCAN2	NM_001101190	ref|Bos taurus zinc finger and SCAN domain containing 2 (ZSCAN2), mRNA [NM_001101190]	CAAGAGCTTCGGCAACCGGTCCAGCCTGAACACGCACCAGGGAATCCACACAGGCGAGAA	121.358	108.758	122.75	98.9333	118.967	85.1583	90.1417	81.3667	0.779757	0.0118972	0.0492503
50407	A_73_P265486	SLC46A1	NM_001079585	ref|Bos taurus solute carrier family 46 (folate transporter), member 1 (SLC46A1), mRNA [NM_001079585]	GAAGTCCAGGAAGCACTTAGCCCTGTATTCATTAGCCATCTTCGTGATGATCACTGTGCA	191.433	183.633	141.592	129.058	139.725	110.925	146.758	151.725	0.779833	0.0144264	0.0459409
29243	A_73_115886	LOC616695	ENSBTAT00000048568	PREDICTED: Bos taurus serine/threonine-protein phosphatase 2A 65 kDa regulatory subunit A alpha isoform (LOC616695), transcript variant X1, mRNA	GATCTTGCCTTTCAGCCAGGAGCTGGTCTCAGATACCAACCAGCATGTCAGGTCAGCCCT	54.7667	62.4	88.3167	46.2583	49.2417	59.7917	44.0833	56.525	0.780374	0.0169254	0.0450367
48036	A_73_P371996	WBSCR22	NM_001034457	ref|Bos taurus Williams Beuren syndrome chromosome region 22 protein (WBSCR22), mRNA [NM_001034457]	AACAGTGCCAAAGCCAAGAAGTTCTACCTGTGTTTGTTTTCTGGACCTTCAACCTCTCTA	1918.13	2134.29	2124.38	1961.28	1723.66	1429.93	1602.73	1456.18	0.780654	0.015736	0.0287306
28662	A_73_115376	TIGD4	ENSBTAT00000012071	tc|Rep: PREDICTED: tigger transposable element derived 4 - Pan troglodytes, complete [TC443332]	AATCGCTCAGTGTCTGAATGTGCCAGTTAATGGCCCAATGTTGCGGCTAAAAGCTAATGA	66.2417	67.0583	114.383	63.9083	54.0417	56.5083	68.575	51.6167	0.780846	0.0196231	0.0436397
40397	A_73_P149366	LOC530348	TC459863	PREDICTED: Bos taurus chondroitin sulfate proteoglycan 4 (LOC530348), mRNA	TTGTCACTGTTTACATGACAGAACGTGCTGACCTGACTGCAGATTAACACAGGAGCTATA	68.7333	48.6833	63.4667	45.3833	50.3	51.825	46.5	45.0417	0.781124	0.0192384	0.0398535
35885	A_73_P092436	TCHHL1	NM_001206595	ref|Bos taurus trichohyalin-like 1 (TCHHL1), mRNA [NM_001206595]	GCTAAGTCACTTCAGTCAAATGCTTATCCATATGGTTTTCTGACGGCATTGTATTAAAAT	70.0167	57.925	71.975	59.0083	57.3583	44.5583	49.3333	50.2917	0.781552	0.0110328	0.0259421
1336	CUST_2853_PI427023673	LOC106700620	ENSBTAG00000042339	PREDICTED: Bos mutus uncharacterized LOC106700620 (LOC106700620), ncRNA	AGTTCAGCAGACTAACAGTGATGAGCAAATACTGTCTTTCGCTCCTATCTGATGTATCTG	233.7	214.542	266.692	201.033	173.892	141.117	182.2	226.933	0.781628	0.0114251	0.0417155
16902	A_73_107574	FOXRED2	TC470269	tc|Rep: Taste receptor type 2 - Bos taurus (Bovine), partial (25%) [TC470269]	GGGAATCACAAATCAGTGGAAAAGATTGTACAGGATTGTGCAATAAATGATGTTGGACTG	356.808	504.9	454.083	330.208	310.533	359.767	323.342	396.35	0.781756	0.0178322	0.039545
11631	A_73_P098536	AY741373	AY741373	gb|Bos taurus clone NG010008A10D09 mRNA, partial sequence. [AY741373]	TGAGGGGGTAATGTTAGGTAGTTAGAATAGGAAACATGTCCAGAATGGCGGTGGCTAAAA	1968.54	1992.28	1940.26	1575.61	1678.3	1182.23	1704.45	1342.92	0.7818	0.0135655	0.0174737
16037	A_73_105053	MS4A1	NM_001077854	ref|Bos taurus membrane-spanning 4-domains, subfamily A, member 1 (MS4A1), mRNA [NM_001077854]	TTTCTTTTCTCTTTCAGCGTTAGTGTTCACAGCTTCCCAGAGACTTACTCACCCGCGTTT	1370.28	1297.38	2158.59	1298.53	980.517	1126.42	1155.11	1191.32	0.782218	0.0191174	0.029297
5571	A_73_P138256	DY042833	DY042833	Ovis canadensis canadensis isolate 43U chromosome 6 sequence	ACACCGTTTGTAAGACCTTCTTAGACTGGAAATAAAATTGTTTTTTCTTACCGTCGTGTC	3346.86	2906.13	2719.54	2008.39	2347.17	2488.8	2564.31	2196.42	0.782257	0.0156992	0.0169468
36753	CUST_63_PI427023673	CAPN6	ENSBTAG00000000828	Bos taurus calpain 6 (CAPN6), mRNA. [Source:RefSeq mRNA;Acc:NM_001192231]	TATACCTCTCGATCTGAGTAGCATAAGTAGCTACATAACCTATTTACCTCCAGCAGCTGG	64.6833	57.5167	52.475	46.8167	46.6417	47.1917	41.8417	45.2083	0.783685	0.0176339	0.0120001
34395	CUST_889_PI427023673	PACRG	ENSBTAG00000011106	Bos taurus PARK2 co-regulated (PACRG), mRNA. [Source:RefSeq mRNA;Acc:NM_001077027]	TGAACATCTTTAAGAATAAGAATGTGAACTCCGGGGATGGCATTGACTACAGCCAGCAGA	71.975	63.2	68.4	52.0667	50.5917	55.3667	61.4583	49.4583	0.783781	0.0195642	0.0168511
46342	A_73_P280801	LCK	NM_001034334	ref|Bos taurus lymphocyte-specific protein tyrosine kinase (LCK), mRNA [NM_001034334]	TTTCCCATTAAGTGGACAGCACCAGAAGCCATTAACTATGGGACATTCACCATCAAGTCG	3704.56	3284.38	3587.56	3510.98	2641.38	2415.07	2680.57	3002.68	0.783808	0.012028	0.0469238
18002	A_73_101541	B3GAT2	NM_001014392	ref|Bos taurus beta-1,3-glucuronyltransferase 2 (glucuronosyltransferase S) (B3GAT2), mRNA [NM_001014392]	ACGGAGAAGGTGAACCTCGCCAACGAGCCCAAGTACCACTTGGACACCGTGACGATTGAT	75.4333	83.2	59.0833	54.0833	61.425	59.9667	53.35	59.975	0.783883	0.0198442	0.041253
23631	CUST_1258_PI427023673	ATIC	ENSBTAG00000019274	Bos taurus 5-aminoimidazole-4-carboxamide ribonucleotide formyltransferase/IMP cyclohydrolase (ATIC), mRNA. [Source:RefSeq mRNA;Acc:NM_001075254]	TTGTTGCATTATCTGATGTTTGTGATGTCCCTACTGCCAAGATTATCTCCAGAGAGGTAT	6355.38	7188.27	4961.48	5058.42	4901.81	4289.32	5493.62	4632.57	0.784716	0.0197824	0.048518
1387	CUST_2573_PI427023673	ZNF775	ENSBTAG00000007983	zinc finger protein 775 [Source:HGNC Symbol;Acc:HGNC:28501]	TCATCTGCAACGAATGCGGCAAGAGCTTCACGTGGTGGTCGTCACTGAACATCCACCAGC	91.1417	113.308	106.717	91.7917	73.6083	67.6417	85.7917	86.5583	0.785141	0.0171579	0.0281413
41051	A_73_P265261	FAM176B	NM_001101271	ref|Bos taurus family with sequence similarity 176, member B (FAM176B), mRNA [NM_001101271]	GCGCACATCCGCGCTAACCCTGAGAGCTTTGGCCTCTACTTCGTGCTGGGCGTCTGCTTT	604.658	703.975	498.258	469.475	472.867	484.308	545.325	384.858	0.785187	0.0187684	0.045174
6312	CUST_2298_PI427023673	LOC515578	ENSBTAG00000036298	Bos taurus glyoxylate reductase-like (LOC515578), mRNA. [Source:RefSeq mRNA;Acc:NM_001075719]	AGTGAGCAAACGAATTAGCATAGAGAGGAAGGAACTTGATCCTTCCTAGTTGTGCCAGCA	61.55	71.1167	67.8333	51.775	54.025	55.75	46.2333	54.5583	0.785233	0.0129068	0.0125055
8036	A_73_P105756	AFF3	ENSBTAT00000061254	ens|PREDICTED: Bos taurus misc_RNA (LOC787488), miscRNA. [Source:RefSeq DNA;Acc:XR_028530] [ENSBTAT00000061254]	GGCAGCTGGATAAATGGCTAAACAAAGTGAATCACCACAAACCTCCTGTCCTGATCCAAA	440.442	482.042	360.083	308.933	368.942	335.85	283.142	380.775	0.785882	0.0184191	0.0380664
27834	A_73_P052421	RUSC1	ENSBTAT00000005152	PREDICTED: Bos taurus RUN and SH3 domain containing 1 (RUSC1), transcript variant X11, mRNA	GCAAAATGACACTTTCCTCCCATAGCCATTTCTGCTAATACCTAAAATAAACTTTTTTCC	375.358	384.042	474.725	316.683	293.125	320.683	384.183	282.8	0.786125	0.0134785	0.0259505
1731	A_73_P285606	PLCXD3	NM_001103304	ref|Bos taurus phosphatidylinositol-specific phospholipase C, X domain containing 3 (PLCXD3), mRNA [NM_001103304]	TCTATGGAAATAAAATGTGCCCAGCGATCTTTGCCCAGGAAGTGAGTCTAAAGTACCTGT	75.3667	75.9833	84.8	66.025	58.7333	54.7417	59.6667	74.875	0.786157	0.015134	0.0292717
7192	CUST_2801_PI427023673	NXNL2	ENSBTAG00000019958	nucleoredoxin-like 2 [Source:HGNC Symbol;Acc:HGNC:30482]	TTTGTTACTAAAGTTTGTACAGTCTTTTCGCTTTAATAAACACACCTATCTGCACCTGGA	56.2167	55.4417	78.3667	51.0167	47.775	48.225	45.325	42.4917	0.786391	0.0163887	0.0152082
30760	A_73_P332301	EVA1A	XM_607432	PREDICTED: Bos taurus eva-1 homolog A (C. elegans) (EVA1A), mRNA >gi|528968673|ref|XM_002691274.2| PREDICTED: Bos taurus eva-1 homolog A (C. elegans) (EVA1A), mRNA	ATCTCAGTCAGGAGACATCGGCGCTTTGAAAGGACTTTGAACAAGAATGTCTTCACCTCA	92.075	109.65	114.092	74.7	100.825	78.6083	77.3167	88.25	0.786444	0.0171736	0.0385471
28264	A_73_P184997	NPY5R	NM_001102527	ref|Bos taurus neuropeptide Y receptor Y5 (NPY5R), mRNA [NM_001102527]	ACAGACATTTCAAGTTGGTATATTGCATATGTCACTTGCTAGGCATGATGTCCTGTTGTC	57.4167	53.0667	72.9833	52.875	44.6167	54.325	45.225	41.325	0.78647	0.0159391	0.0374695
14073	CUST_2183_PI427023673	NUP210	ENSBTAG00000003665	Bos taurus nucleoporin 210kDa (NUP210), mRNA. [Source:RefSeq mRNA;Acc:NM_001191461]	ATTGTTTTGTTTTACTGAGTCTTGCAGAGGTGAAGACTTTGGCTCCCTCCTCGACCTGTT	560.083	517.342	704.675	413.975	432.567	441.442	493.217	506.375	0.786835	0.0171114	0.0223116
33105	A_73_P413761	ZBTB10	ENSBTAT00000004333	gb|LB004116.CR_I01 GC_BGC-04 Bos taurus cDNA 5', mRNA sequence [EH123721]	AACAAAAGTGTTTATTTGGAATAATATGGGCTCCCAAGGGATTCAAGAGACTAGCAAAAA	534.425	407.533	410.15	344.175	368.967	319.9	321.567	362.792	0.78744	0.0158558	0.0144926
11941	A_73_P089611	GIMAP6	ENSBTAT00000007364	ens|GTPase, IMAP family member 6 [Source:RefSeq peptide;Acc:NP_001093182] [ENSBTAT00000007364]	ACATACCTGGAGAAGACCGACAACCATGCGCTGGCCAAGCTGCATAAGGACTGCTCAAGG	365.375	333.825	287.192	237.708	218.742	288.792	255.1	289.05	0.787458	0.01765	0.0301112
44813	A_73_100946	KCNK12	NM_001205890	ref|Bos taurus potassium channel, subfamily K, member 12 (KCNK12), mRNA [NM_001205890]	TGGCGTGCAGCCGGGCGGCGTTTGCTCTCCTCTCAGACGCTGGCGCTTTCTTAACCTTTA	473.483	501.733	576.892	321.75	419.533	374.725	514.767	412.908	0.787494	0.0189783	0.0497297
34511	A_73_P321116	RANBP1	NM_001034586	ref|Bos taurus RAN binding protein 1 (RANBP1), mRNA [NM_001034586]	AGATGAAGAGGAACTTTTTAAAATGCGGGCCAAGCTGTTCCGGTTTGCTTCAGAGAACGA	1437.74	1317.96	1256.98	1315.03	1003	973.017	1112.22	1008.83	0.788368	0.0161677	0.0391067
896	A_73_108986	C1QTNF9	NM_001075846	ref|Bos taurus C1q and tumor necrosis factor related protein 9 (C1QTNF9), mRNA [NM_001075846]	AGGAAGGTTCTCCCTAAAACTGATACTACAAAACTCGGCATCCCTCCAAGAGTAAATCTA	144.858	182.542	146.292	129.442	107.567	117.1	118.575	147.058	0.788771	0.0216902	0.0317175
38191	A_73_117905	KBTBD4	NM_001076463	ref|Bos taurus kelch repeat and BTB (POZ) domain containing 4 (KBTBD4), mRNA [NM_001076463]	AGAGAGGCTTTTTCAGAGTCACTCAGGACTAGCTTGAAGGAAATTGGGGAGAATGTACAC	104.725	109.525	82.55	77.6167	86.3333	82.1917	79.4917	72.2167	0.78899	0.0191835	0.0392112
28684	A_73_P118006	LIFR	DV776816	PREDICTED: Bos indicus leukemia inhibitory factor receptor alpha (LIFR), transcript variant X2, mRNA	TACACACATGCGGGAAGCAAACTGTATAGATCGCAGTATATTTGCGTGTTGCAGTCTGGT	74.3833	77.175	76.9167	58.9333	59.675	62.3417	49.1667	64.8667	0.789734	0.0144855	0.0114363
16145	A_73_P150596	CLEC2D	XM_002704418	gb|PREDICTED: Bos taurus C-type lectin domain family 2 member D11-like (CLEC2D), mRNA [XM_002704418]	AATTATTGTAGCCCAAGTACCCAAGAATCTGTCCTCCGCAGCATGAGAAGCCACTACAAT	3608.04	3190.47	3312.86	3113.32	2922.32	2572.12	2536.18	1886.73	0.789827	0.0187529	0.0389327
13224	A_73_P256896	POLR2E	NM_001038093	ref|Bos taurus polymerase (RNA) II (DNA directed) polypeptide E, 25kDa (POLR2E), mRNA [NM_001038093]	AAGTACATCTTGGAGCAGTTTCTGCAGCAGGAGCTGCTCATCAACATCACAGAGCATGAG	436.2	369.092	436.283	363.808	323.442	314.142	295.283	344.85	0.790258	0.0137583	0.0199966
15415	A_73_P086331	LOC613814	ENSBTAT00000046825	PREDICTED: Bos taurus forkhead box protein B2 (LOC613814), transcript variant X2, mRNA	TTCAAGCACCCGTTTGCCATCGAAAACATCATAGGCCGGGACTACAAGGGCGTGCTGCAG	58.9333	72.3083	82.3	59.3833	52.125	54.2333	54.325	61.7417	0.790381	0.0176388	0.0356024
43942	A_73_P114706	DGUOK	NM_001014888	ref|Bos taurus deoxyguanosine kinase (DGUOK), nuclear gene encoding mitochondrial protein, mRNA [NM_001014888]	GGATGTCAATGATGATTTTTCGGAAGAAGTAACCATACAAGAAGAGCTCATGAGGAGGGT	1395.16	1314.62	1560.67	1094.13	1103.5	1156.28	1047.47	1168.76	0.790385	0.014986	0.00972019
23848	CUST_859_PI427023673	DHPS	ENSBTAG00000006247	Bos taurus deoxyhypusine synthase (DHPS), mRNA. [Source:RefSeq mRNA;Acc:NM_001003657]	AGATAAACAACCCAGAGTCCGTGTATTACTGGGCCCAGAAGAACCATATTCCTGTGTTGA	425.775	428	437.417	358.9	333.983	371.225	330.017	310.2	0.790499	0.0131551	0.011009
7290	A_73_P204577	SLC45A3	TC469886	PREDICTED: Bos taurus solute carrier family 45 member 3 (SLC45A3), transcript variant X4, mRNA	CTGTATGTGAGCAATCAGAGTATAATGTTTATGGTGATGAAATTAAAGCCTACTCCTATG	438.867	398.567	389.925	308.908	318.442	360.942	266.517	352.4	0.790562	0.0170957	0.0214332
27012	A_73_P451091	ALAD	NM_001014895	ref|Bos taurus aminolevulinate dehydratase (ALAD), mRNA [NM_001014895]	AACCTTATCTACCCCATCTTTGTCACGGATGTTCCTGATGACAAACAGCCCATCGCCAGC	382.183	300.675	319.092	267.783	219.633	296.917	300.825	234.117	0.790947	0.0181548	0.0420602
32523	A_73_104618	B3GNT7	ENSBTAT00000038133	gb|PREDICTED: Bos taurus UDP-GlcNAc:betaGal beta-1,3-N-acetylglucosaminyltransferase 7 (B3GNT7), mRNA [XM_582813]	AATCGCAACAGCCGCATGAACAAGGAGCCCTGCTTCTTACGCTCCATGCTTGTCGTGCAC	98	117.175	146.442	89.1083	90.1917	97.1833	96.6167	91.9833	0.791719	0.0200401	0.028259
24987	A_73_P080336	C10H14orf39	ENSBTAT00000019517	gb|PREDICTED: Bos taurus Protein SIX6OS1-like (LOC781491), mRNA [XM_001250099]	CAGGACTTTCTTCTGTAAAAGGGTTTTCATCTTCCTCACAAAATACCACACAATTTACTT	64.5333	65.975	78.9	49.0917	57.825	65.3667	42.8917	57.5833	0.792183	0.0199373	0.0406996
38823	A_73_P285596	TM9SF1	NM_001083743	ref|Bos taurus transmembrane 9 superfamily member 1 (TM9SF1), mRNA [NM_001083743]	GCTGTACTACATCTTTTGCACAGTATGGGGTCGGGAGCAGTACACTTTGTACGGCATCCT	207.175	195.608	250.508	188.692	148.767	179.133	161.817	174.158	0.792206	0.0167953	0.0233488
23660	A_73_P212982	RNASEH2B	NM_001166566	ref|Bos taurus ribonuclease H2, subunit B (RNASEH2B), mRNA [NM_001166566]	AAGTGATGACTTATCTAAATATTTAAAGCTTCCAGAACCTCCAGCTTCAGTCCGAAACCC	511.7	563.775	479.433	394.383	412.508	326.458	477.833	421.367	0.7928	0.0144153	0.0281354
36142	A_73_P048196	DBNDD2	NM_001130748	ref|Bos taurus dysbindin (dystrobrevin binding protein 1) domain containing 2 (DBNDD2), mRNA [NM_001130748]	TAGCTGGGCATTTGGAATATAGTTTTGAACAAGATAGGTGCCCTGCTTTCAAGGGGGAGA	477.742	372.442	485.125	387.95	393.367	322.175	347.617	337.533	0.793599	0.0154094	0.0430553
40472	A_73_109541	A_73_109541	A_73_109541	Ovis canadensis canadensis isolate 43U chromosome 24 sequence	ATATGGATCTGTAAAGTGAGGGGTTAGATTAAGCTGCATGCTGGTAAAATAGTTCTCTAG	527.358	450.517	599.167	388.592	437.25	430.367	410.467	423.642	0.793724	0.0218921	0.0254584
20343	A_73_P309826	CEP126	ENSBTAT00000026683	PREDICTED: Bos taurus centrosomal protein 126kDa (CEP126), mRNA	AAATCTGGCTTTAAATAAAATGCAGCAGTTTAACATCTGTGCACTATCAGCTGAAGAAAC	55.1	74.575	64.525	46.5167	50.7417	59.475	51.775	47.825	0.794371	0.0141072	0.036007
25615	A_73_P365236	IDH2	NM_175790	ref|Bos taurus isocitrate dehydrogenase 2 (NADP+), mitochondrial (IDH2), nuclear gene encoding mitochondrial protein, mRNA [NM_175790]	TACAAGACTGAGTTCGACAAACATAAGATCTGGTACGAGCACCGGCTCATTGATGACATG	859.15	901.808	794.808	826.125	581.433	729.3	685.367	599.083	0.794697	0.0192694	0.0423947
28017	A_73_P422906	ZMYND8	NM_001191171	ref|Bos taurus zinc finger, MYND-type containing 8 (ZMYND8), mRNA [NM_001191171]	AAGAACACTACTGGAAGCACAATAGCTGAGATCCGCAGGCTGAGGATTGAGATAGAGAAA	214.425	241.858	221.45	207.175	165.483	163.158	200.825	174.992	0.796169	0.0200659	0.0316165
42126	A_73_P383441	KCNIP4	NM_001076935	ref|Bos taurus Kv channel interacting protein 4 (KCNIP4), mRNA [NM_001076935]	CATAGATGAATTCATCGAAAGTTGTCAAAAAGACGAAAACATCATGCGCTCCATGCAGCT	85.175	58.975	55.075	46.2333	45.5	48.2333	56.15	54.2583	0.796276	0.0205306	0.037283
17371	A_73_108827	LOC533085	ENSBTAT00000036842	PREDICTED: Bos taurus ran-binding protein 17 (LOC533085), mRNA	GCAAAGATGTGTTTTCAGTCTTTCTATATAATATTATTATCTTTGTTCTTATAATGCTCT	59.025	52.875	54.8167	44.9833	41.5583	46.7333	39.9	47.5	0.796296	0.0181319	0.014471
44552	A_73_P272686	CDK9	NM_001014935	ref|Bos taurus cyclin-dependent kinase 9 (CDK9), mRNA [NM_001014935]	ATCAAGAGGGTCATGCAGATGTTGCTTAACGGCCTCTACTACATCCATAGGAACAAGATC	301.242	290.333	344.625	303.175	213.992	257.842	213.967	260.35	0.796797	0.021621	0.0466305
30848	A_73_P494378	A_73_P494378	A_73_P494378	Ovis canadensis canadensis isolate 43U chromosome 13 sequence	GCAAAATAATAAGATAGCTATGACTCATATGAATGTTGTGAGCAAGGGAGTCAAGAGTCC	60.85	66.9583	66.125	45.2	50.525	60.3667	48.825	56.1333	0.797343	0.0171763	0.0321628
31124	A_73_P032481	MGC165762	NM_001099189	ref|Bos taurus leucine-rich repeat-containing protein ENSP00000371558 (MGC165762), mRNA [NM_001099189]	CACTGAGATAGCCCCTGGGGTTTCTAGAAATCTTAGTAGTTTTCAGTTATATATTAAACT	80.2667	65.3583	82.8	60.95	51.5917	65.275	64.575	65.4917	0.797461	0.0210149	0.0455258
7819	A_73_107413	KCNB1	NM_001192269	ref|Bos taurus potassium voltage-gated channel, Shab-related subfamily, member 1 (KCNB1), mRNA [NM_001192269]	TTCCTGCTGAGGCAGGGAAAGTACTTATTATAATAGAATTTCTTTTTTGTTTCCTGTGGT	54.3083	58.0667	57.8167	41.1083	44.5417	51.3	48.7833	42.7917	0.798058	0.0171757	0.0220857
21789	A_73_P030906	TM2D3	NM_001040518	ref|Bos taurus TM2 domain containing 3 (TM2D3), mRNA [NM_001040518]	TTACCTGTGTTGATCCAGACTTCAAATCCCAGAAGAGTTTCGTCCTCAACATGACCTGCA	1013.89	837.775	1002.22	883.617	793.417	695.417	718.725	732.942	0.798273	0.018543	0.0328903
40672	A_73_P448276	MRPL9	NM_001035029	ref|Bos taurus mitochondrial ribosomal protein L9 (MRPL9), nuclear gene encoding mitochondrial protein, mRNA [NM_001035029]	TATGTCCGTGGTGAACTTTGAGAGGCCCAAAACCAAAAGATACAAGTACTGGTTAGCCCA	2199.74	1654.11	2060.52	1542.08	1653.55	1726.11	1588.44	1477.18	0.798416	0.02457	0.0425369
24189	A_73_P092296	KRTCAP2	NM_001101209	ref|Bos taurus keratinocyte associated protein 2 (KRTCAP2), mRNA [NM_001101209]	TTACGGGCAAGGGCAAAAAGAGAAATTGACCCTGAATGTCTAATAAAGTTGGTTCTTTGT	7422.17	8815.34	8130.21	7089.27	5875.6	5928.63	6435.63	7112.48	0.79859	0.0235573	0.0240611
6747	A_73_P049066	PTPLB	NM_001130757	ref|Bos taurus protein tyrosine phosphatase-like (proline instead of catalytic arginine), member b (PTPLB), mRNA [NM_001130757]	CAAACTTTCCAATGACAAAAAATGCTGCAGACTTTTTCAGTTCCCAATACGTTTCATAGA	2206.94	2023.43	2603.1	1616.2	1775.17	1765.3	1852.23	1940.56	0.798928	0.0222845	0.0196498
20556	A_73_P032116	TOLLIP	NM_001039961	ref|Bos taurus toll interacting protein (TOLLIP), mRNA [NM_001039961]	TCTTCGATTGTAAGATATGTTTGTACCTTTCAGCCTTCTAACTTAATAAACGGTCTATGG	21252	18962.8	24829.9	16262.9	17683.7	20161.3	15456.6	16691.4	0.799249	0.0184751	0.0358749
39226	A_73_P182002	CALM3	NM_001046249	ref|Bos taurus calmodulin 3 (phosphorylase kinase, delta) (CALM3), mRNA [NM_001046249]	ATTGGCTGCTCTTGTGAAGCATCAGACTGGCTCCTTGAGGCGGGGTGAGTGGGGCCAGCT	175.642	178.783	200.933	169.833	134.708	133.908	141.858	174.158	0.799414	0.019395	0.0481183
41056	CUST_378_PI427023673	MANEA	ENSBTAG00000005026	Bos taurus mannosidase, endo-alpha (MANEA), mRNA. [Source:RefSeq mRNA;Acc:NM_001206725]	CGGCCTCATAAACCAAGTCTTTATCTAGAGCTAACTCGCAAGTGGTCTGAAAAATACAGA	393.817	404.15	363.217	364.475	333.058	290.875	300.375	288.067	0.799526	0.0244904	0.0333413
21886	A_73_112040	GNGT2	ENSBTAT00000008350	ens|Guanine nucleotide-binding protein G(I)/G(S)/G(O) subunit gamma-T2 Precursor (G gamma-C)(G-gamma-8) [Source:UniProtKB/Swiss-Prot;Acc:P50154] [ENSBTAT00000008350]	TCTCTCGGAGCCCATCATGTGTCTGTCCACATGTACTGTATCTTTTTCCCTCCTAATAAA	285.125	211.575	230.842	165.608	188.742	174.733	211.1	223.575	0.799965	0.0212295	0.0498713
9301	A_73_P363136	TSTD2	TC453961	PREDICTED: Bos taurus thiosulfate sulfurtransferase (rhodanese)-like domain containing 2 (TSTD2), transcript variant X5, mRNA	ATATCTGTGAAGCACAGTAAAGCAAGGTATGCCTGAACTATCTGGCCCTTTACAGACCAA	1812.13	1437.03	1885.08	1367.69	1364.18	1399.13	1512.09	1352.43	0.800521	0.0242043	0.0457207
23905	A_73_118478	TC461505	TC461505	tc|Rep: Pulmonary surfactant-associated protein B - Ovis aries (Sheep), partial (11%) [TC461505]	ATGTCTGGCGCTTGGAACTTTTCTCTCATTTTAACACGGTTTCCAAAAGTAAATCAGAAG	195.875	178.317	186.575	167.942	142.967	137.575	137.183	179.492	0.800538	0.0210247	0.0457222
37497	A_73_106195	CB538218	CB538218	gb|776183 MARC 6BOV Bos taurus cDNA 3', mRNA sequence [CB538218]	AGTGCCAAGAGGCCTAGAATCTCAGCAGATGTTGGCATTAATAATGGACCAAATGAGAGC	61.5583	63.0917	63.1083	44	60.125	51.7167	50.8167	47.6833	0.800822	0.0202628	0.033581
37454	A_73_P257031	PTPN18	NM_001078069	ref|Bos taurus protein tyrosine phosphatase, non-receptor type 18 (brain-derived) (PTPN18), mRNA [NM_001078069]	AAGATGTAGAAACAAAGCATAGTTGTTGAGCTAGGGAACTGGGACTGTAATTCTACCACA	865.5	974.358	963.833	896.967	739.492	798.942	715.05	649.608	0.800889	0.0233593	0.0417302
36012	A_73_P291801	SPIN2B	NM_001105656	PREDICTED: Bos taurus spindlin family member 2B (SPIN2B), transcript variant X1, mRNA	TTGTCTCTTAAAATTCTTTCTGACAGGGTGGCATCAACTCAAGTCAGTGATGCAAACCTT	55.6333	74.6417	66.7	54.125	49.1583	56.3917	50.3583	54.6333	0.801018	0.0233096	0.0376869
24317	A_73_P279846	PRRG1	NM_001105640	ref|Bos taurus proline rich Gla (G-carboxyglutamic acid) 1 (PRRG1), mRNA [NM_001105640]	CTGGAATAGTGTCTATTTTTATGCTTTAGCCTTTCTTACCTGACTGATATTACATTCACC	63.0333	64.9583	65.275	58.8417	46.8333	42.5083	55.3917	52.5	0.801525	0.01697	0.0267724
30686	A_73_P090161	KRT2	ENSBTAT00000038440	PREDICTED: Bos taurus keratin 2, type II (KRT2), transcript variant X2, mRNA	TGAGAACGAGTTTGTGACACTTAAAAAGGATGTGGACCATGCCTACACGAACAAGGTGGA	73.5583	67.6917	72.3917	54.45	63.375	65.8333	53.1833	53.5833	0.801575	0.0212861	0.0329172
33176	A_73_P402371	PRKAG1	NM_174586	ref|Bos taurus protein kinase, AMP-activated, gamma 1 non-catalytic subunit (PRKAG1), mRNA [NM_174586]	ATCATCAATAGGCTGGTAGAAGCAGAGGTTCACCGACTTGTAGTGGTGGATGAGAATGAT	352.742	304.158	401.083	268.375	294.392	295.675	262.95	293.175	0.801702	0.02206	0.0306751
30341	A_73_104727	CD3E	NM_174011	ref|Bos taurus CD3e molecule, epsilon (CD3-TCR complex) (CD3E), mRNA [NM_174011]	CTCCATGAATGTGCTAAATTCCTTGTCAGCTGAGAAAGAAAAGAAATAAAGTGTATTTGG	28787.2	25910.5	29909.3	25701.6	17877.9	21702.9	24365.4	22109.3	0.80187	0.0216194	0.0331361
33841	A_73_P167002	DV831161	DV831161	gb|LB01918.CR_I08 GC_BGC-19 Bos taurus cDNA clone IMAGE:8116018, mRNA sequence [DV831161]	TCCTTTCTTTTTACCGAGAACAGACGAATAAGATCAATAAAGTCTTGTCAAGTGTGTAGC	64.875	53.7417	69.7917	58.7333	44.9	50.1417	53.4	46.475	0.803059	0.0243558	0.0494034
12763	A_73_P488963	LOC102526924	ENSBTAT00000057165	PREDICTED: Vicugna pacos uncharacterized LOC102526924 (LOC102526924), mRNA	ATCGCTACTCTGTGAACTTCCAGAAAGAAGCCAAATCCTTCAGTCTCAGGATCTCAGACT	228.517	185.075	189.65	170.058	161.183	117.083	161.442	166.083	0.803117	0.0174153	0.0310864
14875	A_73_P046746	ZWINT	NM_001040529	ref|Bos taurus ZW10 interactor (ZWINT), mRNA [NM_001040529]	GACTGGCTTTTGTGATTCTCTGTTGTATGTTTTGTTCTGGTTCATTGATTTGTAGTAGTA	460.417	478.567	512.142	350.575	292.983	404.383	459.475	402.558	0.804299	0.0204542	0.0415889
45825	A_73_P095916	ZDHHC16	NM_001024482	ref|Bos taurus zinc finger, DHHC-type containing 16 (ZDHHC16), mRNA [NM_001024482]	TTAGGAATCATTACAACTATGGCTGCTTGGACAACTGGAAGGTATTCCTGGGTGTGGACA	306.683	256.833	307.333	248.517	230.475	238.817	227.55	241.008	0.804395	0.0198458	0.0282059
36792	A_73_P062406	OR12D3	ENSBTAT00000057549	tc|GB|XM_592284.3|XP_592284.3 similar to olfactory receptor, family 12, subfamily D, member 3 [NP13361716]	TCCAGTGCTGAATCCACTGATATACACTCTTAGGAATAAAGAAGTGAGGCTGGCGCTGAA	73.6417	60.375	61.075	56.3	50.9917	55.3083	52.3667	40.9917	0.804417	0.0238871	0.0318097
34621	A_73_P115801	KIRREL	ENSBTAT00000007626	PREDICTED: Bos taurus kin of IRRE like (Drosophila) (KIRREL), mRNA	ATCCTACGAGAACTATGAGAAGTTCAATTCCCATCCCTTCCCCGGGGCAGCAGGGTACCC	127.558	151	121.875	110.417	102.992	82.3	107.583	124.917	0.804639	0.0232999	0.0453117
40671	A_73_P053340	OR2AG1	ENSBTAT00000056692	PREDICTED: Bos taurus olfactory receptor, family 2, subfamily AG, member 1 (OR2AG1), mRNA >gi|982995274|ref|XM_582572.4| PREDICTED: Bos taurus olfactory receptor, family 2, subfamily AG, member 1 (OR2AG1), mRNA	GTGCCATTGTATATACTGTGTACACCATGCACTATCCCTTTTGCAAAGCCCGTGAGATCA	83.7583	59.0333	53.9917	51.7333	49.8833	46.2333	48.6833	49.05	0.804862	0.0258484	0.0252794
3880	A_73_P090361	LOC509508	ENSBTAT00000052033	PREDICTED: Bos taurus olfactory receptor 8S1 (LOC509508), mRNA >gi|297474572|ref|XM_002687310.1| PREDICTED: Bos taurus olfactory receptor 8S1 (LOC509508), mRNA	GCCTATTGCATGGGCTTGGAACCTTCATCCCAATCTTCTTCTCTTATGCCCGTATTATCT	70.9917	59.4167	65.3667	48.5083	57.6333	48.15	51.225	57.3917	0.80499	0.0199606	0.0279122
33741	CUST_2783_PI427023673	VPS4A	ENSBTAG00000001659	Bos taurus vacuolar protein sorting 4 homolog A (S. cerevisiae) (VPS4A), mRNA. [Source:RefSeq mRNA;Acc:NM_001046615]	TTTTGACTTGTTTATAAATTTAAAACCTGCCCGAGGTGTCAGGGAGTGGGAGCAACCCCT	263.658	230.15	302.183	202.767	218.933	200.875	221.617	218.417	0.805206	0.0216393	0.0273615
20054	A_73_P289561	LSM4	NM_001035436	ref|Bos taurus LSM4 homolog, U6 small nuclear RNA associated (S. cerevisiae) (LSM4), mRNA [NM_001035436]	TTTGTTAGCCAGCAGTTCTATGGTTGGAAATGTTATTCTGTGCTTCTGGTTTTGTGAAGC	2258	2331.63	2298.48	2122.73	1775.47	1765.93	1910.13	1850.53	0.80528	0.0225238	0.0259469
35188	A_73_P086461	LOC514189	ENSBTAT00000036625	PREDICTED: Bos taurus uncharacterized LOC514189 (LOC514189), mRNA	GCTCATTTTGTCAATCTTGTTCCCAACAAAGAATTCTATTTGATGGGCAGAACCAATGAT	72.5417	50.625	61.5583	45.0667	46.9667	48.7833	48.8333	55.525	0.805491	0.0232379	0.0465584
972	A_73_P163302	TMEM70	DV788999	gb|Hw_liver_37_050725_A07 Bos taurus CF-24-HW liver cDNA library Bos taurus cDNA, mRNA sequence [DV788999]	CCGGTGTACGAATAATTGCGTTTATTGTTGATTTTGTTTGGGGAATGGTTGGTAAATAAT	63.5083	64.6667	89.325	59.3833	57.8083	56.3	45.6	58.2167	0.805613	0.0293326	0.032859
30316	CUST_1504_PI427023673	TMEM109	ENSBTAG00000018362	Bos taurus transmembrane protein 109 (TMEM109), mRNA. [Source:RefSeq mRNA;Acc:NM_001046470]	TGAAGAGTGAAGAAATGCCCAGTTCTTACTGTTGAGGTTGAAAGGAATCACAGCTGCAGT	2362.48	3738.73	2890.62	2487.3	2220.69	2400.01	2247.48	2305.59	0.805624	0.0308998	0.047111
34695	CUST_1589_PI427023673	PLK2	ENSBTAG00000016771	polo-like kinase 2 [Source:HGNC Symbol;Acc:HGNC:19699]	GGCTGGAAAAGTGCATTCCTTGTTAATAAACTTTTTATTTATTACAGCCCAAAGAGCAGT	93.2583	78.225	86.4917	83.45	68.9083	68.7333	67.0833	62.6917	0.806221	0.0277436	0.0428767
18080	A_73_P114866	CFAP157	ENSBTAT00000016929	PREDICTED: Bos taurus cilia and flagella associated protein 157 (CFAP157), transcript variant X2, mRNA	TGACTTCGACGTCATGTTCCAGCTGCAGCGCAAGGAGATGCTGCAGCAGTTGCTGCTCAT	57.0917	66.925	64.55	54.9917	56.2167	48.8083	49.575	43.1333	0.806882	0.0251589	0.0313086
28634	CUST_2795_PI427023673	BCR	ENSBTAG00000020566	breakpoint cluster region [Source:HGNC Symbol;Acc:HGNC:1014]	CCTAAGAAGATTCAGATACCCACTAAGATGTTAGAATGTACTCTGTGGACAAGCGGTGTC	56.3667	61.2167	74.8583	45.4167	51.6917	55.9583	49.175	51.35	0.807728	0.0245932	0.0286352
46010	A_73_P288406	RHOH	NM_001078124	ref|Bos taurus ras homolog gene family, member H (RHOH), mRNA [NM_001078124]	GCCTACAGTATATGAAAATACAGGTGTAGACGTCTTCATGGACGGGATCCAAATCAGCCT	232.067	204.35	290.267	168.592	180.458	187.808	206.467	216.958	0.808372	0.0282522	0.0491229
43826	A_73_110076	ZNF423	NM_001101893	ref|Bos taurus zinc finger protein 423 (ZNF423), mRNA [NM_001101893]	GTGCAACTGGATGGTCTGCTTTTAAATGTGACTTAATCTGACTGCAGTAACTAGTACAGT	82.7083	65.6333	69.5083	50.15	62.1167	53.625	66.2417	59.8667	0.808502	0.0242382	0.0428402
28452	A_73_109449	JMY	ENSBTAT00000061226	tc|Rep: junction-mediating and regulatory protein - Canis familiaris, partial (48%) [TC474280]	GACATGCGGGAACTTGCTATGCTACGAAGACAGCAGATCAAGATTTCTATGGAAAATGAC	432.092	510.342	394.842	341.4	359.617	335.417	372.733	354.308	0.808729	0.0241239	0.019359
40855	A_73_P154417	SCNM1	NM_001034254	ref|Bos taurus sodium channel modifier 1 (SCNM1), mRNA [NM_001034254]	ACAGTCTTGATGTCTTTCAAGAGGGAAGGAGACGATTGGAGTCAACTCAATGTGCTCAAA	328.092	329.842	324.908	305.383	266.5	269.517	257.042	258.558	0.809422	0.0254678	0.0299469
33771	A_73_110865	SFXN2	NM_001034446	ref|Bos taurus sideroflexin 2 (SFXN2), mRNA [NM_001034446]	AAAGGGTATCAATGTGAATCGAATGCATTTCTTGAAAGAGCACAATGGACTATCTGCACA	1191.91	1006.61	1296.35	963.183	906.167	954.758	852.233	1060.93	0.809648	0.0245311	0.0433017
26445	A_73_112743	CHRNA10	ENSBTAT00000061577	gb|PREDICTED: Bos taurus cholinergic receptor, nicotinic, alpha 10 (CHRNA10), mRNA [XM_585021]	CCACGGCGCTTACCATCCTTATCATGAACCTGCATTACTGTGGTCCCAGTGCCCGCCCCG	187.158	209.933	240.258	170.142	148.042	168.758	174.292	195.192	0.810729	0.0223024	0.0409867
36749	A_73_P293896	TTI1	NM_001076042	ref|Bos taurus Tel2 interacting protein 1 homolog (S. pombe) (TTI1), mRNA [NM_001076042]	AACTGCTCAGAAATTGGATTGAAGGAAAGCAGCCGACTGTTATTTATATTTCATACCTGG	573.875	581.658	697.067	421.808	496.567	512.633	506.867	512.2	0.810889	0.0288597	0.0228822
2677	A_73_P178057	YIPF6	NM_001101206	ref|Bos taurus Yip1 domain family, member 6 (YIPF6), mRNA [NM_001101206]	CACAGTGAAGAACTCTTAATAGACAAAGATTAGGAGTCAGGCAGAAAACATTCATTGTAA	170.075	196.233	142.617	135.733	138.392	146.442	128.517	136.208	0.810964	0.0250711	0.041981
32019	A_73_101910	MFSD4A	XR_082939	PREDICTED: Bos taurus major facilitator superfamily domain containing 4A (MFSD4A), transcript variant X2, mRNA	AGTTCATCTATAGTCTAAAACATCGAAAGGAAAGTTGAATCTTGCTACCTTTGGGACACT	67.875	69.2	62.1917	55.3083	51.825	62.175	54.2583	48.1333	0.811039	0.0205864	0.0337223
25333	A_73_P051306	QDPR	NM_001076492	ref|Bos taurus quinoid dihydropteridine reductase (QDPR), mRNA [NM_001076492]	TGCCCACTTGTGATGGTGTGGTGTTTACCCTCCTAATAAATGCACTTCGTTTATGGCAAA	8047.97	6713.23	9772.13	6409.03	7119.04	6625.27	6138.8	6221.54	0.811846	0.025803	0.0446255
31567	CUST_1614_PI427023673	ZBTB40	ENSBTAG00000016448	zinc finger and BTB domain containing 40 [Source:HGNC Symbol;Acc:HGNC:29045]	AACGGAGCATGCAGACGTGAAGTTCCATGAGTGTGACCAGTGCAAGGAGCTCTTCCCCAC	87.7083	80.5833	91.5667	57.5	77.825	73.1	67.3917	71.725	0.81249	0.0265982	0.0302702
47010	A_73_P033016	TAF9	NM_001105608	ref|Bos taurus TAF9 RNA polymerase II, TATA box binding protein (TBP)-associated factor, 32kDa (TAF9), transcript variant 2, mRNA [NM_001105608]	CTAGGAGGTGGTTATAAAGGTTTATGTTTGGGTTTTTTCCTCTATGAGAAAGCTAAACTC	287.225	293.175	346.225	242.067	285.9	251.817	232.067	231.483	0.812749	0.0206287	0.0300024
53915	A_73_109952	TGS1	NM_001205698	ref|Bos taurus trimethylguanosine synthase 1 (TGS1), mRNA [NM_001205698]	GAGTTGGAGGAAATACCATTCAGTTTGCCCTAACAGGGAAGAGAGTGATTGCCATCGATA	529.533	499.392	422.058	443.858	391.975	402.475	363.217	375.5	0.812913	0.0252792	0.0422599
34036	A_73_P100136	FN1	NM_001163778	ref|Bos taurus fibronectin 1 (FN1), mRNA [NM_001163778]	AGTAATATTTCCAACCAGAGAAACAAGCGTGGATCTCTTGCCAAGGTCCATCCAAACTGG	106.767	113.133	102.092	87.575	82.7333	74.65	102.233	90.8333	0.813009	0.020933	0.0401131
24367	A_73_P032506	WSB2	NM_001075357	ref|Bos taurus WD repeat and SOCS box containing 2 (WSB2), mRNA [NM_001075357]	CCTCAACAGATGTTAAGGTACAGCTGTGTTTTTGTCAATGGTATCTAAAAACCATAGTAC	1251.14	1279.12	1459.93	980.125	1140.38	1024.13	1147.38	1089.57	0.813186	0.0253962	0.0242938
44070	A_73_117555	RAB3B	NM_174447	ref|Bos taurus RAB3B, member RAS oncogene family (RAB3B), mRNA [NM_174447]	CTTCAGTGACCGATGGTAAAGCCGGAGTCAAAGATGCTTCTGACCAGAATTTTGACTACA	71.525	66.1417	54.9	50.3833	51.5	53.075	55.5333	53.9667	0.813215	0.0262779	0.0467865
37951	A_73_P164887	C1H21orf33	NM_001034463	ref|Bos taurus es1 protein (C1H21orf33), mRNA [NM_001034463]	TAAACATGTAGGCATCGTCTTTGTAAGGAGGCCGCTTCTCACACACTCGCGGCTGGGAGG	3277.96	3237.1	3577.18	2811.03	2624.35	2394.37	3176.07	2729.57	0.81338	0.0204034	0.0354756
48873	A_73_P046876	MRPS25	NM_001075979	ref|Bos taurus mitochondrial ribosomal protein S25 (MRPS25), nuclear gene encoding mitochondrial protein, mRNA [NM_001075979]	ACATACCTCAGATCCAGTACAAGAACCCCTGGGTGCAGATCATGCTGTTTAAGAACATGA	614.55	726.975	554.225	516.242	509.008	492.6	546.375	462.117	0.813715	0.0282522	0.0292232
23948	A_73_108651	RAD17	NM_001103244	ref|Bos taurus RAD17 homolog (S. pombe) (RAD17), mRNA [NM_001103244]	ATTTGAACGTTATGCCAAATACCAGAAAATGTGAAGGAGTAATTCAGAACACAGAAACTC	613.242	836.458	691.942	544.242	668.133	579.292	532.267	532.392	0.813896	0.0220237	0.0456982
45206	CUST_2018_PI427023673	ANP32B	ENSBTAG00000021367	Bos taurus acidic (leucine-rich) nuclear phosphoprotein 32 family, member B (ANP32B), mRNA. [Source:RefSeq mRNA;Acc:NM_001035074]	ATCTGTTTAACTGTGAGGTTACTAACCTGAATGACTACCGAGAGAGTGTCTTCAAGCTCC	2378.22	2777.45	2180.04	2155.92	1837.08	1861.7	2155.92	1894.58	0.813944	0.0322569	0.0379689
42466	A_73_P266856	GGNBP2	NM_001206122	ref|Bos taurus gametogenetin binding protein 2 (GGNBP2), mRNA [NM_001206122]	CTTATTGGTGAACTTGATTGCAGCAAAGAGAAGGGCTACTGTGCTGCACTTTATGAAGGC	812.292	719.625	677.2	701.325	555.675	528.9	600.408	622.425	0.814663	0.0237215	0.0463403
15283	A_73_114184	PLCG1	NM_174425	ref|Bos taurus phospholipase C, gamma 1 (PLCG1), mRNA [NM_174425]	ACATTCCTGAGAGGGGCGGAACAGCAGTAGCCTTGCTGGGCTCGGGAGTCAACGTTTAAA	139.683	143.825	170.675	137.633	122.417	110.4	124.158	115.117	0.814757	0.024061	0.0309047
10691	A_73_P051186	ERGIC3	NM_001034353	ref|Bos taurus ERGIC and golgi 3 (ERGIC3), mRNA [NM_001034353]	CACCCCAATTCAAAGAGGCAGTTGCAGCTCCCGGTTGTTGGTAAATCTATTGATTGTGAT	7813.84	8207.02	10187.9	6046.38	7089.27	6774.61	8095.16	6925.16	0.815029	0.0237999	0.0423616
10191	A_73_P039591	TMEM143	NM_001037447	ref|Bos taurus transmembrane protein 143 (TMEM143), mRNA [NM_001037447]	GTGCCCTGTGCAATATTTATTGGTCTATCAATTTCTCCCAAAGGAATAAATCATGTTTCA	1054.02	866.992	990.633	750.625	847.025	749.792	778.942	838.683	0.815687	0.0257432	0.0314652
38394	A_73_P041456	PDE6A	NM_001001526	ref|Bos taurus phosphodiesterase 6A, cGMP-specific, rod, alpha (PDE6A), mRNA [NM_001001526]	ATCGACTTTGTTTGCACCTTTGTCTACAAGGAATTCTCCCGTTTCCACGAGGAGATCACT	74.4917	61.1333	60.8667	55.2583	55.65	43.5667	60.2333	48.8333	0.815759	0.0242281	0.0480431
27565	A_73_P451346	CAPNS1	NM_174261	ref|Bos taurus calpain, small subunit 1 (CAPNS1), mRNA [NM_174261]	CGACTGGCAAACTGGGCTTCGAAGAATTCAAGTACTTGTGGAACAACATCAAAAAGTGGC	3969.46	3802.53	3833.04	3436.7	2704.82	3666.22	2912.72	3124.53	0.816039	0.0191031	0.0430624
37255	A_73_P152131	CB460109	CB460109	gb|719947 MARC 6BOV Bos taurus cDNA 3', mRNA sequence [CB460109]	TACAGAAAGCTGACTTTCATTAAAGTAACAGTTAAACCAGGGCCAAAAGCTTGACCTTCA	52.7	57.6083	67.4917	47.4833	49.7917	54.2583	44.675	44.1083	0.816905	0.0301357	0.040996
18784	A_73_P337331	CD1E	NM_001034394	ref|Bos taurus CD1e molecule (CD1E), mRNA [NM_001034394]	CACTACCGAGTTATTAAAGAAATTGTGCAGAGGCTTCTCAGTGACACCTGTCCTCGGTTT	76.9667	78.4333	77.2833	68.3	55.35	68.4417	64.85	56.5917	0.817066	0.025573	0.0257089
30009	A_73_P261541	LOC102400693	ENSBTAT00000032992	PREDICTED: Bubalus bubalis mucin-2-like (LOC102400693), mRNA	AGCTTCCCCACAAAGGGCTGTGCGTCTCCGCTCTGTGAGCTCATCAAGGACAGCTTGTTT	107.733	93.9917	115.492	84.2083	77.7417	89.1	89.4833	93.6667	0.817379	0.0296153	0.040139
7526	CUST_481_PI427023673	DPH3	ENSBTAG00000003916	Bos taurus DPH3, KTI11 homolog (S. cerevisiae) (DPH3), mRNA. [Source:RefSeq mRNA;Acc:NM_001113299]	GCCAGAATGTGAGCATTTTATTACTAACTGATAAATGTTTTGTACACTCATTGGGGGTTT	117.575	114.883	116.492	91.1583	96.5083	86.6417	97.2	102.3	0.818064	0.0281285	0.0192538
28375	A_73_114256	ASB6	NM_001205661	ref|Bos taurus ankyrin repeat and SOCS box containing 6 (ASB6), mRNA [NM_001205661]	TGTAACCGCCTTGGAGATAAGCTGAGGGGACTAAAGGATATATTTATAAATTAAACTGAT	2283.04	2229.07	2753	1700.32	1981.22	1992.73	2252.03	1873.43	0.81818	0.0307084	0.0423789
33804	A_73_P108281	S68402	S68402	gb|glucose induced gene {clone 2C} [cattle, thoracic aorta smooth muscle cells, mRNA Partial, 162 nt]. [S68402]	TCTCAAGGAGGCACAATACAATGTTGGAATTCCTTGGGTTCGGAAGTGCTGCAGATGTAA	67.1417	69.1167	84.0083	60.4167	58.8833	59.125	49.2917	68.55	0.818259	0.0290436	0.0482874
43880	A_73_P075681	TRIM5	NM_001034798	ref|Bos taurus tripartite motif-containing 5 (TRIM5), mRNA [NM_001034798]	TTCCATATTTCAATCCTATGAACTGTGGTGTCCCCATGACTCTGTGCTCACCAAGCTGTT	568.442	601.3	488.458	489.45	479.8	427.608	451.308	422.333	0.818262	0.0280331	0.0396863
32837	A_73_P512108	AKR1B1	NM_001012519	ref|Bos taurus aldo-keto reductase family 1, member B1 (aldose reductase) (AKR1B1), mRNA [NM_001012519]	GTAATCCTTTCAGCTAGGCTTTTCTTTGCCTCAAATAAAAAGTGCTCTTATGAGTTTGAA	2353.36	1916.61	2296.12	1749.84	1939.22	1806.78	1798.33	1831.84	0.818265	0.0334561	0.0480325
24784	A_73_P302376	ARFIP1	NM_001083650	ref|Bos taurus ADP-ribosylation factor interacting protein 1 (ARFIP1), mRNA [NM_001083650]	CCAATGTACATAAATCCATAAAGAAGCCCCTTTCAGATAATGTTTGATGTGTCTGTTTCC	189.108	175	175.117	156.083	148.608	117.083	154.108	140.55	0.818526	0.0216677	0.0251839
33982	A_73_P467293	C8H4orf27	NM_001081593	ref|Bos taurus chromosome 4 open reading frame 27 ortholog (C8H4orf27), mRNA [NM_001081593]	AAGCTGACGTGCCCGGTGACCTTGGAAAAGAGGTGGAAAGCCATTACAGGCTTCCTCTGC	760.942	846.317	660.875	561.058	610.258	690.3	639.3	590	0.818605	0.0216285	0.0455001
26979	A_73_113548	CTSL1	NM_001083686	ref|Bos taurus cathepsin L1 (CTSL1), mRNA [NM_001083686]	AAGTTGTGATCTGAATTCTGTGACCTTTTACACTGGTGAAATGTTACCACTTCTTTCACT	61.8833	65.5833	55.1	44.8167	48.325	55.5	55.8667	45.4917	0.81884	0.0229808	0.0489636
32246	A_73_109759	CD200	TC411970	PREDICTED: Bos taurus CD200 molecule (CD200), transcript variant X7, mRNA	GCACTTGTAACACGCCTCATCTTCCAAGGTGGTATTCCAGAAGGTAATGGTTGAGTTCAT	94.7583	108.042	90.8083	78.1333	83.3583	88.9167	64.675	79.6	0.818978	0.0208933	0.0398254
13337	A_73_P050911	CAT	NM_001035386	ref|Bos taurus catalase (CAT), mRNA [NM_001035386]	ATACAATGAGGAGAAACCTAAGAACGCAGTTCACACCTATGTGCAGCATGGGTCTCACTT	1134.97	1167.03	1088.99	1072.02	815.275	799.608	943.417	1004.93	0.81934	0.0306694	0.0480806
14822	A_73_117969	ASMT	NM_177493	ref|Bos taurus acetylserotonin O-methyltransferase (ASMT), mRNA [NM_177493]	AAGGGCTGGTCTGTTTTGCACCATAGAGTCCAAGAGGTCTGTCGTGAGGAGTTTTAATAT	718.333	554.025	579.933	485.667	460.092	480.058	529.158	489.783	0.819533	0.026447	0.0228992
20199	CUST_906_PI427023673	INPP5A	ENSBTAG00000009181	inositol polyphosphate-5-phosphatase, 40kDa [Source:HGNC Symbol;Acc:HGNC:6076]	TTTGACAAAGAGCTGTCTGTGTTTAAGGACAGACTGTATGAACTGGACATCTCGTTCCCT	60.2583	53.275	62.05	47.1083	45	50.9083	47.35	50.725	0.819541	0.0267372	0.0309739
51783	A_73_P341441	ASB11	NM_001034413	ref|Bos taurus ankyrin repeat and SOCS box containing 11 (ASB11), mRNA [NM_001034413]	AGAGGCTTGACTGTGTGAAGAAGCTTCTAGAATTAGGAGCCAATGTTAACCACGGTCAGT	111.383	92.7	104.558	93.1667	81.9333	75.1083	85.425	86.65	0.819691	0.0206968	0.0388325
44832	A_73_P085451	PDGFRB	NM_001075896	ref|Bos taurus platelet-derived growth factor receptor, beta polypeptide (PDGFRB), mRNA [NM_001075896]	ATGTCAAATACGCAGACATCGAGTCCTCGAACTACATGGCTCCTTATGATAACTACGTCC	75.1083	65.5583	68.5417	54.2583	55.4167	60.5417	57.1667	56.525	0.819692	0.0263899	0.0200647
50447	A_73_P207317	SRPX2	NM_001014926	ref|Bos taurus sushi-repeat containing protein, X-linked 2 (SRPX2), mRNA [NM_001014926]	ATTAAATATCCAGGATGGAGAAGCCACATGCTACTCACCTAGAGGAGGAAATTATCACAG	73.3167	69.4667	79.025	55.6917	61.1333	68.35	62.3417	57.0917	0.820028	0.0285378	0.0355702
23411	A_73_P493423	NP13359798	NP13359798	tc|GB|XM_866496.3|XP_871589.3 similar to Mix-like homeobox protein 1 [NP13359798]	ACCCTAACTGTTGAATGCATTACAGGCATTATAGATTTAATCCTTACAACTGCCATGTAA	73.1833	57.1	58.55	46.525	50.5917	56.3417	54.6167	46.5667	0.820035	0.030743	0.04453
11503	A_73_116393	RIMBP2	TC465145	PREDICTED: Bos taurus RIMS binding protein 2 (RIMBP2), transcript variant X4, mRNA	AAAGGCAAGAAACTGCTGAAAAAGCTGGGTGCAGTGAAATGATTCATGTGCTTCCGGACA	145.425	228.017	136.3	116.758	122.717	134.317	125.575	128.675	0.820155	0.0337676	0.0390637
39176	A_73_P087391	PACRGL	NM_001191517	ref|Bos taurus PARK2 co-regulated-like (PACRGL), mRNA [NM_001191517]	ATGAAGTGTTTGAAAGAGGATTGAATGCTCTGGTACAGCTAAGTGTCGTCGTTGGTCCTG	89.5917	82.1417	92.95	74.8583	76.025	70.65	56.1667	75.1083	0.820338	0.026615	0.0325837
8457	CUST_623_PI427023673	SPCS2	ENSBTAG00000006644	signal peptidase complex subunit 2 homolog (S. cerevisiae) [Source:HGNC Symbol;Acc:HGNC:28962]	TTTTAGCCCATTCTGGATAAATAGAAACTTCTAGCTCAGATATGAGAAGTTGTAGCTCTG	851.2	845.9	911.567	831.583	704.833	727.25	579.842	703.008	0.820522	0.0293089	0.0443463
34893	A_73_103455	LOC107133160	TC482003	PREDICTED: Bos taurus uncharacterized LOC107133160 (LOC107133160), transcript variant X5, ncRNA	AGGGCGTGAAGGACCAGATGTAGCCCAAAGACAGTTGTCCATATTGGTGGAAGTCAAGCT	1863.72	2390.92	2011.06	1528.9	1933.5	1611.68	1723.66	1671.83	0.820551	0.0282158	0.0429304
23373	A_73_P040536	NKAPL	NM_001102498	ref|Bos taurus NFKB activating protein-like (NKAPL), mRNA [NM_001102498]	GGATGCACTGGTTTATACACTCACCTGCTAATATTGTATTTCTAAACCTTTTGAATCTGA	135.983	137.25	130.65	112.992	127.558	105.85	108.5	109.992	0.820996	0.0280145	0.0424936
26123	A_73_P411591	RDH12	NM_183363	ref|Bos taurus retinol dehydrogenase 12 (all-trans/9-cis/11-cis) (RDH12), mRNA [NM_183363]	AAGATTCGCTTCCATGATCTCCAGGGTGACAAGTACTACAACTTGGGATTCGCTTATTGC	78.1417	65.3417	68.425	52.9417	58.9083	62.0833	63.1917	52.3333	0.8215	0.0343917	0.0405501
30105	A_73_P417416	AHCYL1	NM_001101052	ref|Bos taurus adenosylhomocysteinase-like 1 (AHCYL1), mRNA [NM_001101052]	GGCCCCATATAACTTTAGTTTTACAGAAGCAGTACCACTTTTGATTTACACGTGACACAG	317.675	320.767	367.192	271.25	251.608	268.9	296.725	268.475	0.821507	0.0222282	0.0220959
19133	A_73_P083586	WDR85	ENSBTAT00000016098	gb|PREDICTED: Bos taurus WD40 repeat domain 85-like (WDR85), mRNA [XM_582979]	CTGGCCACTTGCTCTTTTTATAATCGTGTTCTTCACCTCTGGAAGTGGGAGAACATCTGA	3658.02	3673.44	4053.78	3235.75	2987.36	2920.18	3028.92	3534.47	0.821551	0.0285283	0.0367366
12462	A_73_P255816	ST14	NM_001076538	ref|Bos taurus suppression of tumorigenicity 14 (colon carcinoma) (ST14), mRNA [NM_001076538]	ACATGCAGGGACAAGTTCTGCAAGCCCCTGTTCTGGGTCTGTGACTCTGTGAAGGACTGT	116.517	120.867	102.883	100.067	82.9083	88.8667	90.0083	103.967	0.821672	0.0313218	0.0417033
5722	A_73_P111591	PNKD	NM_001114170	ref|Bos taurus paroxysmal nonkinesigenic dyskinesia (PNKD), nuclear gene encoding mitochondrial protein, transcript variant 1, mRNA [NM_001114170]	CAGTAGGCGCTCAATAAATGTTGAATGAATGAATGATTTAACCAAGGCTTGGTCAAAAAA	92.4833	66.1083	69.9583	63.4917	53.9083	62.0833	56.625	65.3667	0.821969	0.0340961	0.0427685
22798	A_73_P257411	FH	NM_001075803	ref|Bos taurus fumarate hydratase (FH), nuclear gene encoding mitochondrial protein, mRNA [NM_001075803]	TTTTGTCACAGCTCCAAATAAGTTTGAAGCTCTGGCTGCTCATGATGCTTTGGTTGAACT	507	502.5	609.717	389.175	454.95	450.475	418.967	467.558	0.822005	0.0329477	0.03078
39577	A_73_P431621	GNPTG	NM_001017428	ref|Bos taurus N-acetylglucosamine-1-phosphate transferase, gamma subunit (GNPTG), mRNA [NM_001017428]	ATGAGTGGGAGATCACCAACAACACCTTCAGGGGCATGTGGATGCGGGATGGCGATGCAT	909.983	778.167	856.842	730.158	662.242	698.75	649.067	752.733	0.822177	0.0300238	0.0326651
42361	A_73_114596	DSC3	NM_001178103	ref|Bos taurus desmocollin 2 (DSC3), mRNA [NM_001178103]	GGCCTTGACTTTTTAAATAATTTGGAAGCCAAATTTGCTGCCTTAGCAAAAACCTGCACC	80.7167	49.9333	54.1167	49.075	48.4583	45.225	48.9167	41.7667	0.822426	0.0406486	0.0461246
28607	A_73_121267	DMRTC2	NM_001038182	ref|Bos taurus DMRT-like family C2 (DMRTC2), mRNA [NM_001038182]	CCAACCTGCACAGGATCTCACCCAATACTGACAGCTCCTCTTTCTGGAGAATCCCAAGGG	104.492	114.117	115.275	95.525	100.567	91.325	84.875	85.0917	0.822467	0.0275176	0.0297829
33922	CUST_546_PI427023673	CCDC64	ENSBTAG00000003696	coiled-coil domain containing 64 [Source:HGNC Symbol;Acc:HGNC:28095]	AGAACAGAACCAAAGGTTATTGGACCAACTCAGCAGGGCATCAGAAGTTGAGAGACAACT	297.008	282.967	255.858	231.917	208.142	241.375	226.175	240.733	0.822767	0.0309043	0.0321968
45536	A_73_P485623	NP9569381	NP9569381	Bos taurus isolate Dominette_000065F genomic sequence	CAAAAAGCCATAAAAGCTATGGAAACCAAGTTTTCTGTGTTTAAAAAACCCAGGAACTAG	91.1167	73.05	68.9667	71.9167	63.1833	57.0167	58.8917	61.6833	0.823708	0.0277898	0.0443841
22542	A_73_111471	ROPN1	NM_001075900	ref|Bos taurus rhophilin associated tail protein 1 (ROPN1), mRNA [NM_001075900]	CGTATATCGCTGAAGTGGATGGGGAGATCTCAGCATCACACGTCAGTCGAATGCTGAACT	58.0917	59.6333	58.675	39.675	54.3917	48.4583	53.275	43.6917	0.824393	0.0417006	0.043378
40345	A_73_P224287	MAGI2	XM_617724	gb|PREDICTED: Bos taurus membrane-associated guanylate kinase, WW and PDZ domain-containing protein 2-like (MAGI2), mRNA [XM_617724]	CCTGACCCATATGAGCTCTACGAGAAATCGAGAGCCATTTATGAAAGTAGGCGTAAGTGA	66.5	55.525	59.8667	46.525	53.7917	54.2917	49.6667	44.9667	0.824904	0.0322069	0.0411564
28875	A_73_P161252	CB452862	CB452862	gb|707770 MARC 6BOV Bos taurus cDNA 5', mRNA sequence [CB452862]	ATTAAAAAACTGGACTACGTCTGGAGCATAAGATACTGAATGGGTGTTCTGCTGAATCCC	74.1833	94.6333	82.9083	68.15	79.2083	63.3833	65.7667	67.725	0.824938	0.0347858	0.0499699
25312	A_73_P420301	C9H12orf49	NM_001076023	ref|Bos taurus chromosome 12 open reading frame 49 ortholog (C9H12orf49), mRNA [NM_001076023]	TTCATGGCAGTTGAAGATCACTTTGAATTGTGTTTGGCTAAATGCAGAACCTCATCCCAG	850.408	795.783	924.008	775.883	681.925	664	682.758	726.017	0.82503	0.0276667	0.0323681
28167	A_73_P334931	RBM4	NM_001077010	ref|Bos taurus RNA binding motif protein 4 (RBM4), mRNA [NM_001077010]	GAAACGTGGACCTTAAAATTTATCTTGAAAAGTTCAGACCACCTCTTCCTCTCCTCTCTC	831.792	839.725	897.658	781.642	660.658	634.742	699.558	782.875	0.825332	0.0296738	0.0452058
27977	A_73_105992	THRA	NM_001046329	ref|Bos taurus thyroid hormone receptor, alpha (THRA), mRNA [NM_001046329]	TCCTGAGCTAGACTGTGTCTGAATCATGTCTGTATCTCCAGTGCCCGGTGCAGGGCCTGG	4634.03	3960.41	4427.97	3635.76	3490.7	3636.67	3793.13	3512.02	0.825775	0.0368068	0.0348918
33250	A_73_P204397	PTGIS	NM_174444	ref|Bos taurus prostaglandin I2 (prostacyclin) synthase (PTGIS), mRNA [NM_174444]	AGGATTTTCGACGTGCAGCTTCCGCATTATAACCCCGGTGATGAAAAGTCCAAGATGAAA	102.592	115.45	100.4	81.3167	86.7083	86.125	102.85	82.9833	0.825776	0.0260278	0.0479162
29421	CUST_2609_PI427023673	LOC100124497	ENSBTAG00000038635	Bos taurus zinc finger protein LOC100124497 (LOC100124497), mRNA. [Source:RefSeq mRNA;Acc:NM_001102541]	AGTGAATGTGGAAAATCCTTTAATGATAGGTCAGGCCTTCGTCGTCATCAGAGAGATCAC	198.842	139.375	136.817	122.608	130.275	131.317	119.233	112.108	0.826711	0.0324188	0.0403596
3436	A_73_P047186	T2R10C	NM_001046631	ref|Bos taurus bitter taste receptor Bota-T2R10C (T2R10C), mRNA [NM_001046631]	TTGAGAGTACTGAAGCAATTAAAATGCTGGAAGAAAGAGAAGCTCCTCAGAACTCCTTGA	66.175	57.1917	50.675	47.2667	45.0583	48.6167	46.85	49.5917	0.827032	0.0354202	0.0395573
36716	A_73_115714	PHB	TC428392	PREDICTED: Bos taurus prohibitin (PHB), transcript variant X2, misc_RNA	TAGAGGGCTCTGTGCCTATGCCTTGAAGGAAATGACCATGGGAAGACAAATGTGTGTAAA	2306.6	2192.67	2523.09	2057.22	1904.47	1622.88	1958.21	1993.8	0.827038	0.0260541	0.0330051
37668	A_73_100231	B3GALT1	TC427937	PREDICTED: Bos taurus Beta-1,3-galactosyltransferase 1 (B3GALT1), transcript variant X16, mRNA	CTGTCATGAGGAAGATTATGGCTCCATAAAGCTGATTTTTTAAACCATGGGGACAAATAA	68.8	58.35	63.8583	45	55.1833	55.85	49.4583	56.0417	0.827039	0.0350812	0.0433283
16322	A_73_P303411	NDUFS2	NM_001075137	ref|Bos taurus NADH dehydrogenase (ubiquinone) Fe-S protein 2, 49kDa (NADH-coenzyme Q reductase) (NDUFS2), nuclear gene encoding mitochondrial protein, mRNA [NM_001075137]	CGAAATCGGACAGTCGACATTGGGATTGTAACAGCAAAAGACCCCCTGAACTATGGTTTT	1617.47	1421.54	1483.63	1209.17	1201.05	1319.49	1237.53	1221.68	0.827626	0.0288979	0.0232168
8324	A_73_106822	SORCS1	DV908956	PREDICTED: Bos indicus sortilin related VPS10 domain containing receptor 1 (SORCS1), mRNA	CTCCTGTGATGGTTGCTATTACCCAGTATTTCTTCTTTTACAGTAGAGTGAAATTATTTG	73.3083	73.7833	76.2083	61.0167	65.05	67.125	58.8833	57.0917	0.827948	0.0279525	0.0317439
49961	A_73_P060181	PGAM1	NM_001034054	ref|Bos taurus phosphoglycerate mutase 1 (brain) (PGAM1), mRNA [NM_001034054]	AAACTGCTGCCAAGCATGGTGAGGCCCAGGTAAAGATCTGGAGGCGCTCCTATGATGTCC	654.067	655.542	877.25	592.45	494.933	624.317	606.367	577.833	0.828261	0.0346499	0.0437662
19011	CUST_1657_PI427023673	SET	ENSBTAG00000020959	Bos taurus SET nuclear oncogene (SET), mRNA. [Source:RefSeq mRNA;Acc:NM_001038564]	GTCATCAAAGATGATATTTGGCCAAATCCATTACAGTACTACTTGGTTCCTGACATGGAT	870.683	927.808	899.383	762.417	697.717	781.642	775.883	685.675	0.82853	0.0265754	0.0254477
36443	A_73_101434	ALKBH3	NM_001037602	ref|Bos taurus alkB, alkylation repair homolog 3 (E. coli) (ALKBH3), mRNA [NM_001037602]	AGCCACGAGTGATTGAAAAAGAGGGTGTGTATGAAATCAGCATGTCACCCACAGGCATAT	216.733	250.708	235.583	198.825	202.75	181.367	192.258	198.483	0.828829	0.0358759	0.0334991
36566	A_73_P116261	PLSCR5	NM_001192535	ref|Bos taurus phospholipid scramblase family, member 5 (PLSCR5), mRNA [NM_001192535]	GTACTGGTCAGGCTTTGTGAACGATGTTTTCACCAATGCTGACAACTTTGGGATTCACGT	61.5583	53.925	59.1917	50.925	48.5333	51.925	44.9833	44.825	0.82927	0.0307978	0.0364065
28187	A_73_P086961	GCSH	NM_174844	ref|Bos taurus glycine cleavage system protein H (aminomethyl carrier) (GCSH), nuclear gene encoding mitochondrial protein, mRNA [NM_174844]	TTGTTATGAAGACAGTTGGCTGATCAAGATGACATTCAGTAACCCTTCAGAACTAGATGA	808.942	763.375	853.8	687.4	659.233	599.167	681.1	711.5	0.829485	0.0268568	0.0307965
29916	A_73_114015	DENND2C	NM_001192557	ref|Bos taurus DENN/MADD domain containing 2C (DENND2C), mRNA [NM_001192557]	AGGACATGGTGTTGCATTTTTTAAAACAGCTCAAAGTCGAGCACAGTGAGAAAAGTGCTG	71.8	70.775	65.7	51.4083	49.2167	60.4167	61.3167	62.1667	0.83041	0.0309616	0.0402261
14603	A_73_P414411	PLSCR3	NM_001046053	ref|Bos taurus phospholipid scramblase 3 (PLSCR3), mRNA [NM_001046053]	TTGTGTCTGTCTTTGTGTCTGTCTGCTGTCTTCGAGCTTGCCTCCACTTCTAGAACTAAA	360.908	320.617	351.792	317.825	306.683	252.008	255.075	291.817	0.831688	0.0280694	0.0482216
49284	A_73_P104761	ANKRD17	NM_001192181	ref|Bos taurus ankyrin repeat domain 17 (ANKRD17), mRNA [NM_001192181]	GTGCCAAGAGAATTCCCATGGTATGCCTTTTCAACATATATTTCAGCATATACCAGTATA	118.342	129.142	120.567	106.117	96.9083	80.0083	106.075	104.683	0.832058	0.0305369	0.0318928
9779	A_73_P052626	WDR75	NM_001102062	ref|Bos taurus WD repeat domain 75 (WDR75), mRNA [NM_001102062]	CAGAAGAAAAAGAACTGAAAAAATTTAGGAAAGTAGACTACAGCTGGATAGCTGCTCTTT	90.425	110.175	89.3667	78.625	75.9833	80.3083	71.9167	86.7083	0.832414	0.0297912	0.036978
2241	A_73_104032	IKZF3	NM_001081613	ref|Bos taurus IKAROS family zinc finger 3 (Aiolos) (IKZF3), mRNA [NM_001081613]	ATGCTGAAGTGAACACCCAGGCCCAGAGATGAGTGTCACCTGATCATTCCATATCATTTT	1077.85	1122.02	1274.61	999.4	908.058	961.417	933.35	938.6	0.832434	0.0332362	0.0255133
48321	A_73_P079876	TMEM62	NM_001205497	ref|Bos taurus transmembrane protein 62 (TMEM62), mRNA [NM_001205497]	AGTGCAGTTAAAAAGCCACTTGAGCTCCTGAAGTCTGTATTTCCTCATCCACCTCTGTAG	281.342	245.133	331.292	237.975	245.6	225.925	229.383	234.208	0.83323	0.0378038	0.0491506
34091	A_73_P276711	PSMC5	NM_174441	ref|Bos taurus proteasome (prosome, macropain) 26S subunit, ATPase, 5 (PSMC5), mRNA [NM_174441]	TTGAAGATCCATTCTCGGAAAATGAACCTGACCCGGGGGATCAACCTGAGAAAAATTGCT	4924.5	5131.36	4645.73	4619.61	3743.68	4115.08	4141.38	3966.8	0.833525	0.036389	0.0487704
6498	A_73_P203267	RPL15	NM_001077866	ref|Bos taurus ribosomal protein L15 (RPL15), mRNA [NM_001077866]	AGGCGCGCAGGCTGGGCTAAGGCCAAACAAGGCTATGTCATATACCGGATCCGTGTGCGC	35437.5	37039.1	33818.1	30743.2	27966.7	30011.8	28872	30107	0.833541	0.0310786	0.0296155
33058	A_73_104555	LOC101907435	TC444405	PREDICTED: Bos taurus uncharacterized LOC101907435 (LOC101907435), transcript variant X2, ncRNA	GAAAGTGCTGCAAAGCTGGCAGGGTACTTGGGGAAAATTTGCAAGTGTTAATAGAGACTT	76.2333	90.7583	77.0833	62.3417	74.1917	64.7417	65.2917	69.1583	0.833807	0.037098	0.0409291
6887	A_73_101922	TC428246	TC428246	tc|Rep: Guanine nucleotide-binding protein subunit beta-2-like 1 - Homo sapiens (Human), partial (71%) [TC428246]	GAAAACTTCTTGGGACTCATCACGTTAGCTTAGTCTGCATCAAACCGGGGCTTTGATTAA	717.867	701.175	700.183	597.05	589.375	577.275	576.983	642.033	0.8339	0.0398486	0.0380034
38482	A_73_P106181	ATP5H	NM_174724	ref|Bos taurus ATP synthase, H+ transporting, mitochondrial Fo complex, subunit d (ATP5H), nuclear gene encoding mitochondrial protein, mRNA [NM_174724]	AGTTTAATGCCCTGAAGGTTCCTATACCAGAGGATAAATATACTGCCCAGGTGGATGCTG	14072.8	12599.8	13431.1	11935.3	11588.7	9597.09	11391.9	10759	0.835292	0.0290542	0.0387888
1285	A_73_P166987	TTPA	DV789907	gb|HW_LIVER_50_E11 Bos taurus CF-24-HW liver cDNA library Bos taurus cDNA, mRNA sequence [DV789907]	CAGTAGTTTAAAATGGGCTGGTTGGACTGTAGCTTTGTTAATTGCTATTTCCTTTTATGA	73.8417	96.45	67.8083	64.2	60.6167	62.8167	65.4583	62.5917	0.835394	0.0487108	0.0387657
2087	A_73_P287781	ZNF75D	NM_001105039	ref|Bos taurus zinc finger protein 75D (ZNF75D), mRNA [NM_001105039]	ATGAAAGATGCTGAGACAACAATGGGCGATGTAAATCATGGTGGTACATGCAGGGTATGG	502.058	526.242	484.633	442.017	396.167	428.517	397.558	438.867	0.836236	0.0326436	0.0327222
29760	A_73_P421911	NUFIP1	NM_001192226	ref|Bos taurus nuclear fragile X mental retardation protein interacting protein 1 (NUFIP1), mRNA [NM_001192226]	CAAAAATCCAAAGTCCTGGCAAACATCACAAATGGAAAAATGGCCATGCTGAGCAGAGAA	259.65	243.942	249.483	191.625	217.692	189.525	231.983	216.192	0.836982	0.038542	0.0436133
7676	A_73_P085606	WWC1	ENSBTAT00000055308	gb|PREDICTED: Bos taurus WW and C2 domain containing 1 (WWC1), mRNA [XM_868972]	TGATCACGCTGTGAGCCTAGACTGTGGCTAAACTTATTTATGTGGTGTTATATGAAGGTA	50.6833	62.2333	55.275	50.7333	44.45	45.4167	48.0333	44.2417	0.837189	0.0430623	0.0459096
10087	A_73_P383501	DUS1L	NM_001078084	ref|Bos taurus dihydrouridine synthase 1-like (S. cerevisiae) (DUS1L), mRNA [NM_001078084]	ATGTCTTATCCAAGAACAAGCAGAAGAAGAAGCTAAGGAACCCCCACAAGACCTTTGACC	570.517	586.325	517.558	490.292	449.875	481.1	431.158	485.667	0.838866	0.0338268	0.0418026
31873	A_73_110928	TC418201	TC418201	Unknown	TATCGGGCATTGCAATTGATGACAAACAAAAAGACTGATTTTTCTCATCCTTTCCCCCAA	62.1167	64.6083	58.7333	56.05	51.9583	46.9083	55.325	48.6333	0.83941	0.0439574	0.045622
34223	A_73_P266506	ZFAND5	NM_001101045	ref|Bos taurus zinc finger, AN1-type domain 5 (ZFAND5), mRNA [NM_001101045]	AAGCTCCTGAGTTGCCCAAACCAAAGAAGAACAGGTGTTTCATGTGCAGAAAGAAAGTTG	4520.98	4535.41	4056.17	3620.29	3556.49	3893.46	3660.09	3769.48	0.839707	0.0373242	0.0462437
13056	A_73_P397216	MRPL11	NM_001014932	ref|Bos taurus mitochondrial ribosomal protein L11 (MRPL11), nuclear gene encoding mitochondrial protein, mRNA [NM_001014932]	AGAACATTTGAAATAAAAATTGGCCAACCCACTGTTTCCTACTTCCTGAAGGCCGCCGCT	700.525	743.317	720.7	659.575	579.583	616.333	567.133	615.642	0.840369	0.0361291	0.0413309
31250	A_73_116148	CB467528	CB467528	gb|733280 MARC 6BOV Bos taurus cDNA 5', mRNA sequence [CB467528]	GGGATTGTAAATAACAAAATGTCCATTGATTGACCATCATCTTGTCAAGTAGATTTCTGC	110.617	104.458	117.875	90.475	99.7167	83.7917	95.4083	95.975	0.840537	0.0358391	0.0453218
9939	A_73_P030996	DDX19A	NM_001034571	ref|Bos taurus DEAD (Asp-Glu-Ala-As) box polypeptide 19A (DDX19A), mRNA [NM_001034571]	ACTGTCTATGAATAAGGACGGACTAATCAGAGCTATACCCATCATCCACTATGTTAAAAA	1921.32	1766.31	1876.94	1541.53	1701.22	1456.18	1612.43	1522.16	0.84136	0.0386498	0.0462263
35162	A_73_P035621	PEX19	NM_001034540	ref|Bos taurus peroxisomal biogenesis factor 19 (PEX19), mRNA [NM_001034540]	TTTTACACACGTACACTTCTGATTTCTTTGACTGCTGCCCATTGATTCAGGGAGGTAGCT	2295.2	2603.7	2459.43	2044.31	2154.76	2024.71	2230.07	1823.12	0.841589	0.0433753	0.0488349
31809	CUST_2551_PI427023673	LEPROTL1	ENSBTAG00000013581	Bos taurus leptin receptor overlapping transcript-like 1 (LEPROTL1), mRNA. [Source:RefSeq mRNA;Acc:NM_001037462]	TAATGCTTGGATGTGCCCTCCCAATATACAACCAATACTGGCCCCTCTTTGTTCTGTTCT	1888.82	1927.78	1886.13	1648.97	1607.97	1497.18	1596.3	1603.36	0.843935	0.0395372	0.0288806
51153	A_73_P495618	ATXN7L3B	NM_001078161	ref|Bos taurus ataxin 7-like 3B (ATXN7L3B), mRNA [NM_001078161]	CATAAGTGTATTGCTCACCCTGTAATTCTATTATGTATCTGAGTGTGTATGTATGGGGGG	1037.91	974.708	1207.16	886.308	928.758	864.125	840.633	928.65	0.844218	0.0430843	0.0427788
37818	A_73_103019	TMEM223	NM_001099721	ref|Bos taurus transmembrane protein 223 (TMEM223), mRNA [NM_001099721]	TGGGTGCCTACCGTAGCTTGTGAAGAAGCAACCTCAGGTCACTAAGGTTCAGAATAAAAA	2431.09	2603.1	2466.15	2181.93	2153.52	2108.82	1776.72	2107.45	0.845655	0.0409714	0.0346512
27167	A_73_110850	RNF166	NM_001099134	ref|Bos taurus ring finger protein 166 (RNF166), mRNA [NM_001099134]	AGGCCAGAAAATGCTCACTGGCACCTTCGTTTGGTTCCTGGAGTAAATTATTGCTGTCTT	5488.3	5282.52	6251.16	4535.41	5227.2	4789.13	4547.92	4655.66	0.847376	0.0390085	0.0486048
47295	A_73_P304631	UTP6	NM_001099140	ref|Bos taurus UTP6, small subunit (SSU) processome component, homolog (yeast) (UTP6), mRNA [NM_001099140]	GAGGTCCCAAATGTTTTTCAGAATACATGGAAACGATGTAACTGATCTTGTTTTACTACA	498.483	476.558	516.608	436.817	395.05	398.433	427.75	444.583	0.84765	0.0402428	0.0452965
39213	A_73_104833	EE253139	EE253139	gb|LB0323.CR.1_G21 GC_BGC-32 Bos taurus cDNA clone IMAGE:8387951, mRNA sequence [EE253139]	TGTTTTGCTGCATTTGAAAGTAAGGTAATGCTGGGGTTAGGGCTGGGCATTTTACATCTG	201.617	261.875	203.5	183.883	170.6	171.8	186.092	195.608	0.84906	0.0663079	0.0487836
22879	A_73_P252936	TF	NM_177484	ref|Bos taurus transferrin (TF), mRNA [NM_177484]	GTAAATTTGATGAATTTTTCAGCGCAGGTTGTGCACCTGGATCTCCGCGAAATTCCAGTC	70.9333	55.925	52.7417	51.775	47.5833	47.6667	49.0833	47.025	0.849344	0.0445518	0.0439312
15928	A_73_111511	MAN1C1	XM_866713	gb|PREDICTED: Bos taurus mannosidase, alpha, class 1C, member 1, transcript variant 1 (MAN1C1), mRNA [XM_866713]	TAATTTGAGGCAGAGTTCCCCTTTGATTTGGGCCAGTTATGAATCACTAGTCCTCTTTTC	1076.76	1039.57	1129.06	793.992	960.742	929.875	945.425	896.967	0.849903	0.052957	0.0433281
37356	A_73_P302621	RPS10	NM_001034716	ref|Bos taurus ribosomal protein S10 (RPS10), mRNA [NM_001034716]	TAAGAAGAACCGGATTGCCATTTATGAACTCCTTTTTAAGGAGGGGGTGATGGTGGCCAA	25504.8	24256	24327	16795.8	22196.7	20252.1	21020.3	22054.8	0.851043	0.0555438	0.0496634
42248	A_73_107306	ACTL9	NM_001038569	ref|Bos taurus actin-like 9 (ACTL9), mRNA [NM_001038569]	GTCCTGCGGGAGCAATATGAGGAACAGGGGCCCTACATCGTGTACCGCAAATGCTACTGA	106.717	115.9	113.517	93.7667	100.492	80.5333	97.1333	97.625	0.852542	0.0399441	0.0499454
5693	A_73_112388	BBS1	ENSBTAT00000026844	PREDICTED: Bos taurus Bardet-Biedl syndrome 1 (BBS1), transcript variant X2, mRNA	AGTCATCACCACCATGACCACCTTAAAGAAGAACCTGGCTGACGAGGACGCTGTGTCCTG	92.4833	104.208	107.125	120.35	114.092	122.317	126.15	115.767	1.17368	0.937865	0.0479976
53418	A_73_P357851	ST3GAL6	NM_001002883	ref|Bos taurus ST3 beta-galactoside alpha-2,3-sialyltransferase 6 (ST3GAL6), mRNA [NM_001002883]	CTCTGGATAAGTAGATAACCAAAGACTGCAGTTCTTAAAGCCTGGTGACTTCATTATTTT	573.367	464.625	559.692	599.292	681.5	637.75	636.333	636.417	1.17455	0.944364	0.044555
10790	A_73_110944	HDGFRP2	NM_001105361	ref|Bos taurus hepatoma-derived growth factor-related protein 2 (HDGFRP2), mRNA [NM_001105361]	TGCCTAATTTCTGTGGTTTCCAACCCACATGAAATGACTATAAAGGGTTTTTATAATGAC	664.8	691.7	623.325	734.333	804.908	793.417	766.775	783.708	1.17504	0.954945	0.0467734
13926	A_73_105340	PRSS22	XM_587533	gb|PREDICTED: Bos taurus protease, serine, 22-like (PRSS22), mRNA [XM_587533]	GTCAACGCTTTTTACAGTTATTTGTAACCGCACCCACGTATCTTATTTATTCCTCCAACT	58.7833	55.65	55.1333	64.4333	65.275	64.675	73.2167	67.1583	1.17507	0.945971	0.0437993
13680	A_73_110707	VPS35	NM_001046258	ref|Bos taurus vacuolar protein sorting 35 homolog (S. cerevisiae) (VPS35), mRNA [NM_001046258]	GCACCATGGTCTAAACCAGAAGCTATATTTTGCATATTTGGACTCAGCCATCCATTAAGA	817.225	886.4	840.467	960.125	1020.68	1142.47	968.425	973.983	1.17553	0.961878	0.0447177
12163	A_73_116446	AMIGO3	TC409180	PREDICTED: Bos taurus adhesion molecule with Ig-like domain 3 (AMIGO3), mRNA	GCCAGGGGGCCCACAAGTGTCCTGGATCCAGCTGTCATGGGATTTCTCAATAAAGGCAGT	1259.4	1133.84	1194.57	1714.38	1340.85	1395.16	1380.14	1402.73	1.17861	0.944403	0.0489101
10641	CUST_2673_PI427023673	MED15	ENSBTAG00000018048	Bos taurus mediator complex subunit 15 (MED15), mRNA. [Source:RefSeq mRNA;Acc:NM_001099175]	GAGGTTCCCTCTTTTTGTATGTGCATTACCGTGTCTTCTGTGGTTCTTATAATAAATTTA	11124.6	11716	11854	12869.5	14394.2	13944	13295.4	13753.4	1.18098	0.954369	0.0435566
1264	CUST_2241_PI427023673	ACTL6A	ENSBTAG00000002460	Bos taurus actin-like 6A (ACTL6A), mRNA. [Source:RefSeq mRNA;Acc:NM_001105035]	CTTTCAGTAAAATGCTTTCCAACTCTGTTTAGTATATTACCAGTGGATTGGTAGAATTGC	385.583	369.05	419.633	463.408	467.317	446.017	492.683	440.525	1.18419	0.952669	0.0483843
15446	CUST_743_PI427023673	HHIPL1	ENSBTAG00000026913	PREDICTED: Bos taurus HHIP like 1 (HHIPL1), mRNA >gi|983004062|ref|XM_015468601.1| PREDICTED: Bos taurus HHIP like 1 (HHIPL1), mRNA	ATGTCAACGGGCATGCCAAGTGCCACTGTGGCACATGGGGTGGTCTACAAGATGATCGAC	46.85	52.2083	53.825	64.1917	57.5	59.75	56.9	63.6417	1.18434	0.948906	0.0499891
24251	CUST_2305_PI427023673	TPX2	ENSBTAG00000018775	TPX2, microtubule-associated [Source:HGNC Symbol;Acc:HGNC:1249]	AGCCTCTGTATCAGCGCAGTGTAATTTCTATTGCCCTTATCCCACCTCTCTTTTTCTATT	607.425	619.808	563.217	720.775	690.383	723.025	656.4	742.192	1.18445	0.952355	0.0442551
32992	A_73_P134441	EPC2	NM_001192242	ref|Bos taurus enhancer of polycomb homolog 2 (Drosophila) (EPC2), mRNA [NM_001192242]	CAGACAACTTTCCCTGTTACTTGTTCTTGATAAGTGAAAACTGCAGGGAAATAAAAATAC	341.567	241.058	356.508	371.375	380.192	389.217	401.725	378.9	1.18531	0.941661	0.0499682
42383	A_73_P063451	SLMAP	ENSBTAT00000030723	PREDICTED: Bos taurus sarcolemma associated protein (SLMAP), transcript variant X9, mRNA >gi|983004594|ref|XM_015468749.1| PREDICTED: Bos taurus sarcolemma associated protein (SLMAP), transcript variant X9, mRNA	GAGAAAGGAAATAATCCTTCCATATTACAACCCGTCCCAGCCGTATTCATCGGCCTATTC	160.533	147.425	140.708	167.817	180.708	176.75	196.725	170.067	1.19191	0.958402	0.0450242
17789	A_73_117077	CX949001	CX949001	gb|UMC-bcl_0A02-023-g08 Corpus Luteum (CL) bcl Bos taurus cDNA 3', mRNA sequence [CX949001]	GTGATAATGGTATGTTGTTACCGTGCTTTTTCAGGAAGTCTGTTAGGTTTGCTACCTTGA	170.25	177.092	173.042	206.625	227.475	208.825	204.792	186.458	1.19241	0.956578	0.0440648
14048	A_73_P250831	SP2	NM_001015654	ref|Bos taurus Sp2 transcription factor (SP2), mRNA [NM_001015654]	TGTTGGTCAGCGCTGGGCTGACAAAAATTTTTTCTTGCTAATAAATTTAGTTGCCTGAGG	173.383	173.125	193.442	203.808	232.367	195.9	214.9	228.817	1.19273	0.959759	0.0473148
46889	A_73_P135641	TRIM65	TC431822	PREDICTED: Bos taurus tripartite motif containing 65 (TRIM65), transcript variant X2, mRNA	CAAGGGTGTCTGCTTTCTAATTTTTTACACTGTACATGCATGTTTTATAGACTCGTGTGT	724	859.942	806.142	950.383	1001.04	988.05	840.533	993.4	1.19412	0.961811	0.0488479
2161	A_73_P366966	VPRBP	TC418111	PREDICTED: Bos taurus Vpr (HIV-1) binding protein (VPRBP), transcript variant X5, mRNA	GTTGAGGGAGCTTAGGATATAAGTTCACTCCCTCTATTTTTCTTTGTGATTCAGTTTTTC	299.958	255.217	305.092	345.825	315.767	331.9	353.533	378.125	1.19443	0.968033	0.0449607
45758	A_73_P443141	CRISPLD2	NM_001100299	ref|Bos taurus cysteine-rich secretory protein LCCL domain containing 2 (CRISPLD2), mRNA [NM_001100299]	TGAACTACATGACCCAAGTCGTCAAGTGTGACACCAAGATGAAGGACAAGTGTAAAGGGT	81.4	72.325	76.2583	91.3083	85.2333	93.7667	86.9167	107.533	1.19448	0.950229	0.0431738
11315	A_73_P038926	ACACA	NM_174224	ref|Bos taurus acetyl-CoA carboxylase alpha (ACACA), mRNA [NM_174224]	AAGTACATCAGCAGAGACTACGTCCTCAAGCAGATCCGCAGCTTGGTCCAGGCCAACCCA	68.3	76.3	85.1167	94.1167	83.7	91.3167	96.3083	92.5083	1.19538	0.948253	0.0477174
53949	A_73_100296	HELLS	ENSBTAT00000007848	gb|Bos taurus helicase, lymphoid-specific (HELLS), mRNA [NM_001193216]	TTGGAGCTAAAAGAATGTCTTCAAAAAGTTCTTGTTCACATCTAGTGATCTGTATTGGTG	212.192	163.233	204.742	238.625	251.633	230.567	230.533	231.483	1.19649	0.960389	0.0331313
3311	A_73_115042	BAZ2B	TC405506	PREDICTED: Bos taurus bromodomain adjacent to zinc finger domain 2B (BAZ2B), transcript variant X14, misc_RNA	ATTGTGACAATTTCCTACACACACAGTATTTTTTCATAGAAACATTTCCCTCCCATTTGC	170.933	170.983	190.325	190.025	212.45	220.5	219.192	210.917	1.19705	0.957002	0.0478441
14130	A_73_101445	CCDC146	TC438217	PREDICTED: Bos indicus coiled-coil domain containing 146 (CCDC146), mRNA	GATTTATCAACATCAACTTCCAGTATAGCTATTTACTTAACAAAGTGAGTTATGCCCCTG	883.542	1145.27	1172.76	1183.57	1324.44	1366.03	1390.74	1229.63	1.19759	0.954449	0.0498586
1064	A_73_P090441	MFF	NM_001034267	ref|Bos taurus mitochondrial fission factor (MFF), nuclear gene encoding mitochondrial protein, mRNA [NM_001034267]	ATGGTCATGTATTCAATTACTGTAGCATTCTGGCGGCTTAATAGCTGGCTCTGGTTTCGC	3442.82	3202.18	3229.28	3549.36	3940.22	4199.58	3854.79	4058.57	1.19875	0.960762	0.0431294
26692	A_73_P073936	LOC782884	NM_001035367	PREDICTED: Bos taurus dihydrodiol dehydrogenase 3 (LOC782884), mRNA >gi|982993031|ref|XM_001250575.6| PREDICTED: Bos taurus dihydrodiol dehydrogenase 3 (LOC782884), mRNA	AGATACTATGATTTTCAACACGTGGTTGATCACCCTGAGTATCCATATTCTGAAGAATAT	45.5417	49	35.875	53.0667	54.975	55.7917	50.1	51.9167	1.19921	0.960717	0.039657
12101	A_73_P136256	USP49	ENSBTAT00000011820	tc|Rep: Ubiquitin carboxyl-terminal hydrolase 49 (EC 3.1.2.15) (Ubiquitin thioesterase 49) (Ubiquitin-specific-processing protease 49) (Deubiquitinating enzyme 49). - Canis familiaris, partial (43%) [TC418362]	AAAGCAGTTAATGATCTACAGACTACCTCAGGTCCTCCGGCTGCACCTTAAAAGATTCAG	132.8	124.983	105.95	149.992	141.742	155.608	139.467	149.733	1.19926	0.955025	0.033545
53344	A_73_109675	CCDC88B	NM_001192279	ref|Bos taurus coiled-coil domain containing 88B (CCDC88B), mRNA [NM_001192279]	GGTGACCTGGGTCCATTTCTGAACCTTGGCTCAGATGTGAGGCACAGGAGAATAAAGCTG	4086.5	4026.29	3507.68	4432.52	4439.54	5198.21	4954.45	4329.93	1.20146	0.959719	0.0461024
44681	CUST_999_PI427023673	GRK5	ENSBTAG00000007981	Bos taurus G protein-coupled receptor kinase 5 (GRK5), mRNA. [Source:RefSeq mRNA;Acc:NM_174331]	CCAGAGCCTCAAATGAGAAAATGTTTTTATTAAATGTAGAAAATGATCCACGCTTCACCT	146.45	117.325	160.642	157.317	187.25	175.35	164.767	176.992	1.20255	0.958723	0.0495606
6803	A_73_112408	UBTF	TC427799	PREDICTED: Bos taurus upstream binding transcription factor, RNA polymerase I (UBTF), transcript variant X5, mRNA	GAATGGCTTAGAGGTGTCTGCCTAAGCTTAAGGCCAACTGTGGAAGTTTTGTTTTCCCTT	2393.84	2504.09	1977.86	2638.79	2553.57	3056.24	2861.9	2804.75	1.20263	0.961055	0.0439305
2833	A_73_121098	MYLIP	NM_001102253	ref|Bos taurus myosin regulatory light chain interacting protein (MYLIP), mRNA [NM_001102253]	CTTTCCATATTGCCTTAATGTAGCAGTAATGTGTTTATGCATTTGTTTCTTTGCACAGAC	1309.81	1280.83	1278.16	1378.15	1537.82	1528.58	1616.4	1600.51	1.20332	0.962299	0.0436643
7233	A_73_114456	NCOR2	TC464580	PREDICTED: Bos taurus nuclear receptor corepressor 2 (NCOR2), transcript variant X2, mRNA	ATGGGTATTCTGTGACCGCCATCTGCGCACGGCGGTGGCGTCCTGTCATTTACACATGTT	5555.42	5521.92	4647.55	6564.93	6881.23	6369.18	5722.55	6478.76	1.20374	0.967085	0.0333105
53241	A_73_117324	GLG1	TC436022	Bos taurus golgi glycoprotein 1 (GLG1), mRNA	TTTTTTCTGTACAGATGAAATGGGAGAATTTAATAAAGAGTTTGCAGGTTTTTACTTGTG	607.75	498.017	551.267	666.867	649.783	650.65	634.45	703.975	1.20413	0.964602	0.0402493
45429	A_73_P058511	BOLA2B	ENSBTAT00000011383	tc|Rep: PREDICTED: bolA-like protein 2B - Pan troglodytes, partial (64%) [TC451890]	CACGCTTTTGAGCAGAAAACCCTGACCCCAGAGCAGTGGGCCCGTGAGCAGCAGAAATAA	2994.02	3776.14	3442.82	3665.21	4377.15	4318.13	4046.43	4139.88	1.20433	0.966861	0.0471963
47148	A_73_P270811	PTPRZ1	NM_001192272	ref|Bos taurus protein tyrosine phosphatase, receptor-type, Z polypeptide 1 (PTPRZ1), mRNA [NM_001192272]	AGACGATCAGACTGATATGGACAGAAGTCCTGATAAATCACCACCAACAAATGTGCCACC	60.0167	59.1333	42.5417	64.4333	69.5	63.725	66.5	70.5	1.20439	0.945048	0.0375974
610	CUST_1008_PI427023673	GSE1	ENSBTAG00000009918	Gse1 coiled-coil protein [Source:HGNC Symbol;Acc:HGNC:28979]	CGGTTTCCCTTGCACTAGGCCGAACCTATAGTATAGAAATATTATCTATTTTATTACCTT	3701.19	3058.57	3476.32	4195.69	3943.71	4125.51	3744.55	4680.02	1.2057	0.965724	0.0445585
19587	A_73_P102241	CACNA1E	NM_001191123	ref|Bos taurus calcium channel, voltage-dependent, R type, alpha 1E subunit (CACNA1E), mRNA [NM_001191123]	TTCATCTTCGGAGAAGATAACATTGTCAGGAAATACGCCAAGAAGCTCATCGATTGGCCG	45.2	44.95	41.75	51.7	48.625	52.1583	61.475	55.925	1.20686	0.968073	0.0310405
23274	A_73_P086186	JAK2	ENSBTAT00000015986	PREDICTED: Bos taurus Janus kinase 2 (JAK2), transcript variant X2, mRNA	CCCTCTTTCAGAGACCTAGCAGTTCGAGTTGATCAAATAAGGGACAACATGACTGGATGA	319.008	353.667	333.158	379.958	428.583	428	407.317	380.275	1.20803	0.971278	0.0315174
49277	A_73_P093261	ROR1	ENSBTAT00000016333	gb|PREDICTED: Bos taurus receptor tyrosine kinase-like orphan receptor 1 (ROR1), mRNA [XM_001789260]	ATCTCAGTAATCCCAGATATCCCAATTATATGTTCCCGAGCCAGGGTATTACACCACAGG	50.3583	53.9833	58.1167	64.4083	76.3	64.05	61.6917	63.5167	1.20817	0.954027	0.0369379
53924	A_73_108821	KIAA1024	ENSBTAT00000009330	PREDICTED: Bos taurus KIAA1024 ortholog (KIAA1024), mRNA	CACAGATGAATTTTAAGAAGTGCAATATCTTTTCCTACCGAAAGAATGTAATGGATGACC	49.5917	45.8917	51.25	54.0083	60.7333	59.8083	56.525	65.0417	1.20863	0.962406	0.0341259
19629	A_73_106635	CO882632	CO882632	gb|BovGen_10957 normal cattle brain Bos taurus cDNA clone RZPDp1056P167Q 5', mRNA sequence [CO882632]	TGCTTTTTGTCCCATCACTAATTGTAGCTGTTTGATACCAGAATAAATTTAGGTAGAGAC	261.708	261.025	236.067	285.467	345.917	340.042	289.45	285.533	1.20884	0.967128	0.0395628
5512	A_73_P251281	ABHD2	NM_001015549	ref|Bos taurus abhydrolase domain containing 2 (ABHD2), mRNA [NM_001015549]	TCTAGCCATTCCAAAATCTCTTTCAGAGAAACGGGAGAATGTCATGTTTGTGCTGCCCCT	192.667	223.733	223.458	286.95	262.983	253.55	256.683	241.258	1.20959	0.959452	0.0300342
8749	A_73_114964	ZC3H13	TC436033	PREDICTED: Bos taurus zinc finger CCCH-type containing 13 (ZC3H13), transcript variant X5, mRNA	TCTGGCAGGAGCAAGCCACAGTCCTGTTTTCTGAAATTCTAAGTAGAACTACTTAATGAC	492.733	564.192	559.725	671.4	682.442	679.233	607.067	609.442	1.20969	0.964098	0.0355033
35760	A_73_106858	RNF141	TC418347	PREDICTED: Bos taurus ring finger protein 141 (RNF141), transcript variant X1, mRNA	GTACTTAAATGCACTTACTATGATAGGAAATATGTGTGCCTTCTAGGATTTATGAAGCTG	333.95	344.017	376.075	398.858	459.617	472.95	374.825	425.158	1.21043	0.964534	0.04569
15345	A_73_103985	STK11IP	ENSBTAT00000056702	tc|Rep: LKB1 interacting protein - Canis familiaris, partial (38%) [TC445863]	CTCCTGTGCTTTCCTCAGGTATCAATAAAGCTGTTTCCATTCCAGATGCCCTAGGGGCAC	4377.15	4036.21	4649.14	5370.71	5399.39	5610.21	5050.51	4997	1.21045	0.963167	0.0270359
22986	A_73_P447341	CHAF1B	NM_001098014	ref|Bos taurus chromatin assembly factor 1, subunit B (p60) (CHAF1B), mRNA [NM_001098014]	AGGAGACAGTACTTTGAGGTTTATTCCATTGGGTTTTAGTGTGTTGGATTATTTGATCAA	182.333	184.342	166.142	204.542	229.817	258.575	198.317	210.033	1.21248	0.974448	0.03377
52499	A_73_P061057	LOC513333	ENSBTAT00000056015	PREDICTED: Bos taurus olfactory receptor 151 (LOC513333), mRNA	GGGATTATTTTATGGGTCTTCTTCCTTCATGTACTTAAAACCCTCCACAGCCAGTTCCCT	70.5167	57.9833	60.5167	87.3083	71.575	82.7667	72.5833	70.0083	1.21251	0.964455	0.0484737
22852	A_73_P154217	RPL4	DV797935	gb|Hw_loin_42_050712_D02 Bos taurus CF-24-HW loin cDNA library Bos taurus cDNA, mRNA sequence [DV797935]	TTTTTCTACCAGGCCAACAAACAAAACAATACCAACGTGATAAGGGACTCACACACCAAA	59.9333	64.6833	51.7167	68.7083	72.5583	80.7417	71.5333	64.0667	1.21257	0.970106	0.0456729
16528	A_73_P061146	SRPR	NM_001075122	ref|Bos taurus signal recognition particle receptor (docking protein) (SRPR), mRNA [NM_001075122]	ACACCCCGGCTTATTGATGGCATTGTCCTTACCAAATTTGATACCATTGATGACAAGGTA	689.342	930.525	849.042	1103.93	948.175	1050.23	903.408	1029.63	1.21316	0.962385	0.048596
11529	A_73_P261106	KLHL31	NM_001101955	ref|Bos taurus kelch-like 31 (Drosophila) (KLHL31), mRNA [NM_001101955]	TCCGGGATAACTTCCTTGAATTTGCAGAGACAGATCATTTTATGAAACTTACCTTTGAGC	47.525	44.8917	48.325	57.0417	54.625	59.2417	58.9583	54.4	1.21368	0.964457	0.0229864
46202	A_73_116373	ATG2A	NM_001205966	ref|Bos taurus ATG2 autophagy related 2 homolog A (S. cerevisiae) (ATG2A), mRNA [NM_001205966]	CCTTGAGCGTGTGGGTCAGTGTCTGCATGACGTGGAATAAACTGCCCACCGCCAGCCCCA	3652.93	3323.93	3780.79	4021.79	3926.03	4116.73	4966.87	5022.49	1.21424	0.963928	0.0484812
12877	A_73_P112231	HAGHL	NM_001075540	ref|Bos taurus hydroxyacylglutathione hydrolase-like (HAGHL), mRNA [NM_001075540]	TTACAACGACCATGTGAAGGCCAAGCTGTCGTGGGCCAAGCAGAGGGATGAGGACGATGT	68.1167	79.25	74.025	92.0083	92.5333	76.9667	97.1417	87.0083	1.21429	0.967879	0.0477144
7778	A_73_117202	RETN	NM_183362	ref|Bos taurus resistin (RETN), mRNA [NM_183362]	CTGTACAGCCGGCAGCCTTAAAAAGGGAGCGGAGGCAGGGGCGCAGAATTAGTGTTCAAA	104.908	113.408	115.15	137.592	125.275	133.375	133.567	152.458	1.21438	0.965209	0.0248702
14067	A_73_118676	LOC617614	ENSBTAT00000052881	PREDICTED: Bos taurus olfactory receptor 4C46 (LOC617614), mRNA	CTTTGTGCCAAGCATATTTACTTACATGAAACCAGCAGTTACTTTACCTATTGATAAAGC	45.75	43.25	47.525	54.4	56.8417	51.7167	58.0667	54.85	1.21455	0.971455	0.0242393
20565	A_73_121329	GNA11	NM_174322	ref|Bos taurus guanine nucleotide binding protein (G protein), alpha 11 (Gq class) (GNA11), mRNA [NM_174322]	TCGTGCACCTTCTCGTCTTTGTCAGTGGCAGAGGCCGCCTTTTTCTGGCCTTGACTTGTG	608.8	554.067	586.442	701.175	620.133	763.683	718.117	713.208	1.21533	0.971156	0.0384813
17437	A_73_P058296	CLEC19A	ENSBTAT00000024290	PREDICTED: Bos taurus C-type lectin domain family 19 member A (CLEC19A), mRNA	AATGATAACATCTGCAGCCGGAAGTTCCCTTTTGTCTGCAAGATCGCAGCTCTGACTATT	51.9917	56.675	58.9	72.8917	59.3833	72.7667	69.3583	62.85	1.21561	0.967603	0.0475841
23186	A_73_P082131	SLC9A4	ENSBTAT00000033196	tc|Rep: solute carrier family 9 (sodium/hydrogen exchanger), member 4 - Canis familiaris, partial (19%) [TC447947]	GCAAGACTCTGTATTCTATAAGACATGATTCTGTCAGACTCTATTACACATGATTCTGTA	39.4	46.975	53.6083	55.15	55.3917	55.4417	55.5583	59.95	1.21577	0.946715	0.0468718
17330	A_73_P064551	BCL2	ENSBTAT00000025701	Bos taurus B-cell CLL/lymphoma 2 (BCL2) gene, partial cds	ACATTGCTTCCCTTGAGCCAGCCACTGAGGTCCAAAGATCCAGCCTTTGCTGCTCAGTAG	182.525	177.767	137.333	184.667	229.475	200.208	201.033	212.875	1.21624	0.963134	0.0389896
6802	A_73_110120	PTK2B	NM_001102252	ref|Bos taurus PTK2B protein tyrosine kinase 2 beta (PTK2B), mRNA [NM_001102252]	AGAGCACTCTTTTATCTCCTTTATATTTGACTTGTGGATGAATTAAAATTGTACCATTTG	3054.63	3922.05	3555.68	3846.97	4165.48	4492.21	4645.73	4220.92	1.21683	0.968602	0.0428117
4165	A_73_P042816	GPA33	NM_001035330	ref|Bos taurus glycoprotein A33 (transmembrane) (GPA33), mRNA [NM_001035330]	CTGGCAGAGGTTTTGCACACAATGCATTTTTGTTGAATGAATGAAAGAATAAATGAGTAC	47.8917	53.3417	50.6333	56.1333	57.2167	67.875	66.4333	61.225	1.21715	0.971913	0.0342168
39553	CUST_1118_PI427023673	RARA	ENSBTAG00000012500	retinoic acid receptor, alpha [Source:HGNC Symbol;Acc:HGNC:9864]	GCACCTGTTACTGTTGGACTTGCCACTGAGATCTACTGGATAAAGAATAAAGTTATATTT	9342.67	11497.6	11036.5	12515.2	13239.8	15873.3	12169.1	12058.8	1.21723	0.966692	0.0443623
18945	A_73_P043461	GMCL1	NM_001101983	ref|Bos taurus germ cell-less homolog 1 (Drosophila) (GMCL1), mRNA [NM_001101983]	CGGTTCTTGCATTTACTGCTATTTTGAAAATAGCCATGCTCATCATTTTTCAAGTCAAAG	606.675	483.8	551.358	621.658	706.675	763.133	620.958	622.142	1.21839	0.959476	0.049878
798	A_73_116595	PBXIP1	NM_001075265	ref|Bos taurus pre-B-cell leukemia homeobox interacting protein 1 (PBXIP1), mRNA [NM_001075265]	TTTCTAATCCCCAAAAAGGGAGATTGAAGGGCTGGGGACTCTTCCAGCAGGATTGTAAAT	10987.1	11572	12822.4	12847	14186	17820.6	14281.2	14072.8	1.21874	0.966579	0.0428684
45568	A_73_P041426	SOAT1	NM_001034206	ref|Bos taurus sterol O-acyltransferase 1 (SOAT1), nuclear gene encoding mitochondrial protein, mRNA [NM_001034206]	GGCTTAGAAATTTTTTCATGCACACTATTGGAATGTATGCTAATAAACCATGCAATTGGG	724.467	875.342	796.183	894.392	945.858	1125.55	1029.34	892.117	1.21885	0.973467	0.0447179
52251	A_73_110216	TLR5	TC453564	PREDICTED: Bos taurus toll like receptor 5 (TLR5), transcript variant X8, misc_RNA	GCCTATCTTGCTGTTTAATTTTAGCTTCCCTGTTATAGACTTGAAAATTGAGTGTATCGA	68.3417	75.7667	80.5333	92.625	77.35	95.7833	96.9167	92.8083	1.21943	0.963291	0.0435159
41208	A_73_P397431	ST7L	NM_001083481	ref|Bos taurus suppression of tumorigenicity 7 like (ST7L), mRNA [NM_001083481]	AGCACCAAAGTCCTCAGCATGAAGCTCAACTGAAGAGAGATACCAATGTACTGGTGTATA	148.5	144.417	139.567	150.958	195.967	178.808	165.692	181.492	1.21954	0.966111	0.045858
17213	A_73_111885	CEP55	TC447681	PREDICTED: Bos taurus centrosomal protein 55kDa (CEP55), transcript variant X1, mRNA	TATTTATTTTTGGCAGTCTTGAAAGCTGGGTGATGTAATGAGCAGATATTTGGTTATCTG	157.175	136.758	152.483	227.058	191.625	170.6	169.15	176.833	1.21971	0.970182	0.0339318
7260	A_73_106090	SOX15	NM_001192075	ref|Bos taurus SRY (sex determining region Y)-box 15 (SOX15), mRNA [NM_001192075]	ACCGTTCAGAGATGAGCAGTACTCCTCAAACCCCAGAAAGCTAGGGGGAACAACACCCAC	137.275	170.533	146.5	164.092	179.675	201.033	174.475	200.117	1.22071	0.971906	0.0489904
10784	A_73_104472	NTNG1	A_73_104472	PREDICTED: Bos taurus netrin G1 (NTNG1), transcript variant X5, mRNA	CTTTGGGCTCAGTCCATGATCGTTGTAATGGCTCAGGATTTTGTGAGTGTAAGACTGGAA	45.7333	42.9667	50.9667	57.1	57.2667	56.1167	49.6833	62.8333	1.22094	0.968727	0.0407381
49083	A_73_104690	FCGR3A	NM_001077402	ref|Bos taurus Fc fragment of IgG, low affinity IIIa, receptor (CD16a) (FCGR3A), transcript variant 1, mRNA [NM_001077402]	AGAAGCTTTAAACTGAACATTTCTTGATTCCGGTAAGGCATTTTTACAAGATTCTGCATG	1346.22	1914.97	1919.63	2058.79	2108.82	2332.68	2021.3	2313.74	1.22116	0.954167	0.0381165
11820	A_73_P115171	LOC782251	ENSBTAT00000049215	PREDICTED: Bos taurus putative spermatogenesis-associated protein 31D3 (LOC782251), mRNA	GAAAAGACAGCCCCAGAAAGCTGTGGCATTTAAGGACCAGCAATTGTATCAGAAACATCC	54.45	63.1833	57.2083	68.7333	70.3583	96.2417	65.6667	69.9083	1.22191	0.978912	0.0437739
51015	A_73_P113786	CEP350	ENSBTAT00000054573	PREDICTED: Bos taurus centrosomal protein 350kDa (CEP350), transcript variant X4, mRNA	GATACTATTGATGTTCTGAATCAAATCAGTGAAAAACAGGGGAGAATGCTACTTGTGTGA	256.975	174.583	221.267	275.783	270.392	248.042	266.85	278.117	1.2222	0.971703	0.0441423
21572	A_73_P099936	PAG1	NM_174411	ref|Bos taurus pregnancy-associated glycoprotein 1 (PAG1), mRNA [NM_174411]	AAGTACTGACCAGCCATTTGGTCTAAGCGTTGAGGAATACGGGTTTGAGGGCAGAATTTA	56.6667	61.7167	42.4167	60.9833	65.3833	70.0583	73.6	62.4333	1.22231	0.962995	0.0479709
2984	CUST_2502_PI427023673	RAB24	ENSBTAG00000025425	Bos taurus RAB24, member RAS oncogene family (RAB24), mRNA. [Source:RefSeq mRNA;Acc:NM_001034802]	GCCCTGACTGTAGTGTGGGGTGGAGAATGTAAAGAATAAAACAACTATTTATATCAATGC	2196.8	1988.95	2303.03	2848.89	2686.08	2659.8	2256.79	2731.43	1.22329	0.977091	0.0392874
18167	A_73_P391636	SORL1	NM_001192757	ref|Bos taurus sortilin-related receptor, L(DLR class) A repeats containing (SORL1), mRNA [NM_001192757]	CCGAATCACTGGTTTATGCTGAAGATTTTACTCTATTGTCACACAGTCTTAAGATCATTT	1807.11	2027.27	1906.63	2048.28	2639.53	2787.09	2132.31	2274.86	1.22347	0.973738	0.0485036
32348	A_73_103566	NT5C3	NM_001037597	ref|Bos taurus 5'-nucleotidase, cytosolic III (NT5C3), mRNA [NM_001037597]	TTTGTCATAGTGCCTACTTATTTCAGATTTATACACTATAAGAATAAAAAAGATTTTTAC	227.942	231.8	222.4	249.608	264.817	310.317	327.708	266.358	1.22398	0.967801	0.031741
47364	A_73_P054685	LOC100297996	ENSBTAT00000054317	PREDICTED: Bos taurus olfactory receptor 1L8 (LOC100297996), mRNA	CAGTCCTGACCTCCATGCTCAACCCTTTCATTTACAGTCTGAGAAACAAAGACATGAAGA	83.65	64.05	82.3	97.3167	98.325	100.908	84.875	100.958	1.22405	0.975441	0.0259365
10491	A_73_P165117	DDX46	XM_586902	gb|PREDICTED: Bos taurus DEAD (Asp-Glu-Ala-Asp) box polypeptide 46 (DDX46), mRNA [XM_586902]	TCCCTTCAGCCTGCTCCATCACTTTGAGATTCAGAGTTTTACATCATTTTAGTATTATTA	470.367	492.025	494.933	516.9	743.825	654.317	554.067	584.792	1.22418	0.96712	0.0428085
53218	CUST_1433_PI427023673	PDGFB	ENSBTAG00000021697	Bos taurus platelet-derived growth factor beta polypeptide (PDGFB), mRNA. [Source:RefSeq mRNA;Acc:NM_001017953]	ATGGAGGGATTCTTTTCCTAATTGACACGAAGGTTCTGTGTGGACTGGCTGTGTCTATGA	96.225	102.917	109.3	123.467	125.425	130.608	115.158	132.3	1.22467	0.967897	0.0249239
8766	A_73_P146416	CO889577	CO889577	gb|BovGen_17902 normal cattle brain Bos taurus cDNA clone RZPDp1056F1833Q 5', mRNA sequence [CO889577]	GGTGTATCTTCTGCCTCACCATCAATATACTTTTTATCTGGAGAGTCACCAGTGACCCAT	76.95	54.7167	83.55	89.7667	84.875	90.3333	93.6333	93.9	1.22476	0.968476	0.0348087
43741	CUST_1943_PI427023673	TSC22D2	ENSBTAG00000018402	TSC22 domain family, member 2 [Source:HGNC Symbol;Acc:HGNC:29095]	GTGGTGGAGCTGAGCTAGTGTATTATACACTAGTTGTAAAAATAAAAATGAAGTGAGCCA	209.425	228	220.625	240.625	337.758	246.567	254.192	310.608	1.22571	0.96904	0.0435424
10737	CUST_1330_PI427023673	PIEZO1	ENSBTAG00000020944	piezo-type mechanosensitive ion channel component 1 [Source:HGNC Symbol;Acc:HGNC:28993]	AGGAGCTCTACGCCAAGCTCATCTTCCTGTACCGCTCACCCGAGACCATGATCAAGTGGA	348.825	337.408	309.6	422.833	406.2	385.583	439.083	385.583	1.22619	0.97314	0.0213756
4011	A_73_100105	HDAC5	NM_001038025	ref|Bos taurus histone deacetylase 5 (HDAC5), mRNA [NM_001038025]	GTGACGCCCTGGCCCCCATCTCTCTGGGCTTCATCATTGTGATTTTGTTTATTTTTTCTA	11407.5	13904.1	12608.1	15489.2	14268.2	16279.5	16017.8	15473.9	1.2273	0.97462	0.025448
23878	A_73_P042381	TEKT5	NM_001046259	ref|Bos taurus tektin 5 (TEKT5), mRNA [NM_001046259]	ATTTGGTCCATGACAACGTGGAGAAAAATCTTATCCGGGAAGTAGATATGATAAAATGTT	44.4833	52.3333	52.45	61.6917	56.0417	65.5583	64.65	61.8917	1.22758	0.974428	0.0197812
27209	A_73_P085896	C8H8orf80	ENSBTAT00000015047	gb|PREDICTED: Bos taurus hypothetical LOC515679 (LOC515679), mRNA [XM_593744]	ACTTGCAGATGTCAAAAGTGAATACAAGGAGATGGAGAAGCTGCACAGAAGCCTGAGAGA	191.917	221.45	174.5	249.067	260.15	250.908	211.9	225.717	1.22813	0.973446	0.0431539
49490	A_73_P115271	C8H9orf84	ENSBTAT00000061241	tc|GB|XM_869850.3|XP_874943.3 similar to chromosome 9 open reading frame 84 [NP13357211]	GCACTGATTTATGCAGCTTTGGTTTCATCTGGGCTAAAATCAGAAGAACTGGATGTAAAG	46.2417	45.9333	46.2833	61.6417	54.9667	58.1333	54.05	56.9333	1.22848	0.971477	0.0144529
49077	A_73_P116651	COL27A1	NM_001206680	ref|Bos taurus collagen, type XXVII, alpha 1 (COL27A1), mRNA [NM_001206680]	CAAGTGGGTTCTGTTTCTCCCTTCTGGATTTTAAATAAATATTTAAAACTGAGGCAATGG	87.7417	75.3917	72.4167	108.083	107.142	91.9	89.7333	89.0083	1.22849	0.976827	0.0358516
35722	A_73_P040971	SEZ6L2	NM_001045927	ref|Bos taurus seizure related 6 homolog (mouse)-like 2 (SEZ6L2), mRNA [NM_001045927]	ACTGTATGAAGCTGGGGATACACGCGAGTATGAAGTATCCATCTGAACACCAAGACAAAG	78.8	71.775	67.325	88.7833	80.375	98.5833	85.2833	92.525	1.22858	0.966793	0.0303795
1865	A_73_101364	ACBD3	NM_001191183	ref|Bos taurus acyl-CoA binding domain containing 3 (ACBD3), mRNA [NM_001191183]	TATTGTTCCTGGGAGCAGTGTATGTTACTTCACATAGCAGCAATTCCTGTCACATGTTCA	757.658	723.3	771.375	840.742	897.658	982.075	932.992	941.233	1.22892	0.975091	0.0214608
52110	A_73_P037051	CD1A	NM_001105456	ref|Bos taurus CD1a molecule (CD1A), mRNA [NM_001105456]	AGCTGTTTATTTCCCCTTTCCCTTCTATTTTATAAGCTTCTTGAGAACAAAGTCCATGTC	135.158	166.883	157.4	185.717	214.867	192.75	164.7	184.667	1.22913	0.972275	0.0401914
23675	A_73_110521	SMAD4	ENSBTAT00000009081	ens|Mothers against decapentaplegic homolog 4 (Mothers against DPP homolog 4)(MAD homolog 4)(SMAD family member 4)(SMAD 4)(Smad4) [Source:UniProtKB/Swiss-Prot;Acc:Q1HE26] [ENSBTAT00000009081]	GTTGCAAATGTATTGACTGTACCACAGACACAATATGTATGCTTTTTACTTAGCTAGTAG	1153.28	1176.27	1180.96	1240.17	1475.58	1613.57	1418.93	1431.16	1.23001	0.976119	0.032109
23263	A_73_108803	KBTBD2	NM_001102013	ref|Bos taurus kelch repeat and BTB (POZ) domain containing 2 (KBTBD2), mRNA [NM_001102013]	AGCACAGGTGCTTCATGACAAACATTACTAGCATGTTCAACTGCATAATGTTTTGGCACT	853.042	850.008	1065.23	1073.59	1250.33	1213.79	1001.04	1091.75	1.23011	0.969939	0.0499114
42039	A_73_P253656	AHSG	NM_173984	ref|Bos taurus alpha-2-HS-glycoprotein (AHSG), mRNA [NM_173984]	GAACTGTGACTTTTGAAAGGTGCTCTTGCCAAGTTTATATCTACTTGTCATTAAAAATGC	50.75	56.5917	47.6917	56.525	64.5583	58.8083	64.5	77.3167	1.23047	0.972234	0.0414339
27869	A_73_P255221	LBP	NM_001038674	ref|Bos taurus lipopolysaccharide binding protein (LBP), mRNA [NM_001038674]	GATCGCCAAGTTGCATTTCCAGATGTGCAGCACTTTCCTGGAAATTCTGGGAAAAAGAAG	42.2333	46.1083	44.4333	54.5583	46.5083	53.5	67.3083	55.3	1.2311	0.973313	0.0392789
2702	CUST_467_PI427023673	SZT2	ENSBTAG00000005580	seizure threshold 2 homolog (mouse) [Source:HGNC Symbol;Acc:HGNC:29040]	ACTGAATGTCCTCGAATCATGGGTCTAGAAGGTTGCCCTCTTGAAATCTTGGCCAGCCCT	136.35	131.85	157.658	163.867	160.633	170.983	195.708	175.642	1.23208	0.972985	0.0358411
7011	A_73_101426	LOC101905078	ENSBTAT00000032992	PREDICTED: Bos taurus intestinal mucin-like protein (LOC101905078), mRNA >gi|983010015|ref|XM_015470103.1| PREDICTED: Bos taurus intestinal mucin-like protein (LOC101905078), mRNA	CTCTGCAGGTATTTATTTTCTGAGCCTTTGTTCGATTCTTTGCTTTCCAAAATAAACTTG	46.7333	47.8917	41.9167	60.4083	52.3	54.3083	51.6917	72.525	1.23237	0.970273	0.0325948
38013	A_73_P046271	TMEM106B	NM_001034337	ref|Bos taurus transmembrane protein 106B (TMEM106B), mRNA [NM_001034337]	ATCCCACTCATTTGCATGGTTTTGTCAGTGTTATTTCAAGCTAGTGTTTGCATAACACTT	511.55	433.225	608.85	609.517	612.908	630.617	661.733	624.317	1.23289	0.97343	0.0467347
49697	A_73_P046391	FXYD1	NM_001076410	ref|Bos taurus FXYD domain containing ion transport regulator 1 (FXYD1), mRNA [NM_001076410]	ATTCTCTTCATCCTGGGCATACTCATCGTCTTAAGCAGAAGATGCCGGTGCAAATTCAAC	64.8667	64.55	44.4417	70.8667	75.4	68.575	74.8667	79.0417	1.23293	0.960539	0.0306033
34129	A_73_P032741	CASP4	NM_176638	ref|Bos taurus caspase 4, apoptosis-related cysteine peptidase (CASP4), mRNA [NM_176638]	AAACTGGGTCACCTGCTCCTTTGATCACTCATCAAACCTTGCAACTAGAATTATTTGGAA	1484.36	1316.79	1335.27	1631.96	1701.53	2067.53	1702.53	1543.62	1.23305	0.972018	0.0288119
52517	A_73_P085871	FZD3	NM_001192964	ref|Bos taurus frizzled family receptor 3 (FZD3), mRNA [NM_001192964]	ATGACTCACATCACACATGGCACCAGCATGAATCGGGTTATTGAAGAAGATGGAACCAGT	109.583	91.7833	92.3833	110.675	133.617	113.425	117.233	122.717	1.23328	0.973297	0.0358832
44113	A_73_107490	TSPAN12	NM_001046512	ref|Bos taurus tetraspanin 12 (TSPAN12), mRNA [NM_001046512]	CATAAGTACACTCTGAAGATTGGTGACTACCTAAATGTGATTTTTGCTGGTTACTAAAAG	46.525	52.0667	38.6083	58.1167	62.25	53.9417	52.6083	55.75	1.2334	0.974449	0.0348797
1753	A_73_116169	WAC	TC421090	PREDICTED: Bos taurus WW domain containing adaptor with coiled-coil (WAC), transcript variant X5, mRNA	GTGTAATTGGAGCTTCCTGCTGTTACCTGGAGACAGTGGGAAAGCTCAGCTTTGTATATT	3596.55	3648.94	3485.78	3686.63	4567.51	4637.24	4558.34	4120.46	1.23385	0.974207	0.0486044
4129	A_73_107476	TCEAL1	NM_001045960	ref|Bos taurus transcription elongation factor A (SII)-like 1 (TCEAL1), mRNA [NM_001045960]	AGAGGTTTAACAGTGACTATCTGTGTGGTAGGATAACAGGTGGTTTGTTTTTTCATTTTT	279.708	259.217	260.242	328.633	328.092	358.342	324.658	302.575	1.23387	0.972701	0.018984
13906	A_73_107328	KIR2DL5A	NM_174740	ref|Bos taurus killer cell immunoglobulin-like receptor, two domains, long cytoplasmic tail, 5A (KIR2DL5A), mRNA [NM_174740]	TCTAGAAAGCAAACCATAAATAACACACTTTCTCTGACATTCAGCTGATAAACTCCTAGA	58.7833	60.85	55.1583	77.7833	61.0667	70.5667	73.575	72.6083	1.23532	0.968714	0.0359708
41411	A_73_102361	LOC107131523	ENSBTAT00000000746	PREDICTED: Bos taurus keratin, type I cuticular Ha7-like (LOC107131523), mRNA	GAACCTTCTGGAGAGTGAAGACTGCAAACTCCCCTGTAATCCCTGCTCTACGCCTGCCTC	95.4167	94.2917	103.183	123.467	124.708	114.008	127.967	107.758	1.23576	0.974964	0.0259313
36655	A_73_106007	HIP1	TC428907	PREDICTED: Bos taurus huntingtin interacting protein 1 (HIP1), transcript variant X5, mRNA	CCAGGGCAGGTAGCCACTGGCTTTGTTTCCTTCCAGCAGTACTTTTATTATGGGTATTAA	308.317	323.117	380.275	452.583	406.158	446.858	392.725	376.825	1.23585	0.97642	0.0340856
53730	A_73_P050366	CYP3A4	NM_001099367	ref|Bos taurus cytochrome P450, subfamily IIIA, polypeptide 4 (CYP3A4), mRNA [NM_001099367]	GCTTGATTTACTTTGTGGTAAAACTCAGAAATAAAGACAGCCTTCATCTATTGCACTTGC	58.175	47.1667	55.9917	64.4667	71.125	59.2083	61.8667	77.6167	1.23622	0.975261	0.0403263
31668	A_73_P074421	FAM83C	ENSBTAT00000008235	PREDICTED: Bos taurus family with sequence similarity 83 member C (FAM83C), mRNA	TCACTAAGTACAACAAGTCCAAGTTCAAGTTGCTCCGAAGCCGCTTTGAGACCTAGTTGT	50.925	60.3833	66.8583	70.7833	72.425	69.9333	70.6583	81.9583	1.23663	0.961129	0.0341454
2964	A_73_P091396	LOC784451	ENSBTAT00000009016	PREDICTED: Bos taurus C-type lectin domain family 2 member H (LOC784451), transcript variant X4, mRNA	AGTGCCAGAAGCTATACAGATAGAAAATGGATTTGCAGCAAACAAATAACGTCTCCATGT	725.558	644.708	707.992	801.642	730.975	914.925	858.808	984.383	1.23704	0.967699	0.0391391
886	A_73_116850	ELF1	NM_001077853	ref|Bos taurus E74-like factor 1 (ets domain transcription factor) (ELF1), mRNA [NM_001077853]	TTTTTAATTGGGAGTGGGGGAGGGGGAATTACATACAAAGATAATCTACATTATATATCC	260.058	253.758	234.975	263.658	310.825	304.275	394.475	311.433	1.23739	0.974119	0.0378934
1197	CUST_1095_PI427023673	C23H6ORF62	ENSBTAG00000020496	Bos taurus chromosome 23 open reading frame, human C6orf62 (C23H6orf62), mRNA. [Source:RefSeq mRNA;Acc:NM_001077999]	GTGCTTACCGGTTTCCAATTGTATTTAGCTTCTGGTTGGAATTTGAATAAATGAAAACCT	6469.01	6721.85	6758.32	8118.32	8951.11	10891.8	7583.93	7567.57	1.23746	0.977945	0.0284865
53213	A_73_P511213	LOC789715	ENSBTAT00000052235	PREDICTED: Bos taurus zinc finger protein 548-like (LOC789715), mRNA	GTCACAATGTAAGAAGGCCTTATAAGTGTGGTGAAAGTGGGAAATTCTTTAAGTCAACAC	61.2583	60.1083	55.3083	69.725	80.5333	100.233	69.9083	64.1917	1.23753	0.978556	0.0381798
53444	A_73_121062	RHOJ	NM_001083498	ref|Bos taurus ras homolog gene family, member J (RHOJ), mRNA [NM_001083498]	AAATGACAGCAGCTGCGGCTGCGGTGGCCACGAGGAGAAAAAGATGCTCAAGTGTGTGGT	43.45	51.925	48.1583	72	54.8083	53.1833	54.9167	65.8667	1.23771	0.969179	0.0423883
1808	A_73_115647	CREB3L2	DV778865	PREDICTED: Bos indicus cAMP responsive element binding protein 3 like 2 (CREB3L2), mRNA	AGGCTGAGCTTTCTCTCTTTGGTAACAGGTTATATAGACCAGTAATGTTTAAGTCTAAAT	280.55	315.442	294.683	429.7	359.025	374.025	332.15	363.3	1.23782	0.976539	0.0229934
4844	A_73_P340296	WDR69	NM_001075930	ref|Bos taurus WD repeat domain 69 (WDR69), mRNA [NM_001075930]	AACAGGACACTCAGCTGAAATCATCTCCTTGTCCTTTTACACCTCAGGAAACAGGATCAT	54.8167	59.5167	48.4667	73.1	67.3417	69.1917	67.825	58.7917	1.23791	0.973404	0.0286525
42503	A_73_109931	TNIP1	NM_001024554	ref|Bos taurus TNFAIP3 interacting protein 1 (TNIP1), mRNA [NM_001024554]	AGGCCTGGACTGGGGTGGCTCTTGATCCCTGGACAGCTGTTTGCACGAATCTTGGACATA	17606.7	20809.8	19702.1	21160.8	22230.2	27412.8	24672.7	24758.3	1.23801	0.976087	0.033358
14645	CUST_2518_PI427023673	SPIRE1	ENSBTAG00000010542	spire-type actin nucleation factor 1 [Source:HGNC Symbol;Acc:HGNC:30622]	ATCCAAGTCTGTGGACAAATCAGATGAAGAACTCCAATTTCCCAAAGAGCTGGTGGAGGA	50.4	48.1333	54.125	68.7833	55.025	62.9083	63.8333	62.6083	1.23859	0.977261	0.0270746
12102	A_73_112841	MYH14	XM_882711	gb|PREDICTED: Bos taurus myosin, heavy chain 14, transcript variant 4 (MYH14), mRNA [XM_882711]	CATGGGGGCTGGAGAAGGCCCCATACCCTCCCAGCCTTCAAACTGTGGCAGAAATAAACT	173.283	177.45	179.533	210.558	196.058	214.867	234.033	285.233	1.23882	0.976886	0.0268099
40597	A_73_P109681	PLCB3	NM_001192423	ref|Bos taurus phospholipase C, beta 3 (phosphatidylinositol-specific) (PLCB3), mRNA [NM_001192423]	TGGGTGGAGCCTTTGAGCTCCGGGAAGTCACATTCTTTCTCTTTCCTTTGGGGATTTTTT	265.158	301.75	289.125	320.867	334.492	348.208	374.35	393.525	1.23891	0.973112	0.0238185
24689	A_73_106738	STAM2	TC419559	PREDICTED: Bos indicus signal transducing adaptor molecule 2 (STAM2), mRNA	AATAAGAAAAACAGGGTTATTTTTCTTTCTTTTTCATGATCTTATGGATGTGTTTAAGAC	175.333	150.742	188.242	198.917	190.592	238.717	225.533	210.692	1.23895	0.974909	0.0330729
46917	A_73_107820	MLXIP	TC430227	PREDICTED: Bos indicus MLX interacting protein (MLXIP), transcript variant X3, mRNA	GAGAAGCACGGTTCCACCAGCTGTATCCAACACTACAATGCAGCTCCCAAAACTATATTT	2378.79	2772.02	2525.91	2620.45	3063.31	3164.01	3391.72	3398.78	1.23919	0.966723	0.0467287
5902	A_73_P251596	NFKBIL1	NM_001015597	ref|Bos taurus nuclear factor of kappa light polypeptide gene enhancer in B-cells inhibitor-like 1 (NFKBIL1), mRNA [NM_001015597]	AGATGATGCTTCCCATGAGACCCAGGAACCCGAGTCCTTCTCAGCCTGGTCAGATCGCAT	207.358	234.008	176.125	251.742	245.808	233.733	287.017	251.2	1.23941	0.975364	0.037552
52495	A_73_P150401	EE249225	EE249225	gb|LB02324.CR_N01 GC_BGC-23 Bos taurus cDNA clone IMAGE:8268867, mRNA sequence [EE249225]	ATAGTGATTAAAAGCATGGGTACTGGAGACAAACTCCTGTAGTTTGAAGCTTGGTTCTGC	94.5	81.0667	106.367	125.242	116.6	118.075	108.6	113.617	1.23961	0.978302	0.0269121
17858	A_73_P108696	U49777	U49777	gb|Bos taurus immunoglobulin rearranged heavy chain variable region mRNA, partial cds. [U49777]	TTATGGTTATGGTGGTTATGGTTGTTATGGTTATGGTTATGGTTATGGGATCGATGCCTG	75.4583	81.7083	90.5083	105.192	100.217	87.5667	104.6	112.258	1.24074	0.974097	0.0335441
21705	A_73_P116061	THSD7B	ENSBTAT00000061537	PREDICTED: Bos taurus thrombospondin type 1 domain containing 7B (THSD7B), transcript variant X2, mRNA	CTGAAAGAAAAACCATACAATGGAGGTCGCCCATGTCCCAAATTGGATCTCAAGAATCAG	68.8917	82.8417	69.3917	90.6167	92.1583	81.2833	87.9833	96.8	1.24086	0.973401	0.034795
53808	A_73_118889	LOC100337081	ENSBTAT00000009962	PREDICTED: Bos taurus adhesion G protein-coupled receptor E3 (LOC100337081), transcript variant X2, mRNA	TGGATTTTGAGAGACCGACTTTCTTCCCTCAATAAAGATGTGTCCAAGATACAAAACACA	110.258	111.342	122.567	162.325	144.15	141.258	122.5	139.258	1.24098	0.973356	0.0321369
8751	A_73_P049841	TOM1L2	NM_001099154	ref|Bos taurus target of myb1-like 2 (chicken) (TOM1L2), mRNA [NM_001099154]	AACTGGATGTTGTTCGAGGAAACACAAAAGTCATGTCCGAGATGCTAACTGAGATGGTCC	90.1333	71.15	75.1083	99.4167	100.617	91.8167	99.0417	88.5667	1.24222	0.974997	0.0368842
9574	A_73_106228	DEDD2	NM_001076017	ref|Bos taurus death effector domain containing 2 (DEDD2), mRNA [NM_001076017]	AGAAAAGGGGGAGGCAAAGGCTTGGGGCTATTGGCCAAGGCCTTGTACCAATGGCACCAA	2708.54	3258.69	3685.63	3735.35	3535.59	4241.87	4045.42	4412.89	1.24246	0.970152	0.041396
16743	CUST_1328_PI427023673	DNAJB5	ENSBTAG00000018318	Bos taurus DnaJ (Hsp40) homolog, subfamily B, member 5 (DNAJB5), mRNA. [Source:RefSeq mRNA;Acc:NM_001014959]	TTGTCGAGTTCAAAGTTCGGTTCCCAGATAGATTAACACCACAGACACGGCAGATCCTTA	178.383	137.967	165.183	206.392	219.075	177.35	214.242	176.483	1.24246	0.981991	0.0446353
13696	A_73_103508	LOC109560224	TC410836	PREDICTED: Bos indicus uncharacterized LOC109560224 (LOC109560224), transcript variant X2, ncRNA	AATGATCAGGGTGGTTTTTCCATTGTGCAGACTCATCACTTGTCAGCTGTTTCCTCATTT	133.192	122.175	96.1917	152.025	144.842	131.958	157.742	154.325	1.2427	0.969324	0.0267447
18806	A_73_P067556	HNRNPL	NM_001192030	ref|Bos taurus heterogeneous nuclear ribonucleoprotein L (HNRNPL), mRNA [NM_001192030]	CTGCCCATGTACTCTTGGCACATTTCAATAAAATTGTTTGGAAAATAAAGGTCACTTTCT	2077.01	2261.33	2352.82	2527.54	2805.88	2633.66	3041.72	2873.78	1.24333	0.97839	0.0194905
52183	A_73_104174	ENTPD1	NM_174536	ref|Bos taurus ectonucleoside triphosphate diphosphohydrolase 1 (ENTPD1), mRNA [NM_174536]	CCCCTTTCTCTTTTGTACTCTTTGTTTGTGTGGGTCTTAAAGATCTGCCTCCTTTCATGA	241.708	326.292	280.483	335.075	366.058	340.9	347.242	348.55	1.24343	0.974192	0.0311165
10486	A_73_P319796	SPECC1L	NM_001205864	ref|Bos taurus sperm antigen with calponin homology and coiled-coil domains 1-like (SPECC1L), mRNA [NM_001205864]	TAAAAAACTCCAGGACCAAAAACATGACATGGAAAGAGAAATCAAGACCCTGCACAGGCG	111.025	102.25	98.0417	108.758	134.783	121.908	138.65	132.6	1.24397	0.978558	0.0372934
11748	CUST_2191_PI427023673	LOC101906022	ENSBTAG00000027727	PREDICTED: Bos taurus uncharacterized LOC101906022 (LOC101906022), transcript variant X2, mRNA	ACTGAAATCCTAATCTTAAGAGAAAGGATCCACAAAATCACCACTAGCCAGTTACAAAAA	63.5417	56.6167	57.9667	74	82.2917	72.975	64.2833	73.6417	1.24478	0.978778	0.0270918
14383	A_73_P485488	OR51A7	ENSBTAT00000056887	PREDICTED: Bos taurus olfactory receptor, family 51, subfamily A, member 7 (OR51A7), mRNA >gi|982995362|ref|XM_010799530.2| PREDICTED: Bos taurus olfactory receptor, family 51, subfamily A, member 7 (OR51A7), mRNA	GACATATTCTTGTTGTTGCCACCCCTAATGAACCCCATTGTGTATTGTGTAAAGACTCAA	86.9167	73.6417	71.4667	88.75	97.0917	86.2167	105.933	100.5	1.2457	0.977528	0.031817
49315	A_73_P174712	CB440419	CB440419	gb|690700 MARC 6BOV Bos taurus cDNA 3', mRNA sequence [CB440419]	CAGCATGGAGGCCTGCTGTAAAAATAAAGTGATGTAAGGATATAGCCAGGGATTATTAAA	57.4	71.3583	55.925	70.1333	67.3917	82.7833	76.6667	81.8083	1.24595	0.980206	0.0435364
20005	A_73_113448	WNT5B	NM_001205628	ref|Bos taurus wingless-type MMTV integration site family, member 5B (WNT5B), mRNA [NM_001205628]	TCTATATAAATATATTTTATATTTGTATAAAGGAAAGGCTGGATGGTAAATAATTAAAAG	40.8667	50.3667	51.0583	68.9583	53.625	53.0167	61.6417	59.1333	1.2462	0.968997	0.0381421
11009	A_73_P179912	SLC35F1	TC423987	PREDICTED: Bos taurus solute carrier family 35 member F1 (SLC35F1), mRNA	ATGCTCCCCTATGGACTGGCTGTGGCAATGTAATGCCTGTATAATGTTTTCAAATAAAAA	71.6917	73.1	78.9833	96.5917	115.242	86.0333	94.475	83.1583	1.2468	0.977528	0.0266276
10595	A_73_110929	C22H3orf62	NM_001100318	ref|Bos taurus hypothetical LOC508041 (C22H3orf62), mRNA [NM_001100318]	TTTTTTCCCCCCAACGTCTTGACTGTTTTTTGGATTGCTGTTCAATATACGCAGTACCCA	190.517	184.808	211.883	238.717	258.967	215.5	228.575	303.217	1.24698	0.977556	0.0316025
3263	A_73_P446511	NUMA1	NM_001205746	ref|Bos taurus nuclear mitotic apparatus protein 1 (NUMA1), mRNA [NM_001205746]	GTGATGGGAAGGTTTTTAAGGGCCAGAGATGGATCTTTTCTAAATGTTATTACTTGTAAA	8545.73	7761.63	8174.81	10651.6	9587.1	10294.3	10339.3	10011.5	1.24716	0.980277	0.0119285
23398	CUST_2944_PI427023673	MAN2A1	ENSBTAG00000025029	Bos taurus mannosidase, alpha, class 2A, member 1 (MAN2A1), mRNA. [Source:RefSeq mRNA;Acc:NM_001205886]	GGGTTGTAAAGAGATTGTTCTCAGTATTCATGTTGCTGACCCTTTGTTAGTTTTACAAAA	268.375	213.925	261.267	286.05	316.367	304.842	326.925	335.85	1.2476	0.982165	0.0171525
31607	A_73_P426131	CHSY1	NM_001191157	ref|Bos taurus chondroitin sulfate synthase 1 (CHSY1), mRNA [NM_001191157]	CAGTGGACAATATTTTTCTATCGTACTTTGCAAAACCATTTTGTTCTCAGTACTCCTGTT	135.308	125.2	130.958	138.05	197.933	176.783	155.675	158.425	1.24779	0.973423	0.0336083
29606	A_73_P161077	NOTCH1	XM_001252842	gb|PREDICTED: Bos taurus Notch homolog 1, translocation-associated (Drosophila) (NOTCH1), mRNA [XM_001252842]	TGGGCACGATCAGACTCTTCCTAAGATGTGGTTTCTTTTTGTGTTTTATAAGATAGAGTA	1793.65	1781.68	1735.7	2062.3	2149.87	2454.56	2004.36	2476.8	1.24795	0.975307	0.0198267
30461	A_73_P512078	GLRX	A_73_P512078	Bos taurus glutaredoxin (GLRX), mRNA	ATGTCACCAATGCAAAATAAACCAATTTCAGGTGTTTTATTTTTTCACATCTGTCCCCCC	309.967	278.467	282.692	318.967	325.375	440.525	348.942	423.533	1.24856	0.968835	0.0366337
44016	A_73_101554	BRCA2	ENSBTAT00000001311	PREDICTED: Bos taurus breast cancer 2 (BRCA2), transcript variant X2, mRNA	CGACCAGTTCTTCATCCTTAAGTCAGCATGACTACAAGAAAAACAGAACCCTCTGTGCAC	182.008	124.867	169.933	186.775	242.025	185.95	194.442	197.292	1.24882	0.967242	0.0451022
827	A_73_120014	GFI1B	NM_001192920	ref|Bos taurus growth factor independent 1B transcription repressor (GFI1B), mRNA [NM_001192920]	AAGTCACTTTCCCTCTCTGGACCGACATTTCCCCTGCCGCAAAGTGTGGCAGCTGGTCTT	188.067	234.017	228.983	264.817	240.533	291.075	256.917	308.6	1.24978	0.975469	0.0309063
11838	A_73_P441041	TLE3	NM_001193206	ref|Bos taurus transducin-like enhancer of split 3 (E(sp1) homolog, Drosophila) (TLE3), mRNA [NM_001193206]	ATAGCAACTCAGCTCAGGGAGCTACCAGAGGAAAATAGCAACTGATGTGGGTGCTTTTTT	1123.18	1103.93	993.517	1309.81	1161.93	1596.07	1215.76	1494.51	1.24981	0.975817	0.036939
51939	A_73_P053451	LOC509895	ENSBTAT00000052527	PREDICTED: Bos taurus olfactory receptor, family 5, subfamily M, member 9 (LOC509895), mRNA >gi|741910165|ref|XM_586955.6| PREDICTED: Bos taurus olfactory receptor, family 5, subfamily M, member 9 (LOC509895), mRNA	ATTCCCATGCTGAATCCCATGATCTACAGTTTGAGGAACAAAGATGTGAAAGAGGCGGTC	69.325	64.2667	58.4167	90.2667	74.4417	78.4833	81.6667	76.5917	1.2499	0.976013	0.0189143
51849	A_73_P175217	DN287857	DN287857	gb|1242227 MARC 7BOV Bos taurus cDNA 3', mRNA sequence [DN287857]	AAAGACAATCAATAGTACCACAACACTTACTGAATATTTACCATGTATCAGGCAGTGTTC	58.4083	54.7167	58.6917	72.8583	68.6083	75.2	65.0167	74.2833	1.24994	0.979494	0.0157541
10355	A_73_P183422	DT856173	DT856173	gb|LB00524.CR_M01 GC_BGC-05 Bos taurus cDNA clone IMAGE:8016651, mRNA sequence [DT856173]	CTGTGTCTGGTCTTGTTCTAAGTGTTCTACACATATTAACACCTTGAATCCACACTGCAG	40.05	41.85	43.8833	47.5	54.7417	52.5417	49.8	57.4833	1.25023	0.979547	0.0171817
2936	A_73_P172987	DN546217	DN546217	gb|1395351 MARC 7BOV Bos taurus cDNA 5', mRNA sequence [DN546217]	GACTGAAGAAAAGTGTACAACCTAAAAGTTGTTGAGTTGTTATATTTCAGGACTTGACTG	194.025	232	263.675	269.517	334.4	247.4	281.25	302.325	1.25087	0.968072	0.0478418
48644	A_73_P086376	TLN1	NM_001205428	ref|Bos taurus talin 1 (TLN1), mRNA [NM_001205428]	GCGCAGATCCGGCAGCAGCAGTACAAATTCTTACCTTCAGAGCTTCGAGACGAGCACTAG	3948.66	4029.27	3032.84	4458.37	4110.11	5089.45	5238.5	4073	1.25105	0.97267	0.0484617
45009	A_73_P324881	NUP214	NM_001205443	ref|Bos taurus nucleoporin 214kDa (NUP214), mRNA [NM_001205443]	AAGAAAAAACAAAAGCGCCTGCTTGTGCCAGAACGAGAGACACTGTTTAATACTCTTGCC	129.442	106.983	94.325	126.358	127.417	147.725	140.208	133.267	1.25143	0.968416	0.0437439
19581	A_73_P487143	GSTM1	NM_175825	ref|Bos taurus glutathione S-transferase M1 (GSTM1), mRNA [NM_175825]	AAGGAGATCCCTGAAAAAATCAAGCTGTTCTCAGAGTTTCTGGGGAAGAGGCCTTGGTTT	67.0833	78.6	56.525	90.6583	71.725	78.275	91.9333	86.1333	1.25209	0.969368	0.0493945
12215	CUST_2830_PI427023673	TMEM158	ENSBTAG00000031287	Bos taurus transmembrane protein 158 (TMEM158), mRNA. [Source:RefSeq mRNA;Acc:NM_001081626]	TTTTTTCAAGTCGATCTATCCAGTGACGTGGCCAGATGGGCGTTTCTTCTTGTACTCTGT	50.9667	61.3083	65.5083	71.95	82.9083	64.95	71.8417	80.15	1.25265	0.969429	0.0318483
721	A_73_119638	CAPZA2	TC406829	PREDICTED: Bos indicus capping actin protein of muscle Z-line alpha subunit 2 (CAPZA2), mRNA	AGTTATTGCTTATTATACGCCAGTGGAATCCTTTCCTCACATATTCCTGCGGATGTCTGG	728.492	855.183	756.292	923.483	978.367	1093.8	1031.3	846.525	1.25319	0.982292	0.0280661
52436	A_73_110571	C7	NM_001045966	ref|Bos taurus complement component 7 (C7), mRNA [NM_001045966]	GCATTAGCTTTCTATTTATCCCCTATTCATCTTTCATCAAAACAAAATAGCAGCTGTAGG	105.483	72.8833	90.8167	110.15	116.575	125.425	94.925	117.325	1.25332	0.97753	0.0445509
19536	A_73_115539	FOXO3	DV796708	PREDICTED: Bos taurus forkhead box O3 (FOXO3), transcript variant X1, mRNA	ATTGCCTTGTGTATTCCATTTAAAACCGTAATCTAGTTTGTAAAAGCAATGGTGACGCAT	1926.68	2172.01	2113.32	2347.17	2636.3	3257.91	2640.18	2443.53	1.25441	0.982275	0.0226308
3384	CUST_132_PI427023673	STRA8	ENSBTAG00000001346	PREDICTED: Bos taurus stimulated by retinoic acid 8 (STRA8), mRNA	GATTTTTTCAAAGACTTTTGCTGTGTTGACACTCAGGTCAAACAGGAACCGGACCTTCCT	43.1167	42.4833	49.2917	56.875	57.575	54.6667	61.9167	47.5333	1.2553	0.977797	0.0323418
5285	A_73_P171952	C22H3ORF23	NM_001102016	ref|Bos taurus chromosome 3 open reading frame 23 ortholog (C22H3ORF23), mRNA [NM_001102016]	TGCCTAAAGACAGAGTCAATGGGAAAAAGTCGTTGAGTGAATATACGATATTGCCGTTAC	139.15	150.317	132.675	175.992	179.683	176.958	162.983	183.292	1.25545	0.97883	0.0129111
2877	CUST_303_PI427023673	SNAP23	ENSBTAG00000005661	Bos taurus synaptosomal-associated protein, 23kDa (SNAP23), mRNA. [Source:RefSeq mRNA;Acc:NM_001075831]	GATGGGAAGCAGTAATTTTGTCAGCTTTAATTTCACAAACTGAATAAAGGAAAGGTCCAT	730.508	670.625	658.008	807.333	987.933	1036.88	810.508	759.592	1.25676	0.973194	0.0283725
33437	A_73_110462	DPY19L2	NM_001206782	ref|Bos taurus dpy-19-like 2 (C. elegans) (DPY19L2), mRNA [NM_001206782]	CCTTATGTAGCGTCTTGCTCAAGGATGCAAGGCCATACTTCACCACAGTGTTTCAGAATA	45.6083	36.8417	46.225	51.4833	49.7917	60.3167	61.8667	45.7083	1.25721	0.972385	0.0464338
5121	A_73_P287576	UGP2	NM_174212	ref|Bos taurus UDP-glucose pyrophosphorylase 2 (UGP2), mRNA [NM_174212]	CTGGAAAATCTTTTAACAGAGGCCTCAGTGATGGTCATTTTGAACTGCTTGTGATTTCAA	2211.16	1964.95	1762.72	2319.97	2670.12	2618.12	2590.37	2224.38	1.25729	0.981671	0.0237568
53300	A_73_P063386	PROK2	NM_199445	ref|Bos taurus prokineticin 2 (PROK2), mRNA [NM_199445]	CCTGGCTTGGCCTGTTCACGGACTTCGTTTAACCGATACACATGTTTAGCCCAGAAGTAA	89.65	79.1083	70.0167	87.6583	94.6	90.05	108.608	122.75	1.25772	0.978899	0.0465713
1431	A_73_119102	HERC5	NM_001101995	ref|Bos taurus hect domain and RLD 5 (HERC5), mRNA [NM_001101995]	AGTGTCCTCTACCTCCCTAAATATTCTACAATGGAAAGAGTAGAAGAAGCACTCCAAGCA	663.517	573.675	616.108	682.95	801.183	743.45	871.142	792.567	1.25776	0.98414	0.0202166
15767	A_73_P371921	FAM20C	XM_614520	PREDICTED: Bos taurus family with sequence similarity 20 member C (FAM20C), mRNA	ATACATGATGTAAATGTACTTGCACAGAGACGTTATCTGTACAGACCCTGACCACCCGCA	95.3583	95.0917	103.492	133.833	126.658	113.492	128.767	103.292	1.25787	0.980968	0.0340017
2407	A_73_100761	KLF4	NM_001105385	ref|Bos taurus Kruppel-like factor 4 (gut) (KLF4), mRNA [NM_001105385]	TTATGCACTGTGGTTTCAGATGTGCAATAATTTGTACAATGGTTTATTCCCAAGTATGCC	221.717	283.95	314.425	315.825	319.775	427.717	338.575	327.092	1.25854	0.95743	0.0489074
17766	A_73_P074086	SIRPB1	NM_001080911	ref|Bos taurus signal-regulatory protein beta 1 (SIRPB1), mRNA [NM_001080911]	TTACACAAAGAGAAACAACATGGACTTTTCCATCCGCATCAGTAACATCACCCCAGCAGA	1381.29	1262.03	1202.45	1941.74	1547.58	1589.03	1568.45	1533.63	1.2586	0.977857	0.0174319
9975	A_73_P130306	DNAJC7	NM_001205976	ref|Bos taurus DnaJ (Hsp40) homolog, subfamily C, member 7 (DNAJC7), mRNA [NM_001205976]	AGGCGGGGGGCGGACAGGGCAGCTTGTGAATTTTTGTTTTACTGTTTAACTTTATTAAAA	1255.1	1180.02	1438.63	1681.71	1551.42	1528.31	1622.88	1612.43	1.25862	0.982904	0.0188831
13057	A_73_P326441	SPARC	NM_174464	ref|Bos taurus secreted protein, acidic, cysteine-rich (osteonectin) (SPARC), mRNA [NM_174464]	TAAACACAGACATTTTAACCCAAGTCACGACATTCTTAGCTGTAACTCAGCTCTCACGGC	46.2333	58.4333	43.5	57.8167	72.3583	55.0333	70.825	56.375	1.25864	0.984534	0.046894
33850	CUST_559_PI427023673	MFAP4	ENSBTAG00000006187	Bos taurus microfibrillar-associated protein 4 (MFAP4), mRNA. [Source:RefSeq mRNA;Acc:NM_001080217]	AAACTGTATTTCACCACAGCTCCAACAGGCCACCCTAAAATGCCACAGCCAAGGCGGGCA	98	93.2167	116.425	121.058	112.683	131.183	144.258	131.717	1.25919	0.979337	0.0303556
51623	A_73_117046	TMEM66	NM_001076856	ref|Bos taurus transmembrane protein 66 (TMEM66), mRNA [NM_001076856]	GAAGCATGCAGTTTTCTGTGGAATCTCAAATGTTGTGTAGCAGTCTCTTTCAATCTTACA	2465.17	2878.05	2510.73	3161.53	3246.72	3535.59	3106.91	3171.17	1.25962	0.986269	0.0186611
43968	A_73_P398346	SDCBP	NM_001075483	ref|Bos taurus syndecan binding protein (syntenin) (SDCBP), mRNA [NM_001075483]	CTTCACTTAATACGCTTGAACTGTCGCCTTAACTAAGTTAAGCATCTAGAATAAAAGCCA	2836.32	3862.27	3152.28	3891.33	3930.28	4545.82	3802.53	3910.02	1.25964	0.983409	0.0460577
47465	A_73_111693	AGO4	TC448922	PREDICTED: Bos taurus argonaute 4, RISC catalytic component (AGO4), transcript variant X2, mRNA	TTTTTTGGCCTGCAGGGATATTTTGTGTTCATGTGTCCAAAAATGAATAAATTGGCATTC	611.85	668.267	661.558	744.5	877.358	902.833	805.742	751.083	1.26057	0.982721	0.0172346
32602	A_73_P356696	DACH1	ENSBTAT00000061013	PREDICTED: Bos taurus dachshund family transcription factor 1 (DACH1), transcript variant X2, mRNA	AATTCCTGTCCATCAGAATGGGTTGTCCATGAACCAGATGCTGATGGGTTTGTCACCAAA	105.625	98.125	103.05	141.042	128.767	107.675	135.85	122.6	1.26065	0.982524	0.0292935
22358	A_73_P045366	MGC152281	NM_001101891	ref|Bos taurus hypothetical LOC507942 (MGC152281), mRNA [NM_001101891]	GTGATAAGTCATCCATACATTCTTTTGGTTTTTGCACATGGAAAATCATACCAACTAGGA	45.7833	53.275	48.9667	59.7667	50.375	63.6583	74.1917	62.4333	1.26164	0.979508	0.0427403
15557	CUST_1340_PI427023673	NUPR1	ENSBTAG00000018016	Bos taurus nuclear protein, transcriptional regulator, 1 (NUPR1), mRNA. [Source:RefSeq mRNA;Acc:NM_001114515]	AAGAAAGAAGAAACCGGAGCTCCCCAGGGTGACGGTGACAATAAACAAAGTGTAGCAGCT	1069.21	1284.59	862.967	1375.1	1200.9	1258.36	1387.08	1497.78	1.26312	0.976393	0.0434422
17726	A_73_P095936	LOC613799	ENSBTAT00000033465	PREDICTED: Bos taurus olfactory receptor-like protein OLF3 (LOC613799), mRNA >gi|358410133|ref|XM_003581676.1| PREDICTED: Bos taurus olfactory receptor-like protein OLF3 (LOC613799), mRNA	TTCTACGCCATTTTGACACCCATGCTGAACCCCATGATTTACAGTCTAAGGAATAAGGAG	57.9167	67.0667	67.5167	72.6083	75.1	86.6	80.8667	89.0417	1.26379	0.981175	0.0207027
36599	A_73_121095	PRRG4	NM_001193125	ref|Bos taurus proline rich Gla (G-carboxyglutamic acid) 4 (transmembrane) (PRRG4), mRNA [NM_001193125]	AGTGGTTCTTTTCCCTGAACCAAAAAAGACAGGTCAATTCAGCCATTTATGGCAAACTGT	42.3417	51.025	53.85	69.1083	68.4	53.5917	53.5417	63.5417	1.26422	0.980082	0.0439876
17698	A_73_117774	SSB	NM_176665	ref|Bos taurus Sjogren syndrome antigen B (autoantigen La) (SSB), mRNA [NM_176665]	TTCCCCCTTATTGTATACTCTTATTTCAGACTTTTCAGAATTAATTGGGTTAGAGTCAGC	488.25	383.208	485.733	523.292	662.108	656.658	518.975	495.833	1.26431	0.965478	0.0495346
4838	A_73_109545	SAV1	TC454818	PREDICTED: Capra hircus salvador family WW domain containing protein 1 (SAV1), mRNA	GCACAGCTAGCCTATAAATCTCTACAATTCTGTGAATTTCAACACTTGTTGAAATAGCTG	247.125	218.3	236.225	282.383	345	326.542	273.117	273.583	1.26502	0.973141	0.0178791
2126	A_73_P074078	LOC104973826	ENSBTAT00000008233	PREDICTED: Bos taurus signal-regulatory protein beta-1 isoform 3-like (LOC104973826), mRNA	TGTTTCAGATGCCACAAAGAGGAACAACATGGACTATTCCATCCGCATCAGTAACATCGC	869.508	913.7	854.8	1044.61	1017.44	1077.59	1282.67	1224.54	1.26538	0.980546	0.0144211
2427	A_73_111570	HSD17B2	NM_001075726	ref|Bos taurus hydroxysteroid (17-beta) dehydrogenase 2 (HSD17B2), mRNA [NM_001075726]	GAGAGGACTGTCCTGGACAACCTTTCCCCTGAAGTGCAAGAGGACTACGGCCAGGACTAT	66.775	51.175	56.375	70.5	75.9917	72.9333	60.175	85.2583	1.26579	0.979209	0.0455194
41020	CUST_2489_PI427023673	COL22A1	ENSBTAG00000015374	collagen, type XXII, alpha 1 [Source:HGNC Symbol;Acc:HGNC:22989]	ATAAATCTTCCATTCCAGGTGAGCGAGGAGCCAAAGGTGACCCAGGGGCACCTGGAGTTG	55.6167	50.3667	58.9833	63.2417	83.4833	68.125	75.2167	62.7583	1.26597	0.978204	0.0232868
52915	CUST_1681_PI427023673	IL2	ENSBTAG00000020883	Bos taurus interleukin 2 (IL2), mRNA. [Source:RefSeq mRNA;Acc:NM_180997]	AAAGCATCTACTCAACAATGACTTGATCACTAAGTGCCTCTCATTTTAAACTATCAGGCT	64.2667	59.7667	54.6667	77.7	79.1167	81.1833	71.2667	67.3667	1.26616	0.98344	0.0162461
51775	A_73_P108906	ABCA4	NM_174221	ref|Bos taurus ATP-binding cassette, sub-family A (ABC1), member 4 (ABCA4), mRNA [NM_174221]	TCTCCTGGGTGTGAACGGAGCTGGCAAAACCACCACATTCAAGATGCTCACTGGGGACAC	60.525	65.3667	61.65	66.2	79.3833	113.925	83.1583	74.1833	1.26624	0.984325	0.0420469
49138	A_73_P044586	ITGAD	NM_001102496	ref|Bos taurus integrin, alpha D (ITGAD), mRNA [NM_001102496]	CATGATGCCAACGTGAATTCTCTTATGTATAAGAACTGTCACATTAAATGAGGATGCTTA	475.2	420.717	546.558	646.733	588.35	495.425	716.617	579.083	1.26659	0.984924	0.049363
10539	A_73_P077967	LOC104999959	ENSBTAT00000057456	PREDICTED: Bison bison bison melanoma-associated antigen 10-like (LOC104999959), mRNA	ATCAATCATATCAGATCAGGAATCTGGCAGTACAAAAAGAAAGAGGCCAAGCACTTCGCA	41.4583	56.375	44.6667	51.5167	59.8833	67.4917	65.6667	53.275	1.26678	0.984249	0.0486594
48084	A_73_108283	PARP14	NM_001206538	ref|Bos taurus poly (ADP-ribose) polymerase family, member 14 (PARP14), mRNA [NM_001206538]	TAAGATCAAAGGACCTTTGTCACTGAAATCAGACTTTCTCCAGCCTCTCTTTCATAACTG	1167.35	1074.33	1079.58	1203.68	1417.33	1627.82	1629.49	1177.62	1.26742	0.972825	0.0422023
50766	A_73_P091971	ZNF330	NM_001038157	ref|Bos taurus zinc finger protein 330 (ZNF330), mRNA [NM_001038157]	TTGAATTTAGGAAAGACCTATGCCAGTGGCTGTGCTCACTATGAGGAACAAGAGAACTAG	333.133	366.975	418.875	449.875	445.642	492.2	445.733	503.408	1.26767	0.97799	0.0194856
3527	CUST_381_PI427023673	APPBP2	ENSBTAG00000004489	amyloid beta precursor protein (cytoplasmic tail) binding protein 2 [Source:HGNC Symbol;Acc:HGNC:622]	GTCTGGCCCGTATTTTCAACCTCGTAGAACAAACAACAGGAATTTTTTGTTTTCTTTTTT	855.267	897.85	674.283	1083.48	896.35	1007.8	1229.91	945.425	1.26795	0.975859	0.0365521
17748	A_73_P388156	NOV	NM_001102382	ref|Bos taurus nephroblastoma overexpressed (NOV), mRNA [NM_001102382]	GTACCGATGCCCCAAACTTATCCTTGGGTCTTAGTTAGGCAAACTCATGAACAAGATATA	67.1583	56.6833	56.3167	78	87.9833	75.975	64.25	72.725	1.26802	0.980609	0.0305968
10559	A_73_P488018	LOC785109	ENSBTAT00000031154	PREDICTED: Bos taurus RNA polymerase II subunit A C-terminal domain phosphatase SSU72 (LOC785109), mRNA	ATCCTGAAAAGAAATGAGAGAATCAAGCCTGGCCGAGAAAGGTTTCAAGAGTGCCCAGAT	45.375	56.0917	48.9167	54.3667	63.0083	76.5417	68.125	57.0583	1.26827	0.984421	0.0374764
29546	A_73_P086651	CHRNA2	NM_001192710	ref|Bos taurus cholinergic receptor, nicotinic, alpha 2 (neuronal) (CHRNA2), mRNA [NM_001192710]	CACAAGTCAAATATAAAGGAGATAAAAGAGTGCTCTGCACAAACACAAGAGAGGGAGGCA	96.9167	80.0917	82.7667	95.1833	96.125	149.575	107.45	120.058	1.26845	0.978832	0.0458936
14725	CUST_2068_PI427023673	TAPT1	ENSBTAG00000019451	transmembrane anterior posterior transformation 1 [Source:HGNC Symbol;Acc:HGNC:26887]	AAACAAGTGTAAATCCTCCCAAGAACGGATCTGTTTTTCCGCAGAAGAAACCCTGTCTGC	99.0833	86.2917	113	131.592	137.792	98.675	130.267	129.7	1.26846	0.985619	0.0448584
25575	A_73_111737	DYNC1LI1	NM_001046052	ref|Bos taurus dynein, cytoplasmic 1, light intermediate chain 1 (DYNC1LI1), mRNA [NM_001046052]	TGTTTCTTTAACTGAGAAGAAAAAGAAAGCACACTGCCTGAATGGGTAAAAGAAAAATGC	327.225	303.083	350.533	407.192	445.192	442.358	363.842	403.15	1.26893	0.980277	0.0174581
52021	A_73_P090716	ERBB3	NM_001103105	ref|Bos taurus v-erb-b2 erythroblastic leukemia viral oncogene homolog 3 (avian) (ERBB3), mRNA [NM_001103105]	TTCTGGGTACAGAAGACGACGATGATGAGGAATATGAATACATGAACCGGAGGAGAAGGT	55.025	44.9667	45.3917	57.9833	61.95	70.375	55.5833	58.1917	1.26894	0.980515	0.0272139
19890	A_73_P280181	NUDT12	NM_001046608	ref|Bos taurus nudix (nucleoside diphosphate linked moiety X)-type motif 12 (NUDT12), mRNA [NM_001046608]	AGGGGGTTCTGCTCAAGAGTTTTATCTCACAAAACTGTATCTCTAATAAGAGAAATCATG	355.183	283.625	277.3	358.525	398.617	481.325	368.717	328.325	1.26906	0.978602	0.0490932
8329	A_73_P083956	BRD4	ENSBTAT00000003242	ens|PREDICTED: Bos taurus misc_RNA (LOC614048), miscRNA. [Source:RefSeq DNA;Acc:XR_028354] [ENSBTAT00000003242]	GGCAGCTACCATTGACATGAATTTTCAGAGTGATCTGTTGTCAATATTTGAAGAAAATCT	330.067	329.342	273.525	400.4	354.908	348.358	465.558	407.725	1.26911	0.979663	0.0291692
31596	A_73_110251	SLC25A33	NM_001076002	ref|Bos taurus solute carrier family 25, member 33 (SLC25A33), nuclear gene encoding mitochondrial protein, mRNA [NM_001076002]	CTCGCATCACCTGTTGGACATTTCCTTTTGGATTCATGCTTTCTGGAAGGTTTAAATTCA	507.65	609.117	573.983	651.683	622.542	904.642	704.075	770.542	1.26957	0.984003	0.0308978
10509	A_73_P295656	TEC	ENSBTAT00000046704	gb|PREDICTED: Bos taurus tec protein tyrosine kinase (TEC), mRNA [XM_580898]	GGATGGATCAGTACCCATCTTAGGTTTTGAAACATCTGTTTTCAAGATTGCCATTAGTAT	859.025	882.45	1098.93	1125.17	1233.58	1315.91	1011.33	1222.28	1.26981	0.976062	0.0376264
19372	A_73_110020	EIF2AK3	NM_001098086	ref|Bos taurus eukaryotic translation initiation factor 2-alpha kinase 3 (EIF2AK3), mRNA [NM_001098086]	CTGAACTCAATCCATTTGGGTTGGTGGTGTACAGAACGCACTTAAAAGTGTGTTAACTAT	1084.6	1116.02	1237.97	1244.78	1611.68	1630.71	1379.85	1433.43	1.27024	0.981029	0.0223663
29376	A_73_110060	GNG10	NM_001114512	ref|Bos taurus guanine nucleotide binding protein (G protein), gamma 10 (GNG10), mRNA [NM_001114512]	CATCCTGTATATGAAGCAGATTTGATCTTCGTCTTAAGTTCCTCTACTTAATAGGGGTGG	1056.88	1070.49	1032.64	1449.43	1148.81	1693.2	1330.88	1240.87	1.27035	0.98359	0.0247282
3036	A_73_114838	TMEM20	NM_001076470	ref|Bos taurus transmembrane protein 20 (TMEM20), mRNA [NM_001076470]	CCTCTGAAGGCAAAGAAGCACCTACTATCGGATTAGAAGCAGAAACGAAGGTGCTGATAA	480.683	419.575	445.575	547.283	589.525	526.45	616.892	569.683	1.27125	0.985501	0.0110117
2426	A_73_P039801	SDAD1	NM_001102489	ref|Bos taurus SDA1 domain containing 1 (SDAD1), mRNA [NM_001102489]	TCTTCCACAGAAGAAAAAGAAATCAGATTAGTTTCTTCAGTCTTCCTTGACCCTGTAATA	341.75	346.758	365.517	358.425	493.817	447.55	427.017	461.567	1.27136	0.981219	0.0358596
3677	CUST_415_PI427023673	C1GALT1	ENSBTAG00000004995	Bos taurus core 1 synthase, glycoprotein-N-acetylgalactosamine 3-beta-galactosyltransferase, 1 (C1GALT1), mRNA. [Source:RefSeq mRNA;Acc:NM_001076160]	GAGAGATTTGTTGCCTATTCCTGACCACATGTATTACTTTCACTGGGAAATTAAAAGTTA	272.825	265.758	252.075	299.858	343.8	349.992	328.058	340.392	1.27157	0.982315	0.0113849
53100	A_73_102694	ANKRA2	NM_001046289	ref|Bos taurus ankyrin repeat, family A (RFXANK-like), 2 (ANKRA2), mRNA [NM_001046289]	GGAAATTATTCCTCCCTATTCATCTTCACTCTTGTCTTAACTCATTGACTTTATATAGGG	261.317	240.383	253.308	288.242	367.683	351.792	313.65	294.675	1.27189	0.975833	0.0161019
7397	CUST_2125_PI427023673	CRIPT	ENSBTAG00000015723	Bos taurus cysteine-rich PDZ-binding protein (CRIPT), mRNA. [Source:RefSeq mRNA;Acc:NM_001034803]	TGAAGCCAAAGTGCCAATACCTTTCATATGAGAACAGGAACTCAGGGGACAACCCACATA	286.217	238.4	331.375	385.583	414.833	368.325	313.6	330.3	1.27206	0.982166	0.0370591
25750	A_73_P421096	PFDN4	NM_001038540	ref|Bos taurus prefoldin subunit 4 (PFDN4), mRNA [NM_001038540]	CCAAGAAAAATTTGCAAGAAGAAATTGACACCTTAGAATCCAGAGTGGAATCAATTCAGC	312.125	291.633	282.5	327.075	392.675	370.958	369.383	406.8	1.27274	0.98406	0.0153939
17325	A_73_101022	CSF3	NM_174028	ref|Bos taurus colony stimulating factor 3 (granulocyte) (CSF3), mRNA [NM_174028]	TCTGGGGTCCCACAAATTTGCTGGGGAAACTTCGTCAAGACTTTTTTCAAGCACATTTTG	42.525	39.2833	43.2083	61.4167	45.3	45.4583	56.1167	55.2083	1.27287	0.984733	0.0353342
1498	A_73_114028	DPY19L1	TC408260	PREDICTED: Bos taurus dpy-19 like 1 (C. elegans) (DPY19L1), transcript variant X2, mRNA	AAAGTTGGGGCAGTATTCCTTAAAAAAGATAAGCCTCTTAAAATTGCTTAGCAGAAACAG	304.1	346.692	259.233	390.908	464.558	369.792	328.283	381.3	1.27367	0.980391	0.0360599
2666	A_73_P323371	STMN2	NM_001034622	ref|Bos taurus stathmin-like 2 (STMN2), mRNA [NM_001034622]	CCTGTATGTCATTGTGAGCAAGCTGTGATTAATAAAGAATTGGAGTTCTGTGAACTAAAA	50.7333	47.9583	43.4333	52.5917	56.4833	61.5	72.225	61.5	1.27378	0.981737	0.0216509
49009	A_73_111215	RAB11FIP5	NM_001192869	ref|Bos taurus RAB11 family interacting protein 5 (class I) (RAB11FIP5), mRNA [NM_001192869]	TGTAACGCCTGTTTATAAAGAGCTTGTTCTTCATGTTTTGAGCACTTTATGATGAATAAA	816.8	967.108	883.617	1202.96	1105.45	1394.32	986.358	1061.53	1.27404	0.984416	0.0244349
48383	A_73_P299731	ZFYVE16	NM_001206200	ref|Bos taurus zinc finger, FYVE domain containing 16 (ZFYVE16), mRNA [NM_001206200]	GCTCCTTTCAGAAGTAACCTTATGAGGGAAATACCTGTTTTGTTTATTTGCCAGTTAAAT	210.542	152.925	201.608	255.108	278.583	256.617	227.458	190.342	1.27405	0.982758	0.0484684
31470	A_73_119606	SMARCC2	NM_001172224	ref|Bos taurus SWI/SNF related, matrix associated, actin dependent regulator of chromatin, subfamily c, member 2 (SMARCC2), mRNA [NM_001172224]	CCTTCCTAGAACAGTGGGGTCTCATTAACTACCAGGTGGATGCCGAGAGTCGACCAACTC	158.058	153.05	134.583	160.242	194.992	194.858	180.05	217.642	1.27417	0.983415	0.0232181
11275	A_73_119940	COQ5	TC460136	PREDICTED: Bos mutus coenzyme Q5, methyltransferase (COQ5), mRNA	CAGTGCTCAGCAGAGCGGGGCAGAGCTCTTATCTCCTTAATATAGTCCACTATATTTGAT	64.8417	54.8417	68.7333	80.8667	74.2833	71.525	82.1917	94.5167	1.27441	0.987121	0.0220355
11161	A_73_P443716	TOP1	NM_001206487	ref|Bos taurus topoisomerase (DNA) I (TOP1), mRNA [NM_001206487]	GTGCAGAGTCCATTTCCCACATCTTTCCTCAAGTATCTTCTATTTTTATCATGAATTCCC	1835.98	1840.13	1535.53	1823.7	2415.07	2835.58	1984.95	2194.04	1.27492	0.982242	0.0454699
9721	A_73_104633	RCOR1	TC489899	PREDICTED: Bos taurus REST corepressor 1 (RCOR1), transcript variant X1, mRNA	CCCTCAGTGTAGGTATAATTATGGTTTATAAATTCACTTGGCTTAAATCTCTCCCCTCTC	156.942	106.817	143.308	199.742	168.2	159.783	177.433	174.842	1.27497	0.985381	0.0240192
25297	A_73_P127021	NUP62CL	XM_594211	PREDICTED: Bos taurus nucleoporin 62kDa C-terminal like (NUP62CL), mRNA	GAATACAACGTCAAGATGGCTTTTGATTAAATGACCCTATTTTGAGCATGTTGTTTTTGG	76.5667	63.375	73.5583	101.467	82.2583	78.1583	90.7417	99.5	1.27534	0.988476	0.0272149
10670	A_73_P030731	PLA2G4A	NM_001075864	ref|Bos taurus phospholipase A2, group IVA (cytosolic, calcium-dependent) (PLA2G4A), mRNA [NM_001075864]	GTGTATGAGTGTAATTCACTGACTGGATTTATTCATGCCATGAGACAACACTAGTTTTTA	214.017	209.233	231.058	241.525	311.275	325.467	282.208	223.175	1.27534	0.97728	0.0493183
4606	A_73_P310286	FAM135A	ENSBTAT00000002814	PREDICTED: Bos taurus family with sequence similarity 135 member A (FAM135A), transcript variant X5, mRNA	CAGAACTTATAAATATGAATCTTGCACAACTTTGCTCACTTTTAATGGCTTTATGGGGAC	104.633	95.15	113.35	134.317	141.025	105.775	129.1	144.775	1.2755	0.987194	0.0374169
15004	A_73_108641	PLA2G2C	XM_581185	gb|PREDICTED: Bos taurus group IIC secretory phospholipase A2-like (LOC504978), mRNA [XM_581185]	CCCCAAGGTAGGAAAACGTCAGTGCCATTCTCAGCTCTCAGGACACGTAGCCTGGGAACA	64.6333	88.1	75.3417	104.492	96.25	96.0917	88.2417	95.4667	1.27564	0.979144	0.0219837
14279	A_73_104724	FHL3	NM_001034223	ref|Bos taurus four and a half LIM domains 3 (FHL3), mRNA [NM_001034223]	TCTCTTTTCATTTCAGCTCCATTTTGCCCAGAGATGGGCAGAGGGGTGGGTTTGGCTCGC	1819.52	2460.51	2163.13	2583.52	2695.82	3093.18	2644.29	2564.31	1.27641	0.983463	0.024886
50629	A_73_P080256	WDHD1	NM_001192766	ref|Bos taurus WD repeat and HMG-box DNA binding protein 1 (WDHD1), mRNA [NM_001192766]	AAACCTTTAGATCTTTCTACGAATCAGAAACTGTCAGCTTTTGCTTTTAAGCAGGAATAG	59.7417	59.6917	57.2	92.925	72	61.475	78.0583	75.6583	1.27655	0.986148	0.0288933
7535	A_73_P429966	TNNT3	NM_001001441	ref|Bos taurus troponin T type 3 (skeletal, fast) (TNNT3), mRNA [NM_001001441]	GGGGAGAAAGTCGACTTCGATGACATCCAGAAGAAGCGCCAGAACAAAGACCTCATGGAG	50.6333	61.8667	57.125	84.475	84.1083	66.3917	60.4167	68.3667	1.27695	0.981673	0.0366008
43597	CUST_2671_PI427023673	ADAM8	ENSBTAG00000023832	ADAM metallopeptidase domain 8 [Source:HGNC Symbol;Acc:HGNC:215]	ACCTCAGGTGCACCTTCAGCAGGGCTCAAAAATTTAATAAAAAGTTTCTATTTTACGATT	2596.52	3062.73	3161.53	3854.79	3236.46	4900.18	3451.2	3782.81	1.27743	0.980906	0.032313
40191	A_73_118036	NFE2L2	NM_001011678	ref|Bos taurus nuclear factor (erythroid-derived 2)-like 2 (NFE2L2), mRNA [NM_001011678]	GTTTAGCTCTGGCAAAAGACAATTTAGTTGAAAAGCTGGTACTAATAAAGGAATATCAGG	459.15	593.217	560.625	581	766.358	828.358	639.892	626.983	1.27759	0.982723	0.0437042
14998	A_73_103486	HDAC9	TC422578	PREDICTED: Bos taurus histone deacetylase 9 (HDAC9), transcript variant X10, mRNA	AATATATTGTTTGTATGTTTCTCTTCTTGCCTTCTGTTATAAGTCTCTTCCTTTCTCAAA	266.583	256.875	352.208	353.533	334.433	380.692	373.375	340.883	1.27793	0.980946	0.046042
48290	A_73_P163067	LACC1	NM_001206108	ref|Bos taurus hypothetical LOC537649 (C12H13orf31), mRNA [NM_001206108]	ACAAGTATTTTTCCCATGTCCGAGATGGCCCTAACTTTGGTACACAGGTTGGCTTCATCT	438.583	472.108	347.875	548.875	610.7	558.45	502.908	484.908	1.2786	0.983408	0.0213175
53236	A_73_P277171	GATM	NM_001045878	ref|Bos taurus glycine amidinotransferase (L-arginine:glycine amidinotransferase) (GATM), nuclear gene encoding mitochondrial protein, mRNA [NM_001045878]	ACTGAGTTTGAGCCATGCTTTGATGCTGCTGATTTCATTCGAGCTGGAAGAGATATCTTC	86.2167	63.375	75.2	108.775	92.4083	85.6917	96.5583	93.3583	1.27916	0.986334	0.0251544
16509	A_73_P030206	LOC100196897	NM_001143746	Bos taurus uncharacterized LOC100196897 (LOC100196897), mRNA >gi|210077469|gb|FJ357702.1| Bos taurus clone BP250023A20G4 hypothetical protein mRNA, complete cds	CGATTCTGGCTTATTTGTTTGTTTCCCGTAAAATAATTCTGCTCCCTAAAAGGAAATAAC	101.425	98.4333	111.742	138.808	113.1	138.983	126.375	136.792	1.27962	0.983738	0.0191754
52293	A_73_P203092	CDCA7	XM_001253712	PREDICTED: Bos taurus cell division cycle associated 7 (CDCA7), transcript variant X4, mRNA	GAGAACATCTGCAACAACTCCCGAGAGAAGATCTATAACCGTTCATTGGGGTATTATTAA	215.425	215.283	165.775	206.9	253.775	315.033	264.608	237.825	1.2799	0.9807	0.0464696
14678	A_73_P051221	CCDC28B	NM_001034305	ref|Bos taurus coiled-coil domain containing 28B (CCDC28B), mRNA [NM_001034305]	TGTCCCTTCTCATTTCCTTCAAACTGTGACTTTCTTACAGACTTGAGTGGGTGTTTCGCC	432.675	543.367	550.433	728.925	737.392	655.992	518.875	632.375	1.28011	0.982822	0.0370241
34181	A_73_P037281	NMB	NM_001075270	ref|Bos taurus neuromedin B (NMB), mRNA [NM_001075270]	TGATGTCCCTGCCGTATTTCTCGCTTCCCTGTTGAAGTTGTGAATAAAACCCTGCTCTTT	1162.41	1389.15	1102.83	1347.61	1650.18	1510.8	1508.97	1698.84	1.28126	0.982263	0.023137
1889	CUST_612_PI427023673	SIN3A	ENSBTAG00000009985	SIN3 transcription regulator family member A [Source:HGNC Symbol;Acc:HGNC:19353]	GAATTCCTACAAGATGGTATATGTGATCAAGTCAGAGGACTACATGTATCGGAGGACCGC	220.483	193.2	177.725	260.733	250.333	237	267.958	235.992	1.28145	0.984112	0.0135583
371	A_73_P103131	CBX6	NM_001103094	ref|Bos taurus chromobox homolog 6 (CBX6), mRNA [NM_001103094]	TGAAATGGAAGGGGTGGGCCATCAAGTACAGCACTTGGGAGCCCGAAGAGAACATCCTGG	114.192	143.217	109.417	141.367	150.15	150.458	181.583	141.95	1.28154	0.987123	0.0377438
37159	A_73_114349	CD97	ENSBTAT00000029084	ens|CD97 antigen Precursor (CD97 antigen) [Source:UniProtKB/Swiss-Prot;Acc:Q8SQA4] [ENSBTAT00000029084]	TTTTAGGTTAAGCTAAAACTGAGGCTGGGTGGGAGAGGGGCAGGGCCCTTCTCAGCTCCT	5506.24	6183.64	7002.79	7300.42	7251.58	8815.34	9146.45	7534.68	1.28218	0.983049	0.0228723
41402	A_73_119070	STX3	NM_001101971	ref|Bos taurus syntaxin 3 (STX3), mRNA [NM_001101971]	TGCTGGGCATTTTAGCGTTGATTATCGGACTTTCCGTTGGGCTGAAGTAAGGGCGGCCGC	69.3917	57.575	64.8417	77.0833	95.9917	67.4	85.925	83.9667	1.28277	0.987657	0.0285846
20930	A_73_121323	RLBP1	NM_174451	ref|Bos taurus retinaldehyde binding protein 1 (RLBP1), mRNA [NM_174451]	TTTTACTGTTTAGGATCTGTGAAAATAGGCAAGGAGTCTGGTTTTAAAGGTCTCTTCCTC	52.4417	53.1667	58.2083	70.1083	58.0667	68.7333	76.075	70.7667	1.2829	0.984185	0.0220758
22900	A_73_105732	DLG5	NM_001206088	ref|Bos taurus discs, large homolog 5 (Drosophila) (DLG5), mRNA [NM_001206088]	TACAGTGTGCACGGGTACTGTTCTGACAGACTGGGGTTTTCTGTACTAAAACCTTCCTTT	178.533	170.95	191.917	285.083	185.875	207.558	257.875	229.333	1.28369	0.985363	0.0416521
53435	CUST_239_PI427023673	NUP155	ENSBTAG00000002458	nucleoporin 155kDa [Source:HGNC Symbol;Acc:HGNC:8063]	GGTCCAGTTCCGTAATAGTAGATTCTACAACAGTTCTTAAATAAGCAAATAAACAGTCTC	133.283	145.208	142.558	154.75	246.1	223.15	156.017	166.192	1.28442	0.975095	0.0442208
18725	A_73_P056591	LOC528132	ENSBTAT00000054323	PREDICTED: Bos taurus preferentially expressed antigen in melanoma-like (LOC528132), mRNA	AATGGTGTCACCCTAACGGACTTCAATCCTGAGCTAATCCAAGTTCTGCTAGAGGAAGTT	50.925	52.7167	46.5417	58.95	68.7833	76.5833	60.425	62.775	1.28466	0.98832	0.0118956
53001	CUST_1673_PI427023673	EPB41L5	ENSBTAG00000018236	Bos taurus erythrocyte membrane protein band 4.1 like 5 (EPB41L5), mRNA. [Source:RefSeq mRNA;Acc:NM_001035384] (NM_001035384.1)	TCTGGCCTTGCACAACCTCTAAAATAAAATTCTGAAGCCAAAACTGTATCACCTTTAATA	62.1083	53.5917	57.9167	76.7	82.5917	81.0583	59.9667	66.775	1.28467	0.982588	0.0357164
7358	A_73_P120666	OGFRL1	TC410973	PREDICTED: Bos taurus opioid growth factor receptor-like 1 (OGFRL1), transcript variant X2, mRNA	AATTGCCTTTGTGTGTTTCTTAGGCTTTTAAGGGAAGATCTACTCACTTTAACCCCCAAA	185.383	169.35	238.858	238.467	223.033	246.875	262.717	249.9	1.28488	0.98298	0.0408348
8874	A_73_P037331	TMEM176A	NM_205779	ref|Bos taurus transmembrane protein 176A (TMEM176A), mRNA [NM_205779]	TACAGACGTAAGGAGAAAAGAGACCTTCCCTTGGAAGAAACTGTCAGGAGTGAGTGAGAT	60.7167	61.6417	53.4833	82.1917	72.825	79.425	62.75	76.8917	1.28527	0.982893	0.0198625
41245	A_73_P032966	LOC504773	NM_001034220	Bos taurus regakine 1 (LOC504773), mRNA	AAGGAAAATCCCACTCTCTTTGGTGAAAAATTATGAAAGGACCGGTGACAAGTGCCCCCA	162.125	264.975	252.467	295.283	307.383	306.683	325.083	279.317	1.2856	0.974846	0.0211569
45238	A_73_107184	SEC24D	TC434506	PREDICTED: Bos taurus SEC24 homolog D, COPII coat complex component (SEC24D), transcript variant X1, mRNA	GGTTTGCATAGCAGACTTTTAAATAGCCTTGGAATCTATTTTGTGGAACAATTTGTGTTC	374.083	477.258	402.242	519.017	502.558	584.5	505.933	515.325	1.2856	0.988419	0.0198782
49543	A_73_P143931	CCDC129	XM_868982	gb|PREDICTED: Bos taurus hypothetical LOC616862 (CCDC129), mRNA [XM_868982]	ATTAGATCCAGGCCCTCCATCAAATTGTCCTGTTGGAGAAGAGGATACAGATGTCTTCCT	89.0417	68.8417	76.4083	101.417	85.175	109.567	97.3667	103.492	1.28578	0.984834	0.0233242
18922	A_73_P052436	ERCC6L	NM_001102530	ref|Bos taurus excision repair cross-complementing rodent repair deficiency, complementation group 6-like (ERCC6L), mRNA [NM_001102530]	AAGCACTTGACATAAAAAGCTCAGATCCTGAAGTCATGCTCATGACTTTAAGTTTGTATA	61.025	62.5417	71.45	94.225	67.0833	85.2333	83.325	81.2	1.28599	0.982999	0.0320158
46254	CUST_1188_PI427023673	SH3BP4	ENSBTAG00000013869	ref|Bos taurus SH3-domain binding protein 4 (SH3BP4), mRNA [NM_001144088]	CATCTCTCACTTTTCCCCAAAGAAGAAACAAAACCAGTCGCACCTTAAATATGGAGATTT	82.95	97.8	83.1667	108.375	114.667	133.775	101.133	107.592	1.28621	0.990683	0.0187448
36553	A_73_103272	SMPD3	NM_001192363	ref|Bos taurus sphingomyelin phosphodiesterase 3, neutral membrane (neutral sphingomyelinase II) (SMPD3), mRNA [NM_001192363]	TCTTTGTATCTCTTCTCAAGCTTCGTCCAGGGTTCATTATTTCTGTCTGCTGCCACGTTG	369.583	480.858	434.85	508.333	582.383	619.733	474.1	572.317	1.28625	0.986083	0.0233829
38840	A_73_107711	LOC107132903	TC432931	PREDICTED: Bos taurus uncharacterized LOC107132903 (LOC107132903), ncRNA	TCTCAAACCCTTGAGCACTCAGTCTAGTGAAGATGTTGTCATGTACAATAAAGAACTAGT	333.442	431.067	367.308	396.4	582.192	577.017	448.05	447.892	1.28631	0.989049	0.0456513
10819	CUST_1951_PI427023673	SLC12A8	ENSBTAG00000000496	solute carrier family 12, member 8 [Source:HGNC Symbol;Acc:HGNC:15595]	TGGAGAACCAGGCCAGATTGCTTGTTCTAAGGGCCACAATAAATGATTATTTTAAGCTTT	92.0833	71.675	107.417	111.708	119.917	104.775	113.575	131.825	1.28675	0.986857	0.0285843
1041	A_73_P091046	HCFC2	NM_001192948	ref|Bos taurus host cell factor C2 (HCFC2), mRNA [NM_001192948]	GGACCAGCTACACAAGTTCGATGGCTTCAAGGTAACAATAAAAAAGCACCTTTAAATTGA	387.542	475.792	385.15	472.05	467.133	690.05	529.983	548.567	1.28872	0.988796	0.0364325
2736	A_73_P112481	TEX36	ENSBTAT00000009227	PREDICTED: Bos taurus testis expressed 36 (TEX36), transcript variant X1, mRNA	CCAGCAAAGCTATACAGAGTTTTGGAAAAAGAATCCAAAAGTAAGGTTCCTGATTAACAA	45.7083	53.625	42.875	70.275	58.7333	56.9333	54.2667	65.275	1.28882	0.982028	0.0196843
16931	CUST_1081_PI427023673	AHCTF1	ENSBTAG00000013949	AT hook containing transcription factor 1 [Source:HGNC Symbol;Acc:HGNC:24618]	GCCTTTTAGTCAGGTTAGTGTTAAATGTTACATTGCCTTGTTGAAAGTTTGACTATGACT	339.558	317.983	346.758	413.917	426.192	565.458	360.817	460.65	1.29004	0.987949	0.0234719
18655	A_73_P085086	MIDN	ENSBTAT00000016142	gb|PREDICTED: Bos taurus midnolin-like, transcript variant 2 (MIDN), mRNA [XM_866159]	GACTCCGTCTGGAAGCCAGAAGTGAACCCCGACATCAAATCAGAGTTTGTGGTGGCCTAG	255.608	394.733	319.567	365.058	378.775	462	406.042	444.133	1.29033	0.983005	0.0424683
53021	A_73_P035216	PI3	NM_001080353	ref|Bos taurus peptidase inhibitor 3, skin-derived (SKALP) (PI3), mRNA [NM_001080353]	CTTGAGCATGGACTGCCTCCCTCATGGACTTTCCAATAAAAGACTGCTTTCAACTCCAAA	210.367	208.6	197.633	253.492	295.842	249.267	254.167	290.033	1.29038	0.98782	0.00706623
53895	A_73_119154	RNF146B	NM_001076980	ref|Bos taurus ring finger protein 146 (RNF146B), mRNA [NM_001076980]	ACACACTTCATAGCGTTCTCATAGGCTTTGCTGTCTAGTCCTTGTAGTTAAGAGGTTTCT	1148.42	991.175	1132.8	1339.94	1656.27	1712.07	1240.36	1167.35	1.29071	0.976665	0.0385224
49552	A_73_P045246	COQ4	NM_001083672	ref|Bos taurus coenzyme Q4 homolog (S. cerevisiae) (COQ4), nuclear gene encoding mitochondrial protein, mRNA [NM_001083672]	CACACTATAAAGGGAATTTAGAATCTGCTGCCATCAGATAAACAAAATAGAAACAGGTAG	89.8417	64.5333	75.0667	90.25	128.117	83.6417	101.45	92.55	1.29093	0.986196	0.0489062
50113	A_73_119036	TRIM9	TC424570	tc|Rep: Isoform 5 of Q9C026 - Homo sapiens (Human), partial (21%) [TC404981]	AAAGAACACCCTATCATCGTGTAGATGTCAGTATTCTCTGTTACTGCACAGAAGTGATTT	47.975	51.9167	46.1083	58.3583	66.45	62.6583	56.6667	77.55	1.29159	0.986187	0.0131117
50835	A_73_104866	GGT6	NM_001105434	ref|Bos taurus gamma-glutamyltransferase 6 (GGT6), mRNA [NM_001105434]	AACACCAGGAACCTGGAGACAGGCTTGAGTTCAGATCCAGCTCTGGGAAGGACAGGTGGA	66.7917	54.1917	49.5917	70.3583	81.875	71.4833	78.275	57.8167	1.2916	0.982659	0.0469687
10724	A_73_P060966	LOC509323	ENSBTAT00000047642	PREDICTED: Bos taurus putative olfactory receptor 8G3 pseudogene (LOC509323), mRNA >gi|297491857|ref|XM_002699163.1| PREDICTED: Bos taurus putative olfactory receptor 8G3 pseudogene (LOC509323), mRNA	CTGCGTAACAAGGATGTCAAACTTGCCCTGAAAAAATTCTGGAGATTGAAAAATGTGTAT	43.6917	54.0917	48.9833	63.9583	64.2	59.725	73.525	56.475	1.29162	0.984785	0.014608
20215	A_73_120153	FANCD2	NM_001192429	ref|Bos taurus Fanconi anemia, complementation group D2 (FANCD2), mRNA [NM_001192429]	AGTCATGATTCTAGGCTTTGGGAGCTGGTTTTGAAACTCTGGATTTATTCTACAATTTAA	240.375	265.492	224.083	369.842	301.242	287.992	309.092	311.492	1.29171	0.985352	0.0124444
12922	A_73_P065271	DNAH2	NM_001191249	ref|Bos taurus dynein, axonemal, heavy chain 2 (DNAH2), mRNA [NM_001191249]	AGTTTATTGTTTCCACTGTGGATGACAGCAACCTAGTGTATCCACCCAAGGATGGTGTCT	52.1583	49.625	67.2333	64.675	86.6167	61.775	68.1083	86.7083	1.29204	0.988494	0.0426092
3966	A_73_P031746	GNG7	NM_001113314	ref|Bos taurus guanine nucleotide binding protein (G protein), gamma 7 (GNG7), mRNA [NM_001113314]	TAGCAGGTTCTACCCCATCTGTGTGTGGATGTCCAGTGGTTTTTATTTCTGATTAAAAAA	2047.94	2507.19	2711.76	2701.74	2727.97	3621.18	3074.54	3516.89	1.29234	0.98484	0.0341707
26916	A_73_P054441	ATG7	NM_001083795	ref|Bos taurus ATG7 autophagy related 7 homolog (S. cerevisiae) (ATG7), transcript variant 2, mRNA [NM_001083795]	AATGCCAAGATCTCCTACTCTAACCCTGTGAGGCAGCCTCTGTATGAATTTGAAGATTGC	320.275	233.592	330.608	432.317	343.425	334.625	388.225	418.575	1.29278	0.990573	0.0297711
9416	A_73_111958	LOC510185	TC425390	PREDICTED: Bos taurus interleukin-2 receptor subunit beta (LOC510185), transcript variant X2, mRNA >gi|982982093|ref|XM_015463410.1| PREDICTED: Bos taurus interleukin-2 receptor subunit beta (LOC510185), transcript variant X2, mRNA	ACCCAGAGTGCCCAGCACATGCTGCCAGTAGGTACTCAGTAAATCACTGTTAGATTAATA	62.9	75.9917	79.8	101.733	84.025	84.8167	95.3583	104.075	1.29313	0.984411	0.0192139
483	A_73_106193	GSK3A	NM_001102192	ref|Bos taurus glycogen synthase kinase 3 alpha (GSK3A), mRNA [NM_001102192]	GAGCTCCTGATGTCTTAGTTTTCACAGTAAGGTTTGCCTGTGTACAGACCTCCGTTCAAT	4380.3	5704.09	5109.55	5438.33	6409.03	6681.45	7086.1	7062.46	1.29328	0.984099	0.0221233
39359	A_73_P345876	DCK	NM_001034573	ref|Bos taurus deoxycytidine kinase (DCK), mRNA [NM_001034573]	ACTGGCATGACTGGATGAATAACCAGTTTGGCCAAAGCCTTGAACTGGATGGAATCATTT	135.9	152.175	134.725	189.725	157.4	195.45	153.65	212.042	1.29362	0.978811	0.028138
52999	A_73_P123951	ZNF710	DY142616	PREDICTED: Bos taurus zinc finger protein 710 (ZNF710), transcript variant X2, mRNA	ATTTTCTCCTGCTGAGCAGAAGCGTTGTCCCCTGCAAACTACCTCTTTCCACCACGTCTT	201.767	211.808	216.383	281.825	293.792	214.7	281.975	251.3	1.29387	0.98726	0.0318387
3589	A_73_114682	PCYT1A	TC410799	PREDICTED: Bos taurus phosphate cytidylyltransferase 1, choline, alpha (PCYT1A), transcript variant X3, mRNA	CCCATCACCAGTGCTGGAGTCCACAAGGACGTTTTCCTTAATCGGTGTTGAGTATTTTTT	794.917	1084.01	928.175	1105.97	1104.58	1560.37	1145.27	1141.13	1.29448	0.987574	0.0394268
7559	A_73_P094111	TMEM194B	ENSBTAT00000020811	gb|PREDICTED: Bos taurus hypothetical LOC506133 (TMEM194B), mRNA [XM_582535]	GTCATTAAAGCCTCTCTTAAACCTCAGAACCTGCAACAAAGTAGTGCACTGCTCTTCCTG	130.908	95.075	147.358	185.283	134.808	158.6	171.5	168.475	1.29472	0.988086	0.0316693
166	A_73_P495743	PRNP	NM_181015	ref|Bos taurus prion protein (PRNP), mRNA [NM_181015]	CGTGCACTGAATAGTTTTGTATAAGAATCCAGAGTGATATTTGAAATACGCATGTGCTTA	229.633	164.825	236.775	285.067	278.442	309.5	306.15	218.933	1.29477	0.98662	0.0295074
40008	A_73_P045436	RP2	NM_001035403	ref|Bos taurus retinitis pigmentosa 2 (X-linked recessive) (RP2), mRNA [NM_001035403]	GAGGAACCAAGGGCTTCGTATTAAGCCCTTTTCAATTTGTGTGTTAGCAATGGGTTTTTT	215.133	226.1	295.383	332.542	312.983	285.633	285.233	310.875	1.29477	0.983395	0.0347676
26403	A_73_112633	GNAQ	TC429885	PREDICTED: Microcebus murinus G protein subunit alpha q (GNAQ), mRNA	ACTGTTCTTAAAATGTCATTCAAATGCATGTATTGTCTATTGTTTGGGGATGGGAACTAG	248.717	322.158	266.775	380.083	306.767	459.475	380.275	296.833	1.29478	0.983406	0.0477389
51705	A_73_108805	DOCK7	NM_001192906	ref|Bos taurus dedicator of cytokinesis 7 (DOCK7), mRNA [NM_001192906]	TGAGAATCATGGCTGTGGTTTCTAATGTTCTGGTAATATGCTGTCCTTTTTTAAAAAGAC	100.658	79.475	98.8667	129.142	111.483	133.1	119.9	113.717	1.29492	0.986893	0.0116948
18989	A_73_P167992	CAB39L	BC149304	gb|Bos taurus cDNA clone IMAGE:8241738, containing frame-shift errors. [BC149304]	TGTAAATTATTAACGTGAGAAAGAGGGAGCCAAAAACTCACGGTTAAAGTACGTTTGCAT	525.583	507.592	630.717	642.6	803.175	813.825	729.958	601.742	1.29497	0.983166	0.0274802
52998	A_73_108887	TC427568	TC427568	Ovis canadensis canadensis isolate 43U chromosome X sequence	CTGTTTCAGTGCTTGTTACTCCTGCCTGTGATGGCTCTGACTTATATTTGAGGCCAGTAA	167.475	159.725	209.525	233.5	229.225	221.508	250.558	196.275	1.29558	0.983881	0.027363
14315	A_73_P037936	RNF112	NM_001077139	ref|Bos taurus ring finger protein 112 (RNF112), mRNA [NM_001077139]	GGATTAATGGGTGCATCCTACAAAAAATAAAACGTGTGTGCTTGAGTGTCAAAGAAAAAA	66.2667	61.5	72.8667	100.85	85.0333	103.492	77.6167	69.6583	1.29578	0.982589	0.0367158
13972	A_73_P038681	SLC6A9	NM_001242342	ref|Bos taurus solute carrier family 6 (neurotransmitter transporter, glycine), member 9 (SLC6A9), transcript variant 2, mRNA [NM_001242342]	CGCACCACTAGGATTTTAAAGTCCATAGGTTTTAATGAAATTTCTATTCCTGTCTCTGTA	431.458	454.658	403.892	512.142	448.958	595.583	622.25	566.25	1.29598	0.986674	0.0276766
22893	A_73_101526	FERMT2	NM_001101264	ref|Bos taurus fermitin family member 2 (FERMT2), mRNA [NM_001101264]	TATGTGCACTAACAAGCACGACTATTAATCTGCTATCATGATACAATGTACGGACTTGAA	38.8833	39.9167	44.8167	51.225	55.8333	49.7083	64.4167	50.1917	1.29599	0.986719	0.0112016
49971	A_73_101680	PLA2G10	ENSBTAT00000028684	gb|PREDICTED: Bos taurus phospholipase A2, group X-like, transcript variant 1 (PLA2G10), mRNA [XM_864950]	ATTTCTTGTGTGGGAACTACTCACCCGAGTGTGACTGACTAGCCTGACTTGAAACGTTTT	48.3333	52.875	45.15	63.7417	76.4917	52.4583	55.85	69.2083	1.29653	0.985722	0.0297048
36381	A_73_119131	TC468825	TC468825	Ovis canadensis canadensis isolate 43U chromosome 22 sequence	ACAGGTTGCTAGGAAAATAACTTGCTGTAGTACTCATGGGGGTAGAATTTTCAGATGGGA	306.45	411.525	372.533	385.267	428.775	528.35	433.142	579.667	1.29656	0.984297	0.0486107
44866	A_73_P064821	SUZ12	NM_001205587	ref|Bos taurus suppressor of zeste 12 homolog (Drosophila) (SUZ12), mRNA [NM_001205587]	CAAAAACTCTGAAAAGGCTTAACCCCCACATTATGGACAAACACTGAAATTTCATTCTAG	115.15	109.633	109.608	145.833	147.4	176.05	138.392	128.033	1.29666	0.987456	0.0108836
49564	CUST_1289_PI427023673	R3HDM1	ENSBTAG00000013302	R3H domain containing 1 [Source:HGNC Symbol;Acc:HGNC:9757]	AAGCTGAGAACAAGCAAGAAGCACTATGACTTTCACATTTTGGAAAGGGCAAGTTCTCAG	85.9667	108.717	77.725	114.542	122.475	128.833	103.283	106.317	1.29671	0.98886	0.0320892
1398	A_73_P046711	GTF2B	NM_001046142	ref|Bos taurus general transcription factor IIB (GTF2B), mRNA [NM_001046142]	CGCATTCCAGGGCTAAATATAAATTGCTTGGCATTCTGTATGTATATACTAGTGAAACAT	889.1	685.367	915.308	1236.33	1124.58	992.517	906.542	1137.01	1.29693	0.990337	0.0270234
284	A_73_P392036	CCDC77	NM_001102106	ref|Bos taurus coiled-coil domain containing 77 (CCDC77), mRNA [NM_001102106]	ACATAAAGATGCCACTTTGGTAAGAGTGAGTGAAAAATTCAGTATTTTACCAGTGCCATG	192.058	152.167	182.275	222.375	264.158	222.2	208.808	228.542	1.2971	0.987636	0.0124663
5720	A_73_P088536	NRCAM	NM_001206562	ref|Bos taurus neuronal cell adhesion molecule (NRCAM), mRNA [NM_001206562]	TAAGAAAGAGAAAGAACCAGCTGAAGGAAACGAAAGCTCAGAGGCACCATCTCCTGTCAA	142.825	133.592	115.025	189.175	144.467	164.558	146.233	209.217	1.29749	0.984547	0.0341918
1144	CUST_1718_PI427023673	PUM1	ENSBTAG00000018979	pumilio RNA-binding family member 1 [Source:HGNC Symbol;Acc:HGNC:14957]	GAGCCTTGTGTATATTTCCAATGAACTTTTTTGCAAGCACACTTGTAACCATATGTGTAT	1518.14	1298.33	1499.55	1670.88	1916.37	2087.22	2014.15	1582.63	1.29871	0.981767	0.0214854
3343	A_73_112487	AJAP1	NM_001206815	ref|Bos taurus adherens junctions associated protein 1 (AJAP1), mRNA [NM_001206815]	CTGATCGGCATCTTATTCCTGTGGCCTTTGTGTCTGAGAAATGGTTTGAAATCTCCTGCT	50.9667	61.475	66.2	87.9833	76.1	70.0583	68.2	84.875	1.29885	0.985701	0.0207619
588	A_73_P150711	CO891787	CO891787	gb|BovGen_20112 normal cattle brain Bos taurus cDNA clone RZPDp1056B0544Q 5', mRNA sequence [CO891787]	GTAATGGAGAGAGGTGGCTATAGCGTAGAGGCCTCTTTCTAATAAAGAAATGGAAATATG	72.5333	88.4917	106.567	117.575	107.017	138.592	95.5667	119.367	1.30007	0.981145	0.0402196
51208	A_73_P363076	FBXO34	NM_001081611	ref|Bos taurus F-box protein 34 (FBXO34), mRNA [NM_001081611]	CTGTTGAAAGGATACCTAAATAATGGTTTAACTGGACAACCTTAAAAGTTAGCATAGAGC	194.033	215.708	195.683	259.433	260.242	275.842	270.133	240.158	1.3004	0.988753	0.00617705
53711	A_73_P506243	MICAL1	NM_001081582	ref|Bos taurus microtubule associated monoxygenase, calponin and LIM domain containing 1 (MICAL1), mRNA [NM_001081582]	TGAAAAGCAAAAGGCATTATGGGTGGAACAGCTGCTACAGCTCGTCCAGAAGAAAAACAG	418.575	697.925	609.008	640.708	714.017	908.483	786.567	726.492	1.30115	0.979932	0.0438567
50293	A_73_P267256	PDE5A	NM_174417	ref|Bos taurus phosphodiesterase 5A, cGMP-specific (PDE5A), mRNA [NM_174417]	AAGTATTCTTTGTATGCCAATTAAGAATCATAGGGAAGAGGTTGTTGGTGTAGCCCAGGC	55.1667	57.5333	49.3667	79.8	73.175	57.0667	70.2	68.5417	1.30127	0.987582	0.0211781
22558	A_73_104537	SNTA1	NM_001075898	ref|Bos taurus syntrophin, alpha 1 (dystrophin-associated protein A1, 59kDa, acidic component) (SNTA1), mRNA [NM_001075898]	CCCTCCGCTGATTGCCTGCTTGTCGCTGGGCTGAGGGAAGGGAGAGGAGAAGAGCAAGAA	115.117	100.458	91.8167	155.95	112.792	139.258	119.658	140.975	1.30147	0.987427	0.0228973
19459	A_73_103043	EAF2	NM_001046507	ref|Bos taurus ELL associated factor 2 (EAF2), mRNA [NM_001046507]	TACCACACTCCTGTCTTCAATTGTGAAATGTCAAAACTTGATTTGTAATAAATGTCCTGG	182.95	122.475	185.908	278.617	223.15	196.25	184.758	198.983	1.3015	0.979577	0.0486877
18196	A_73_112270	TPD52	DV776880	PREDICTED: Bos taurus tumor protein D52 (TPD52), transcript variant X2, mRNA	TTGTGGGAAATAAAGCAAGAATTCTTACACCTATGAAGCCAAAGTAATCCAAGGAAGAGA	555.817	498.192	407.317	553.708	608.267	665.925	712.267	640.408	1.30168	0.986416	0.0176549
45864	CUST_1476_PI427023673	STX6	ENSBTAG00000020458	Bos taurus syntaxin 6 (STX6), mRNA. [Source:RefSeq mRNA;Acc:NM_001082431]	TTGTGTCGAGCTTCTGTTTTCCCTTTTTGGTGTGTGTGATTTGCAATGATGTACTTGCCC	379.067	352.033	328.058	386.558	495.025	433.867	481.067	479.392	1.30328	0.988116	0.0150028
51148	A_73_117190	TM7SF2	NM_174622	ref|Bos taurus transmembrane 7 superfamily member 2 (TM7SF2), mRNA [NM_174622]	CGAAAGAATCCTTCTGATCCCAGAGTGGCTGACCTTGAGACCATCTCTACAGCCACAGGG	155.1	111.358	169.917	221.425	159.333	203.15	189.908	192.617	1.30475	0.988446	0.0270611
50160	CUST_2908_PI427023673	SOX5	ENSBTAG00000022360	Bos taurus SRY (sex determining region Y)-box 5 (SOX5), mRNA. [Source:RefSeq mRNA;Acc:NM_001083471]	GCTGTTTGTTCTACAATGTTCTAGAAATTCTCACTCAGGTACACAGTGCCAACAAGTGGC	234.325	242.158	191.867	318.625	261.467	267.392	335.417	275.367	1.30476	0.984572	0.0172671
2998	A_73_P044811	SPADH1	NM_174616	ref|Bos taurus spermadhesin 1 (SPADH1), mRNA [NM_174616]	CATCAGAGAGCCTGAGCACCCAGCTTCTTTCTATGAAGTGTTATACTTTCAGGATCCACA	59.425	59.9667	73.0667	83.3333	99.4167	66.8833	85.1583	79.8667	1.30492	0.985508	0.0319457
47770	A_73_P066111	IMP5	ENSBTAT00000013625	tc|GB|XM_591677.2|XP_591677.2 similar to Intramembrane protease 5 [NP9568390]	TATTGTCACCGCTTTGATGTGCAGATCCACTCGCGGCAGGTCTACTTCGTGGCCTGCACA	70.2667	55.6833	57.8083	88.725	71.3083	62.45	82.0417	91.35	1.30529	0.989526	0.0416222
51219	A_73_P063846	WNT7A	NM_001192788	ref|Bos taurus wingless-type MMTV integration site family, member 7A (WNT7A), mRNA [NM_001192788]	TCTCATGAACTTACACAATAATGAGGCAGGCCGGAAGATCCTGGAGGAAAACATGAAGCT	53.8167	50.3	45	52.5917	73.3917	65.425	57.6417	73.0667	1.30573	0.986577	0.0298985
5702	A_73_118452	CCPG1	ENSBTAT00000016938	ens|CCPG1 protein Fragment [Source:UniProtKB/TrEMBL;Acc:Q2T9S1] [ENSBTAT00000016938]	TTGGCAGAAGCAAAGATGCTCAGGAAAGAACTGGAAAGAGAACGACTAATAACCATGGCT	4681.64	4941.85	3150.03	5653.97	6678.88	5697.15	5177.15	5171.17	1.3059	0.980319	0.0257063
52741	A_73_114677	RGS6	TC459068	PREDICTED: Rhinolophus sinicus regulator of G-protein signaling 6 (RGS6), transcript variant X9, mRNA	TTTCTGGAATTTGGGGATTGGACCCCAGAACCAAACATGCTGGTACCGTCTACAAATAAA	59.225	52.875	58.1667	74.8667	65.825	60.4167	84.9583	82.025	1.30712	0.989322	0.0262843
1612	CUST_679_PI427023673	PYGL	ENSBTAG00000011494	Bos taurus phosphorylase, glycogen, liver (PYGL), mRNA. [Source:RefSeq mRNA;Acc:NM_001075203]	CAATGGAAAGTAAGTCGTAAAATGTCCTGAGGAAAAAATAGCTTTTTACTGGACTTGAAC	600.792	787.967	617.25	774.333	852.8	1103.28	930.525	733.033	1.30747	0.991083	0.0362529
36741	A_73_P047801	FAU	NM_174731	ref|Bos taurus Finkel-Biskis-Reilly murine sarcoma virus (FBR-MuSV) ubiquitously expressed (FAU), mRNA [NM_174731]	ACTCCTAAGTCCTCTGTAATCTCGGCTTTCTCTAATAAAGCCACTTAACCCAGCAAAAAA	38877.5	31304.7	34229.2	47755.7	48921.1	43938.1	44858.2	40111.6	1.30871	0.988803	0.011511
53040	A_73_118737	LOC524181	XM_002702390	PREDICTED: Bos taurus putative protein FAM172B (LOC524181), transcript variant X2, mRNA	TGCAAATATGTTCTGTAGCCTACTGATGAACCAGGAAGTCAGTACCATCATTAATATTTT	199.3	167.6	230.842	212.758	307.508	265.842	242.092	274.7	1.30899	0.986291	0.0303161
46916	A_73_P058496	XPO6	ENSBTAT00000013621	gb|PREDICTED: Bos taurus exportin 6, transcript variant 2 (XPO6), mRNA [XM_865702]	TCTTTTACTTGGAGACTCTCAACACCAAGCAGAAGCTGTACCACAAGAAGATCTTCCGGA	175.725	146.108	177.492	190.517	265.925	186.217	217.55	232.558	1.30926	0.989526	0.0258022
33773	A_73_P100441	AB099144	AB099144	tc|Rep: COG1782: Predicted metal-dependent RNase, consists of a metallo-beta-lactamase domain and an RNA-binding KH domain - Streptococcus pyogenes M49 591, partial (29%) [TC447127]	TCCCAGTACGAAAGGACAAGAGAAATAAGCAACTTTAAATCAAGCGCCTTAAGACAACCA	102234	79322.7	70895.4	111156	91883.9	109466	126183	100913	1.30937	0.984399	0.0372597
48653	A_73_P348596	PCK1	NM_174737	ref|Bos taurus phosphoenolpyruvate carboxykinase 1 (soluble) (PCK1), mRNA [NM_174737]	AAATTTGACCAACAAGGTAACTTGCGGGCCATCAATCCAGAGAATGGGTTTTTTGGCGTC	53.3667	61.1167	41.975	77.125	79.4083	58.575	56.0417	69.2917	1.30988	0.983606	0.0448059
51906	A_73_P036916	GAPT	NM_001099397	ref|Bos taurus GRB2-binding adaptor protein, transmembrane (GAPT), mRNA [NM_001099397]	GAATTGAACTGTACTCTTCGCTAAGTACTTTGGAAAACAATCTAATAAATCCATCCATCC	1324.22	1747.1	1543.88	1860.68	1859.26	2763.86	1846.37	2095.19	1.3099	0.989601	0.0259073
15347	A_73_100335	PTGER2	NM_174588	ref|Bos taurus prostaglandin E receptor 2 (subtype EP2), 53kDa (PTGER2), mRNA [NM_174588]	AGCAAAATTCATGTCTGTATGTTTATCTGGGAAACATGGCTTGACTCATGCTCTATAGGA	144.542	104.633	122.175	155.967	164.417	130.4	184.7	168.042	1.31072	0.99022	0.030225
13878	A_73_P264626	NM_001191167	NM_001191167	gb|Bos taurus IQ motif containing GTPase activating protein 1 (IQGAP1), mRNA [NM_001191167]	TCTCTTCAACCAGCCATCATGACATTTACCATGAATTTCCTCCCTCAAGAATTTGGACTG	7164.46	9304.38	7432.68	10260.6	10643.5	11846.8	9404.63	9167.55	1.31096	0.991047	0.0222237
11551	A_73_109154	FNDC3B	NM_001206211	ref|Bos taurus fibronectin type III domain containing 3B (FNDC3B), mRNA [NM_001206211]	CTAACCATGTTTTGTTGGCTACAGTAATTCAGTATTCCTGTCAAATTTGAAAAGTGCCCT	228.642	310.783	324.125	340.625	353.708	441.467	412.908	361.983	1.3111	0.981487	0.0201305
1860	A_73_P340706	AKAP9	ENSBTAT00000009791	gb|PREDICTED: Bos taurus hypothetical LOC520784 (AKAP9), mRNA [XM_599034]	AATCAGAAGAAATGACCCTTCAGATCAACGAACTGCAAAAAGAAATAGAAATACTCAGAC	1041.7	654.808	947.508	1116.02	1372.12	1251.38	1088.04	1035.13	1.31347	0.982799	0.0287766
22947	A_73_P113916	UCMA	NM_001206226	ref|Bos taurus upper zone of growth plate and cartilage matrix associated (UCMA), mRNA [NM_001206226]	TATCATGAAGAACAAAGGAACGAGTTTGAGAACTTCGTGGAGGAGCAAAACGACGAACAG	38.9333	50.2833	50.1917	50.9667	58.2083	61.8917	60.9917	75.5083	1.31399	0.985065	0.0245466
44677	A_73_112100	NOTCH2	XM_867242	gb|PREDICTED: Bos taurus neurogenic locus notch homolog protein 2-like (NOTCH2), mRNA [XM_867242]	ACAAGTGTATATGCCCAGAGGCTCCCACTCATAACTGTTTGGTACTGTGGCTTCTTACTT	4366.35	4669.76	5315.43	5745.08	6896.84	7029.69	5483.99	6264.93	1.31406	0.987675	0.0134036
40791	CUST_1506_PI427023673	C1RL	ENSBTAG00000016204	complement component 1, r subcomponent-like [Source:HGNC Symbol;Acc:HGNC:21265]	CTACACCAAAGTGCTCGACTATGTGGACTGGATCCGGGGAGTGATGGGTGAGAAGGACTG	240.025	263.233	234.892	321.842	280.333	332.017	348.983	318.517	1.31483	0.988354	0.00827172
29461	A_73_P109876	MGC148938	NM_001102128	ref|Bos taurus hypothetical LOC530233 (MGC148938), mRNA [NM_001102128]	CTCTTTGCTTCCTATTTTTCATCTATTTGGCAGGAAGGTTGGGGAAAGTTTTTATGATTA	76.3	76.1583	83.1583	101.317	98.0833	109.717	92.225	123.742	1.31533	0.98709	0.00827711
5313	A_73_P128071	GTF2H5	NM_001040537	ref|Bos taurus general transcription factor IIH, polypeptide 5 (GTF2H5), mRNA [NM_001040537]	ACAGGGGTATCATTCGTTCATAAAAAAGCCCTGAACTGACTTTCTTGTGCTATTCCCACC	247.933	240.975	238.625	263.833	420.008	372.75	320.617	254.242	1.31686	0.977922	0.0440511
6261	A_73_P052456	MGAT4A	NM_177520	ref|Bos taurus mannosyl (alpha-1,3-)-glycoprotein beta-1,4-N-acetylglucosaminyltransferase, isozyme A (MGAT4A), mRNA [NM_177520]	CACAAACTGACCATCTCTACTAAGAAACCAACACATTTTTTCCCTGTGAATTTGTTGATT	445.05	376.275	398.85	537.658	530.975	552.017	539.117	496.408	1.31703	0.989516	0.00522541
2039	A_73_109333	BCAS4	NM_001076474	ref|Bos taurus breast carcinoma amplified sequence 4 (BCAS4), mRNA [NM_001076474]	GCTGGTTTGTCTGAACCCCAGTGCCCACTGGCCCTGTGAACCATCTCAATAAAGTGTCAA	1957.03	2527.07	2612.61	3042.56	2730.83	3128.41	2873	4346.33	1.31744	0.981176	0.0295424
29414	CUST_1142_PI427023673	FCER1A	ENSBTAG00000012887	Bos taurus Fc fragment of IgE, high affinity I, receptor for; alpha polypeptide (FCER1A), mRNA. [Source:RefSeq mRNA;Acc:NM_001100310]	GTTGTCAAAGACAACTCACAAGGTACATAGAAAATGCTCACAGCTTTATAGAACTTCATT	157.617	163.733	181.917	269.658	206.65	205.4	192.608	253.067	1.31804	0.989398	0.0151858
47927	A_73_P294156	SKAP2	NM_001038214	ref|Bos taurus src kinase associated phosphoprotein 2 (SKAP2), mRNA [NM_001038214]	CTCTGTACTGAATTTGTACTCTATTGCCATTAGATCTTACAATAATGTTCCACTCTGCAA	922.4	1269.78	1137.95	1201.05	1520.54	1856.22	1493.39	1333.68	1.31885	0.989292	0.0310416
1006	A_73_P326316	RNF145	NM_001102168	ref|Bos taurus ring finger protein 145 (RNF145), mRNA [NM_001102168]	AATGCCACTTTTAAAGCTGTTAATAGACTTTGCACCTTTTCTTTGACAAGGATGTGTCAT	1020.68	970.275	893.633	1187.83	1505.22	1399.68	1143.21	1204.91	1.31954	0.988911	0.00934639
20548	A_73_P101356	GPX3	NM_174077	ref|Bos taurus glutathione peroxidase 3 (plasma) (GPX3), mRNA [NM_174077]	CATCCCCTTTAAGCAGTACGCTGGCAAATACATCCTCTTCGTCAACGTGGCCAGCTACTG	52.775	82	63.375	73.2583	90.4583	94.9667	81.05	84.3583	1.31972	0.988027	0.0371802
49779	A_73_P066651	FAM20A	ENSBTAT00000001439	gb|PREDICTED: Bos taurus family with sequence similarity 20, member A (LOC521099), mRNA [XM_599356]	GCCTGGAAGCCCGGCTCCCAGGACAGCATTAACTGTCACAAATAAAATGGCAGGACATCG	217.158	145.608	200.483	301.192	215.408	246.4	272.408	203.233	1.31985	0.987728	0.044316
33962	A_73_105840	AMICA1	NM_001080250	ref|Bos taurus adhesion molecule, interacts with CXADR antigen 1 (AMICA1), mRNA [NM_001080250]	GAGATAAAAACCACCCCAAATGATTATTCCTTTGGCCAACGATCCCTAAATAAATGCAGT	9183.25	12337.8	13779.9	11339.7	15126.5	16403	18024.7	17455.6	1.32012	0.990939	0.0496755
50513	A_73_P044181	LECT2	NM_174380	ref|Bos taurus leukocyte cell-derived chemotaxin 2 (LECT2), mRNA [NM_174380]	TAGATGGAGGACAAGCCGATCTTCTAAAAAGACAGCCATCTTCTTCAAACCTAGGCACCT	57.5	83.575	61.8917	89.6083	86.0667	88.3417	72.4	90.7417	1.32094	0.980861	0.0396369
20918	A_73_110764	BRINP2	AW426264	gb|60010 MARC 4BOV Bos taurus cDNA 5', mRNA sequence [AW426264]	CCCCAATAGGAATGACTCTTGCTGTTTGTCAGATTTGTTGAAAATTGCTCCTCACAAAGA	74.8667	76.55	82.7833	112.975	102.55	93.1083	131.483	91.1	1.32132	0.989742	0.0124771
22137	CUST_1236_PI427023673	RGL1	ENSBTAG00000019630	ral guanine nucleotide dissociation stimulator-like 1 [Source:HGNC Symbol;Acc:HGNC:30281]	TGACTTCATCTTACGCAAAAAGAACTCTGTGGAAGAGCAAGTAAAACTGCGTAGCCGGAC	77.5583	81.3	90.8333	115.55	88.725	113.575	97.2083	168.45	1.32202	0.985843	0.0411834
48218	A_73_P161147	FKBP5	NM_001192862	ref|Bos taurus FK506 binding protein 5 (FKBP5), mRNA [NM_001192862]	CCCATCACCGCTCAAGACAAAGAAACTTCATGTATTCTTGTATCAGATTCAGTAATTTTA	1506.35	1185.76	1288.2	1901.18	1808.83	1969.35	1552.14	1533.49	1.32237	0.98685	0.0150474
37447	A_73_P355876	SRPK2	XM_590213	gb|PREDICTED: Bos taurus SFRS protein kinase 2 (SRPK2), mRNA [XM_590213]	GATTGTGAAAAGATAACAAGTGTTGTAACAATAATCCATTGTTTGAGGTGCTTGCAGTTG	385.108	430.125	359.7	439.558	535.258	645.075	524.642	480.65	1.32308	0.991377	0.0157392
46775	A_73_P059351	MMRN2	ENSBTAT00000004563	gb|PREDICTED: Bos taurus multimerin 2 (MMRN2), mRNA [XM_589798]	ATAATGAAGAGAAGCCCGCCAGGCACTGCATTTGGGGGCTTCCTGATGTTCAAGACCTGA	65.8917	49.425	52.6083	81.125	61	59.2167	81.9083	82.775	1.32311	0.989994	0.0437174
44426	A_73_P446101	GRN	NM_001077014	ref|Bos taurus granulin (GRN), mRNA [NM_001077014]	AAGCATCACTGCTGTCCCAGTGGCTTCCGCTGTGCAGCCAGGGGGACCAAGTGCTTACGT	1513.85	1980.13	1452.61	2429.17	1864.38	2125.43	2242.48	1971.42	1.32405	0.986662	0.0260933
4308	A_73_P065191	WSCD1	NM_001206900	ref|Bos taurus WSC domain containing 1 (WSCD1), mRNA [NM_001206900]	TGTGCTGGACTGGCTTAAGTATGGCAAGCGACTGCTGGTGGTTCACTACGAGGAGCTGAG	45.7417	48.825	50.975	74.3417	56.7083	70.425	62.275	60.6917	1.32436	0.98823	0.00797199
2083	A_73_P043016	ATP1B1	NM_001035334	ref|Bos taurus ATPase, Na+/K+ transporting, beta 1 polypeptide (ATP1B1), mRNA [NM_001035334]	GAAGTACAGTGCTCTTGTTGATCTTGTATTCAGTCAGGTTAAAACAATGGACAATAAAAG	743.317	934.558	798.517	832.058	1162.09	1208.13	1138.67	1015.26	1.32474	0.988625	0.0338236
51390	A_73_P416336	CC2D2A	ENSBTAT00000024802	PREDICTED: Bos taurus coiled-coil and C2 domain containing 2A (CC2D2A), transcript variant X2, mRNA	GAAAAAGATCGAACATTGCTTAAGACCATCATAAAAGTCTGGAAAGAGATGAAGTCCCTC	49.3167	52.9167	46.5333	61.9083	71.525	72.3083	55.5417	65.45	1.32491	0.990979	0.0106434
35091	A_73_121188	CN436084	CN436084	gb|BE04006X1A02 Normalized and Subtracted bovine embryonic and extraembryonic tissue Bos taurus cDNA clone BE04006X1A02 5, mRNA sequence [CN436084]	CCCCATCTTTCAGAGTGATGTCATTTCTACATTTGATATGCTTGTATTTCTGTAGGATGT	81.125	67.4917	75.2833	99.6417	98	113.475	92.725	94.225	1.32533	0.990297	0.00584561
22124	A_73_P141391	CX953830	CX953830	gb|UMC-bof_0A01-005-h03 Ovarian follicle recruited bof Bos taurus cDNA 3', mRNA sequence [CX953830]	CACCCAGCACTTTGAGGCCTGATTTTTTGATACTATTTTGAGTCTGTAACTATTTTGTCA	58.9583	60.5083	72.675	76.7667	86.4917	82.3417	91.2917	80.425	1.32537	0.989094	0.00930814
48705	CUST_1959_PI427023673	RNF43	ENSBTAG00000020119	ring finger protein 43 [Source:HGNC Symbol;Acc:HGNC:18505]	TTTCCCTCCTTGTCCATATTTGTCAGCTTCTCTATATTCAGTCAGAGGAGAAGCCAGGGT	75.475	76.6833	91.6583	109.883	129.367	119.767	84.875	94.05	1.32547	0.986378	0.033063
52859	A_73_P121701	IRF2BP2	XM_015469790.1	REDICTED: Bos taurus interferon regulatory factor 2 binding protein 2 (IRF2BP2), transcript variant X2, mRNA	GATGTACTGTCTTTCATGTGGCCTCACATTAAAAGTTATAAGAACGTACACATGGTTTAC	741.325	831.492	714.65	1007.63	1039.1	1163.2	958.725	883.258	1.32575	0.991292	0.00895095
49865	CUST_29_PI427023673	CFHR5	ENSBTAG00000038171	complement factor H-related 5 [Source:HGNC Symbol;Acc:HGNC:24668]	TTGGACTCTCAGACATCATCACTTGCATGTCATCTTCCAGAGTCTGGACAATATTGTGGG	63.9417	45.1667	45.1333	65.525	63.85	55.775	68.7083	69.1667	1.32618	0.985881	0.0416315
53796	A_73_104068	TC415478	TC415478	Ovis canadensis canadensis isolate 43U chromosome 2 sequence	GAGAGTCGGTCATCCCAAACTCTAATTTTCATGTTTCTTAGTGAACCACTTTTTAGAGTT	57.075	58.9083	57.65	74.1917	81.55	87.9417	54.6	75.2083	1.32639	0.991943	0.0481291
24868	A_73_P043576	CREM	NM_001034710	ref|Bos taurus cAMP responsive element modulator (CREM), mRNA [NM_001034710]	ACTATGAACTGATTACAACCTGTACAGTTGCTTTTGAAGGCAATACAATATATAGCCAGC	280.65	243.75	360.142	372.15	379.742	387	343.758	409.117	1.32671	0.988794	0.0237814
36645	A_73_P032041	WBP4	NM_001075251	ref|Bos taurus WW domain binding protein 4 (formin binding protein 21) (WBP4), mRNA [NM_001075251]	GTGTTTTTTGGACATAATAGAGACTGTACATCTGTAAAAGCTCCTCTGTGTTTGTTTTAC	361.867	272.208	306.283	409.992	477.15	401.825	334.075	434.775	1.32765	0.989657	0.0235445
9175	CUST_812_PI427023673	POLR1D	ENSBTAG00000008642	Bos taurus polymerase (RNA) I polypeptide D, 16kDa (POLR1D), mRNA. [Source:RefSeq mRNA;Acc:NM_001076144]	TTCCTTGTGCATTTTCAAACTCATTCCTGAGATAGAACAATATGTACGTTTTAAGTGGTG	525.467	521.058	544.55	749.367	696.792	725.358	539.692	691.942	1.32797	0.989475	0.0232604
30219	A_73_P104621	CDH8	BC133346	gb|Bos taurus cadherin 8, type 2, mRNA (cDNA clone MGC:152207 IMAGE:8413081), complete cds. [BC133346]	CGCGATCATGGAAGAGTTAATTTCTTATGAAGCTATTCATATAGTTAAGGGGTTTTTTGG	231.308	202.775	272.825	276.042	323.608	329.467	290.017	333.95	1.32863	0.989066	0.0122961
22663	A_73_P095866	NCAM2	ENSBTAT00000034421	gb|PREDICTED: Bos taurus neural cell adhesion molecule 2 (NCAM2), mRNA [XM_615721]	GACTGGCACCAACTCTTGTGTATTCAATTGACTCTATGATTGAAGTACTGCAATTTATTA	57.8333	67.8583	55.5417	73.8333	75.3	98.65	77.55	76.3833	1.32867	0.993727	0.0130724
49332	A_73_105058	TC482827	TC482827	Ovis canadensis canadensis isolate 43U chromosome 3 sequence	CTGTCCCAACAGACTCCAAGGAACTTCTCAAATTGCTCCCACCGAGATTTCTAAATTTTT	71.1083	61.9833	47.1833	85.3667	64.1917	70.2917	91.4917	86.1583	1.32895	0.989476	0.0372291
27498	A_73_110165	EMILIN2	NM_001143869	ref|Bos taurus elastin microfibril interfacer 2 (EMILIN2), mRNA [NM_001143869]	TGGCCCACACGGACTTTGACGAGATGTACTCCACCTTCAGCGGGGTCTTCTTGTACCCTT	199.317	257.917	196.858	329.758	232.867	364.85	299.383	238.242	1.3292	0.987345	0.0426684
14516	A_73_112239	PIR	NM_001102358	ref|Bos taurus pirin (iron-binding nuclear protein) (PIR), mRNA [NM_001102358]	TTAAATATAGCACTGTGTGTAAGATATTTCCTGGCCCAAGCAAATAAACCTAATTGTTGC	152.458	150.658	192.192	232.067	194.808	226.683	212.517	207.3	1.33122	0.990277	0.0122106
32206	A_73_105516	CLEC12A	NM_001105345	ref|Bos taurus C-type lectin domain family 12, member A (CLEC12A), mRNA [NM_001105345]	TTCCAAGTATTATCTTGCACTTAAAGGACACTTTGGGGACCATACATCTTATTGACCACA	1843.18	1574.37	1767.59	2103.56	2202.43	3753.73	2310.76	2315.19	1.33281	0.99174	0.0199749
22185	A_73_P487243	NP13364681	NP13364681	tc|GB|XM_001256869.2|XP_001256870.1 similar to PX domain-containing protein C6orf145 [NP13364681]	AGTTTACCTTGACTCGCTGTATGGGGGTCTCACTGTCAGAGGACCCCACTCAGCGGTGTT	62.4333	52.1833	59.3833	88.2417	72.7083	63.475	77.3417	83.9417	1.33291	0.992803	0.0142846
45996	A_73_112769	GHRL	NM_174067	ref|Bos taurus ghrelin/obestatin prepropeptide (GHRL), mRNA [NM_174067]	CCGAGACCACGTGGGGCTCTGAGGGGTACTAGAGTAGGCAGTGAATAAATGCTCAGATGG	54.8833	56.3	45.7583	55.5417	81.7833	68.3	71.2583	72.0333	1.33474	0.988674	0.0179801
22743	A_73_101179	VSIG4	NM_001046529	ref|Bos taurus V-set and immunoglobulin domain containing 4 (VSIG4), mRNA [NM_001046529]	GATTATCATGAAACAGACCAGGGATCAGATCTGCTCCTGTACTATGAGCCTAGTGCTCTA	47.125	57.1667	55.2667	78.35	64.9917	58.3667	74.1417	76.35	1.33482	0.989265	0.0150422
10910	A_73_106972	PRODH	NM_001075185	ref|Bos taurus proline dehydrogenase (oxidase) 1 (PRODH), nuclear gene encoding mitochondrial protein, mRNA [NM_001075185]	AGCCCCACACTGGGCAGCGGCTGGCTGCAGAAGATGGCCTGTCAATAAACCACTTTTCTA	3257.91	4187.05	3277.96	3878.32	4332.79	5528.53	4907.7	4948.98	1.33561	0.990009	0.0230862
53989	A_73_105165	KIAA1109	TC480130	PREDICTED: Bos taurus KIAA1109 ortholog (KIAA1109), mRNA >gi|982997759|ref|XM_015467043.1| PREDICTED: Bos taurus KIAA1109 ortholog (KIAA1109), mRNA	GTGAATTTCCTTTGTTATTGGCCATAACTTTAGAAAAAATCTTGTTGATACTGTGAGGGG	399.008	313.425	416.067	463.492	610.175	546.658	474.317	429.742	1.33582	0.986926	0.0198906
9695	A_73_P118641	EIF4EBP1	NM_001077893	ref|Bos taurus eukaryotic translation initiation factor 4E binding protein 1 (EIF4EBP1), mRNA [NM_001077893]	TCTTCTTCGTGGACACCAGCACATACCTCCGTGTGCCTCCAACTCTGCAGGAACTAGTAC	951.85	1088.19	788.108	1174.33	1291.02	1641.18	1088.4	1172.58	1.33818	0.991224	0.0247065
47193	A_73_P039017	LYZ1	NM_001080339	ref|Bos taurus lysozyme (renal amyloidosis) (LYZ1), mRNA [NM_001080339]	CAATGGTTTTACAGAAGCAGGAGCATATGGTCTTCTAAGAAGCTTAATGTTTATCTAATG	45.3167	59.175	47.5	73.55	67.15	65.1333	63.3583	60.5417	1.33862	0.98942	0.0128517
11517	A_73_119893	SAT1	NM_001034333	ref|Bos taurus spermidine/spermine N1-acetyltransferase 1 (SAT1), mRNA [NM_001034333]	CTTCATTCTTGTGAGTCATTTAAATGTGTACAATGTACACACTGGTACTTAGAGTTTCTG	1995.68	1772.26	1910.45	2173.89	2719.54	2880.43	2087.75	2671.86	1.33879	0.985994	0.0180662
1981	A_73_104898	LRRFIP2	TC464710	PREDICTED: Bos taurus leucine rich repeat (in FLII) interacting protein 2 (LRRFIP2), transcript variant X25, mRNA	TTATTGTATCTTCAACGTGTTTACACAAAAAATACGGGGGAAGTCTAATGAATTAAGGCC	367.108	384.35	476.083	569.567	657.9	584.183	433.083	482.408	1.33948	0.987567	0.0294651
3532	CUST_291_PI427023673	DKFZP686F02235	ENSBTAG00000002356	Bos taurus RNA binding motif protein 47 (RBM47), mRNA. [Source:RefSeq mRNA;Acc:NM_001206034]	AATGATTGAAGATGGTAAAATCCACACAATGGAGCACATGATCAGCCCCATCGCTGTGCA	63.5083	78	96.7917	95.375	100.917	99.275	102.292	120.367	1.34132	0.986994	0.0245268
47139	A_73_106816	FYB	TC417155	PREDICTED: Bos taurus FYN binding protein (FYB), transcript variant X3, mRNA	GGTTTTACCTGAGGAATTTTGTCATGTGAGAAGAGTGACAAATAAATAATACCTTCACAG	1374.14	1467.8	1351.62	1509.98	1859.57	2196.01	2740.18	1566.85	1.34138	0.985891	0.0368356
8947	A_73_P286686	SH3RF1	NM_001098065	ref|Bos taurus SH3 domain containing ring finger 1 (SH3RF1), mRNA [NM_001098065]	GATCACTTTTTTACCTGTCTTTTCTCCATATTTTAAGCTATGTGATTGAAGTACCTCTGG	58.4083	67.525	75.05	85.2167	69.6083	102.958	89.3917	98.8917	1.34152	0.988535	0.0239508
40690	A_73_P357341	LONRF3	NM_001191134	ref|Bos taurus LON peptidase N-terminal domain and ring finger 3 (LONRF3), mRNA [NM_001191134]	CGCTCCCCCACCACTGTGGGGGAGTCATCTTGTAAATATATCTAATTGCAATAACATCTT	168.042	278.317	240.783	285.158	301.825	289.558	341.333	334.917	1.34162	0.985957	0.0184157
45677	A_73_P245586	SH2D1B	FE009125	gb|C0009288C13.P1KAM13F KN510 M. bovis infected Bos taurus DC [FE009125]	CCATATGCTTCATGGGCCAAAAACCAAAACATAAAACAGAGCAATATTGTAACAAATCCA	128.15	111.725	134.4	180.883	132.458	187.95	153.183	175.233	1.34192	0.991588	0.0185862
22043	A_73_P141921	TAC3	CX950628	gb|UMC-bcl_0B02-028-d07 Day 14 CL +8h prostaglandin F2-alpha bcl Bos taurus cDNA 3', mRNA sequence [CX950628]	ATTTGTAGGATGCTACAGAAAATCCAGGGCCATCTGTAGTCAATGATTACAGGGACTGGG	62.4	57.5417	63.1083	80.7667	64.875	80.15	97.8583	86.2167	1.34328	0.993124	0.0149434
53810	A_73_114285	BACH1	ENSBTAT00000005416	gb|PREDICTED: Bos taurus BTB and CNC homology 1, basic leucine zipper transcription factor 1 (BACH1), mRNA [XM_609842]	GGAGGAATTTCTGGACAACAAAAATGTCCAAACCCCTCACTGTAAACTGCGTAGGTATCA	182.933	223.317	148.083	224.9	306.45	233.925	234.408	223.217	1.34402	0.990831	0.0294166
2707	A_73_P095576	PINK1	NM_001099701	ref|Bos taurus PTEN induced putative kinase 1 (PINK1), nuclear gene encoding mitochondrial protein, mRNA [NM_001099701]	TGTGGAAACAAAAATGAAGATGCTATTTCTGGCCAACCTGGAGTATGAAGCGCTGAGCCA	386.65	480.058	467.708	636.725	419.142	583.092	675.592	621.583	1.34429	0.989879	0.0439219
95	A_73_P033456	MAFG	NM_001098980	ref|Bos taurus v-maf musculoaponeurotic fibrosarcoma oncogene homolog G (avian) (MAFG), mRNA [NM_001098980]	GACAAGTCTTTGTGGCTGTTGGAGTTTAGTTTTTATATACACAGAGTTATCAGACGTTAT	689.967	702.633	662.925	831.292	932.817	1063.89	746.125	1003.53	1.34689	0.99167	0.0142072
5026	A_73_108441	HRSP12	NM_001034208	ref|Bos taurus heat-responsive protein 12 (HRSP12), mRNA [NM_001034208]	TGTAACACTTGTATTGCTGGATGTGGGAAAACAGACATGCCTTACTGAGTTAACTCAGAA	3930.28	3050.97	3915.87	5671.9	5147.45	5358.27	3613.28	4432.52	1.34739	0.988524	0.0373387
28411	A_73_113043	NRP2	TC455884	PREDICTED: Bos taurus neuropilin 2 (NRP2), transcript variant X3, mRNA	CTCTTGCATTGCTTAGTTGCCTGTGTGTCAAAATACCTTGTGGACGTTGAAAACTATTTG	273.992	308.225	331.25	425.942	416.683	582.683	377.95	344.175	1.3477	0.991824	0.0188788
51931	A_73_P379081	DENND5A	TC459603	PREDICTED: Bos taurus DENN/MADD domain containing 5A (DENND5A), transcript variant X1, mRNA	AGCTGTGCAAGAGATGAGAGGAGATGTACACTCACTGTAAAAAGAAAAGTAGAGGATTTT	2005.98	2006.84	2290.07	2772.62	2841.17	2886.82	3066.82	2390.26	1.34804	0.990023	0.00713357
49238	A_73_P068282	LOC508131	ENSBTAT00000028577	PREDICTED: Bos taurus zinc finger protein 665 (LOC508131), transcript variant X7, mRNA	TTTACTGACAGGTCACACCTCAGGAGACATCAGAAAATTCATACGGGACAGAAGTTATTT	101.592	102.225	116.792	167.942	154.417	152.7	121.217	110.208	1.34905	0.986885	0.0343988
21568	A_73_104568	SVIL	ENSBTAT00000027592	Bos taurus supervillin (SVIL), mRNA >gi|2668622|gb|AF025996.1|AF025996 Bos taurus supervillin mRNA, complete cds	AAACCAACTCTATTTCTAATACCTGTTGTAAACATTATACATGTCATTTGGTGACGGAGG	298.575	271.708	258.108	377.85	419.958	422.017	318.875	328.533	1.34976	0.991147	0.0103905
21870	A_73_P450721	IFNGR2	XM_592804	gb|PREDICTED: Bos taurus interferon gamma receptor 2 (interferon gamma transducer 1) (IFNGR2), mRNA [XM_592804]	TACCAGCTGAGCCACAAGACCTAAATCCTGCAAGTTTCTAGACTGATTCTGCATACCAAA	10958.5	11635.4	11681.2	17314.2	11036.5	13511	18640	15554.2	1.35031	0.990516	0.045623
26338	A_73_112762	TFDP2	NM_001075241	ref|Bos taurus transcription factor Dp-2 (E2F dimerization partner 2) (TFDP2), mRNA [NM_001075241]	TCCCACTGCTCTGAGTCCCGAGGCGAAACGCCCTGTTCATTCAACGATGAAGACGAGGAA	539.967	416.758	489.108	609.442	713.208	544.767	612.8	761.033	1.35098	0.99246	0.0153971
36636	A_73_102017	FNIP2	TC445861	PREDICTED: Bos taurus folliculin interacting protein 2 (FNIP2), transcript variant X9, mRNA	CCATATTTGGTGAACCATAAATCTTGGAAGCAAGACTGCAATATGCTTAAATTTAAGTGG	253.283	320.417	338.575	352.833	404.825	453.7	396.867	463.325	1.35222	0.991104	0.0100278
20817	A_73_120116	ARHGAP18	NM_001110772	ref|Bos taurus Rho GTPase activating protein 18 (ARHGAP18), mRNA [NM_001110772]	TTTTAATTAAGAGCAGCCTGTGGATATGATCACTTAAATACCTTTGTGATGATTTGTGCC	255.533	308.075	293.383	362.4	435.192	592.933	370.908	305.125	1.35273	0.992961	0.0303595
7472	A_73_P052381	ADCK3	NM_001046419	ref|Bos taurus aarF domain containing kinase 3 (ADCK3), nuclear gene encoding mitochondrial protein, mRNA [NM_001046419]	CCAAGGGGTCATTTCAGGCTGTGTTAATATTCGTACAATTCTTGTAATTGTCTGATTTAC	603.942	739.992	748.375	880.892	1081.08	1127.93	822.808	834.083	1.35357	0.989069	0.0153778
20196	A_73_P261976	KLHL36	NM_001077118	ref|Bos taurus kelch-like 36 (Drosophila) (KLHL36), mRNA [NM_001077118]	TATGATTCTTGGTATTTCTATGGTATCACAGTAACCGATTAAATATTCTATGTGATTTGG	164.092	165.917	239.817	248.45	217.608	241.525	275.008	228	1.35366	0.989473	0.0366386
23093	A_73_110761	AM023295	AM023295	gb|AM023295 KN-252-lymph, Bos taurus Bos taurus cDNA clone C0005916n17 5', mRNA sequence [AM023295]	CTCGGGGGCACCTGTGAAGAAGATGTGTTGATGTGGACTCTAAACCTGTAATTTTCTTGT	2143.38	2643.75	2036.14	2403.56	3253.17	3687.65	3117.11	2817.96	1.3538	0.992104	0.0243046
10338	A_73_101646	DLC1	NM_001102493	ref|Bos taurus deleted in liver cancer 1 (DLC1), mRNA [NM_001102493]	AAAGCTGCTTCTTGTTTGTGTAAGGTCTGTATTATGGACCTTGACTGGAATATATGACTG	283.417	207	276.15	415.175	299.958	414.608	269.175	321.75	1.35414	0.987228	0.0430342
19455	A_73_P070791	ABCB9	NM_001191355	ref|Bos taurus ATP-binding cassette, sub-family B (MDR/TAP), member 9 (ABCB9), mRNA [NM_001191355]	AGTATCTGATCCAGCAGGCCATCCACGGCAACCTGCAGAAACACACGGTGCTCATCATCG	50.1917	65.975	64.4167	80.85	69.9583	76.6333	86.5583	96.5083	1.35587	0.989677	0.0114392
26400	A_73_117543	STK38L	NM_001101092	ref|Bos taurus serine/threonine kinase 38 like (STK38L), mRNA [NM_001101092]	TATACTTCCCATATTTCAGGTGAACCATTTAAGTGACAAAACCCTATCTAATCAACAGAG	593.375	571.142	643.725	710.508	874.8	1066.73	804.783	770.292	1.35652	0.992497	0.0082592
19219	A_73_111271	LHX5	NM_001102061	ref|Bos taurus LIM homeobox 5 (LHX5), mRNA [NM_001102061]	TCGCTTGGACGAGTCGGAGATGTTGGGGTCCACTCCGTATACCTACTACGGAGACTACCA	52.6	66.2417	48.6333	74.4417	71.7417	70.1583	77.8417	70.0917	1.35778	0.989781	0.0110357
32152	A_73_P272036	AGPAT9	NM_001192514	ref|Bos taurus 1-acylglycerol-3-phosphate O-acyltransferase 9 (AGPAT9), mRNA [NM_001192514]	CTCTTCTGGGAACCATGTACAAAATGTGACACTGTCTTACGGTGAATATAAATAAATTCA	359.833	416.133	504.167	580.008	485.467	717.292	548.392	556.017	1.35861	0.988341	0.0194048
1671	A_73_106668	ALCAM	NM_174238	ref|Bos taurus activated leukocyte cell adhesion molecule (ALCAM), mRNA [NM_174238]	TCGCTGCCCTAGTTGCTGGTGTCGTCTATTGGCTATACATGAAGAAATCAAAGACTGCAT	385.075	617.25	432.6	655.842	634.6	648.242	540.333	577.275	1.3591	0.987367	0.0404248
14805	A_73_104369	PPP1R12A	TC462527	PREDICTED: Ovis aries protein phosphatase 1 regulatory subunit 12A (PPP1R12A), transcript variant X4, mRNA	CTTTGTTCTGATATTTAAATTCTGCATGGGTATCTTCACTAACTGCTTTACTTGGATTCC	264.158	225.775	273.758	333.558	468.158	371.633	337.825	279.133	1.35943	0.990873	0.0168319
12599	A_73_P487688	MCTP2	BC118493	gb|Bos taurus multiple C2 domains, transmembrane 2, mRNA (cDNA clone MGC:139502 IMAGE:8216751), complete cds. [BC118493]	GGGGATCCTGAGCGGCCGGGAAGGGAAGCCAGTGGAGTTGCCGGTTCAGGAGTCAGAAAG	933.5	1189.07	875.083	967.267	1348.58	1492.85	1295.58	1513.18	1.35948	0.987314	0.0427274
7533	A_73_100314	RAB31	NM_001076944	ref|Bos taurus RAB31, member RAS oncogene family (RAB31), mRNA [NM_001076944]	ACCTACCTGTCCACCTTGTATTCTGTAGTAAAGCACTGCCTTCCACGTTGTCCAATTGTA	3899.92	4961.48	4027.17	6191.3	5931.61	6779.91	5406.52	4277.26	1.3618	0.98962	0.0338275
52724	A_73_P083861	LOC616964	ENSBTAT00000054301	PREDICTED: Bos taurus olfactory receptor-like protein OLF4 (LOC616964), mRNA	CTTTCATCTATAGTCTGAGAAATAAAGACATAAAAAGGGCTCTGAAAAGATTCGTTGGGA	63.45	49.3	42.3667	71.85	61.1333	58.9333	83.175	74.2833	1.36349	0.990169	0.0239328
408	A_73_114689	SH3BP2	NM_001191526	ref|Bos taurus SH3-domain binding protein 2 (SH3BP2), mRNA [NM_001191526]	ACCGCATCTTTGAGAAGGACTCGAAGTTCTACCTGGAGGGTGAAGTCCTGTTTGTGGGCG	1171.68	1671.27	1251.14	1676.22	1496.72	1980.88	2073.28	1857.18	1.36461	0.990317	0.0240932
17402	A_73_P305616	CLDN5	NM_001076460	ref|Bos taurus claudin 5 (CLDN5), mRNA [NM_001076460]	CCCACCTTCGCAGCTTGTGGGGGGTGTGCGACTCTGCTTAGTAAACGGTCTGGATACCCT	100.333	87.9667	88.2667	99.65	97.525	131.492	140.708	164.7	1.36477	0.984841	0.0394256
53237	A_73_121448	SLC36A1	TC422685	PREDICTED: Bos taurus solute carrier family 36 (proton/amino acid symporter), member 1 (SLC36A1), transcript variant X2, mRNA	GGGTCATGCAGGGACTCATGAAGATTTTGTTTTGGGTTCTGCACACGGATCATGTGTTAA	1190.39	1329.53	1432.22	1773.28	1964.58	1888.09	1582.63	1749.25	1.36551	0.991	0.00421302
41635	CUST_891_PI427023673	WDR86	ENSBTAG00000006232	Bos taurus WD repeat domain 86 (WDR86), mRNA. [Source:RefSeq mRNA;Acc:NM_001191339]	TCATCTGTCTGGAGCTGGTAAACCGGCACTTAGCGGGCAGCGCCGACAGGACGGTCAAGT	54.425	45.8333	51.4667	68.775	77.8333	49.7167	61	86.2917	1.36558	0.992479	0.0399184
6793	A_73_P059156	JMJD1C	NM_001191122	ref|Bos taurus jumonji domain containing 1C (JMJD1C), mRNA [NM_001191122]	ACAAACACCAGCTATTGCCTGCATTTGGGAAATTGCTGAATCGCACAGCATACATGTCAT	975.608	973.433	1034.27	1075.22	1502.25	1791.86	1333.21	1240.54	1.3662	0.992274	0.0176936
13136	A_73_107205	LOC109574670	TC411475	PREDICTED: Bos indicus F-BAR domain only protein 2 (LOC109574670), mRNA	GCTGGTTCTTGCTTATGTATAGTGATAAACTTTGTAGCTGCCTCTTTAACCAAGAATTTG	221.917	300.475	287.817	330.25	390.658	491.675	354.267	314.75	1.36718	0.990793	0.0200754
3367	A_73_P131231	LOC789869	XM_001256494	PREDICTED: Bos taurus zinc finger and BTB domain-containing protein 8B-like (LOC789869), mRNA	AACTTCTGCAAGACATACATCAGATCCTCCCTTGACATCTGCAGAAAGATGGAGAAGGAG	54.4917	51.8833	60.1667	73.75	92.6167	75.05	68.15	76.2333	1.36832	0.993057	0.00441429
42093	A_73_P148936	TARM1	XM_605406	gb|PREDICTED: Bos taurus osteoclast-associated receptor-like (LOC527020), mRNA [XM_605406]	AATTCCATCTCCCCGATGTAAAGTCCAGCCACGCGGGCGAGTACACCTGCGAATACCACA	236.65	186.392	241.483	345.133	207.15	351.483	299.233	296.05	1.369	0.992591	0.0453322
37635	CUST_1093_PI427023673	SH3GL3	ENSBTAG00000018004	SH3-domain GRB2-like 3 [Source:HGNC Symbol;Acc:HGNC:10832]	TATGTGGAAGTGATTGTGCCTTTACCTCAGTAAATGTGATAACTCACACTCTCTCGGACA	48.9833	73.9417	51.3333	67.9667	74.8583	91.25	76.4917	67.4833	1.36948	0.994742	0.0374482
30494	A_73_115276	SLC34A1	NM_001103223	ref|Bos taurus solute carrier family 34 (sodium phosphate), member 1 (SLC34A1), mRNA [NM_001103223]	GGTGCCTGCCAAAGTGGCTGCAGACATGGGACTTCCTGCCCCTATGGATGCACTCCCTGA	165.7	171.225	195.583	222.1	532.592	237.208	263.483	207.35	1.37025	0.992629	0.0458216
28843	A_73_P085336	ARAP3	ENSBTAT00000021198	PREDICTED: Bos indicus ArfGAP with RhoGAP domain, ankyrin repeat and PH domain 3 (ARAP3), mRNA	TTTAACATTCAGAAACTACAGTGAAGCCCTAGAGTGGGAGGTTGATTAGGGTTGGGAGGT	518.058	703.7	593.15	802.792	702.083	912.45	767.867	906.425	1.37119	0.992044	0.0114906
48779	A_73_104157	SP3	XM_613036	gb|PREDICTED: Bos taurus Sp3 transcription factor-like (SP3), mRNA [XM_613036]	GACCACCTCAAATTTAAAGGCTACCTTATTGTACGTTTAAAGTGTATTATAACAGTGTGG	711.908	793.417	807.467	791.575	1122.45	1407.94	1075.88	974.125	1.37151	0.993278	0.0252579
17782	A_73_P038476	CAST	NM_174003	ref|Bos taurus calpastatin (CAST), transcript variant 2, mRNA [NM_174003]	CCTTTGACATTGACAGATGTGTTTGCAAAGATATGACTCCAGTATTACTAATTTACATGC	640.525	527.525	729.217	1205.06	780.525	1018.85	769.4	662.558	1.37167	0.988222	0.0438953
3636	A_73_115529	TARS	NM_001034370	ref|Bos taurus threonyl-tRNA synthetase (TARS), mRNA [NM_001034370]	CTTATACTAACCTTAGAATAATTTGGCAGAGCCTTTGGAGATTACTGCAGATCAATGTTT	1928.47	2275.79	2096.47	2470.22	2926.01	3442.19	2911.82	2772.02	1.3744	0.994141	0.00565454
47661	A_73_P109611	ZNF322A	NM_001098155	ref|Bos taurus zinc finger protein 322A (ZNF322A), mRNA [NM_001098155]	ATATATCTGTAATGTGGCTGAGAAAGGTCTTGAGCTCAGCCCTCCCAATGTATCAGAAGC	666.792	673.025	704.483	643.533	927.1	1087.73	1018.7	864.125	1.37478	0.992365	0.0413717
43539	A_73_103228	EE242708	EE242708	gb|LB02227.CR_J15 GC_BGC-22 Bos taurus cDNA clone IMAGE:8260337, mRNA sequence [EE242708]	GCTCCAAAACCTCCGAGATAAAGTTAAGACCAAAAGTTGCTTGTTTCCTCACACCTGATT	304.95	227.083	275.567	311.492	378.058	371.542	411.9	389.417	1.37536	0.993541	0.00683304
6681	A_73_P327746	ELMO2	NM_001083391	ref|Bos taurus engulfment and cell motility 2 (ELMO2), mRNA [NM_001083391]	ATGGACCATGGCATTGTCTCCTGAGACATGGTTTCAATCACCTTTATTAAGCAGATCGCG	245.442	343.658	242.108	352.183	351.058	310.85	461.025	361.5	1.38026	0.99255	0.0315387
15859	A_73_P168602	DV779467	DV779467	gb|Hw_Fat_73_050831_F12 Bos taurus CF-24-HW fat cDNA library Bos taurus cDNA, mRNA sequence [DV779467]	TTCAAAACATGATGCCACTGTTACTGGGATGATAAAAAGAAGTGATCCTGCTTCTCTTGG	168.142	249.883	310.383	332.967	249.367	341.217	423.642	331.675	1.38114	0.988659	0.0456547
913	A_73_106905	CCDC189	TC471322	PREDICTED: Bos taurus coiled-coil domain containing 189 (CCDC189), transcript variant X1, mRNA	ACTCCCTGTGTTTTCCCCAATAAAGGCCTGGGCCAAAGTGGCCCCACCACGCCGTAAAAA	195.5	238.342	207.642	273.583	276.933	304.808	349.892	275.833	1.38207	0.994031	0.00468858
7985	A_73_P106376	ANXA4	BT029801	gb|Bos taurus annexin A4 (ANXA4), mRNA, complete cds. [BT029801]	AGCCTTTGAAAGAGGCATGCCTTTTTGACCTAAGAATATAATAAAACATGTCCAAAGGTT	144.558	92.225	105.567	156.942	148.533	130.258	166.367	149.258	1.38295	0.992783	0.0242982
39800	A_73_P152921	ITGA9	NM_001192718	ref|Bos taurus integrin, alpha 9 (ITGA9), mRNA [NM_001192718]	GTGTGGTCAACCCTCAGGGGAAAACTGTTAACCTAAAAGTATTTTTATAAATATAAGCCT	62.9917	78.9167	87.9333	102.917	119.867	121.758	78.95	104.542	1.38454	0.990806	0.0228562
19871	A_73_105536	PLAUR	NM_174423	ref|Bos taurus plasminogen activator, urokinase receptor (PLAUR), mRNA [NM_174423]	TTCCCAGCTGTCCAGAGAGAGGGCTGTGAGAACCAGAGGAGAAAAGCTAGCAAAAGCTGC	342.025	588.017	594.042	611.85	586.05	867.642	640.333	849.892	1.38465	0.982611	0.0410059
37050	CUST_492_PI427023673	CREBBP	ENSBTAG00000026403	Bos taurus CREB binding protein (CREBBP), mRNA. [Source:RefSeq mRNA;Acc:NM_001164022]	GGTGGTCCTTGAATTCATGTACATGGTATTAACACTTCGTGTTCGGGGTCTTTTGTTATG	2005.03	1707.5	2047.94	2472.16	2865.12	2735.09	2521.06	2755.98	1.3851	0.993806	0.00209999
12725	A_73_100990	HMGB2	NM_001037616	ref|Bos taurus high mobility group box 2 (HMGB2), mRNA [NM_001037616]	TTGTGTATGGTAGCACAGCAAACTCATAGAAATTAGCATCAATAGCAACTTTTGGGTTTT	5903.49	3879.67	3838.86	6681.45	7204.68	6155.43	4597.05	5622.83	1.3867	0.990238	0.0483143
587	A_73_P035391	EHD1	NM_001015578	ref|Bos taurus EH-domain containing 1 (EHD1), mRNA [NM_001015578]	GGGGTGATACTCACATGTGAATGACGGAATTTTGTGCATAAGAACTATGGATATTTTTAA	5039.36	7297.22	7112.48	7700.48	6864.97	8579.29	10823.7	10672.5	1.38747	0.991223	0.0377387
1555	A_73_P313683	TAB2	TC433016	PREDICTED: Bos taurus TGF-beta activated kinase 1/MAP3K7 binding protein 2 (TAB2), transcript variant X1, mRNA	CCCTTACATTTGATGCATTTTGTTTTAAAATAGGCCTTGTTTTTCAGCTTCATCTGCAGT	837.225	913.2	816.15	1050.52	1254.88	1461.47	1224.35	967.108	1.38832	0.99413	0.0103992
32726	A_73_P036741	IL17RC	NM_001075178	ref|Bos taurus interleukin 17 receptor C (IL17RC), mRNA [NM_001075178]	TTCCCTACCTGGAGAAATGGGTTGCTTTACAACTTCAAAGGGTGGTTATAAAAATATTAA	66.9583	49.8833	48.7833	86.0667	76.6417	58.3667	70.8	85	1.38991	0.993715	0.0219201
6812	A_73_117318	PL-5283	NM_001130930	PREDICTED: Bos indicus chromosome 4 C7orf73 homolog (C4H7orf73), mRNA	AGAGGGCTTCCGTGAGAAACAGCTGAAATAATGTGTGATGTGTAGCACAGCGCTTTGAAA	1447.47	2704.82	2206.94	2776.75	2689.37	3809.98	2877.36	2467.34	1.39116	0.98904	0.0400103
48186	CUST_1287_PI427023673	PAK6	ENSBTAG00000019076	Bos taurus p21 protein (Cdc42/Rac)-activated kinase 6 (PAK6), mRNA. [Source:RefSeq mRNA;Acc:NM_001192198]	CATCTTCCCGTTTGTGAATTGTTTGCACTTGTGCCTGTTTTAAATTAAACTGAGTGTTCA	77.2	82.275	71.9917	112.825	136.433	89.475	76.0667	117.325	1.39251	0.9913	0.0404688
50969	A_73_100295	IL13RA1	NM_001206677	ref|Bos taurus interleukin 13 receptor, alpha 1 (IL13RA1), mRNA [NM_001206677]	CACAGAAGGGATACATGAAACTATGTTAACATTTTTGGTAATGCCTTCAACTGGGGATCA	1137.63	1632.49	1227.53	1625.98	1791.19	2778.05	1604.58	1665.33	1.39303	0.995928	0.0362931
7237	A_73_P103746	MT2A	NM_001075140	ref|Bos taurus metallothionein 2A (MT2A), mRNA [NM_001075140]	GCGGGGAGAGCCTGCTCCCCGGTGTAAATAGAACAACGTGTACAAACCTGCATATTTTTT	151.208	224.658	151.542	269.6	234.558	211.95	228.7	206.65	1.39319	0.991363	0.0292391
30039	A_73_P176977	CK849653	CK849653	gb|972698 BARC 5BOV Bos taurus cDNA 3', mRNA sequence [CK849653]	TCCGGAGTTGCATCGAATCAATTAAATCGTACACAATCACCATGGACCACATTGGGGAAA	43.975	56.125	46.3333	67.55	59.95	70.3167	71.3583	64.3417	1.3937	0.993424	0.00434108
13124	A_73_P041371	ADORA3	NM_001104611	ref|Bos taurus adenosine A3 receptor (ADORA3), transcript variant 1, mRNA [NM_001104611]	CTGAATTACGTTTAAGGGGAACTTAACTTTCTGGATTCAGCTGTAAATGTATGGAATGAA	270.908	323.925	377.917	422.333	487.367	715.05	371.225	404.242	1.39534	0.991886	0.0297734
52032	A_73_109402	ARRDC4	DV776825	Bos taurus arrestin domain-containing protein 4 (ARRDC4) mRNA, complete cds	TTGTATTTTGTACTCTTGTCTGAACCCCATGGGTTCCTTTTGTTAATAAAATGATTCCTC	373.642	453.7	551.542	496.067	663.967	909.608	657.9	549.175	1.39635	0.992326	0.0346351
4286	A_73_115678	IL6R	TC407613	PREDICTED: Bos indicus interleukin 6 receptor (IL6R), mRNA	TAATTATCTGAAAGCAAATACCAAAGGCTGGTGATGTCTGTATATGGGGCAAAGGGTCAG	4570.55	4676.71	4339.22	6934.14	5495.87	7685.18	6312.43	5763.68	1.39718	0.994323	0.00412226
18834	A_73_P436126	ZNF226	NM_001102350	ref|Bos taurus zinc finger protein 226 (ZNF226), mRNA [NM_001102350]	CAGGAAATTTCCACGCAAAGTAAACTGTGTCGGTGTAAAGCGGATGTTGACAGCATTGGT	72.225	61.0083	97	114.383	90.9417	87.4	105.042	130.925	1.39719	0.994289	0.0278779
9469	A_73_109346	LOC109567647	ENSBTAT00000027743	PREDICTED: Bos indicus tyrosine-protein phosphatase non-receptor type substrate 1-like (LOC109567647), mRNA	CATGGTTTTGGGAGTTTATTTTCAGACTGTGGGGAAGGAAACAGGCCCCATTTTGTATAT	8594.19	12661.9	13024.8	12259.8	15756.5	22230.2	15923.5	14746.5	1.39763	0.989094	0.0350837
39925	A_73_P084761	OR2Y1	ENSBTAT00000055140	tc|GB|XM_001255623.1|XP_001255624.1 similar to olfactory receptor Olfr1385 [NP9567653]	CCCTTTTTTATACCATAGTTACCCCTATGCTCAATCCTCTAATTTATACCCTAAGGAACA	55.3083	67.875	56.8583	82.4333	85.8167	124.317	68.2667	79.6	1.39819	0.995009	0.0166142
15222	A_73_P492978	LOC109561010	NP13356825	PREDICTED: Bos indicus putative olfactory receptor 2W6 (LOC109561010), mRNA	TACTTTAAGGAACAAAGATGTGAAAGGGGCAATGAGGAAACTCTTGGGGTGCGAGAAAGA	74.475	98.9167	69.525	107.267	151.633	117.858	91.4833	98.2417	1.39892	0.994351	0.0272014
8279	A_73_102831	DNAJC6	BC153849	gb|Bos taurus cDNA clone IMAGE:8613427, containing frame-shift errors. [BC153849]	CAGGTTTTCGCATTCCTTTTAAATATCTGGTTGTGACAGAGCTTGTTGTTGATCGGATTC	71.15	66.5833	57.4667	88.7667	109.9	75.2083	83.575	99.8	1.39965	0.993681	0.00847891
49382	A_73_117119	PAM	NM_173948	ref|Bos taurus peptidylglycine alpha-amidating monooxygenase (PAM), mRNA [NM_173948]	TTTTAATTTCCTTCCTCAGTTGGTGTGTTTTGGGGATGTCTTATTTTTAGATGGTTACAC	1029.03	1066.73	1345.97	1411.54	1636.23	1910.81	1815.89	1230.28	1.40048	0.992727	0.0193458
5492	A_73_120685	UAP1	NM_001046404	ref|Bos taurus UDP-N-acteylglucosamine pyrophosphorylase 1 (UAP1), mRNA [NM_001046404]	TACAACATAAGTATAGTCAGGATGTTCAACATCACTTTACTTGGAGCTGGAAGCATTTGT	871.625	916.433	836.458	1215.53	1249.52	1760.92	1050.23	1211.66	1.4014	0.995312	0.00703365
23028	A_73_114559	RBM47	NM_001206034	ref|Bos taurus RNA binding motif protein 47 (RBM47), mRNA [NM_001206034]	TGAAGGGTTAATTAGCACAGAGGTTCACTGGATGAGACTGACCCAGGGATCTTACTGTAT	2104.41	3357.79	3139.77	3199.88	4085.53	5155.46	4151.28	3939.18	1.40175	0.992691	0.0193467
19067	A_73_P040076	C5AR1	NM_001007810	ref|Bos taurus complement component 5a receptor 1 (C5AR1), mRNA [NM_001007810]	TTCTCGGACTTGTCCTGCTTCTTTTAGGCGAACCCATCTTATCGTTCGTCATTTTCCAAG	269.342	506.867	377.242	494.033	428.875	494.033	578.383	635.267	1.4033	0.989002	0.0390882
46991	CUST_2916_PI427023673	ADSSL1	ENSBTAG00000017616	Bos taurus adenylosuccinate synthase like 1 (ADSSL1), mRNA. [Source:RefSeq mRNA;Acc:NM_001099192]	CCACTTGCCGGGCTTGTTTGAAGAGGCAGAGAAGAACGAGAAGAAAGGCCTGAAGGACTG	47.3917	64.95	53.25	74.6167	84.2667	86.9083	75.3083	58.1583	1.40502	0.993944	0.0180677
3581	A_73_109651	HNF4A	NM_001015557	ref|Bos taurus hepatocyte nuclear factor 4, alpha (HNF4A), mRNA [NM_001015557]	TGTCACTGCCACCCAACGGGGCAAAGAAGCCAAAAAGATTTCTTACTCTTGTGCGTTTTA	106.225	84.7417	74.4083	137.575	126.317	98.55	105.842	154.083	1.40795	0.993877	0.0205937
2606	A_73_P150391	TBC1D12	NM_001206699	ref|Bos taurus TBC1 domain family, member 12 (TBC1D12), mRNA [NM_001206699]	AACGAAACCCCTGGCAGTAATCTCATTGAGGTTGTACTACCTGCCAAAATTTAATCTTAC	70.2917	82.7833	90.4417	114.8	119.35	139.55	109.875	89.8833	1.4086	0.993242	0.0102215
36827	A_73_106746	GLUL	TC397962	PREDICTED: Bos indicus glutamate-ammonia ligase (GLUL), transcript variant X2, mRNA	TTGCCATGTACAGTATGTTCAGAGTTAGACAACTCTTCATTGTAAACAAACTGTGTTAAC	312.983	479.55	477.308	647.175	587.408	742.317	502.358	570.283	1.40989	0.992063	0.0129163
410	A_73_P047976	SRGN	NM_001025326	ref|Bos taurus serglycin (SRGN), mRNA [NM_001025326]	TCTATCCTGTTGTCCTGGAAAATACCTGCATTTCTTATGTATCATATTCAACAACATCAC	7286.33	9255.98	8145.83	11355.7	11572	15690.6	11276.8	9681.17	1.41201	0.995051	0.00931279
30929	CUST_1021_PI427023673	SSH2	ENSBTAG00000011011	slingshot protein phosphatase 2 [Source:HGNC Symbol;Acc:HGNC:30580]	AGACTGAGAAAAGCAAATGATAAAAAACGGACAACCAACCCCTTCTATAATACCATGTGA	279.9	429.333	292.708	358.017	444.933	544.492	481.967	431.317	1.41352	0.994563	0.0308805
33995	A_73_P212547	LOC514257	NM_001075657	Bos taurus uncharacterized LOC514257 (LOC514257), mRNA >gi|74353951|gb|BC102767.1| Bos taurus solute carrier family 23 (nucleobase transporters), member 2, mRNA (cDNA clone MGC:127244 IMAGE:7946212), complete cds	CTTCAACTTATTCAATGAGGCCCACCCACACTATGGAGGGTAATCTGCTTTACTCAAAGT	5382.66	13680.6	14487.6	16527.8	13960.2	17039.5	17380.2	16474.3	1.41395	0.972598	0.0410367
1551	A_73_P081261	PRDM1	NM_001192936	ref|Bos taurus PR domain containing 1, with ZNF domain (PRDM1), mRNA [NM_001192936]	CCACTACCTCTGGGACCTGTAAAGGTCAAAGAAGAAACAGTCGAACCTATGGATCCTTAA	142.667	146.267	128.375	215.917	197.033	125.475	205.725	193.367	1.41635	0.995125	0.0452696
49082	A_73_115738	RHAG	NM_174171	ref|Bos taurus Rh-associated glycoprotein (RHAG), mRNA [NM_174171]	ACAAAATGGCAGCTTCCATGAGTATATGGAATGGAATGGATAGATCCTGAGCCCTACATA	49.4	62.8	45.2	63.2833	72.6167	96.1083	68.125	68.4	1.41932	0.996319	0.0146998
32532	A_73_P039911	SF3B14	NM_001046017	ref|Bos taurus splicing factor 3B, 14 kDa subunit (SF3B14), mRNA [NM_001046017]	AAGTAAACGTTTTCTGCATTTTCACTTTGGACTAAAACCCGTGAATGACCACCACTATTT	577.508	336.592	392.2	649.142	615.158	701.533	550.408	445.667	1.41963	0.990563	0.0431022
45471	A_73_106446	WHAMM	NM_001191456	ref|Bos taurus WAS protein homolog associated with actin, golgi membranes and microtubules (WHAMM), mRNA [NM_001191456]	CCTCAAGCACTCATGCTGGAATCTTTTCTCCTTCTTGCTTTGTGTTAAAGTTAGCAAAGG	217.208	166.583	177.017	278.108	248.608	186.092	313.733	268.433	1.4207	0.995806	0.0257015
44158	A_73_P405401	ITIH1	NM_001075353	ref|Bos taurus inter-alpha (globulin) inhibitor H1 (ITIH1), mRNA [NM_001075353]	AAATGAGGTGCTGGTGACCATCAACAGGAAGAGGAACCTGGTGGTGTCTGTGGAGGATGG	115.175	165.842	105.225	143.158	170.708	212.417	156.517	224.458	1.42081	0.994981	0.0292498
24411	A_73_P050596	ARSG	NM_001101967	ref|Bos taurus arylsulfatase G (ARSG), mRNA [NM_001101967]	TGGATTTTAGGAATTCTTCCTGCTTCCTCAAACCACAAAGAAGTACAATTTTAAAGCCTC	236.842	355	511.608	448.483	423.192	557.008	557.742	525.075	1.42166	0.987247	0.0448458
13765	CUST_2077_PI427023673	ANKRD22	ENSBTAG00000013368	Bos taurus ankyrin repeat domain 22 (ANKRD22), mRNA. [Source:RefSeq mRNA;Acc:NM_001081579]	CATCTCGAGATGTTTTGCTATCAGTTTACAAATTAGAGCCGTCTTGATTTCAAACATGAT	87.8167	77.1583	107.1	115.408	133.792	115.942	117.433	156.508	1.42191	0.994984	0.0085662
50306	A_73_109976	FKBP14	NM_001076391	ref|Bos taurus FK506 binding protein 14, 22 kDa (FKBP14), mRNA [NM_001076391]	TCGTAAGAATAATCAGACATGAGCTGTGACTCCACTTGTATATAATTTGCCTCAGTAATA	156.917	113.092	116.383	155.4	146.417	221.483	220.15	180.433	1.42346	0.993846	0.0176412
11638	A_73_103719	ZNF543	BC148922	PREDICTED: Bos taurus zinc finger protein 543 (ZNF543), transcript variant X3, mRNA	TTGGACTGTTTCTGAGTTCTTTATGTTATCCTACTGATGGGTGTATTTAAACCTCTGTCA	208.417	131.108	201.2	180.775	326.708	269.442	284.175	230.975	1.42544	0.992932	0.036554
44005	A_73_111398	ELMSAN1	TC408524	PREDICTED: Bos taurus ELM2 and Myb/SANT-like domain containing 1 (ELMSAN1), transcript variant X6, mRNA	ATTACCTCTTTTGCTGTACAGTTGTGATAGACCAGACTGAAGATTTTATTTTTTGTGTGC	512.958	499.842	606.367	569.383	805.742	849.75	715.3	793.742	1.42612	0.994246	0.0128517
8921	A_73_P500699	ZFYVE9	TC469257	PREDICTED: Bos taurus zinc finger, FYVE domain containing 9 (ZFYVE9), transcript variant X8, mRNA	AGACTTACTTTTGGTCTTGTGCTCAGAAATGCTCAAATGGGTACAGCCATCACCAAGGGT	89.7333	90.15	123.375	121.817	133.908	148.4	167.808	132.242	1.42675	0.995018	0.010134
18447	A_73_116075	LOC100298868	NM_001075657	PREDICTED: Bos taurus solute carrier family 23 member 1 (LOC100298868), transcript variant X2, mRNA	CCACCCACACTATGGAGGGTAATCTGCTTTACTCAAAGTCTGCTGATTTAAAGGGTAATC	5233.23	12899.5	14060	15062.8	14610	17080.3	15096.4	15308.9	1.42687	0.957411	0.0417347
47897	A_73_P076201	DEPDC7	NM_001192730	ref|Bos taurus DEP domain containing 7 (DEPDC7), mRNA [NM_001192730]	TTGTTAGGTCAGTTCTATAAGTGTCACCCAGACGTGTTTATTGAGTATTTTGGGGACTGA	140.792	95.1833	114.625	158.142	207.358	159.858	132.817	170.45	1.42879	0.994882	0.0143071
17914	CUST_2341_PI427023673	MRPS15	ENSBTAG00000024097	Bos taurus mitochondrial ribosomal protein S15 (MRPS15), mRNA. [Source:RefSeq mRNA;Acc:NM_001192201]	AGAGAGCCCTTCTGAAGCCAGATCAGAGGCAATCAAAGAAACCCAATAAATGTTGATAAA	5009.59	5523.96	8329.06	6576.89	9173.21	7978.63	8871.1	10111.2	1.43158	0.992013	0.0377457
29374	A_73_101038	FOS	NM_182786	ref|Bos taurus FBJ murine osteosarcoma viral oncogene homolog (FOS), mRNA [NM_182786]	CCTTGAGGTCTTTTGACATGTGGAAAGTGAACTTGAATGAAAAATTTAAGCATTGTTTGC	351.525	370.167	478.842	538.742	429.942	905.842	595.1	534.792	1.43251	0.994246	0.0310856
12038	A_73_P262696	LGI4	NM_001103301	ref|Bos taurus leucine-rich repeat LGI family, member 4 (LGI4), mRNA [NM_001103301]	TAGAGGCTTTCTCCTACCAGGAGGAGCCCTACATTGTCCTGGCACAGCCCTTTGCCGGCC	57.1583	51.55	62.8167	82.2917	76.4917	54.1917	89.425	92.5333	1.43328	0.996362	0.0317436
30144	A_73_121355	MEGF9	TC419130	tc|Rep: Possible 3-hydroxyacid dehydrogenase - Synechococcus sp. (strain WH7805), partial (7%) [TC419130]	ATGTCACTAAAATTCTAACGCACATCTTAAAAACATGTCTCATACATATGCTGGACTAGG	245.083	222.35	311.542	440.067	438.692	340.117	248.542	364.542	1.43359	0.994516	0.0378058
1441	A_73_118078	KLRF1	NM_001099120	ref|Bos taurus killer cell lectin-like receptor subfamily F, member 1 (KLRF1), mRNA [NM_001099120]	TGCCGTCAAAGAAAATGGAATTTACTCTGAAACTTGCAGCAGTGTTTTCAAATGGATTTG	59.2083	53.8333	52.775	94.85	54.625	87.3667	71.6167	78.6	1.43455	0.994603	0.0243749
15378	A_73_P038981	GSN	NM_001113284	ref|Bos taurus gelsolin (GSN), transcript variant 1, mRNA [NM_001113284]	GGTCCTTGCAGAATTGTCTCAAGTGTCTGTGCTTTTGAAAATTGAATTCAATAAAAAGCT	2893.44	4020.5	2967.29	5129.3	3972.68	5475.59	4108.7	4645.73	1.43567	0.995145	0.00966919
44128	A_73_P078756	ARHGAP6	NM_001191354	ref|Bos taurus Rho GTPase activating protein 6 (ARHGAP6), mRNA [NM_001191354]	AAAGTGGATCCAAAGACCCAGGAATGACAGGTTCCTACGGCAACATTTTTGAAAGCAGCT	62.575	71.8417	56.6	86.0083	104.583	117.875	83.7167	70.7917	1.43689	0.995851	0.0131291
8809	CUST_2587_PI427023673	TAF1C	ENSBTAG00000018772	Bos taurus TATA box binding protein (TBP)-associated factor, RNA polymerase I, C, 110kDa (TAF1C), mRNA. [Source:RefSeq mRNA;Acc:NM_001077888]	TCTAACGTGGAGAGGGAGGCACTTTGGACCCATGTTAGGGGTTGAATAAACCCATGACTG	2357.13	1989.24	1925.63	3408.35	1964.18	2900.47	4286.7	2658.18	1.4387	0.99398	0.04825
17764	A_73_P105876	SLC8A1	BC153848	gb|Bos taurus solute carrier family 8 (sodium/calcium exchanger), member 1, mRNA (cDNA clone MGC:160127 IMAGE:8520800), complete cds. [BC153848]	GGTGCACTAATTGTGCTGTTCCTTATAAATGGTACACATTATTGACACAGACAAATAAAG	124.708	101.5	138.575	165.208	163.633	193.608	172.258	184.508	1.43983	0.995479	0.00215097
3123	A_73_115388	PRORSD1	NM_001080289	ref|Bos taurus prdX-deacylase domain-containing protein 1 (PRORSD1), mRNA [NM_001080289]	AATGCTGCAACCATGGGATTGAGCCCTGAAGACTTTCTCACATTTGTGAAGAACACAGGA	904.642	645.642	906.167	1340.85	1426.03	759.475	1104.42	1245.14	1.44046	0.996307	0.0393811
40221	A_73_111843	XPNPEP3	NM_001192194	ref|Bos taurus X-prolyl aminopeptidase (aminopeptidase P) 3, putative (XPNPEP3), nuclear gene encoding mitochondrial protein, mRNA [NM_001192194]	TGTGGATTCCAGGAGCCCGATAGCATTCTGGTCCTTCAGAGCCTCCCTGGCAAGCAGTTA	143.35	119.367	156.3	241.167	227.483	163.2	138.942	222.583	1.4419	0.994706	0.0346988
5535	A_73_120007	JUN	NM_001077827	ref|Bos taurus jun proto-oncogene (JUN), mRNA [NM_001077827]	ACTGTCGGGGGCTGAGGGGCAACGGAGAAAAAATATAAATAACACAGACAGATTTGAGAA	717.092	1342.25	943.742	1174.91	1165.7	1599.43	1511.09	1472.45	1.44245	0.993031	0.0324534
2450	A_73_P203687	LOC534181	A_73_P203687	PREDICTED: Bos taurus cytosolic 5'-nucleotidase 3A (LOC534181), mRNA	CCATTGGTATCGACATGTCACTAATTATTACAGAATGTTCTGTATCAAAGCACTGACAAT	600.958	657.575	564.533	697.833	895.725	1214.43	980.642	742.8	1.4449	0.995411	0.0123701
36205	A_73_P468428	SLC46A3	NM_001103303	ref|Bos taurus solute carrier family 46, member 3 (SLC46A3), mRNA [NM_001103303]	CTTTCAAGTCTCAGCCAAGGCAAAGCTTCTGCTTTCTCCATGTGGCTTCCAAACATTTCT	287.192	355.608	288.067	426.967	452.433	462.65	484.583	385.55	1.4512	0.995442	0.00238936
17324	A_73_110355	BASP1	NM_174780	ref|Bos taurus brain abundant, membrane attached signal protein 1 (BASP1), mRNA [NM_174780]	AAAGTCTGCGTTCATTGCAGTTCCAGTTTTCTCTTCCATTCTGTGTCACAGACACCAACA	4021.79	5976.57	7345.7	6557.65	9304.38	10878.4	7152.13	7583.93	1.45413	0.991091	0.0351896
20268	A_73_P108106	CRABP1	NM_181028	ref|Bos taurus cellular retinoic acid binding protein 1 (CRABP1), mRNA [NM_181028]	ATCCTGACGTTCGGCGCCGATGACGTGGTCTGCACGAGGATTTATGTTCGGGAATGAAGG	66.325	71.6167	47.1917	104.283	76.025	66.7917	94.7167	103.542	1.45733	0.994967	0.0214358
12965	CUST_2096_PI427023673	MYBPC2	ENSBTAG00000020080	myosin binding protein C, fast type [Source:HGNC Symbol;Acc:HGNC:7550]	ATCCGCGAAGATCCCAAGTTCCTGATGACTAACCAGCAGGGGGTCCTGACGCTGAACATC	246.108	141.708	161.608	240.025	213.408	239.817	252.225	287.108	1.45933	0.994772	0.0287985
24659	A_73_103989	KLRD1	NM_001002890	ref|Bos taurus killer cell lectin-like receptor subfamily D, member 1 (KLRD1), mRNA [NM_001002890]	TGTATAACCCAAGAGGAAGGATTTTGGATGCATACTGTGAAAAGAAGTTTCGTTATATCT	84.95	162.983	114.825	189.567	160.192	160.033	162.25	164.917	1.47656	0.992347	0.0203899
43748	A_73_121114	IL1R1	NM_001206735	ref|Bos taurus interleukin 1 receptor, type I (IL1R1), mRNA [NM_001206735]	GTACAGCACGTATCATTGATCAATGGACTGTACTTATTTTCCAATAAAATTGTCAAACCC	212.983	296.183	276	356.85	464.442	502.183	318.542	312.158	1.48362	0.994773	0.0152415
42804	A_73_P166973	SF3B6	A_73_P166973	Bos taurus splicing factor 3b subunit 6 (SF3B6), mRNA >gi|86438282|gb|BC112548.1| Bos taurus splicing factor 3B, 14 kDa subunit, mRNA (cDNA clone MGC:137400 IMAGE:8018771), complete cds	CAACACAGATCCACCAAAGTAAACGTTTTCTGCATTTTCACTTTGGACTAAAACCACTAT	506.175	357.867	401.175	660.425	633.158	841.075	565	437.758	1.48984	0.995675	0.0211325
2981	A_73_P376026	UNC5A	TC444451	PREDICTED: Bos taurus unc-5 netrin receptor A (UNC5A), transcript variant X2, mRNA	CCAGGGCACGTAGGGATTTTAGCGGACGTGAATGTAAATAAATTATATATATATATTGCT	76.5333	121.642	75.1333	108.15	112.317	155.117	126.967	131.042	1.4913	0.996359	0.0230421
41256	A_73_P058506	APOBR	ENSBTAT00000037341	gb|PREDICTED: Bos taurus apolipoprotein B48 receptor-like (LOC504800), mRNA [XM_580972]	TCCTAAATCTATCTCAGCTGCTCAGAAGACCGAGTGAAAACAGAGACAGTTCTCCCTACA	339.167	347.875	336.5	761.95	314.8	580.933	503.225	452.242	1.49798	0.996164	0.0413606
23019	A_73_106263	ARG2	NM_001017942	ref|Bos taurus arginase, type II (ARG2), nuclear gene encoding mitochondrial protein, mRNA [NM_001017942]	TAGTACTGTACTGTATTTGGTTTTTTGACGCTCACAGGGTATTAATATGTTGGAGCGCTA	659.742	976.4	1069.21	1414.16	1189.07	1688.44	1244.96	1309.81	1.49974	0.994438	0.00620744
26255	CUST_227_PI427023673	MARCKS	ENSBTAG00000002082	Bos taurus myristoylated alanine-rich protein kinase C substrate (MARCKS), mRNA. [Source:RefSeq mRNA;Acc:NM_001076276]	GCATAACATTGCCAAGATAATGTACCACTAGAAATGATGGTGTAAAGGCTTAGTCTTTTT	2582.43	5043.23	4042.49	4303.98	5163.68	6275.41	7000.02	6529.88	1.50372	0.994981	0.0219679
19460	A_73_P293091	USP32	XM_864292	gb|PREDICTED: Bos taurus ubiquitin specific peptidase 32, transcript variant 3 (USP32), mRNA [XM_864292]	CCTGTTTCTCTGTAACTATTATCCAAACAAATTAAATACTGTGGATGCATCTATGTGCTC	280.358	331.133	402.342	400.283	595.492	669.883	431.217	473.55	1.50461	0.995822	0.0121834
19310	A_73_P100786	DEFB5	NM_001130761	ref|Bos taurus defensin, beta 5 (DEFB5), mRNA [NM_001130761]	AGTAGTAAGAAATCCTCAAAGCTGCCGTTGGAATATGGGTGTCTGTATTCCGATCTCGTG	127.592	184.267	112.567	284.383	154.617	261.442	176.783	194.817	1.50704	0.996597	0.0283265
24338	A_73_114764	NPVF	NM_174168	ref|Bos taurus neuropeptide VF precursor (NPVF), mRNA [NM_174168]	CCCCAAGAAATCCAGAATCCTGGTCAAAAGAACCTAAGGAGACGGGGATTCCAGAAAATA	41.675	54.9667	47.9917	64.2833	58.8333	100.275	69.4917	80.6167	1.50794	0.996863	0.00704733
31307	A_73_114230	HPGD	NM_001034419	ref|Bos taurus hydroxyprostaglandin dehydrogenase 15-(NAD) (HPGD), mRNA [NM_001034419]	TAATGCTCAAAGCTGTAGCTTAAGCTTTTAATTTATGGAGAAGTCTTTGTACTGGTGGCC	159.658	181.5	205.45	333.042	305.15	298.558	188.533	228.158	1.51026	0.995236	0.018323
30439	A_73_P091391	LOC509972	ENSBTAT00000008997	PREDICTED: Bos taurus C-type lectin domain family 2 member D11-like (LOC509972), transcript variant X5, misc_RNA	CTTCAAGGCGTTTTTAGGGAATTTCACACACCATCCCTAAGAGATGCATTAAAAATTGTT	718.642	756.8	765.75	846.108	926.625	1382.02	1103.28	1533.18	1.51122	0.99467	0.0122523
46574	A_73_103418	LY96	NM_001046517	ref|Bos taurus lymphocyte antigen 96 (LY96), mRNA [NM_001046517]	TACAACTGTATTACAGAAGCCATCGAGGGGAACACTGAAGAAAAGCTCTTTTGCTTGAAC	159.833	172.525	205.075	265.808	368.992	349.167	207.35	222.883	1.52765	0.996075	0.0125251
50230	A_73_104106	GBP5	NM_001075746	ref|Bos taurus guanylate binding protein 5 (GBP5), mRNA [NM_001075746]	CATTTACTTGTTCATTTTCACCAAAGACACAAAGGAACAAGAAGCTATAGAACTTGACAC	144.567	126.967	198.158	243.383	223.65	156.758	303.558	247.217	1.53089	0.996501	0.0232514
18158	A_73_100833	ATF3	NM_001046193	ref|Bos taurus activating transcription factor 3 (ATF3), mRNA [NM_001046193]	TCTCTGGCTACTATCTGTTTAAATTCTGACGTTTCTGTGAAATCCTCAGAGTGTTTAGTC	183.433	263.267	389.975	368.417	350.758	456.792	400.075	440.9	1.53496	0.9943	0.0205575
78	A_73_P109636	FRG1	NM_001075566	ref|Bos taurus FSHD region gene 1 (FRG1), mRNA [NM_001075566]	AGCTGATAGATACTGCAAATGACCAGGATTTTTGTTTCTGTCTTCTCCTTTTGTGGGTTT	1536.58	953.258	1355.89	2046.75	2179.11	2535.13	1262.66	1883.07	1.53932	0.996601	0.0228302
8668	A_73_P085696	ELL2	NM_001191146	ref|Bos taurus elongation factor, RNA polymerase II, 2 (ELL2), mRNA [NM_001191146]	GGCACTAGAGCTCTGCTTGGACCAGAAGATGTGAATAAACTTAAGCTTATTTATTTAAAA	711.5	978.367	715.533	1098.93	1024.93	1329.26	1240.87	1273.83	1.54145	0.996658	0.00283883
34705	A_73_111306	CLEC1B	ENSBTAT00000030538	gb|Bos taurus c-type lectin 1 member B (clec1b) mRNA, complete cds. [HQ738491]	ACCCTACCTTCTGTGAGAATAGACATTACTTAATGTGTGAAAGGAAAGCAGGCGTAGTAA	69.3917	71.525	48.5583	84.0417	112.383	96.2333	112.567	81.15	1.54146	0.996348	0.00470683
4989	A_73_P070421	RNF150	ENSBTAT00000006932	gb|PREDICTED: Bos taurus ring finger protein 150 (RNF150), mRNA [XM_866831]	CCACCGACCAAGACTGCGAAGAGGTGAAATCTTGAAACGGCAAATAGAGAAAAAAGGGAT	156.708	190.825	191.625	253.975	256.242	327.542	274.483	284.8	1.54495	0.996902	0.000661379
7966	A_73_P092276	LMNA	NM_001034053	ref|Bos taurus lamin A/C (LMNA), mRNA [NM_001034053]	AGTGATCGTGGTCGAGGACGACAACGATGAGGATGGAGACGATCTGCTCCATCACCACCA	216.617	151.3	151.8	280.725	160.05	285.508	240.808	287.567	1.54631	0.996011	0.0356452
40949	A_73_101439	FE006181	FE006181	gb|C0009283O15.P1KAM13F KN510 Bos taurus lymphocytes [FE006181]	TGTTACCGTCTACATACCAACTCTGCCTTTCTGACAATAAATACACCTGACCCTGGAGAA	226.117	194.083	210.092	365.383	773.342	307.658	273.608	306.242	1.54999	0.997509	0.0187195
6198	A_73_P290636	WDFY3	XM_015463826.1	PREDICTED: Bos taurus WD repeat and FYVE domain containing 3 (WDFY3), transcript variant X4, mRNA	CCAACTAAACCACTAATTCAATGAAATACTTATGGTTTGTCTGACATCGCTCACCAATTA	171.8	206.483	199.625	258.117	323.5	323.875	286.867	301.725	1.55048	0.997264	0.000491439
32600	CUST_1342_PI427023673	CTDSPL	ENSBTAG00000013402	CTD (carboxy-terminal domain, RNA polymerase II, polypeptide A) small phosphatase-like [Source:HGNC Symbol;Acc:HGNC:16890]	GGGCGAATGTGGCCATACCTACCTGATTTCTTTTTTAAGAACAGAAACAACTATTTTAAA	81.6167	73.9167	78.3833	113.525	92.9583	198.508	152.45	103.358	1.55784	0.996802	0.0117729
8786	A_73_P136621	CD101	NM_001205659	ref|Bos taurus CD101 molecule (CD101), mRNA [NM_001205659]	AACAAGCTCGGCATAGTAGGTTCATAATCAATATGGGTTCCTTAATGAAATGATCAAGTA	904.933	1390.29	1694.13	1864.05	2080.02	2264.58	2269.88	1966.06	1.55889	0.995935	0.00421441
46543	CUST_501_PI427023673	PPFIBP1	ENSBTAG00000004283	PTPRF interacting protein, binding protein 1 (liprin beta 1) [Source:HGNC Symbol;Acc:HGNC:9249]	GTTGCCATGACAATTGAGACACTGGTGAATGAGAGTATAATTGTTTCTCCTCTATTTAAT	155.017	108.383	109.517	211.267	186.875	252.042	148.05	172.333	1.56413	0.997062	0.00747375
3865	CUST_2459_PI427023673	MGC127538	ENSBTAG00000039046	MGC127538 protein; Uncharacterized protein [Source:UniProtKB/TrEMBL;Acc:Q3ZC86]	CCCTTTTGTTTCACACCTGAATGCTGTATATCTGTTTTGGATTGTATATTGTGTTTGTGT	2419.38	2718.53	1548.41	3459.21	2563.28	5885.7	2907.66	3374.25	1.57663	0.994907	0.0302123
42883	A_73_P179822	DN273820	DN273820	gb|1152766 MARC 7BOV Bos taurus cDNA 3', mRNA sequence [DN273820]	GGAAGGAAACCTCAAATTCTATTAAAAGGTCACCACGTTGGTCAGGATTTTTCGGGAATG	47.3667	50.6333	53.2917	56.0417	95.5083	101.492	58.5833	83.55	1.58288	0.995838	0.0159626
15917	A_73_P068986	WDR73	ENSBTAT00000001824	PREDICTED: Bos taurus WD repeat domain 73 (WDR73), transcript variant X1, mRNA	TAACTACCTGGCAGGGCTGTTGGGAAAGTTAGAAGTAACATATTTTAAAATAACTGCTAG	377.633	608.067	184.292	570	614.317	486.833	575.608	568.783	1.58681	0.989767	0.0471134
7669	A_73_120023	PADI4	NM_001192173	ref|Bos taurus peptidyl arginine deiminase, type IV (PADI4), mRNA [NM_001192173]	GGAGGCGCCTGGCCTGGCTCCGGCTTAGTTACGTGAATAATTTCGGTGCTTTGTCTCTGT	1177.51	2328.38	1588.22	3035.88	2503.52	3479.18	1810.68	2220.69	1.58683	0.996478	0.0304934
48901	A_73_101073	GH327780	GH327780	gb|HW_LOIN_129_B07.ab1 HW cDNA library longissimus dorsi Bos taurus cDNA clone 129_B07, mRNA sequence [GH327780]	CACCACACGGTGAAATCTCTCCTTTACCTAATATGCAGACCTCTTCAGTATGTACCTGGT	286.475	356.508	360.483	465.558	612.617	599.017	377.817	560.4	1.58741	0.997185	0.00531671
37496	A_73_120899	LRRC17	NM_001078150	ref|Bos taurus leucine rich repeat containing 17 (LRRC17), mRNA [NM_001078150]	GATGATGATCCCACACTGGTAACCTGCAGGAGTTGGGTCCTAATGATGGCATTAGATTTT	94.4917	55.7417	73.4167	147.058	137.925	97.8083	129.267	77.375	1.59516	0.997224	0.0207265
1173	A_73_P049611	MYADM	NM_001075252	ref|Bos taurus myeloid-associated differentiation marker (MYADM), mRNA [NM_001075252]	TAGTTAGGAATCGAGCCCCCTTTCTCCCAGTGGGGTTGGGGGTGTGTGTACAGTGTTCCT	4619.61	6749.82	10105.3	8356.98	7696.69	10508.2	13853.2	14900.7	1.59541	0.995963	0.0456997
3652	A_73_P173907	LOC785168	XM_001253277	PREDICTED: Bos taurus C-type lectin domain family 12 member B (LOC785168), transcript variant X4, mRNA	GCCAAAACAGTGAAGCATGCAGTGTTCAATGGAAATTTAACAATTGGAAAATCTAAAGAG	452.583	495.7	417.675	645.267	931.758	808.767	496.408	723.3	1.59689	0.99741	0.00760615
23526	A_73_101823	FOSB	NM_001102248	ref|Bos taurus FBJ murine osteosarcoma viral oncogene homolog B (FOSB), mRNA [NM_001102248]	ACTGGGCCGCTACCCCCCTCCTCGTGGTTCTGCACTGTCGCCAATAAAAAACTCTTAAAA	48204.6	28696.2	29304.2	78672.7	57928.8	47400.6	54424.7	37772.2	1.60864	0.996622	0.0260415
51637	A_73_101287	SELPLG	NM_001037628	ref|Bos taurus selectin P ligand (SELPLG), mRNA [NM_001037628]	TGGGGGCTGGGTAGGTTCCTTAGGGGACTCTGTGGACCTACAAGCTATTGTCTAGTGCCA	3035.88	8043.02	5151.2	9556.91	5665.28	9659.98	8029.27	9597.09	1.63039	0.994409	0.0305834
4691	A_73_100345	ADAMDEC1	NM_001206371	ref|Bos taurus ADAM-like, decysin 1 (ADAMDEC1), mRNA [NM_001206371]	AATTTGAAGAGGTCTGTATTGCTTACACTGTCATTTAGCCACCAAGAATTGCTTCATTTA	180.833	140.75	181.808	397.367	233.592	273.85	277.55	247.983	1.6356	0.997714	0.00200215
4175	A_73_P031116	DEFB4A	NM_174775	ref|Bos taurus defensin, beta 4A (DEFB4A), mRNA [NM_174775]	CAGAAACTGCGCCCTTCAACACACCGTCTAAAATTTAAACGAGAATAAATTTTGTTCAAA	250.808	267.008	162.5	500.658	262.95	386.475	391.992	317.017	1.63764	0.997078	0.0105676
1849	A_73_P096781	GPR87	NM_001205451	ref|Bos taurus G protein-coupled receptor 87 (GPR87), mRNA [NM_001205451]	TCACTACAGAGTGTTAGAAGATCCGAGGTCCGCATATACTATGATTATACTGACGTGTAG	78.7917	83.9417	110.008	145	84.275	152.375	145.683	181.142	1.63922	0.997322	0.0240707
41514	A_73_111344	STEAP4	ENSBTAT00000030838	gb|PREDICTED: Bos taurus STEAP family member 4-like (STEAP4), mRNA [XM_583351]	ATCCGCCAGGGTTGGGAAAGGAACCCGAAATACTCAGAATCATCACTGAATGGAAAAACA	476.75	544.008	825.1	915.05	591.433	976.042	1647.34	939.875	1.64545	0.995358	0.0420279
16836	A_73_P042296	ANXA1	NM_175784	ref|Bos taurus annexin A1 (ANXA1), mRNA [NM_175784]	GGAAGAGACTAAACATTCCTTTGATGATCTCAGGCTTTTTGATCAGAAGACTTTTTAATC	9706.59	7271.82	6973.36	17358	14084.1	16190.4	8352.12	10294.3	1.67937	0.997211	0.0172686
30211	A_73_P423146	VSTM1	NM_001101274	ref|Bos taurus V-set and transmembrane domain containing 1 (VSTM1), mRNA [NM_001101274]	AATTCTTGTGACTACACAATGGTGAAGGTGTAGGACTGAGAGAAGAGCTTTGCTCTGGGA	257.083	291.658	245.617	480.925	332.367	549.217	304.758	545.417	1.69669	0.996924	0.00838599
9614	A_73_P290101	ELMO1	NM_001113227	ref|Bos taurus engulfment and cell motility 1 (ELMO1), transcript variant 1, mRNA [NM_001113227]	AAAGTGGCACCGAACGATACCAGAAATTGCAGAAGATCATGAAGCCTTGCTTTGGAGACA	574.067	928.175	449.475	906.425	1331.42	819.408	932.325	1146.64	1.70027	0.997184	0.0143636
32941	A_73_105924	SERPINE1	NM_174137	ref|Bos taurus serpin peptidase inhibitor, clade E (nexin, plasminogen activator inhibitor type 1), member 1 (SERPINE1), mRNA [NM_174137]	ACTCAGTACCCCCACGTGTGGGGTCCATGGCTCTTGAAATTGCTTTTTCACTTTTGATAT	390.575	413.025	852.683	715.85	606.225	1043.96	1041.7	863.75	1.73043	0.997025	0.0306199
17173	A_73_P111571	RGS2	NM_001075596	ref|Bos taurus regulator of G-protein signaling 2, 24kDa (RGS2), mRNA [NM_001075596]	GCCAAAACTGTCCTGATGGCAGCTAAACTTTGAAGTGGTCTTTGAATACTTTTAATAAAT	1774.22	3310.16	5636.02	4856.58	4760.72	7089.27	5352.81	5614.52	1.75735	0.996471	0.0311993
15894	A_73_101158	SLC16A12	TC421112	PREDICTED: Bos taurus solute carrier family 16 member 12 (SLC16A12), transcript variant X2, mRNA	TTTTTTCAGATTGTGACTTCACTAATAGATCACATATTTATGATAATATTTCTTATTTCA	106.075	118.575	190.225	176.175	303.017	311.842	240.692	204.075	1.83386	0.998073	0.00532646
40735	A_73_P098076	AY563809	AY563809	gb|Bos taurus clone NG010007A20D06 mRNA, complete sequence. [AY563809]	GCCATAGTTGCATTCGTCACAGAATATCCCAATGGAATTTAGGGTAAACAATAAAACAAA	117.025	174.7	267.958	297.65	340.808	276.433	312.75	395.583	1.87571	0.998255	0.00421589
17109	A_73_P257616	TTYH2	NM_001105626	ref|Bos taurus tweety homolog 2 (Drosophila) (TTYH2), mRNA [NM_001105626]	TATCTCCAAGTAGGTCCTAAAGGTTTTAGCAAAACGGTGTCCTGATGTACAGACGGGCAT	93.4917	78.1167	171.975	284.417	173.6	220.083	128.5	216.317	1.91717	0.998081	0.0139556
2810	A_73_P203232	A_73_P203232	A_73_P203232	Unknown	CTGCCATAAAGTTACAGTTTCTCCATACACCGAAACACACTTTGAAAAGTTTCAGGTATT	468.5	690.775	109.3	457.233	870.258	742.917	772.567	890.275	1.96064	0.995632	0.044686
13920	A_73_115758	LOC109559665	TC435956	PREDICTED: Bos indicus NKG2-D type II integral membrane protein (LOC109559665), mRNA	TCAAGCTAATTGGTGACTCCATGGGGTTTTACTATACTATTTCTTCCAGTTTTGTATATG	163.292	192.483	212.167	528.525	365.892	158.008	293.433	504.842	2.00831	0.998377	0.0336112
38042	A_73_P030176	C19H17orf48	ENSBTAT00000029035	Bos taurus chromosome 17 open reading frame 48 ortholog, mRNA (cDNA clone MGC:165964 IMAGE:8829547), complete cds	CAGTGTACACACTGCAGTTTTCTTATGTTGTATCAAATGAAACTGTGAACATGAAGTCCT	139.725	87.2583	117.233	320.508	115.175	258.417	339.167	118.367	2.02648	0.996955	0.0450667
20255	A_73_P046786	ELANE	NM_001105653	ref|Bos taurus elastase, neutrophil expressed (ELANE), mRNA [NM_001105653]	TCCCATGAAGCATCACTCAGCATCTGACACAATAAAAACCTCTCTCTGTTTTGTAAAAAA	171.558	314.275	656.858	390.817	842.925	695.317	670.225	815.108	2.06081	0.997308	0.0270341
37189	A_73_P030051	LOC100125916	NM_001105487	Bos taurus uncharacterized protein 100125016 (LOC100125916), mRNA >gi|154425695|gb|BC151409.1| Bos taurus hypothetical protein 100125016, mRNA (cDNA clone MGC:179252 IMAGE:7946564), complete cds	AAATACACATGCCAAGTGCAGCACGAGGGGCTTCAGGAGCCCCTCACCCTGAAATGGGAA	12608.1	10441.8	11733.8	23525.2	31615.9	21770.8	16152.4	35505.3	2.18088	0.998548	0.000841103
36660	A_73_109522	C11H2orf55	XM_603521	gb|PREDICTED: Bos taurus hypothetical LOC525174 (LOC525174), mRNA [XM_603521]	ACTTTTCCACTCGTCATCCATGTCCTTCACCATTGAACAATGCATTGCCTGTTGAATAAA	272.875	239.1	900.883	484.083	699.558	653.975	932.45	1009.26	2.22002	0.996963	0.0492594
23551	A_73_P137486	LOC616782	XM_868890	PREDICTED: Bos taurus uncharacterized LOC616782 (LOC616782), transcript variant X6, misc_RNA	TTGTTCACTTACTTTGGGGGAAGGCGTTGCCCTTGAAAAATTAAAGCTGGCAGAATCCAA	592.625	569.908	1445.19	1239.64	1024	2401.02	2004.06	2672.36	2.3627	0.998558	0.0135814
36639	A_73_107736	COL26A1	TC452471	PREDICTED: Bos taurus collagen type XXVI alpha 1 (COL26A1), transcript variant X1, mRNA	CCAGGATGTGGCTTCTTGCAAGCCTGTCTTCACGGAGGGGCGGTAACCCTCTGACAATAA	135.475	78.9833	198.483	270.742	330.917	316.117	416.367	367.242	2.58346	0.998707	0.000336577
16134	A_73_104991	PTGR1	NM_001035281	ref|Bos taurus prostaglandin reductase 1 (PTGR1), mRNA [NM_001035281]	ATCTGGGAAAGGCAATAGTGAAAGCATGAACAAAAATGACACATGGAATCCAGAAATCAC	300.025	364.767	385.2	1485.58	883.617	2018.13	1527.81	1335.27	4.16382	0.998782	5.27141e-06
33579	A_73_111161	EXOC3L4	NM_001205930	ref|Bos taurus exocyst complex component 3-like 4 (EXOC3L4), mRNA [NM_001205930]	GCCCACCTGAATGTGAAAATGAAGAACAGAGTATTTATTTTTAAAATAAACATGAATTAA	96.6583	128.558	114.483	1629.49	373.483	186.967	121.358	1870.45	5.78679	0.998371	0.0306856
26096	A_73_P088216	SAMD9	NM_001205781	ref|Bos taurus sterile alpha motif domain containing 9 (SAMD9), mRNA [NM_001205781]	GAGATGGGGCCAGTTCTAAGGACATCATGAAAAGTAATATGGATTTCAAAGCATTTAAAT	328.008	3429.39	264.733	3648.94	3899.92	2112.4	1582.86	3022.54	6.67154	0.997253	0.0188283
19251	A_73_108788	BOLA-N	NM_001105651	ref|Bos taurus MHC class I antigen (BOLA-N), mRNA [NM_001105651]	CTTTATATGCACTGAATAATGATATCTTCTTTCCTTATTGAAAATAAAATCTGTATATAC	63.5417	5854.18	23432.9	79116.9	136430	76684.4	5419.16	139882	24.4128	0.998798	0.0184151
