# Supplementary material for: Gene profiles of peripheral white blood cells as potential predictors of pregnancy in embryo-recipient heifers
Source: PLoS One. 2025 Sep 15;20(9):e0330701. doi: 10.1371/journal.pone.0330701 (PMC12435678; doi:10.1371/journal.pone.0330701)
Supplement: S5 Table — (XLSX) [file pone.0330701.s005.xlsx]

## Sheet: Feuil1
Holstein-Friesian heifers
DEGs: Differentiel expression genes
PCD7 and PCD14 : days 7 and 14 of the preconceptional cycle
1ETD7: day 7 of first embryo transfer
Fold change rank ordering statistics (FCROS) method (f-value ≥ 0.985 for under-expressed DEGs and f-value ≤ 0.015 for over-expressed DEG; FDR ≥ 10 %)
t-test relative to a threshold (TREAT), p ≤ 0.05; (FDR ≥ 10 %)
Non-preg. : Non-Pregnant after two embryo transfers
Preg.: Pregnant after the first embryo transfer
							Pregnant			Non-pregnant								FCROS	TREAT
Index	ProbeName	GeneName	SystematicName	Description	Sequence	1_Preg._PCD7	11_Preg._PCD7	19_Preg._PCD7	22_Preg._PCD7	13_Non-Preg._PCD7	14_Non-Preg._PPCD7	15_Non-Preg._PPCD7	18_Non-Preg._PPCD7	21_Non-Preg._PPCD7	23_Non-Preg._PPCD7	32_Non-Preg._PPCD7	Fold Change (FC)	f.value	Limma
6722	A_73_P108351	ALPL	NM_176858	ref|Bos taurus alkaline phosphatase, liver/bone/kidney (ALPL), mRNA [NM_176858]	GTTCGAAACAGCCAAAAAATTTTCTCTTTTTGGTGTTGGTTAAAAGGGAACACCAAACAT	718.925	322.4	738.475	352.625	166.883	212.117	279.667	95.325	197.742	721.525	85.8083	0.392251	0.000865403	0.0174243
5489	A_73_P416111	WC1.3	NM_001190424	ref|Bos taurus WC1.3 molecule (WC1.3), mRNA [NM_001190424]	TATAATGACACCTTCTCTCATGACCAGGATATTGGAGCAGTCTGCTCAAGATCTGTGCGT	277.458	337.992	305.342	235.733	241.55	324.8	146.8	214.608	129.142	155.017	132.7	0.611616	0.00240105	0.0175202
19960	A_73_P041756	IFI27L2	NM_001076061	ref|Bos taurus family with sequence similarity 14, member A (IFI27L2), mRNA [NM_001076061]	ACCTCCAAAATCTCCACTCGGGCCAGAGAAGCATGAGAAATAAAGATCATCTGCAGATGT	6811.4	10752.7	7627.43	8038.97	4948.98	4809.13	7255.21	4803.7	6704.2	4755.72	5209.16	0.657979	0.00316923	0.00293826
49955	A_73_P044741	ASMT	NM_177493	ref|Bos taurus acetylserotonin O-methyltransferase (ASMT), mRNA [NM_177493]	TTATTTTCACTTGATTCCAGTCCATTCTATTTTGCTTCCTTCCTGTGATGGAGTTAAAGG	157.742	167.7	170.275	135.267	110.892	110.675	89.7667	108.967	129.367	118.55	70.1333	0.684688	0.00321099	0.00245209
17283	A_73_P091546	WC1	ENSBTAT00000055624	PREDICTED: Bos taurus BoWC1.1 (WC1), partial mRNA	CTGACCATTGGAATTATACTTCATGCTCTCCAAAGGAGGAAGCCTACATCTCATGTGCAG	500.267	375.358	424.05	367.567	255.408	260.817	212.425	489.225	297.267	361.308	188.692	0.66289	0.00333549	0.0287029
1545	A_73_P203047	CD200	NM_001034620	ref|Bos taurus CD200 molecule (CD200), mRNA [NM_001034620]	CACTCTCTTTGTACAGCCGACAGTATTCCTTCACTATCAACTATCTGAATATCACCTAAA	266.067	429.1	329.633	290.733	242.7	202.242	416.942	221.767	209.583	211.142	192.417	0.709348	0.00550223	0.0413452
29781	A_73_P079151	TCRA	ENSBTAT00000000555	ens|hypothetical protein LOC785621 [Source:RefSeq peptide;Acc:NP_001091944] [ENSBTAT00000000555]	TATAAACCTAAACTCCCAAAACCTGTCAGTGATAGTGTTCCGCATCCTCCTCCTGAAGGT	4518.07	4394.27	6384.57	5301.82	2428.06	3217.2	3772.72	4327.08	4803.7	3534.47	3604.35	0.725066	0.00821027	0.0142048
3654	CUST_1099_PI427023673	GRB10	ENSBTAG00000017086	Bos taurus growth factor receptor-bound protein 10 (GRB10), mRNA. [Source:RefSeq mRNA;Acc:NM_001192586]	TTAGTTGACAAGACACACTCTACTTATTTCCCATGAAGTGTCTACTTAGACAAATGAAGA	78.35	122.583	86.2417	101.158	62.1917	80.15	56.225	63.8417	93.6333	78.6417	61.675	0.728709	0.0102075	0.0173126
8082	A_73_P282676	CHST1	NM_001083648	ref|Bos taurus carbohydrate (keratan sulfate Gal-6) sulfotransferase 1 (CHST1), mRNA [NM_001083648]	TGGACCTTGTTTATTTCTTCCAGTCTGTGGCAACGCTGTCTGTCTGTCTGTCTGAGTTTT	3716.77	3793.13	2886.82	2101.07	1863.03	3356.18	2312.74	2557.57	2249.26	1644.54	2027.27	0.725754	0.0107481	0.0496827
42368	A_73_P125501	MLXIP	TC422875	PREDICTED: Bos indicus MLX interacting protein (MLXIP), transcript variant X3, mRNA	ATGTGCTTTTCACGTCCTGCTGTGAAGTTCAGAGGCCGGCAGGCTTCCCCGTCAAACTCT	326.992	306.408	282.483	270.133	218.442	251.092	221.55	238.433	205.925	273.083	160.517	0.765786	0.0141824	0.0112357
24196	A_73_P101421	FN1	NM_001163778	ref|Bos taurus fibronectin 1 (FN1), mRNA [NM_001163778]	TTTCATGTCATCCAGTTGGCATTGATGAAGAACCCTTACAGTTCCGAGTTCCTGGAACCT	70.2833	98.225	80.8917	58.4083	69.0833	69.7417	63.7167	51.225	61.525	58.85	48.275	0.795986	0.0245391	0.0499283
5804	A_73_P370886	MYH14	ENSBTAT00000003343	gb|PREDICTED: Bos taurus myosin, heavy chain 14, transcript variant 4 (MYH14), mRNA [XM_882711]	TATTCAACCACACTATGTTCGTGCTGGAGCAAGAGGAGTACCAGCGCGAGGGCATCCCCT	86.3833	85.0833	99.7917	97.8667	70.2583	74.4417	83.4167	69.2083	75.6583	74.9833	65.0833	0.795109	0.0304264	0.00786843
53371	A_73_P102736	TCRG2	ENSBTAT00000056327	Bos taurus T cell receptor gamma cluster 2 (TCRG2) gene, complete sequence	AGATAAAGAACTTCCTGCAGATACCTCCCCAAAACCCACAGTTTTTCTTCCTTCAATTAA	131.983	164.617	138.883	134.15	97.1583	95.6667	137.4	134.05	107.608	111.192	129.258	0.812705	0.0422842	0.0421296
3144	A_73_P069561	HHIPL1	ENSBTAT00000013614	PREDICTED: Bos taurus HHIP like 1 (HHIPL1), mRNA >gi|983004062|ref|XM_015468601.1| PREDICTED: Bos taurus HHIP like 1 (HHIPL1), mRNA	ATGTCAACGGGCATGCCAAGTGCCACTGTGGCACATGGGGTGGTCTACAAGATGATCGAC	64.525	72.3917	64.6917	62.225	49.05	51.7333	53.8083	53.5667	63.6667	58.8083	53.7583	0.829357	0.0685334	0.0254726
10707	A_73_P035826	SCD5	NM_001076945	ref|Bos taurus stearoyl-CoA desaturase 5 (SCD5), mRNA [NM_001076945]	GAGAGCCTTATAGTTTGGCATCAGAGCACTTCGAAGATAGTGCTGCAAAGATAGGGAAGA	48.7667	39.55	54.225	48.6917	54.3	58.4083	57.175	57.3083	86.625	53.625	57.0417	1.20987	0.945896	0.0397657
51146	A_73_P259006	SOX5	NM_001083471	ref|Bos taurus SRY (sex determining region Y)-box 5 (SOX5), mRNA [NM_001083471]	CAGCAAGATACTGGGATCTCGCTGGAAAGCTATGACAAACCTAGAGAAACAGCCATACTA	55.025	56.45	73.5167	55.35	73.7833	72.5917	78.8	65.4667	78.6833	70.15	65.4333	1.24318	0.966767	0.036543
20087	A_73_P365351	FNDC3B	NM_001206211	ref|Bos taurus fibronectin type III domain containing 3B (FNDC3B), mRNA [NM_001206211]	GTCAGTCTTGTTCCTTGGCAACATCTGTAGTATTATCATTCTTCTGACATTTTCTTGTGT	624.492	396.908	644.35	627.058	714.95	599.35	736.442	770.542	832.483	739.167	688.058	1.20731	0.970399	0.0293531
27209	A_73_P085896	C8H8orf80	ENSBTAT00000015047	gb|PREDICTED: Bos taurus hypothetical LOC515679 (LOC515679), mRNA [XM_593744]	ACTTGCAGATGTCAAAAGTGAATACAAGGAGATGGAGAAGCTGCACAGAAGCCTGAGAGA	163.008	185.283	191.483	208.642	204.392	209.333	258.283	239.75	246.933	235.567	249.625	1.25899	0.973525	0.0117653
12545	A_73_114038	DNAJC7	NM_001205976	ref|Bos taurus DnaJ (Hsp40) homolog, subfamily C, member 7 (DNAJC7), mRNA [NM_001205976]	TTCATCATGTCTCCACGTCCTTAGAGCAGTTTCGTTTTCTCAGTTGGATACCCTGTGTCT	663.108	690.3	961.925	687.2	802.792	1052.3	1227.53	806.025	821.992	1167.03	869.292	1.26958	0.973954	0.0459004
52200	A_73_P379591	PBXIP1	NM_001075265	ref|Bos taurus pre-B-cell leukemia homeobox interacting protein 1 (PBXIP1), mRNA [NM_001075265]	TTGGATGGAGGAGAGACGGTGTCCCAGAATGAGAGCTCCAAATCTGGGCCCATCCTGTCA	138.917	119.475	69.3917	167.95	161.192	137.633	208.983	133.033	148.042	166.183	254.608	1.38791	0.979343	0.0484328
8809	CUST_2587_PI427023673	TAF1C	ENSBTAG00000018772	Bos taurus TATA box binding protein (TBP)-associated factor, RNA polymerase I, C, 110kDa (TAF1C), mRNA. [Source:RefSeq mRNA;Acc:NM_001077888]	TCTAACGTGGAGAGGGAGGCACTTTGGACCCATGTTAGGGGTTGAATAAACCCATGACTG	2340.04	2249.61	2122.73	2392.43	3006.24	4051.53	2864.42	2129.28	2924.17	3077.33	2896.95	1.29526	0.982805	0.0236144
13652	A_73_P043031	GLUL	NM_001040474	ref|Bos taurus glutamate-ammonia ligase (GLUL), mRNA [NM_001040474]	GTTCTCTGAGTGTGAAATATTCCCTTCCTTTGTTAAGATTCCTGAGGAGTTACTATTTTT	1521.89	2672.36	2221.07	2790.32	4313.69	2524.63	3574.51	2408.45	3173.57	3295.48	3090.66	1.36931	0.985127	0.0248796
39521	A_73_P045026	CRABP1	NM_181028	ref|Bos taurus cellular retinoic acid binding protein 1 (CRABP1), mRNA [NM_181028]	GATGTCCCCCCAGTAATGCTGTAGTGTTTTCCCCAAGGCTTTGTGCCTCTGTCTCCCTGG	296.55	342.933	259.2	296.925	359.842	358.967	447.55	432.142	443.583	299.458	496.225	1.36602	0.987782	0.0120173
53640	A_73_P103456	FERMT2	NM_001101264	ref|Bos taurus fermitin family member 2 (FERMT2), mRNA [NM_001101264]	ATCAGACACCCTGAAGAGCTTTCTCTATTGAAAAAACCCAGAGATCCAACAAAGAAAAAA	57.0667	70.55	63.475	71.75	98.3333	94.6	81.7	82.725	89.3	65.3167	120.908	1.3589	0.987981	0.0122529
7966	A_73_P092276	LMNA	NM_001034053	ref|Bos taurus lamin A/C (LMNA), mRNA [NM_001034053]	AGTGATCGTGGTCGAGGACGACAACGATGAGGATGGAGACGATCTGCTCCATCACCACCA	209.658	179.675	152.133	152.525	297.417	226.45	236.325	158.1	280.667	263.2	192.767	1.3821	0.989291	0.029026
8086	A_73_113269	DCK	NM_001034573	ref|Bos taurus deoxycytidine kinase (DCK), mRNA [NM_001034573]	ACTACACGCAACCAAATGATTCCACCTTCTTCAGCTTTGTGTATCTGCAGGGGTCCATTT	612.083	774	420.558	527.042	947.65	635.267	1257.8	823.608	619.125	669.442	867.642	1.40824	0.989424	0.0329098
9614	A_73_P290101	ELMO1	NM_001113227	ref|Bos taurus engulfment and cell motility 1 (ELMO1), transcript variant 1, mRNA [NM_001113227]	AAAGTGGCACCGAACGATACCAGAAATTGCAGAAGATCATGAAGCCTTGCTTTGGAGACA	568.983	980.742	530.917	484.425	804.283	991.858	1106.71	868.083	610.425	1027.36	698.408	1.47237	0.992917	0.0420526
42454	A_73_P331626	DLC1	NM_001102493	ref|Bos taurus deleted in liver cancer 1 (DLC1), mRNA [NM_001102493]	TGGAGAACGAGGACATCTTCCCTGAGCTGGACGACATCCTCTACCATGTGAAGGGGATGC	64.6417	59.75	64.3	111.5	95.3417	122.9	94.3167	106.292	74.075	110.658	136.758	1.51323	0.993999	0.0200624
1173	A_73_P049611	MYADM	NM_001075252	ref|Bos taurus myeloid-associated differentiation marker (MYADM), mRNA [NM_001075252]	TAGTTAGGAATCGAGCCCCCTTTCTCCCAGTGGGGTTGGGGGTGTGTGTACAGTGTTCCT	5266.8	6358.18	5837.84	7751.32	9812.65	7970.9	12671.3	8986.96	11009.4	7711.3	9099.76	1.52286	0.995172	0.00194766
34546	A_73_110649	PCDHGA6	XM_002689259	ref|PREDICTED: Bos taurus protocadherin gamma subfamily A, 6-like (LOC100337150), mRNA [XM_002689259]	GAGCAAGACTCCACTGTTCAGGAGATTGGGAGTGTGGATATTTCTATTCCTACATTGGTT	81.65	57.7	54.625	68.1083	84.3083	54.2667	98.7583	121.492	98.3667	105.692	108.292	1.52773	0.995283	0.020457
43539	A_73_103228	EE242708	EE242708	gb|LB02227.CR_J15 GC_BGC-22 Bos taurus cDNA clone IMAGE:8260337, mRNA sequence [EE242708]	GCTCCAAAACCTCCGAGATAAAGTTAAGACCAAAAGTTGCTTGTTTCCTCACACCTGATT	315.367	179.133	306.45	208.158	361.325	444.683	458.717	622.492	353.25	326.1	544.983	1.77567	0.997778	0.00179626
27305	A_73_P037581	KIAA2013	NM_001045942	ref|Bos taurus KIAA2013 (KIAA2013), mRNA [NM_001045942]	GAGGGGAGGGGCCGATGGACTTTTTGTAAGCTTTTGATTCAATAAAATGAACCTGTACGG	1177.28	857.908	1583.79	1070.13	1384.87	2627.03	3673.44	1662.78	3372.3	1878.02	2416.65	2.0405	0.998594	0.00215075
16134	A_73_104991	PTGR1	NM_001035281	ref|Bos taurus prostaglandin reductase 1 (PTGR1), mRNA [NM_001035281]	ATCTGGGAAAGGCAATAGTGAAAGCATGAACAAAAATGACACATGGAATCCAGAAATCAC	308.708	261.3	412.642	1011.13	1948.28	1341.88	1390.74	1904.82	1713.06	2352.22	2018.13	4.86018	0.999255	1.35494e-05
	PCD14						Pregnant				Non-pregnant							FCROS	TREAT
Index	ProbeName	GeneName	SystematicName	Description	Sequence	1_Preg._PCD14	11_Preg._PCD14	19_Preg._PCD14	22_Preg._PCD14	13_Non-Preg._PCD14	14_Non-Preg._PCD14	15_Non-Preg._PCD14	18_Non-Preg._PCD14	21_Non-Preg._PCD14	23_Non-Preg._PCD14	32_Non-Preg._PCD14	Fold Change (FC)	f.value	Limma
17745	A_73_P404966	PTGR1	NM_001035281	ref|Bos taurus prostaglandin reductase 1 (PTGR1), mRNA [NM_001035281]	GTGAAGTCTTTGGAAGAAGCTCTGAAAGTAGCTGCTCCCGAGGGTTATGATTGTTATTTT	181.233	185.333	181.725	498.058	1074.33	814.25	783.267	1058.47	940.883	1123.89	845.158	4.78952	0.999816	1.48974e-06
39781	A_73_P253201	KIAA2013	NM_001045942	ref|Bos taurus KIAA2013 (KIAA2013), mRNA [NM_001045942]	TTGGGGGACACCAGTGACTCAGAAGTGCGTGTAGATGTTCAGGAGTTTGCATCGGGGAGG	1342.08	368.775	958.342	559.692	1506.17	548.658	1298.74	3250.16	3052.96	1910.13	1370.13	2.39809	0.999613	0.020797
1173	A_73_P049611	MYADM	NM_001075252	ref|Bos taurus myeloid-associated differentiation marker (MYADM), mRNA [NM_001075252]	TAGTTAGGAATCGAGCCCCCTTTCTCCCAGTGGGGTTGGGGGTGTGTGTACAGTGTTCCT	8056.11	4961.48	5483.99	5665.28	18830.9	4312.11	9483.95	16169.1	16262.9	9445.8	7950.73	1.93944	0.999644	0.0261965
9614	A_73_P290101	ELMO1	NM_001113227	ref|Bos taurus engulfment and cell motility 1 (ELMO1), transcript variant 1, mRNA [NM_001113227]	AAAGTGGCACCGAACGATACCAGAAATTGCAGAAGATCATGAAGCCTTGCTTTGGAGACA	607.183	770.833	540.75	365.625	1100.39	857.1	1287.43	588.125	619.567	1095.53	603.292	1.53461	0.997921	0.0327466
10338	A_73_101646	DLC1	NM_001102493	ref|Bos taurus deleted in liver cancer 1 (DLC1), mRNA [NM_001102493]	AAAGCTGCTTCTTGTTTGTGTAAGGTCTGTATTATGGACCTTGACTGGAATATATGACTG	265.492	231.425	223.967	303.558	513.583	237.575	309.15	270.408	636.258	322.608	584.183	1.51542	0.996297	0.0399943
31911	A_73_P041546	SOX5	NM_001083471	ref|Bos taurus SRY (sex determining region Y)-box 5 (SOX5), mRNA [NM_001083471]	ACACAGTGCCAACAAGTGGCTTGTGAATGTGTTTTGTTGTTTTGTGCTACAATTTTTAAA	273.317	306.625	217.108	282.883	487.342	341.075	471.042	365.642	316.233	787.267	317.933	1.47782	0.998109	0.0128847
1234	A_73_P276236	TAF1C	NM_001077888	ref|Bos taurus TATA box binding protein (TBP)-associated factor, RNA polymerase I, C, 110kDa (TAF1C), mRNA [NM_001077888]	TCTAAGACGAAGACAGTGGTCAGTGTGAAGAGGCTACACCAGGACCTCGGTGGACACCAG	50.4333	42.1667	69.9	53.8917	81.2167	79.7167	69.9333	101.917	74.4833	66.725	62.0833	1.43039	0.998395	0.00642075
20268	A_73_P108106	CRABP1	NM_181028	ref|Bos taurus cellular retinoic acid binding protein 1 (CRABP1), mRNA [NM_181028]	ATCCTGACGTTCGGCGCCGATGACGTGGTCTGCACGAGGATTTATGTTCGGGAATGAAGG	67.1167	63.45	48.7417	55.875	77.0167	90.5083	88.1417	84.65	190	70.725	62.175	1.40971	0.997291	0.025732
7966	A_73_P092276	LMNA	NM_001034053	ref|Bos taurus lamin A/C (LMNA), mRNA [NM_001034053]	AGTGATCGTGGTCGAGGACGACAACGATGAGGATGGAGACGATCTGCTCCATCACCACCA	223.617	196.617	175.767	194.692	520.992	185.808	346.783	246.517	219.958	309.242	247.233	1.37218	0.996901	0.0405989
53227	A_73_P342921	DNAJC7	NM_001205976	ref|Bos taurus DnaJ (Hsp40) homolog, subfamily C, member 7 (DNAJC7), mRNA [NM_001205976]	GGGGCGGACAGGGCAGCTTGTGAATTTTTGTTTTACTGTTTAACTTTATTAAAAAAGAAA	2203.01	1419.66	2229.07	1386.34	2628.5	1811.69	2430.67	2939.42	2005.66	2329.79	2482.84	1.34612	0.992169	0.0315235
36827	A_73_106746	GLUL	TC397962	PREDICTED: Bos indicus glutamate-ammonia ligase (GLUL), transcript variant X2, mRNA	TTGCCATGTACAGTATGTTCAGAGTTAGACAACTCTTCATTGTAAACAAACTGTGTTAAC	281.217	443.458	415.642	420.617	653.975	468.158	458.767	487.2	838.683	409	540.95	1.34532	0.993009	0.0271489
39359	A_73_P345876	DCK	NM_001034573	ref|Bos taurus deoxycytidine kinase (DCK), mRNA [NM_001034573]	ACTGGCATGACTGGATGAATAACCAGTTTGGCCAAAGCCTTGAACTGGATGGAATCATTT	152.117	144.733	137.042	150.117	315.767	151.817	267.808	150.833	169.408	204.55	207.183	1.34399	0.995526	0.0278908
43539	A_73_103228	EE242708	EE242708	gb|LB02227.CR_J15 GC_BGC-22 Bos taurus cDNA clone IMAGE:8260337, mRNA sequence [EE242708]	GCTCCAAAACCTCCGAGATAAAGTTAAGACCAAAAGTTGCTTGTTTCCTCACACCTGATT	309.067	175.575	344.092	270.65	318.783	391.875	467.2	368.742	341.792	266.142	436.775	1.33131	0.993541	0.0341045
10707	A_73_P035826	SCD5	NM_001076945	ref|Bos taurus stearoyl-CoA desaturase 5 (SCD5), mRNA [NM_001076945]	GAGAGCCTTATAGTTTGGCATCAGAGCACTTCGAAGATAGTGCTGCAAAGATAGGGAAGA	40.7333	50.9	46.3	51.9583	57.55	58.8833	60.55	61.5667	70.1833	67.75	64.8417	1.32194	0.996872	0.00199047
27209	A_73_P085896	C8H8orf80	ENSBTAT00000015047	gb|PREDICTED: Bos taurus hypothetical LOC515679 (LOC515679), mRNA [XM_593744]	ACTTGCAGATGTCAAAAGTGAATACAAGGAGATGGAGAAGCTGCACAGAAGCCTGAGAGA	165.233	158.133	200.008	194.258	225.558	243.942	247.067	201.133	245.9	308.35	197.6	1.31914	0.994818	0.0098624
11685	CUST_1100_PI427023673	GRB10	ENSBTAG00000017086	Bos taurus growth factor receptor-bound protein 10 (GRB10), mRNA. [Source:RefSeq mRNA;Acc:NM_001192586]	CGTGGTATAGACACTGTATTTTAGTTGACAAGACACACTCTACTTATTTCCCATGAAGTG	111.35	98.3083	71.6	99.7417	220.683	108.608	103.408	116.233	113.95	146.133	117.633	1.28824	0.992016	0.0417542
5932	A_73_P321901	WWC1	ENSBTAT00000019472	tc|Rep: WW domain-containing protein 1 (Kidney and brain protein) (KIBRA) (HBeAg-binding protein 3). - Canis familiaris, partial (24%) [TC437336]	TACTATGACCCGTTCGAGCAGCTGGACTCGGAGCTGCAGAACAAGGTGGAATTCCTGCTC	61.4167	41.5833	50.7333	45.675	68.2083	65.7833	59.1083	53.975	53.0833	68.7583	73.2417	1.2851	0.989918	0.0229517
12102	A_73_112841	MYH14	XM_882711	gb|PREDICTED: Bos taurus myosin, heavy chain 14, transcript variant 4 (MYH14), mRNA [XM_882711]	CATGGGGGCTGGAGAAGGCCCCATACCCTCCCAGCCTTCAAACTGTGGCAGAAATAAACT	220.083	212.15	169.092	195.108	341.075	202.783	362.117	229.358	257.192	252.333	210.158	1.2819	0.991727	0.0385342
28733	A_73_P096576	FNDC3B	NM_001206211	ref|Bos taurus fibronectin type III domain containing 3B (FNDC3B), mRNA [NM_001206211]	ATATCAGTGTTTTGGTGCACCTTTTTGAAATGCAAAACTAGGAAGAGGTTAAACTGGATT	360.117	336.108	308.458	355.658	595.117	314.725	478.333	382.667	503.033	369.75	425.158	1.26291	0.990011	0.0499257
11590	A_73_P321166	FERMT2	NM_001101264	ref|Bos taurus fermitin family member 2 (FERMT2), mRNA [NM_001101264]	TAAGACATTTAACATCAGACACCCTGAAGAGCTTTCTCTATTGAAAAAACCCAGAGATCC	58.2417	57.5333	62.975	60.525	76.1	67.55	71.2	72.8417	112.883	73.4	60.6833	1.21082	0.978193	0.0426833
14934	A_73_P070831	MLXIP	NM_001205436	ref|Bos taurus MLX interacting protein (MLXIP), mRNA [NM_001205436]	TATGTGAAAAGCCGGACCCTGCAGAATTGGAAGTTCTGGATTTTCAGCGTCATCATCAAG	90.6417	74.95	82.725	87.1333	93.4917	125.983	85	132.208	97.9417	100.408	92.5333	1.19739	0.966899	0.0483605
34873	A_73_P451656	PBXIP1	NM_001075265	ref|Bos taurus pre-B-cell leukemia homeobox interacting protein 1 (PBXIP1), mRNA [NM_001075265]	AACATGGCCCTTCTGCTGGATAAGCTGGCCAAGGAGAACCAGGACATCCGACTACTGCAG	259.3	224.575	236.325	229.008	355	256.183	268.375	303.392	274.408	256.917	277.167	1.17118	0.968492	0.0425543
47287	A_73_P102036	FN1	NM_001163778	ref|Bos taurus fibronectin 1 (FN1), mRNA [NM_001163778]	TCTTGGAAATGGAAAAGGAGAATTCAAGTGTGATCCTCATGAGGCCACGTGCTATGACGA	65.05	70.8	66.325	78.35	57.8167	58.7833	62.6083	56.2167	58.3083	58.9083	58.3833	0.851991	0.0349678	0.0194258
8082	A_73_P282676	CHST1	NM_001083648	ref|Bos taurus carbohydrate (keratan sulfate Gal-6) sulfotransferase 1 (CHST1), mRNA [NM_001083648]	TGGACCTTGTTTATTTCTTCCAGTCTGTGGCAACGCTGTCTGTCTGTCTGTCTGAGTTTT	3777.13	2737.6	2996.51	2442.97	2807.61	2515.52	2766.53	2553.15	1994.2	1814.82	2117.19	0.803727	0.0117196	0.0498185
34546	A_73_110649	PCDHGA6	XM_002689259	ref|PREDICTED: Bos taurus protocadherin gamma subfamily A, 6-like (LOC100337150), mRNA [XM_002689259]	GAGCAAGACTCCACTGTTCAGGAGATTGGGAGTGTGGATATTTCTATTCCTACATTGGTT	84.4833	90.7583	116.492	69.3083	60.1667	69.9	54.6667	84.8083	68.5583	73.4667	80.7667	0.79437	0.0148721	0.0431571
21153	A_73_P449666	TCRA	ENSBTAT00000000555	ens|hypothetical protein LOC785621 [Source:RefSeq peptide;Acc:NP_001091944] [ENSBTAT00000000555]	GCTGGTAGAGAAAAGCTTTGAAACAGATATAAACCTAAACTCCCAAAACCTGTCAGTGAT	1493.96	1311.46	1471.22	1693.2	935.875	1292.18	1411.96	1155.93	1287.78	1039.57	1087.73	0.787787	0.00856322	0.0168767
43919	CUST_744_PI427023673	HHIPL1	ENSBTAG00000026913	HHIP-like 1 [Source:HGNC Symbol;Acc:HGNC:19710]	CATGTCAACGGGCATGCCAAGTGCCACTGTGGCACATGGGGTGGTCTACAAGATGATCGA	84.6333	62.85	45.8333	71.85	44.8167	52.9917	55.5917	49.5	46.3333	57.0833	51.2	0.766215	0.00582726	0.0380297
44999	A_73_114060	TCRG2	TC433416	Bos taurus T cell receptor gamma cluster 2 (TCRG2) gene, complete sequence	ATCTTCCGTCACACACCCTGGAGATGCTGGCTTTGCTACTTGAATCCTGTAGTTTGATTT	3216.29	5067.62	5085.48	3458.05	4026.29	2337.19	2981.3	4102.77	2970.14	2476.3	2684.29	0.737254	0.00426057	0.0343007
19960	A_73_P041756	IFI27L2	NM_001076061	ref|Bos taurus family with sequence similarity 14, member A (IFI27L2), mRNA [NM_001076061]	ACCTCCAAAATCTCCACTCGGGCCAGAGAAGCATGAGAAATAAAGATCATCTGCAGATGT	6519.02	8845.42	6949.44	8245.99	4328.36	4459.91	7044.88	5238.5	5962.58	5817.65	5332.23	0.712231	0.00184262	0.00494096
26185	A_73_P091541	WC1.3	NM_001190424	ref|Bos taurus WC1.3 molecule (WC1.3), mRNA [NM_001190424]	TATGAAGATGCTCTTGCTGAAGCCGTGTATGAAGAGCTCGATTACCTTGTGACACAGAAG	2416.2	1867.73	2795.39	2325.91	1026.76	1823.12	1085.68	3021.25	1554.59	1639.74	1647.94	0.673028	0.00115999	0.0411168
14822	A_73_117969	ASMT	NM_177493	ref|Bos taurus acetylserotonin O-methyltransferase (ASMT), mRNA [NM_177493]	AAGGGCTGGTCTGTTTTGCACCATAGAGTCCAAGAGGTCTGTCGTGAGGAGTTTTAATAT	848.633	548.175	643.358	826.325	376.383	658.092	402.275	572.408	461.292	431.317	468.692	0.668139	0.00153968	0.00497863
41090	A_73_P169364	CD200	DV775461	gb|Hw_FAT_14_050513_C01 Bos taurus CF-24-HW fat cDNA library Bos taurus cDNA, mRNA sequence [DV775461]	CATTGGACCAAGCTGGTGACTTTTTCAGTATCTTTTGCTTTCTTGTCTGTATCCAGTGAC	274.067	301.3	727.9	382.825	150.117	267.383	183.075	266.725	246.592	228.35	313.65	0.649664	0.00113167	0.0108019
6722	A_73_P108351	ALPL	NM_176858	ref|Bos taurus alkaline phosphatase, liver/bone/kidney (ALPL), mRNA [NM_176858]	GTTCGAAACAGCCAAAAAATTTTCTCTTTTTGGTGTTGGTTAAAAGGGAACACCAAACAT	1012.6	268.842	771.883	389.142	159.308	118.817	301.592	117.958	201.542	296.958	152.508	0.345818	0.000206334	0.000735664
	1ETD7					Pregnant			Non-pregnant									FCROS	TREAT
Index	ProbeName	GeneName	SystematicName	Description	Sequence	1_Preg._1ETD7	11_Preg._1ETD7	19_Preg._1ETD7	2_Non-Preg._1ETD7	12_Non-Preg._1ETD7	13_Non-Preg._1ETD7	14_Non-Preg._1ETD7	15_Non-Preg._1ETD7				Fold Change (FC)	f.value	Limma
16134	A_73_104991	PTGR1	NM_001035281	ref|Bos taurus prostaglandin reductase 1 (PTGR1), mRNA [NM_001035281]	ATCTGGGAAAGGCAATAGTGAAAGCATGAACAAAAATGACACATGGAATCCAGAAATCAC	300.025	364.767	385.2	1485.58	883.617	2018.13	1527.81	1335.27				4.16382	0.998782	5.27141e-06
9614	A_73_P290101	ELMO1	NM_001113227	ref|Bos taurus engulfment and cell motility 1 (ELMO1), transcript variant 1, mRNA [NM_001113227]	AAAGTGGCACCGAACGATACCAGAAATTGCAGAAGATCATGAAGCCTTGCTTTGGAGACA	574.067	928.175	449.475	906.425	1331.42	819.408	932.325	1146.64				1.70027	0.997184	0.0143636
1173	A_73_P049611	MYADM	NM_001075252	ref|Bos taurus myeloid-associated differentiation marker (MYADM), mRNA [NM_001075252]	TAGTTAGGAATCGAGCCCCCTTTCTCCCAGTGGGGTTGGGGGTGTGTGTACAGTGTTCCT	4619.61	6749.82	10105.3	8356.98	7696.69	10508.2	13853.2	14900.7				1.59541	0.995963	0.0456997
7966	A_73_P092276	LMNA	NM_001034053	ref|Bos taurus lamin A/C (LMNA), mRNA [NM_001034053]	AGTGATCGTGGTCGAGGACGACAACGATGAGGATGGAGACGATCTGCTCCATCACCACCA	216.617	151.3	151.8	280.725	160.05	285.508	240.808	287.567				1.54631	0.996011	0.0356452
20268	A_73_P108106	CRABP1	NM_181028	ref|Bos taurus cellular retinoic acid binding protein 1 (CRABP1), mRNA [NM_181028]	ATCCTGACGTTCGGCGCCGATGACGTGGTCTGCACGAGGATTTATGTTCGGGAATGAAGG	66.325	71.6167	47.1917	104.283	76.025	66.7917	94.7167	103.542				1.45733	0.994967	0.0214358
8809	CUST_2587_PI427023673	TAF1C	ENSBTAG00000018772	Bos taurus TATA box binding protein (TBP)-associated factor, RNA polymerase I, C, 110kDa (TAF1C), mRNA. [Source:RefSeq mRNA;Acc:NM_001077888]	TCTAACGTGGAGAGGGAGGCACTTTGGACCCATGTTAGGGGTTGAATAAACCCATGACTG	2357.13	1989.24	1925.63	3408.35	1964.18	2900.47	4286.7	2658.18				1.4387	0.99398	0.04825
36827	A_73_106746	GLUL	TC397962	PREDICTED: Bos indicus glutamate-ammonia ligase (GLUL), transcript variant X2, mRNA	TTGCCATGTACAGTATGTTCAGAGTTAGACAACTCTTCATTGTAAACAAACTGTGTTAAC	312.983	479.55	477.308	647.175	587.408	742.317	502.358	570.283				1.40989	0.992063	0.0129163
43539	A_73_103228	EE242708	EE242708	gb|LB02227.CR_J15 GC_BGC-22 Bos taurus cDNA clone IMAGE:8260337, mRNA sequence [EE242708]	GCTCCAAAACCTCCGAGATAAAGTTAAGACCAAAAGTTGCTTGTTTCCTCACACCTGATT	304.95	227.083	275.567	311.492	378.058	371.542	411.9	389.417				1.37536	0.993541	0.00683304
10338	A_73_101646	DLC1	NM_001102493	ref|Bos taurus deleted in liver cancer 1 (DLC1), mRNA [NM_001102493]	AAAGCTGCTTCTTGTTTGTGTAAGGTCTGTATTATGGACCTTGACTGGAATATATGACTG	283.417	207	276.15	415.175	299.958	414.608	269.175	321.75				1.35414	0.987228	0.0430342
11551	A_73_109154	FNDC3B	NM_001206211	ref|Bos taurus fibronectin type III domain containing 3B (FNDC3B), mRNA [NM_001206211]	CTAACCATGTTTTGTTGGCTACAGTAATTCAGTATTCCTGTCAAATTTGAAAAGTGCCCT	228.642	310.783	324.125	340.625	353.708	441.467	412.908	361.983				1.3111	0.981487	0.0201305
50160	CUST_2908_PI427023673	SOX5	ENSBTAG00000022360	Bos taurus SRY (sex determining region Y)-box 5 (SOX5), mRNA. [Source:RefSeq mRNA;Acc:NM_001083471]	GCTGTTTGTTCTACAATGTTCTAGAAATTCTCACTCAGGTACACAGTGCCAACAAGTGGC	234.325	242.158	191.867	318.625	261.467	267.392	335.417	275.367				1.30476	0.984572	0.0172671
22893	A_73_101526	FERMT2	NM_001101264	ref|Bos taurus fermitin family member 2 (FERMT2), mRNA [NM_001101264]	TATGTGCACTAACAAGCACGACTATTAATCTGCTATCATGATACAATGTACGGACTTGAA	38.8833	39.9167	44.8167	51.225	55.8333	49.7083	64.4167	50.1917				1.29599	0.986719	0.0112016
39359	A_73_P345876	DCK	NM_001034573	ref|Bos taurus deoxycytidine kinase (DCK), mRNA [NM_001034573]	ACTGGCATGACTGGATGAATAACCAGTTTGGCCAAAGCCTTGAACTGGATGGAATCATTT	135.9	152.175	134.725	189.725	157.4	195.45	153.65	212.042				1.29362	0.978811	0.028138
9975	A_73_P130306	DNAJC7	NM_001205976	ref|Bos taurus DnaJ (Hsp40) homolog, subfamily C, member 7 (DNAJC7), mRNA [NM_001205976]	AGGCGGGGGGCGGACAGGGCAGCTTGTGAATTTTTGTTTTACTGTTTAACTTTATTAAAA	1255.1	1180.02	1438.63	1681.71	1551.42	1528.31	1622.88	1612.43				1.25862	0.982904	0.0188831
46917	A_73_107820	MLXIP	TC430227	PREDICTED: Bos indicus MLX interacting protein (MLXIP), transcript variant X3, mRNA	GAGAAGCACGGTTCCACCAGCTGTATCCAACACTACAATGCAGCTCCCAAAACTATATTT	2378.79	2772.02	2525.91	2620.45	3063.31	3164.01	3391.72	3398.78				1.23919	0.966723	0.0467287
12102	A_73_112841	MYH14	XM_882711	gb|PREDICTED: Bos taurus myosin, heavy chain 14, transcript variant 4 (MYH14), mRNA [XM_882711]	CATGGGGGCTGGAGAAGGCCCCATACCCTCCCAGCCTTCAAACTGTGGCAGAAATAAACT	173.283	177.45	179.533	210.558	196.058	214.867	234.033	285.233				1.23882	0.976886	0.0268099
27209	A_73_P085896	C8H8orf80	ENSBTAT00000015047	gb|PREDICTED: Bos taurus hypothetical LOC515679 (LOC515679), mRNA [XM_593744]	ACTTGCAGATGTCAAAAGTGAATACAAGGAGATGGAGAAGCTGCACAGAAGCCTGAGAGA	191.917	221.45	174.5	249.067	260.15	250.908	211.9	225.717				1.22813	0.973446	0.0431539
798	A_73_116595	PBXIP1	NM_001075265	ref|Bos taurus pre-B-cell leukemia homeobox interacting protein 1 (PBXIP1), mRNA [NM_001075265]	TTTCTAATCCCCAAAAAGGGAGATTGAAGGGCTGGGGACTCTTCCAGCAGGATTGTAAAT	10987.1	11572	12822.4	12847	14186	17820.6	14281.2	14072.8				1.21874	0.966579	0.0428684
15446	CUST_743_PI427023673	HHIPL1	ENSBTAG00000026913	PREDICTED: Bos taurus HHIP like 1 (HHIPL1), mRNA >gi|983004062|ref|XM_015468601.1| PREDICTED: Bos taurus HHIP like 1 (HHIPL1), mRNA	ATGTCAACGGGCATGCCAAGTGCCACTGTGGCACATGGGGTGGTCTACAAGATGATCGAC	46.85	52.2083	53.825	64.1917	57.5	59.75	56.9	63.6417				1.18434	0.948906	0.0499891
7676	A_73_P085606	WWC1	ENSBTAT00000055308	gb|PREDICTED: Bos taurus WW and C2 domain containing 1 (WWC1), mRNA [XM_868972]	TGATCACGCTGTGAGCCTAGACTGTGGCTAAACTTATTTATGTGGTGTTATATGAAGGTA	50.6833	62.2333	55.275	50.7333	44.45	45.4167	48.0333	44.2417				0.837189	0.0430623	0.0459096
14822	A_73_117969	ASMT	NM_177493	ref|Bos taurus acetylserotonin O-methyltransferase (ASMT), mRNA [NM_177493]	AAGGGCTGGTCTGTTTTGCACCATAGAGTCCAAGAGGTCTGTCGTGAGGAGTTTTAATAT	718.333	554.025	579.933	485.667	460.092	480.058	529.158	489.783				0.819533	0.026447	0.0228992
32246	A_73_109759	CD200	TC411970	PREDICTED: Bos taurus CD200 molecule (CD200), transcript variant X7, mRNA	GCACTTGTAACACGCCTCATCTTCCAAGGTGGTATTCCAGAAGGTAATGGTTGAGTTCAT	94.7583	108.042	90.8083	78.1333	83.3583	88.9167	64.675	79.6				0.818978	0.0208933	0.0398254
34036	A_73_P100136	FN1	NM_001163778	ref|Bos taurus fibronectin 1 (FN1), mRNA [NM_001163778]	AGTAATATTTCCAACCAGAGAAACAAGCGTGGATCTCTTGCCAAGGTCCATCCAAACTGG	106.767	113.133	102.092	87.575	82.7333	74.65	102.233	90.8333				0.813009	0.020933	0.0401131
10158	A_73_115286	CHST1	NM_001083648	ref|Bos taurus carbohydrate (keratan sulfate Gal-6) sulfotransferase 1 (CHST1), mRNA [NM_001083648]	TGGTTTTCTGATTGATCTTGGGGTCCATCTGTGATATCTCTTTGTGCCAAAAAAGAAAAA	3750.07	2993.32	3419.73	2528.07	2757.07	2269.35	2928.03	2591.88				0.774587	0.0103771	0.0157755
34546	A_73_110649	PCDHGA6	XM_002689259	ref|PREDICTED: Bos taurus protocadherin gamma subfamily A, 6-like (LOC100337150), mRNA [XM_002689259]	GAGCAAGACTCCACTGTTCAGGAGATTGGGAGTGTGGATATTTCTATTCCTACATTGGTT	78.35	98.675	97.4667	60.3083	81.4	83.125	58.9417	55.3667				0.731243	0.00775432	0.0270468
22201	A_73_P106506	TCRG2	ENSBTAT00000050438	Bos taurus T cell receptor gamma cluster 2 (TCRG2) gene, complete sequence	TATACATTTACAATCGTAAATCTGCAAGCAAGTGATTCCGGCATATACTACTGTGCTATC	220.45	201.033	228.008	156.25	133.5	137.35	178.483	215.383				0.730144	0.00631081	0.0303922
11685	CUST_1100_PI427023673	GRB10	ENSBTAG00000017086	Bos taurus growth factor receptor-bound protein 10 (GRB10), mRNA. [Source:RefSeq mRNA;Acc:NM_001192586]	CGTGGTATAGACACTGTATTTTAGTTGACAAGACACACTCTACTTATTTCCCATGAAGTG	135.883	147.058	185.658	112.725	114.358	70.6167	104.992	137.992				0.713882	0.00585724	0.0232201
26185	A_73_P091541	WC1.3	NM_001190424	ref|Bos taurus WC1.3 molecule (WC1.3), mRNA [NM_001190424]	TATGAAGATGCTCTTGCTGAAGCCGTGTATGAAGAGCTCGATTACCTTGTGACACAGAAG	2246.53	1790.82	2284.51	1783.78	1285.31	1375.9	1851.47	1020.34				0.692531	0.00478664	0.0206459
28305	A_73_121258	ALPL	NM_176858	ref|Bos taurus alkaline phosphatase, liver/bone/kidney (ALPL), mRNA [NM_176858]	ATTTTTCTAGCAACTCTATTTCTCCAGACCCAAAAGGCCCTGGAGCTTCTATGGAACATT	148.675	87.075	127.7	84.6333	90.2083	73.1833	82.9833	92.525				0.687583	0.00380167	0.0186787
33398	A_73_P167477	TCRA	ENSBTAT00000000555	ens|hypothetical protein LOC785621 [Source:RefSeq peptide;Acc:NP_001091944] [ENSBTAT00000000555]	AAATCAAGTCAACATGGAAAAAATCATGGGGTCCGAGGGGAGCACGGTGCACAAAACAAA	1498.3	1460.83	1939.22	1641.72	986.358	915.133	1055.09	1190.58				0.684998	0.00371888	0.0246806
28539	A_73_105656	SCD5	NM_001076945	ref|Bos taurus stearoyl-CoA desaturase 5 (SCD5), mRNA [NM_001076945]	TGACGCCGGTAGGGAATTGTCATAATAAAGTTCTTCATCCAGCAGGTGTTTAACGGTGTT	107.025	101.833	169.175	90.7583	66.7333	77.6917	71.85	95.3167				0.672576	0.00410508	0.00901986
2014	A_73_P485368	KIAA2013	A_73_P485368	Bos taurus KIAA2013 ortholog (KIAA2013), mRNA	TTTCCTTCCGGGCCAAGTCCTGGAGCACCTTGAGCTCCTTGGCTGCTTTGCTTTTGAGCA	96.3083	210.283	79.3167	92.0833	53.8	45.3833	76.6833	89.975				0.635527	0.00650659	0.0457192
19960	A_73_P041756	IFI27L2	NM_001076061	ref|Bos taurus family with sequence similarity 14, member A (IFI27L2), mRNA [NM_001076061]	ACCTCCAAAATCTCCACTCGGGCCAGAGAAGCATGAGAAATAAAGATCATCTGCAGATGT	8282.61	8522.06	9067.14	3938.18	8024.01	3863.83	3954.96	7181.72				0.568637	0.0033527	0.0162662

## Sheet: Feuil6
PCD7
GeneName	Fold Change 2 (FC2)		PCD14			1EDT7
PTGR1	4.86018		GeneName	Fold Change 2 (FC2)		GeneName
KIAA2013	2.0405		PTGR1	4.78952		PTGR1
EE242708	1.77567		KIAA2013	2.39809		ELMO1
PCDHGA6	1.52773		MYADM	1.93944		MYADM
MYADM	1.52286		ELMO1	1.53461		LMNA
DLC1	1.51323		DLC1	1.51542		CRABP1
ELMO1	1.47237		SOX5	1.47782		TAF1C
DCK	1.40824		TAF1C	1.43039		GLUL
PBXIP1	1.38791		CRABP1	1.40971		EE242708
LMNA	1.3821		LMNA	1.37218		DLC1
GLUL	1.36931		DNAJC7	1.34612		FNDC3B
CRABP1	1.36602		GLUL	1.34532		SOX5
FERMT2	1.3589		DCK	1.34399		FERMT2
TAF1C	1.29526		EE242708	1.33131		DCK
DNAJC7	1.26958		SCD5	1.32194		DNAJC7
C8H8orf80	1.25899		C8H8orf80	1.31914		MLXIP
SOX5	1.24318		GRB10	1.28824		MYH14
SCD5	1.20987		WWC1	1.2851		C8H8orf80
FNDC3B	1.20731		MYH14	1.2819		PBXIP1
HHIPL1	0.829357		FNDC3B	1.26291		HHIPL1
TCRG2	0.812705		FERMT2	1.21082		WWC1
FN1	0.795986		MLXIP	1.19739		ASMT
MYH14	0.795109		PBXIP1	1.17118		CD200
MLXIP	0.765786		FN1	0.851991		FN1
GRB10	0.728709		CHST1	0.803727		CHST1
CHST1	0.725754		PCDHGA6	0.79437		PCDHGA6
TCRA	0.725066		TCRA	0.787787		TCRG2
CD200	0.709348		HHIPL1	0.766215		GRB10
ASMT	0.684688		TCRG2	0.737254		WC1.3
WC1	0.66289		IFI27L2	0.712231		ALPL
IFI27L2	0.657979		WC1.3	0.673028		TCRA
WC1.3	0.611616		ASMT	0.668139		SCD5
ALPL	0.392251		CD200	0.649664		KIAA2013
			ALPL	0.345818		IFI27L2
