# Supplementary material for: Gene profiles of peripheral white blood cells as potential predictors of pregnancy in embryo-recipient heifers
Source: PLoS One. 2025 Sep 15;20(9):e0330701. doi: 10.1371/journal.pone.0330701 (PMC12435678; doi:10.1371/journal.pone.0330701)
Supplement: S6 Table — (XLSX) [file pone.0330701.s006.xlsx]

## Sheet: Feuil1
Differentially expressed genes (DEGs)
ID	Molecules in Network	Score	Focus Molecules	Top Diseases and Functions
1	B3GALNT2,BCCIP,CPA6,CTCFL,DDIT4,DDX50,EIF3H,EIF4G3,ETNK2,FBXL6,FNTB,INTU,JADE2,LDHAL6B,LEMD3,NRG1,p70 S6k,PIK3R3,PTP4A2,RAB35,RAB43,RAB3C,RALGAPA1,RALGAPA2,Rnr,RPS24,RRP1B,SOCS4,SRP72,TARBP2,TCOF1,THOC1,TRMT2A,UBE2A,VEGFC	46	33	Gene Expression, Protein Synthesis, Cellular Development
2	AGXT,ANK1,ANKRD13D,ATAD1,AURK,BMPR1A,Calmodulin,CHMP4B,CHMP4C,CIP2A,CKAP4,CMBL,CORO6,CSMD3,CSTF2,DMKN,HIPK2,ORAI1,OSBP2,PARP,POC1B,RAB5C,RGMB,SARAF,SLC30A4,SNCAIP,SPIN2A/SPIN2B,TACC1,Ubiquitin,UNC13B,UNC5B,VWCE,WDR47,XPC,XPR1	41	31	Tissue Morphology, Cellular Compromise, Organismal Injury and Abnormalities
3	26s Proteasome,ALDOC,ANP32A,ATPase,BAX,BCL2L2,BTG2,CEBPA,CLEC4F,E2F1,EHF,ERMAP,HES6,HISTONE,HOXD4,HSD11B2,KYAT1,LYL1,MED12,MEIS1,MYH7,MYH14,NAA16,OAZ2,PPARD,RARRES2,RNA polymerase II,SCGB1A1,SPEN,SREBF2,STK40,TBCE,THRB,WIPI1,ZNF397	41	31	Cancer, Neurological Disease, Organismal Injury and Abnormalities
4	ATPAF2,CEP55,DDX3Y,DNA-PK,FAM83B,FBXO18,FLYWCH1,FXR2,Gamma tubulin,Gsk3,HAUS3,HAUS7,HOXA3,KIAA2013,NEDD1,NR2F2,OFD1,PHLDB2,PTGR1,RPA,RPGR,RPIA,SALL2,serotonin receptor,SERTAD3,SHANK2,SHBG,SLC37A3,SMC1A,STAG3,TMPRSS13,TUBGCP2,XXYLT1,YARS2,ZFPM2	39	30	Hereditary Disorder, Ophthalmic Disease, Organismal Injury and Abnormalities
5	Alpha tubulin,ASCL2,BOD1L1,CHRAC1,CNTLN,CREB3,DCK,DYRK3,ELP6,FSH,HCFC1,HCFC2,Histone h3,ILDR2,Insulin,IPO13,Lh,MPC2,MPC1L,MSRB1,PER1,SH3PXD2A,SLC5A2,SMARCD3,SNX19,SOX5,SPACA1,STAR,STARD3,STARD13,THAP7,TP53I11,TRPM6,TUBA4A,USF1	39	30	Lipid Metabolism, Small Molecule Biochemistry, Cancer
6	ADCYAP1R1,AVL9,BCL2L15,CAMK2A,CCDC88A,CDC37L1,CFAP44,Cg,COQ8A,Creb,CRY2,CYLD,DYNLRB1,ERI3,FKBP6,FOSL2,FTO,IKK (complex),IRS4,MANF,MAPKBP1,MARK2,MYO10,NMDA Receptor,p85 (pik3r),PDP1,PIH1D1,PMPCA,POLDIP2,POLL,PRKCA,PRKCI,PRKCZ,SDC4,SLC6A2	39	30	Protein Synthesis, Cell-To-Cell Signaling and Interaction, Connective Tissue Development and Function
7	AHSG,ATP7B,CSPG4,CSRP3,CWC15,DUB,EPS8L2,GALNT13,GC,HDL,HDL-cholesterol,LDL-cholesterol,LDLR,linear amide carbon-nitrogen bond hydrolase,LRIG3,MMAB,MOGAT2,MPEG1,PCBP4,PM20D1,PSMA7,PTK2,PVRIG,RIN3,SEC14L2,SETD5,SIRT5,UCHL5,USP13,USP30,USP31,USP37,USP40,VLDL-cholesterol,VNN1	37	29	Post-Translational Modification, Lipid Metabolism, Molecular Transport
8	ABTB1,CD3,CDK2AP1,EIF2AK1,ELAVL3,GAS1,HCCS,hemoglobin,Histone h4,HOXB4,IFRD2,IGLL1/IGLL5,ILDR1,JAK1/2,KCNK3,MPL,MTORC1,NCAPG2,NEDD4L,PIP4P2,PRKD1,PROCR,RAB11FIP5,RARB,RDH16,RORB,RORC,STAT5A,STEAP3,TCF20,TCR,TRIM16,TSPAN9,TUBB1,WNT7A	37	29	Developmental Disorder, Hereditary Disorder, Ophthalmic Disease
9	APBA3,APC/APC2,APH1A,ARHGEF4,CHI3L2,CLSTN1,CNTN1,Cr3,Ctbp,CTNNA1,Dishevelled,DPY19L1,FMN1,HEY1,IL10,KIR3DL2,MLLT10,MYADM,NHSL1,Notch,PCDHGB4,PTPRK,SCAI,SCN11A,Secretase gamma,SLC22A16,SPATA13,ST7L,THBS2,TLE1,TMEM132A,voltage-gated sodium channel,WAC,ZFP64,ZNF366	35	28	Developmental Disorder, Embryonic Development, Organismal Development
10	ACP6,ALPL,Calcineurin A,CCK,Cdc2,CDC25A,CERS5,Ck2,CLIP3,CSPG5,Cyclin B,DUSP8,ELMO1,KAT5,KIF1C,NEK11,Pdgf (complex),phosphatase,PPFIA3,PPM1H,PPP1R1C,PTPRJ,PTPRS,Rac,SDC2,SL1,SPDYA,TAF1 (Pol I-specific),TAF1A,TAF1C,TIAM1,TNS3,TRIB3,TTC19,UBTF	31	26	Post-Translational Modification, Nervous System Development and Function, Neurological Disease
11	AGXT,ALG1,ALPL,ANKRD39,ARHGEF4,BPIFA3,CBLN4,DDX50,ENPEP,FBXO24,FGFR2,FXYD3,GRB10,GSE1,HMCN2,INSC,KDR,KLHL42,miR-4722-3p (and other miRNAs w/seed CCUGCCA),miR-6808-5p (and other miRNAs w/seed AGGCAGG),miR-6810-5p (and other miRNAs w/seed UGGGGAC),miR-6852-5p (and other miRNAs w/seed CCUGGGG),MZB1,NGEF,NME8,OR13J1,PINLYP,REP15,RTL4,SEMA4A,SPNS3,SRPK2,Vegf Receptor,ZNF692,ZNF821	31	26	Cancer, Connective Tissue Disorders, Organismal Injury and Abnormalities
12	Actin,ADD3,aldo,Ap2,CACHD1,CBWD2,CIART,COTL1,DSG3,DSTN,EFHD2,ELMOD1,F Actin,G-Actin,GAK,GLRB,LIMA1,MYO18A,MYOM1,NEB,PARVB,PDHX,PKP3,PLEC,Profilin,SMTNL1,Spectrin,SRC (family),STON2,SYNPO,TIP60,TPM2,Tropomyosin,TXK,WIPF3	29	25	Cell-To-Cell Signaling and Interaction, Skeletal and Muscular Disorders, Organismal Injury and Abnormalities
13	ADGRF5,ADRB2,ADSSL1,ARVCF,CCER2,CRABP1,EPS8L2,ETNK2,GLI4,HECTD4,HSPB1,HSPBAP1,HTR1A,KCNH2,LRRC3B,miR-4651 (and other miRNAs w/seed GGGGUGG),miR-4723-5p (and other miRNAs w/seed GGGGGAG),miR-6749-3p (miRNAs w/seed UCCUCCC),MTERF2,OR8D4,P2RY2,Pde4d,PGAM2,PGLYRP1,PLEKHH1,PPM1A,SYCE1,THSD7A,TMEM59L,TPGS1,TRAF1,WDR66,YWHAZ,ZDHHC1,ZNF419	29	25	Cardiac Arrythmia, Cardiovascular Disease, Organismal Injury and Abnormalities
14	BCAP31,CLN3,CTNND1,Dynamin,E2F5,estrogen receptor,FER,FOXJ2,GSE1,HOOK1,LDHB,MAD1L1,MAP1LC3,MET,Mmp,MMP15,MTBP,PCDH8,Pdgfr,PI3K (family),PLC,Pld,SEC61A1,SENP3,SH3GL3,SLC9A5,SORD,STAT,SYCE1,TCERG1,TNIK,TRPS1,trypsin,tyrosine kinase,ZNF462	27	24	Cell-To-Cell Signaling and Interaction, Cell Morphology, Cellular Development
15	Aldose Reductase,AMPK,B4GALNT2,C/ebp,CLU,Collagen type V,COX6B2,COX8A,creatine kinase,CYB5A,cytochrome-c oxidase,DYRK2,ENO3,ESYT2,FN1,glutathione peroxidase,glutathione transferase,GPX3,Growth hormone,GSTA1,GSTM1,GSTO1,HIST1H2AA,HPGDS,MLLT1,MMP16,MUC1,NBEAL2,PARK7,PXR ligand-PXR-Retinoic acid-RXRα,SLCO1A2,Sod,sulfotransferase,TKT,TMEM59L	25	23	Drug Metabolism, Organismal Injury and Abnormalities, Renal Damage
16	amylase,ASIC2,Atrial Natriuretic Peptide,C1R,CFD,cytochrome C,ENaC,GFRA2,GRK4,growth factor,Gs-coupled receptor,H19,ITPR3,KLK8,KLK14,Na+,K+ -ATPase,NRTN,OSGIN1,PI3K (complex),Pmca,PRSS8,PRSS16,RAPGEF4,SEC24D,Serine Protease,SERPINB12,SLC16A10,SLC25A16,SPINK5,Srebp,TLR2/TLR4,TMPRSS9,TPP1,Trypsinogen,ZFP57	24	22	Cell Morphology, Cellular Assembly and Organization, Cellular Development
17	ATG2A,BTBD3,CD3 group,CLUAP1,Complement,CSGALNACT1,DCBLD2,DNAJB1,DNAJB7,DNAJC7,DNAJC22,FRMD6,GLS2,glucuronosyltransferase,GRB14,Hdac,HSP,Hsp90,Hsp22/Hsp40/Hsp90,IFT172,IL17RC,JAM2,MAC,MHC Class II (complex),MIR124,Mucin,NOSTRIN,NRCAM,PADI1,TBC1D8,TCF23,Tlr,UGT1A6,UGT2A1,Vegf	24	22	Drug Metabolism, Small Molecule Biochemistry, Carbohydrate Metabolism
18	ACAC,AKR1B1,Alp,Ap1,BRINP1,Cbp/p300,COL18A1,Collagen type I,CYBB,DSP,ELF5,FGF7,Focal adhesion kinase,GFPT1,GTPase,HAS2,Hsp27,ITGAV,Keratin,LDL,MAFK,PBXIP1,PLSCR3,PMEPA1,RAB3GAP2,RAPGEF3,RNF126,S100A10,SFTPA1,SKP2,Smad2/3,Sos,Tgf beta,TNKS,TNMD	24	22	Cell Death and Survival, Carbohydrate Metabolism, Lipid Metabolism
19	ACKR1,Adaptor protein 2,ADGRA3,ADGRF5,ADGRL1,CCKBR,CCR3,Clathrin,DYNLT1,FZD6,G protein alphai,G-protein beta,Gpcr,GPR39,GPR158,GPRC5B,GPRC5D,GRK,GRM8,HCRTR1,HTR4,HTR1A,HTR1F,LPAR2,Metalloprotease,P110,P2RY2,P2RY6,PI3Kγ,Pik3r,RAMP1,RAMP2,Sfk,Shc,tubulin	24	22	Cell Signaling, Nucleic Acid Metabolism, Small Molecule Biochemistry
20	ANKRD33B,AP2M1,ATG16L1,ATG2A,CAGE1,CDC123,CTNNAL1,FAM208A,FEM1B,GAK,IRF2BP2,KIAA0319,KIF13A,MAGED4/MAGED4B,MDH1,MTMR4,OTUD3,PER1,PHTF2,PIKFYVE,PPFIA1,PPFIA3,PPIP5K1,PTPRM,PTPRS,RIPOR1,SERPINB12,SHKBP1,SMYD4,TAF8,TMEM38A,TNKS,TNS3,TRIM25,VGLL4	24	22	Cancer, Organismal Injury and Abnormalities, Reproductive System Disease
21	Alpha Actinin,Alpha catenin,ARHGAP20,Cadherin,CaMK I,CDH12,Cdk,CHGB,cldn,CLDN1,CLDN8,CLDN10,FHIT,FLT1,INVS,LAMB1,LAMC2,LAMC3,Laminin (family),MARCKSL1,MMP23B,MYH3,N-Cadherin,Ngf,NTN4,P38 MAPK,PHLDA1,Rab11,Rap1,SEMA4A,SHANK1,Smad,STMN2,tubulin (family),WASHC1	22	21	Cardiovascular Disease, Connective Tissue Disorders, Developmental Disorder
22	ANGPTL6,ATN1,CBLN1,CEL,CHST1,CHST13,COX19,DGKZ,FAM169B,GAS7,GDPD5,GRIK1,INPP5K,KCNJ11,LEP,LIPC,MAP7D1,miR-6798-5p (miRNAs w/seed CAGGGGG),NDST2,NETO1,NOTUM,OPLAH,OR2H1,PNPLA7,RAPGEF3,RCN3,RELL2,SLURP1,SNAPC3,SSPO,STXBP4,SUFU,TMEM62,VSX1,ZAR1L	22	21	Lipid Metabolism, Molecular Transport, Small Molecule Biochemistry
23	Calcineurin protein(s),CARD10,caspase,CBLB,CDK4/6,CNKSR3,Cyclin A,Cyclin E,CYGB,CYP,DARS2,DGKZ,E2f,FAM129B,FMO1,FOXL2,GLUL,GOT,histone deacetylase,HNRNPUL2,IFNGR2,IL2,LHX4,MAP2K1/2,NADPH oxidase,NFAT (complex),PAEP,PDGF BB,Rb,SERPINB9,TNFRSF17,TSH,TXNDC5,VPS13D,ZNF165	20	20	Cellular Function and Maintenance, Hematological System Development and Function, Cell Morphology
24	APOC1,BPI,CCR7,CHTF8,COL20A1,COL4A4,COL4A5,CPAMD8,creatine kinase,CYP27A1,DCAF11,EFHD1,GJA5,GNG4,GPR183,MARCKSL1,miR-3103-5p (and other miRNAs w/seed GAGGGAG),MOSPD2,MTO1,OR5B2,ORM1,OSBP,PRSS54,RBP4,RBP5,RNF169,SCAMP5,SCARF2,SERPINF2,SGCD,SHISAL1,SIGLEC1,SRXN1,STRA6,VPS26B	20	20	Lipid Metabolism, Molecular Transport, Small Molecule Biochemistry
25	Acot1,ACOXL,ACSS3,ANKRD50,ANKRD66,CAPN8,CCDC160,CLEC1A,CRIP1,CXXC1,DCTN5,DDAH1,DYNC2LI1,ECI2,GABRA4,GABRG3,GNPAT,HNF4A,KIF26A,KMT2D,MADCAM1,miR-4270 (and other miRNAs w/seed CAGGGAG),MUTYH,NT5C3B,OR13H1,PACSIN1,PMEPA1,PRSS16,RIOK2,RIOX2,SERP1,SRRM4,TRIM15,USP30,ZNF114	20	20	Infectious Diseases, Neurological Disease, Organismal Injury and Abnormalities
