# Supplementary material for: Gene profiles of peripheral white blood cells as potential predictors of pregnancy in embryo-recipient heifers
Source: PLoS One. 2025 Sep 15;20(9):e0330701. doi: 10.1371/journal.pone.0330701 (PMC12435678; doi:10.1371/journal.pone.0330701)
Supplement: S7 Table — (XLSX) [file pone.0330701.s007.xlsx]

## Sheet: Feuil1
Differentially expressed genes (DEGs)
ID	Molecules in Network	Score	Focus Molecules	Top Diseases and Functions
1	60S ribosomal subunit,ALS2,CKAP4,COX6B1,CPSF2,CUL7,DNAJC1,EFTUD2,FN1,FOSL2,G0S2,GZF1,ITM2C,LCORL,LMNA,MATR3,PDAP1,POLDIP3,PRKRA,RAB5C,RFT1,RPL5,RPL8,RPL14,RPL30,RPS2,SENP3,SMC4,SRSF3,SUN2,SURF6,TLE6,TMEM220,ZKSCAN4,ZSCAN26	53	34	Cellular Assembly and Organization, RNA Post-Transcriptional Modification, Connective Tissue Development and Function
2	ABCB8,ACOX2,ACSS3,CDC123,CLEC2D,CYP7B1,DHX35,DLX3,DTWD1,EFCAB1,EPB41L4B,ETNK2,FCAMR,FEZF2,GLRB,HNF4A,ITIH3,KIF9,KLHDC3,LAPTM4A,LSM5,MIS18BP1,NMNAT2,OAZ2,PRICKLE4,RETREG3,SCN2B,SLC25A6,Sprr2d,TGOLN2,TIMM23B,TMEM140,UTP20,XPO7,XYLT2	51	33	Developmental Disorder, Gastrointestinal Disease, Hepatic System Disease
3	26s Proteasome,ADAM32,ALDOC,ANKS1A,ARRDC4,BCL2L11,BHLHE41,BIRC3,CD200,CD1B,CDT1,CHPT1,CYP27C1,ELMOD3,Gsk3,HERC4,IGSF5,IKK (complex),Immunoglobulin,KLF8,KMT5A,LYL1,LYNX1,MARCH7,MLXIP,NAIP,NFKBIA,NUMB,P glycoprotein,RAD23B,STRA8,TRA,UBE2E1,Ubiquitin,ULBP3	41	29	Hematological Disease, Immunological Disease, Organismal Injury and Abnormalities
4	ACSM5,Alpha 1 antitrypsin,ANXA3,Betacatenin/TCF,CALML4,CENPK,CHST1,CHST11,CNOT4,CRYBA4,DNAAF4,DYRK2,ECI2,EID3,ESR1,GREB1,HACD1,HS3ST1,HSD17B,HSD17B8,HSD17B12,HSD17B13,KDM5B,MARK1,NDST4,OVOS2,PGK2,phosphatidylinositol-4,5-bisphosphate 3-kinase,PPOX,Rab11,sulfotransferase,SULT1C2,SULT1C3,TCF/LEF,TRAT1	38	28	Endocrine System Development and Function, Small Molecule Biochemistry, Developmental Disorder
5	AFF1,Alp,C4BPB,CCDC134,CDC42BPA,CDC42BPG,DHCR24,ELMO1,ELMO2,EMC3,GLMP,GML,GTPase,mediator,NGEF,NKAIN2,OGN,OS9,P-TEFb,PIGA,PKN2,PLEKHH1,PRICKLE1,Rac,Ras homolog,RNA polymerase II,RSRP1,SLC12A8,SLC25A15,SLC27A2,TCF7L2,TCTN1,TNS1,UBAC2,USP1	38	28	Cell Death and Survival, Cell Morphology, Cellular Development
6	A2M,Actin,caspase,CD3,CD3G,CDK8,CTSH,DCK,DNAJB1,DNAJC,DNAJC6,DNAJC7,DNASE1,DNASE1L2,EFEMP1,ELAVL3,G6PC,Hsp90,Hsp22/Hsp40/Hsp90,HSPA4L,IL1,Insulin,MLH3,MYH14,NOS3,P2RX1,PTP4A2,RAF1,SCLT1,SLA2,SLC5A2,SMAD3,TCR,TPSAB1/TPSB2,ZNF358	34	26	Embryonic Development, Organ Development, Organ Morphology
7	ANXA9,BTN3A2,CBY1,CERS5,Ck2,DDN,DPY19L2,DPYSL4,DZIP1,ELMSAN1,ELOVL4,FAM149A,FAM53B,GDAP2,HRC,IQCK,KANSL3,KIF1C,KRBA1,LIPT2,MAB21L1,MEIS2,miR-1255b-5p (and other miRNAs w/seed GGAUGAG),miR-491-5p (and other miRNAs w/seed GUGGGGA),MPND,PBX2,PBXIP1,PKNOX1,PTPRU,SALL1,SLITRK1,TAL1,TFCP2L1,TTPAL,UBL5	32	25	Developmental Disorder, Endocrine System Disorders, Hereditary Disorder
8	ANPEP,Beta Tubulin,CCBE1,COL18A1,Collagen type I,Collagen type IV,Collagen(s),CPA3,CREB3L1,CREB3L2,CTF1,DAGLB,Ecm,EHF,ELANE,ELN,F11,KIF15,Laminin (complex),LY75,MUC16,Mucin,Notch,PAPSS2,PARVA,Pde4,PISD,Ppp2c,SERPINB7,SPARCL1,TBC1D8,TGFB3,TNC,Vegf,ZNF197	30	24	Cellular Compromise, Cellular Function and Maintenance, Cancer
9	ABTB1,Ap1,ARID3A,Calcineurin A,CD7,CDC37L1,CLK4,CRYBA1,cytokine,EMP1,F3,GALM,hemoglobin,HLA Class I,Hsp70,IgG,IgG1,Igm,IL15,IL1RN,Interferon alpha,MOG,PLD2,RBM38,REC8,RPIA,SEC14L3,SERPINE1,SIT1,SMC1B,TAP2,Tgf beta,TIRAP,ZNF555,ZNRD1	30	24	Hematological System Development and Function, Lymphoid Tissue Structure and Development, Organ Development
10	AIF1,ALDH1A3,atypical protein kinase C,BMP5,CFH,COL9A2,Collagen type ix,FAM129B,Fibrinogen,GOT,HOXC11,Hsp27,IFIT2,JAK,KLHL41,Mek,Mitochondrial complex 1,Ngf,NOMO1 (includes others),NRP1,NUTM1,PARP,PDGFB,PRKCI,PYGM,Raf,SIX2,SIX5,SLC5A5,SLURP1,Sos,STAT3,UPF2,WWC1,ZNF829	28	23	Developmental Disorder, Organismal Injury and Abnormalities, Renal Hypoplasia	article
11	Alpha tubulin,ANP32A,BSPRY,Cbp/p300,DDX17,DLL1,FGF9,Hdac,HIRA,HISTONE,histone deacetylase,Histone h3,Histone h4,Importin alpha,KLRF1,KPNA6,METTL22,MTA2,NDRG4,NFAT (complex),PTGR1,Ras,Rb,REEP6,RUNX1T1,SCN1A,SDSL,SETMAR,SF1,TCF,TFAP2D,TRIM16,XIST,ZBTB5,ZNF461	28	23	Hereditary Disorder, Organismal Injury and Abnormalities, Cell-To-Cell Signaling and Interaction
12	ANK3,APH1A,ATP1A1,BASP1,CNKSR2,DPP6,EFNA5,EFNB1,estrogen receptor,Focal adhesion kinase,GLUL,HOOK1,KIF21A,LAMC2,LRIG2,LYN,MBOAT2,NGFR,p85 (pik3r),Pdgf (complex),Pdgfr,PPP1R8,PURA,RIMS2,Rock,SELPLG,Sfk,SHANK3,Shc,Smad2/3,SRC (family),SYNPO,trypsin,voltage-gated sodium channel,ZFYVE27	28	23	Cellular Development, Cellular Growth and Proliferation, Nervous System Development and Function
13	Alpha Actinin,Alpha catenin,Arp2/3,CA3,Cadherin,CDH2,Cg,CTNND1,Cyclin E,DUSP6,DUSP16,FSH,GAD1,IGFBP7,JUN,Lh,NECTIN2,NPHS1,phosphatase,Pias,PTPase,PTPRD,PTPRM,PTPRU,PTPRZ1,PVRIG,RGL2,SDK1,SH3BP4,SNX9,Sod,TCF20,TMC6,TMC8,tyrosine kinase	26	22	Post-Translational Modification, Dermatological Diseases and Conditions, Hereditary Disorder
14	AVEN,calpain,CAPRIN2,CASP3,CATSPER3,CLUL1,CTTNBP2NL,DENND2A,EGFL8,GATA2,HDAC1,KRTAP10-3,LGR6,LIME1,MEOX2,miR-34a-5p (and other miRNAs w/seed GGCAGUG),miR-766-5p (and other miRNAs w/seed GGAGGAA),miR-7845-5p (miRNAs w/seed AGGGACA),MPIG6B,MYT1,OXER1,P4HA2,PEBP4,PLET1,Pmca,PRRG4,SHROOM2,SLC30A9,SRC,TM9SF3,TMEM44,WFDC9,ZBTB26,ZNF572,ZNF891	25	21	Connective Tissue Disorders, Developmental Disorder, Hematological Disease
15	14-3-3,ADRB,Ant,AURK,BAX,BNIP3,Caspase 3/7,CRLS1,CYCS,cytochrome C,cytochrome-c oxidase,DPYSL4,EGLN,FAM162A,GC-GCR dimer,GLIS3,GNLY,hexokinase,Ifn gamma,IFRD2,Jnk,KAZN,MAP1LC3,MT1A,PINK1,Sapk,SERPINB4,SH3RF1,SIM2,TAOK2,TFEB,TP53RK,UBIQUITIN LIGASE,Vdac,ZNF622	21	19	Cell Morphology, Cellular Function and Maintenance, Cellular Compromise
16	ABCC4,aldo,ANK1,Calmodulin,CD2,Cdk,Cofilin,CUX1,Cyclin A,E2f,F Actin,FOXE1,GPANK1,Hedgehog,HNRNPUL2,MAP2K1/2,p70 S6k,Pde,PDE4A,PDE6C,Pka,Pka catalytic subunit,PLIN5,PRKACB,Proinsulin,RASGRP2,RYR1,Spectrin,STMN1,TFCP2,TNFRSF11B,TNP1,TNRC6C,TPT1,TSH	21	19	Cellular Assembly and Organization, Cellular Compromise, Cellular Function and Maintenance
17	ACSF2,AGXT,ARHGEF16,BCAS4,BEND4,CHDH,COX19,CRIP1,CYP2U1,DMAC2,ELAVL3,G2E3,GPR20,IRAK1,miR-1233-5p (and other miRNAs w/seed GUGGGAG),miR-661 (miRNAs w/seed GCCUGGG),miR-6810-5p (and other miRNAs w/seed UGGGGAC),MLLT11,MPEG1,N4BP1,NAA25,NFXL1,OR10K1,PBXIP1,PINLYP,PLK5,PPP1R8,PRCP,RAB34,RABGAP1L,SLC20A2,SNX33,TMEM62,TRAM1L1,XYLT2	21	19	Cellular Assembly and Organization, Hereditary Disorder, Lipid Metabolism
18	ADAMTS6,Adaptor protein 2,ADGRF5,ADGRL1,ADGRL4,alcohol group acceptor phosphotransferase,Beta Arrestin,C5AR1,CCR8,EDIL3,FZD4,G protein,G protein alpha,G protein alphai,GNRH,Gpcr,GPR153,GRK5,HTR1F,IL12 (family),ITGB2,Metalloprotease,Mmp,MTNR1A,MTORC1,P2RY2,P2RY10,P2RY13,PLC,Pld,PRKD1,RRH,STAT,Trk Receptor,tubulin	20	18	Hematological System Development and Function, Immune Cell Trafficking, Inflammatory Response
19	APPL2,ARHGEF37,ARPC3,ATN1,ATP1B2,ATXN7L1,CHTF8,CIB2,CPNE5,DSCC1,ELAVL3,FGF12,GGCX,HAGHL,HMCN2,HOXA3,MEGF8,miR-6756-5p (and other miRNAs w/seed GGGUGGG),NRSN2,PACS2,PITPNM1,PLXND1,POLB,PROP1,RBM19,RGS14,RSRC2,SCIMP,SEC23B,SLC16A3,SRPK2,SSPO,TINF2,TTYH2,ZNF592	20	18	Endocrine System Development and Function, Endocrine System Disorders, Organ Morphology
20	AES,ANG,ANXA3,ATP5MC3,BIRC7,BMPR1B,CD5L,CPT2,DEPDC1,DRC7,FAM124A,FAM124B,FKHR,Foxo,FOXO1,HAL,IGF1R,IGFBP7,LINS1,mir-182,miR-138-2-3p (miRNAs w/seed CUAUUUC),miR-182-5p (and other miRNAs w/seed UUGGCAA),MTM1,NEXMIF,OR4K2,RAB9B,SAXO1,SF3B5,SMPX,SNX17,TMEM50B,TRIB3,XKR4,ZNF330,ZNF280B	20	18	Behavior, Nervous System Development and Function, Cell Death and Survival
21	ABCC10,ALDOC,ALMS1,CACHD1,CCDC18,CEP131,CEP162,CHRND,DLG4,DLG5,DNAJC18,HAUS3,HAUS8,HSPB11,IFT27,IFT74,IFT172,IQCB1,KCTD7,KIAA2013,LRRC49,miR-103-3p (and other miRNAs w/seed GCAGCAU),MPHOSPH9,MS4A7,N4BP2,OR52E8,PCDH17,PLEKHG1,PNPLA7,PPP2R3C,RPGRIP1L,SVOPL,TJAP1,WFDC3,ZSWIM3	20	18	Cell Morphology, Cellular Assembly and Organization, Cellular Function and Maintenance
22	AGR2,ARHGAP10,CTDSP1,DENND3,DMAC2,DNAH10,DNAI2,DNAL1,EMP1,GALC,GGT7,HTR1A,HTR3B,KAZALD1,MANEA,miR-6887-3p (miRNAs w/seed CCCCUCC),MYH1,Neurotrophin,RAPGEF3,RHOA,SBK1,SLC6A14,SOCS7,SPIN2A/SPIN2B,STAT5A,TEC/BTK/ITK/TXK/BMX,TLE4,TMEM242,TNS1,TRIM65,tyrosine kinase,UBALD2,ZBTB17,ZNF596,ZNF518A	18	17	Cell-To-Cell Signaling and Interaction, Cellular Assembly and Organization, Inflammatory Disease
23	ADCY,ADCY3,Ampa Receptor,AMPH,Ap2 alpha,ARPC3,Beta adaptin,Calcineurin protein(s),CaMKII,CAV1,CHGA,Clathrin,Creb,DNM3,Dynamin,ENO3,EPN1,GABA receptor,GABBR1,GABRB1,Gi-coupled receptor,GRIA,GRIA2,GRIA3,ITPR,Ldh (complex),MIR124,NR3C2,NR4A3,Pkc(s),PP1 protein complex group,SLC6A9,Thioredoxin reductase,voltage-gated calcium channel,ZFYVE9	16	16	Neurological Disease, Organismal Injury and Abnormalities, Cell-To-Cell Signaling and Interaction
24	CCL21,Cdc2,chemokine,Complement,DCC,DSG1,ENAH,Erm,ESRP1,FGFR2,GRB10,GRN,HSP,Ifn,IFN Beta,IFN type 1,Ifnar,Iga,IGF2BP3,IL12 (complex),immune complex,LHX2,Mapk,MHC Class II (complex),MHC II,MYO10,PARD6G,Pro-inflammatory Cytokine,ROBO1,TAF1C,Tlr,TLR3,TLR5,Tnf (family),Tnf receptor	16	16	Cancer, Dermatological Diseases and Conditions, Organismal Injury and Abnormalities
25	ARRDC5,EEF1AKMT1,FBXO46,FGFR3,GNB3,KRTAP10-2,LRRC25,miR-106b-3p (miRNAs w/seed CGCACUG),miR-1468-5p (miRNAs w/seed UCCGUUU),miR-149-3p (and other miRNAs w/seed GGGAGGG),miR-374b-5p (and other miRNAs w/seed UAUAAUA),miR-383-5p (miRNAs w/seed AGAUCAG),miR-4445-3p (and other miRNAs w/seed ACGGCAA),miR-4999-5p (miRNAs w/seed GCUGUAU),miR-6786-3p (miRNAs w/seed GACGCCC),miR-6799-5p (miRNAs w/seed GGGA…	16	16	Embryonic Development, Nervous System Development and Function, Organ Development
