# Supplementary material for: Gene profiles of peripheral white blood cells as potential predictors of pregnancy in embryo-recipient heifers
Source: PLoS One. 2025 Sep 15;20(9):e0330701. doi: 10.1371/journal.pone.0330701 (PMC12435678; doi:10.1371/journal.pone.0330701)
Supplement: S8 Table — (XLSX) [file pone.0330701.s008.xlsx]

## Sheet: Feuil1
Differentially expressed genes (DEGs)
ID	Molecules in Network	Score	Focus Molecules	Top Diseases and Functions
1	ACBD3,BET1,C2CD5,CAPN6,CBX6,DCTN3,DDX19A,DEDD2,DSC3,EHD2,FANCD2,FH,HNF4A,KLRF1,LSM4,MRPL9,MRPL49,NFKBIL1,NUP62CL,OPLAH,R3HDM1,RP2,RSPH3,SEC24D,SP2,SPCS2,SUZ12,TM2D3,TM7SF2,TMEM106B,TPX2,TXNDC12,UTP6,WDFY3,ZWINT	54	35	Developmental Disorder, Hereditary Disorder, Metabolic Disease
2	ABCA4,AGO4,AHCTF1,ANKRA2,ARPC1B,ATG2A,ATP1B1,ATPase,CAPZA2,CARMIL1,DDX46,DEPDC7,DLC1,DNAJC7,ENTPD1,FNIP2,Focal adhesion kinase,FUOM,GULP1,HSP90AA1,KBTBD4,LACC1,LMNA,LOC102724159/PWP2,MSH2,MYH14,P glycoprotein,PSMC5,SNW1,STK38L,STRA8,SVIL,TDRD9,TSC22D2,VPS4A	46	32	Cell Cycle, Cellular Movement, Cancer
3	AIMP2,ANP32B,ATXN10,cAMP-Gef,CEP126,CLP1,Collagen type V,ERGIC3,FAU,FN1,GRWD1,HIP1,HNRNPL,KRT2,PGAM1,RIDA,RNF43,Rnr,RPS10,SDCBP,SF3B6,SSB,TAB2,TFAM,TMEM223,TMEM176A,TNIP1,TOM1L2,TOP1,TRIM5,UBASH3A,UBB,Ubiquitin,WDHD1,WSB2	43	31	Carbohydrate Metabolism, Lipid Metabolism, Small Molecule Biochemistry
4	ACOT2,Ap1,ARHGDIB,BCR,COL4A1,COQ4,COQ5,COQ8A,DACH1,ELMO1,ELMO2,ERBB3,estrogen receptor,EVA1A,HBB,LAS1L,MRPS15,MRPS25,p85 (pik3r),PDGFB,PRKAG1,Rac,RNF150,RNF166,ROR1,SARAF,SAT1,SPARC,TRIM9,TRIM45,TRIM65,UBE2U,WDR18,WWC1,YBX3	43	31	Hereditary Disorder, Metabolic Disease, Organismal Injury and Abnormalities
5	Ap2,Ap2 alpha,BCL2,C1GALT1,CCDC77,CEP350,CLDN5,DDX24,HADHB,Igfbp,JMJD1C,KIAA2013,LGMN,MED15,MED13L,mediator,MIR101,MT2A,OAS1,PBXIP1,PDIA5,PEX19,PNKD,PPFIBP1,PRL,PROK2,PTGR1,RDH12,RNASEH2B,SAMD9,SRPRA,TLE3,TMEM109,ZC3H13,ZMYND8	41	30	Neurological Disease, Cellular Growth and Proliferation, Hematopoiesis
6	26s Proteasome,ALAD,AMPK,ATG7,BASP1,BDNF,C1QTNF9,CALM1 (includes others),Calmodulin,CRIPT,CTDSPL,DLX1,DOCK7,EIF2AK3,GDI1,GDI2,KIRREL1,NUMB,PFDN4,Proinsulin,PSD3,RAB4,RAB24,RAB3B,Rb,RBM4,RIMBP2,RUSC1,SLMAP,SPATA2,SPIN2A/SPIN2B,STRN4,TCEAL1,UROS,WDR86	39	29	Cellular Function and Maintenance, Cellular Assembly and Organization, Nervous System Development and Function
7	ACAC,ACACA,ALKBH3,CHAF1B,DENND2D,DUB,EIF3B,ELMSAN1,EPB41L5,GHRL,GRN,HYAL2,KLHL36,LIFR,Mapk,MDK,MYLIP,Neurotrophin,PACRG,PINK1,PRKAA,RETN,SAV1,SLC25A33,SORCS1,SORL1,STMN2,Tnf receptor,TTI1,TUBA1A,TUBG2,tubulin (family),USP32,USP49,VPS35	37	28	Cell Death and Survival, Cell Morphology, Nervous System Development and Function
8	AHCYL1,Alp,ALPL,ANXA5,APPBP2,ARHGAP6,BMP2,BMPR1B,CXCL12,DAGLB,DNA-methyltransferase,EGLN,FAM20A,FAM20C,FBXO34,GTPase,HMGCL,IDH2,Ifn gamma,IFNGR2,ITGA9,LONRF3,P-TEFb,PAM,PUM1,PYGL,RAB11FIP5,SLC34A1,Tnf (family),VSIG4,WAC,WNT5B,WNT7A,ZFYVE16,ZNF423	37	28	Dental Disease, Digestive System Development and Function, Gastrointestinal Disease
9	60S ribosomal subunit,ACOX2,ADAM8,Alpha tubulin,ATPAF2,CRISPLD2,DMRTC2,DNAJB5,DNAJC6,EEF1G,EMX2,GMCL1,Hdac,HDAC5,HSP,Hsp22/Hsp40/Hsp90,HSPB9,IgG2b,IKZF3,IL2,Immunoglobulin,JAML,KLRD1,LRRFIP2,NUMA1,OTX2,PRDM1,RPL4,RPL15,RPLP0,SOX15,SPECC1L,TFDP2,TSTD2,ZNF219	37	28	Nervous System Development and Function, Neurological Disease, Organ Morphology
10	ATF3,ATP5PD,BBS1,BOLA2/BOLA2B,CCDC28B,CD200,COL26A1,CYB561,cytochrome-c oxidase,DCAF1,EEF1A1,EMID1,GAPT,GBP4,GLRX,GPX3,GRB10,IgG,Igm,Insulin,Interferon alpha,MAFG,MAGI2,MAT1A,MS4A1,MTORC1,NFE2L2,NT5C3A,NUPR1,PHB,SMPD3,SOAT1,ST14,TCR,UBTF	37	28	Developmental Disorder, Hereditary Disorder, Neurological Disease
11	ANKRD17,ANXA4,BUD23,calpain,CAPNS1,Casein,CAST,CLEC12A,Dynamin,FOS,GCSH,Importin beta,KCNB1,LGALS4,MGAT4A,NMI,NPVF,Nucleoporin,NUP155,NUP210,NUP214,Plk,PLK2,PTPRZ1,RYR2,SLC8A1,SNAP23,Sos,STX2,STX3,STX6,Syntaxin,TARS,TARSL2,TPD52	35	27	Cellular Assembly and Organization, Cellular Function and Maintenance, Molecular Transport
12	AFF3,BRD4,CAB39L,CAMK2A,Cbp/p300,CDK9,Cyclin A,Cyclin D,Cyclin E,DBNL,DCK,DGUOK,DNM3,E2f,EAF2,ELL2,FKBP5,GPM6B,GTF2H5,HISTONE,HMGN1,Holo RNA polymerase II,NUFIP1,POLR2E,PTK2B,RNA polymerase II,SH3GL3,SIN3A,SIRT5,SKAP2,SNRPN,SYN1,TAF9,TGS1,WBP4	35	27	Cellular Assembly and Organization, Nervous System Development and Function, DNA Replication, Recombination, and Repair
13	ACTL6A,BRCA2,CHST1,Cr3,CREB3,CREBBP,cytokine,DAW1,EPB41L4A,EPC2,FXYD6,GFI1B,GNGT2,GSE1,Histone h3,Histone h4,HMGN2,Hsp70,Hsp90,IL12 (family),IL6R,MHC Class II (complex),NDUFS2,NEGR1,NKAPL,NOTCH1,PGLYRP1,RCOR1,RGL1,RLBP1,SMARCC2,SRPK2,TIGD4,TRIM26,TRUB1	35	27	Cellular Development, Cellular Growth and Proliferation, Embryonic Development
14	AHSG,APOB,ARG2,ARHGAP18,ARHGAP23,BRINP2,CFHR5,CHST7,DHPS,GPN1,HDL,HDL-cholesterol,hemoglobin,IL23,MFSD4A,Nos,NRCAM,NRP2,OSBP2,PAK6,PARP,PARP14,PCDH10,PCYT1A,PEX2,Pro-inflammatory Cytokine,PTGIS,RHOJ,SAA,TF,TMEM158,TSHZ1,Vegf,XRCC3,ZBTB10	33	26	Cellular Movement, Nervous System Development and Function, Amino Acid Metabolism
15	AKT1S1,ALT,BACH1,C/ebp,CASP4,caspase,CBY1,CYP39A1,EIF4EBP1,FOXO3,GLUL,GOT,GPAT3,growth factor,Hsp27,IFI6,IL13RA1,JAK2,MUC16,OSBPL6,PAG1,PDGF BB,Pdgfr,PI3,PLSCR3,RAD17,Sfk,SLC36A1,SPIRE1,SRC (family),STAM2,STAT5a/b,TANC2,TMPRSS4,UGP2	29	24	Amino Acid Metabolism, Small Molecule Biochemistry, Cellular Development
16	ALCAM,CCPG1,Cg,Collagen type IV,Creb,CREM,CSF3,DNAH2,ERCC6L,FOSB,FSH,Growth hormone,HERC5,IL1,KLF4,LDL,LECT2,Lh,LOC102724788/PRODH,Mek,MIDN,MMP2,MMP16,PACRGL,PPIC,Ppp2c,RAB31,RANBP1,RARA,Ras homolog,SFTPB,SMAD4,TCHHL1,Tgf beta,TOX3	27	23	Post-Translational Modification, Protein Degradation, Protein Synthesis
17	AFF3,CDK4,CENPK,CENPN,CLEC2D,CRISPLD1,FCER1G,FOXRED2,GBA2,GUSB,LOC102724788/PRODH,MAML3,MFAP4,miR-3612 (and other miRNAs w/seed GGAGGCA),miR-762 (and other miRNAs w/seed GGGCUGG),MYT1,NECAB3,OGFRL1,PHPT1,PTDSS2,RNF145,SFXN2,SLC34A1,SLC39A11,SLC7A3,TARM1,TM7SF2,TM9SF1,TTYH2,UBASH3A,UNC13D,WHAMM,ZNF219,ZNF513,ZSCAN2	25	22	Cellular Assembly and Organization, Cellular Function and Maintenance, Molecular Transport
18	AJAP1,BICDL1,CACNA1E,Cacnb1,CCL15,DNAJB5,Erm,GPA33,GRM2,HAGHL,JCAD,KCNC4,KCNQ2,L-type Calcium Channel,LDB2,LDB3,LHX5,miR-6756-5p (and other miRNAs w/seed GGGUGGG),Muscarinic cholinergic receptor,MYADM,MYO7B,PLAGL2,POLR1D,PRKCD,PRRG4,SELPLG,SETBP1,SIK3,SLITRK3,SMPD2,SMPD3,SP2,TTYH2,UNC5A,ZNF226	23	21	Lipid Metabolism, Small Molecule Biochemistry, Cellular Assembly and Organization
19	AGPAT4,ANKRD22,APOBR,CDH6,CDH8,DUS1L,FAM83C,G-protein gamma,GCKR,GNG10,KCTD7,MCRIP2,MEGF9,miR-6721-5p (miRNAs w/seed GGGCAGG),miR-6749-3p (miRNAs w/seed UCCUCCC),NEO1,OSBP2,OSTN,PAK6,PDZD4,PGAM1,PLA2G2C,PLA2G2E,PLCXD3,PODNL1,PTPRM,RHBDL2,SEMA3G,SLC35F3,SLC38A5,SRPRA,SRPX2,THSD7B,WDR31,WDR70	23	21	Cell Morphology, Cellular Development, Cellular Growth and Proliferation
20	ABHD2,AFF3,ARHGDIB,ARMCX6,ASB11,ATAT1,B3GAT2,BCAS4,BLOC1S3,CC2D2A,CLUL1,EMID1,EVA1B,FN3K,GBA2,HELLS,JCAD,KCNN2,KLHDC9,miR-3103-5p (and other miRNAs w/seed GAGGGAG),miR-4271 (and other miRNAs w/seed GGGGAAG),miR-766-5p (and other miRNAs w/seed GGAGGAA),miR-921 (miRNAs w/seed UAGUGAG),MYH14,MZB1,OR12D3,PARP14,PI3,SLC35F1,SPIC,TMEM158,TTLL4,UCMA,UTP11,ZNF529	23	21	Auditory Disease, Cell Cycle, Cellular Assembly and Organization
21	ADGRE5,ASB6,BAZ2B,BTRC,C2CD5,CFAP157,CNOT11,COG2,CUL4B,Dlg,DLG5,ELAVL1,FZD6,GGNBP2,GLUL,HIVEP2,HNRNPCL1/HNRNPCL2,HNRNPD,IFNGR2,LRRC1,MGEA5,mir-7,MMRN2,PITHD1,PRRG1,RNF141,SPATA2,TEKT5,TIAL1,TMEM2,TWISTNB,UAP1,USP24,YIPF2,YIPF6	20	19	Embryonic Development, Nervous System Development and Function, Organ Development
22	ADAMDEC1,ANKAR,ARHGEF25,C9orf72,CCDC146,CD109,CD1A,DTD1,ELL2,FCGRT,FURIN,GBP4,GLG1,GNPTG,H2BFWT,IQCB1,KCNIP4,KLHL31,KLK4,KRT2,miR-516b-5p (miRNAs w/seed UCUGGAG),miR-6795-5p (and other miRNAs w/seed GGGGGGA),OR2AG1,PPIP5K2,RHAG,RPGR,RPGRIP1,SHQ1,SLFN11,SPSB3,TM9SF3,TMEM233,TSPAN12,UBE3B,ZFAND5	20	19	Visual System Development and Function, Nervous System Development and Function, Hereditary Disorder
23	ADSSL1,AHCTF1,Ap2b1,AR,BOLA2/BOLA2B,BUD23,CEP55,CPSF2,CUL3,DENND5A,DNAH7,DPH7,EED,EMG1,FAU,FREM1,FRG1,GMCL2,ITGB1,LOC102724159/PWP2,LZTS2,NMRK2,NPM1,PARD6B,PDXK,PHLDB2,QDPR,Rps3a1,SCNM1,SDAD1,SUPV3L1,SZT2,THADA,WDR18,YWHAZ	20	19	Cell Cycle, Cellular Movement, Organismal Development
24	ADHFE1,AKR1A1,AKR1B1,alcohol dehydrogenase,Alpha 1 antitrypsin,ANXA1,ARAP3,C7,CD8,CD1A,CD3 group,CD3D,CDK5RAP1,Collagen Alpha1,Complement,CTSL,cyclooxygenase,cytochrome C,EHD1,ELANE,Gm-csf,Granzyme,GZMH,IgD,Ige,LDL-cholesterol,MAC,MICAL1,P38 MAPK,PLA2G10,PLA2G4A,SERPINB6,SRGN,trypsin,VLDL-cholesterol	18	18	Lipid Metabolism, Small Molecule Biochemistry, Molecular Transport
25	ADRB,ADSL,ATIC,Calcineurin A,Calcineurin protein(s),CaMKII,CK1,Ck2,Gsk3,HACD2,HCFC2,Hdac-Rcor-Rest-Sin3a,INPP5A,IRF2BP2,ITPR,L-type Calcium Channel,LHX5,MIR124,MRPL11,MTMR7,NCAM2,NFAT (complex),NMDA Receptor,NOV,NUDT12,Pdgf (complex),PDGFRB,phosphatase,PP2A,PPP1R8,PPP1R12A,REST,SET,SLC6A9,SOX2-OCT4-NANOG	18	18	Cancer, Organismal Injury and Abnormalities, Respiratory Disease
