# Supplementary material for: Gene profiles of peripheral white blood cells as potential predictors of pregnancy in embryo-recipient heifers
Source: PLoS One. 2025 Sep 15;20(9):e0330701. doi: 10.1371/journal.pone.0330701 (PMC12435678; doi:10.1371/journal.pone.0330701)
Supplement: S9 Table — (XLSX) [file pone.0330701.s009.xlsx]

## Sheet: Feuil1
Holstein-Friesian heifers
Analyses were conducted on significantly (P ≤ 0.05) up- or down-regulated genes from non-pregnant (n = 7) vs. pregnant (n = 4) Holstein Friesian heifers on PCD7, PCD14, and 1ETD7 using the DAVID tools
PCD7: day 7 of the preconception estrous cycle
PCD14: day 14 of preconception estrous cycle
1ETD7: day 7 of the first conception cycle with embryo transfer
Up
Days post-estrous	Category	Term	Count	%	PValue	Genes	List Total	Pop Hits	Pop Total	Fold Enrichment	Bonferroni	Benjamini	FDR
PCD7	KEGG_PATHWAY	bta04670:Leukocyte transendothelial migration	8	1.97044	0.016329	CLDN8, CYBB, MYL2, CTNND1, RAPGEF4, CLDN10, MYL10, MYL9	118	112	4940	2.99031	0.794132	0.794132	16.5841
	GOTERM_BP_FAT	GO:0040008~regulation of growth	8	1.97044	0.026337	RBP4, IGSF11, DDR1, MYL2, GHRH, SERTAD3, TKT, IGFBP2	190	135	8785	2.73996	1	1	34.3676
	GOTERM_BP_FAT	GO:0007155~cell adhesion	13	3.20197	0.0324155	COL4A4, HAPLN2, COL22A1, PCDH8, PCDHGA6, CDH12, DDR1, IGSF11, LAMC3, DSG3, CNTN1, VNN1, THBS2	190	306	8785	1.96431	1	1	40.5424
	GOTERM_BP_FAT	GO:0022610~biological adhesion	13	3.20197	0.0324155	COL4A4, HAPLN2, COL22A1, PCDH8, PCDHGA6, CDH12, DDR1, IGSF11, LAMC3, DSG3, CNTN1, VNN1, THBS2	190	306	8785	1.96431	1	1	40.5424
	GOTERM_MF_FAT	GO:0008289~lipid binding	10	2.46305	0.0373315	RBP4, BPI, WDFY1, CRABP1, ELP2P, PRKCI, LTC4S, PAEP, KIF16B, SEC14L2	198	212	9249	2.2034	0.999994	0.999994	40.082
PCD14	KEGG_PATHWAY	bta04144:Endocytosis	13	3.89222	0.00240435	FGFR2, DNM3, CBLB, ARPC3, RAB5C, RBSN, RAB35, PRKCI, SMAD3, CXCR2, GRK5, EPN1, EHD4	146	243	7550	2.7665	0.39826	0.39826	2.99782
	GOTERM_MF_DIRECT	GO:0000978~RNA polymerase II core promoter proximal region sequence-specific DNA binding	13	3.89222	0.00412362	FOSL2, MTA2, SIX2, SMAD3, SIX5, NR4A3, ZIC3, SREBF2, GZF1, JUN, CREB3L2, BHLHE41, NR1H3	238	273	13095	2.62005	0.727911	0.727911	5.41097
	GOTERM_BP_DIRECT	GO:0006954~inflammatory response	11	3.29341	0.00463793	CYBB, TNFRSF11B, C5AR1, LYN, AIF1, TLR5, BMPR1B, CD14, TLR8, LOC504773, BMP6	243	215	13824	2.91059	0.996393	0.996393	7.24717
	GOTERM_BP_DIRECT	GO:0070374~positive regulation of ERK1 and ERK2 cascade	8	2.39521	0.00790549	FGFR2, ABCA7, NRP1, C5AR1, NDRG4, JUN, SCIMP, LOC504773	243	130	13824	3.50085	0.999933	0.991785	12.0539
	KEGG_PATHWAY	bta04390:Hippo signaling pathway	8	2.39521	0.0259874	SERPINE1, WWC1, PRKCI, SMAD3, ITGB2, BMPR1B, TCF7L2, BMP6	146	151	7550	2.73973	0.996135	0.937832	28.3175
	GOTERM_BP_DIRECT	GO:0045944~positive regulation of transcription from RNA polymerase II promoter	18	5.38922	0.0261691	FGFR2, FOSL2, ACVRL1, MTA2, NFKBIA, SMAD3, DLL1, SIX5, SREBF2, TCF20, JUN, LHX2, CREB3L2, CREB3L1, KPNA6, BMPR1B, BMP6, NR1H3	243	580	13824	1.76552	1	0.999977	34.8934
	KEGG_PATHWAY	bta04024:cAMP signaling pathway	9	2.69461	0.0365671	ADCY3, GRIA2, PDE4A, JUN, CREB3L2, RAF1, CREB3L1, NFKBIA, ATP1A1	146	198	7550	2.35056	0.999614	0.927203	37.563
1ETD7	GOTERM_BP_DIRECT	GO:0001525~angiogenesis	14	3.00429	4.32017e-05	NRP2, SAT1, MMP2, NRCAM, NOV, PROK2, TSPAN12, PTK2B, JUN, SERPINE1, ADAM8, WNT7A, EIF2AK3, C1GALT1	358	134	13824	4.03435	0.0661439	0.0661439	0.0722297
	GOTERM_BP_DIRECT	GO:0050727~regulation of inflammatory response	8	1.71674	5.44757e-05	IL1R1, CASP4, FANCD2, ANXA1, JAK2, BRD4, TNIP1, AHSG	358	39	13824	7.92093	0.0826736	0.0422284	0.0910709
	GOTERM_BP_DIRECT	GO:0042127~regulation of cell proliferation	12	2.57511	0.00142982	SAT1, MAFG, PLA2G4A, PTGER2, CDCA7, PTK2B, ERBB3, JUN, GHRL, BRCA2, JAK2, TEC	358	146	13824	3.1738	0.896321	0.530217	2.36466
	GOTERM_MF_DIRECT	GO:0003779~actin binding	8	1.71674	0.00534727	TNNT3, GSN, CAPZA2, SSH2, FHL3, MICAL1, MARCKS, SNTA1	310	90	13095	3.75484	0.871715	0.871715	7.16175
	KEGG_PATHWAY	bta04725:Cholinergic synapse	9	1.93133	0.00580702	FOS, PLCB3, GNAQ, GNA11, GNG10, BCL2, CREB3L2, JAK2, GNG7	188	110	7550	3.28578	0.71411	0.71411	7.11992
	KEGG_PATHWAY	bta04022:cGMP-PKG signaling pathway	11	2.36052	0.00600125	ATP1B1, PLCB3, SLC8A1, ADORA3, RGS2, GNAQ, GNA11, PDE5A, PPP1R12A, CREB3L2	188	159	7550	2.77834	0.725871	0.476427	7.34978
	KEGG_PATHWAY	bta05166:HTLV-I infection	15	3.21888	0.00637495	IL1R1, TLN1, WNT5B, PDGFB, CREM, CREBBP, SMAD4, FZD3, FOS, ATF3, JUN, LOC510185, BOLA-N, WNT7A, IL2	188	267	7550	2.25616	0.747161	0.367664	7.79056
	KEGG_PATHWAY	bta04144:Endocytosis	13	2.7897	0.0173593	SH3GL3, RAB11FIP5, RAB31, STAM2, CAPZA2, ZFYVE9, ZFYVE16, DNAJC6, LOC510185, GRK5, EHD1, ARAP3, BOLA-N	188	243	7550	2.14845	0.976833	0.609863	19.9156
	KEGG_PATHWAY	bta04380:Osteoclast differentiation	9	1.93133	0.0179356	FOS, IL1R1, JUN, FOSB, FCGR3A, TAB2, IFNGR2, SIRPB1, TEC	188	134	7550	2.69728	0.979578	0.540783	20.5092
	KEGG_PATHWAY	bta05200:Pathways in cancer	18	3.86266	0.0195114	PTGER2, WNT5B, PDGFB, GNA11, CREBBP, SMAD4, BRCA2, FZD3, MMP2, FOS, PLCB3, GNAQ, BCL2, JUN, GNG10, RARA, WNT7A, GNG7	188	398	7550	1.81626	0.985541	0.506419	22.1117
	KEGG_PATHWAY	bta05142:Chagas disease (American trypanosomiasis)	8	1.71674	0.0227735	FOS, PLCB3, GNAQ, GNA11, JUN, SERPINE1, IFNGR2, IL2	188	114	7550	2.81822	0.992937	0.507155	25.3351
	GOTERM_BP_DIRECT	GO:0006357~regulation of transcription from RNA polymerase II promoter	13	2.7897	0.0248998	MAFG, HMGB2, ELF1, ANKRA2, ANXA4, TCEAL1, NUPR1, SP3, TFDP2, ZNF710, MLXIP, NFE2L2, ELMSAN1	358	244	13824	2.05733	1	0.999954	34.4082
	GOTERM_MF_DIRECT	GO:0005096~GTPase activator activity	10	2.14592	0.0297424	DLC1, ARHGAP6, TBC1D12, RGS2, GNAQ, RP2, JUN, RGS6, ARHGAP18	310	183	13095	2.3083	0.99999	0.996918	34.1954
	KEGG_PATHWAY	bta04630:Jak-STAT signaling pathway	9	1.93133	0.0336445	CSF3, STAM2, CREBBP, JAK2, LOC510185, IL6R, IL13RA1, IFNGR2, IL2	188	151	7550	2.39362	0.999363	0.601384	35.2109
	GOTERM_BP_DIRECT	GO:0008284~positive regulation of cell proliferation	13	2.7897	0.0351544	CSF3, SUZ12, PROK2, SRPK2, STX3, PDGFB, CCPG1, PTK2B, SLC25A33, SDCBP, RARA, GRK5, LOC528132	358	257	13824	1.95326	1	0.999988	45.0385
	KEGG_PATHWAY	bta04514:Cell adhesion molecules (CAMs)	9	1.93133	0.0371617	NRCAM, GLG1, ALCAM, NCAM2, ITGA9, CLDN5, NTNG1, BOLA-N, SELPLG	188	154	7550	2.34699	0.999709	0.595324	38.1387
	KEGG_PATHWAY	bta04151:PI3K-Akt signaling pathway	15	3.21888	0.0487834	CSF3, PDGFB, IL6R, FOXO3, PCK1, ITGA9, EIF4EBP1, COL27A1, GNG10, BCL2, CREB3L2, JAK2, LOC510185, GNG7, IL2	188	347	7550	1.736	0.999979	0.658801	46.9686
Down
PCD7	GOTERM_BP_FAT	GO:0000226~microtubule cytoskeleton organization	8	1.68067	0.000579036	HOOK1, PRKCZ, THAP7, PTK2, UBE2A, TBCE, TUBGCP2, NEFL	214	60	8785	5.47352	0.534726	0.534726	0.943097
	GOTERM_BP_FAT	GO:0007610~behavior	12	2.52101	0.0024306	PRKCA, CLN3, GLRB, CCR7, CCK, SLC1A3, CREB3, IL16, ADAM2, MET, TBCE, PARK7	214	167	8785	2.9498	0.959834	0.799585	3.90307
	GOTERM_BP_FAT	GO:0030001~metal ion transport	16	3.36134	0.00391404	KCNJ16, SLC5A2, SLC9A5, SLC39A11, CACNG6, TMEM38A, ITPR3, KCNJ11, P2RX4, ATP2C2, CACNA1E, CACNA1C, KCNH2, CAMK2A, SLC5A11, ATP7B	214	285	8785	2.30464	0.994375	0.822159	6.21442
	KEGG_PATHWAY	bta04020:Calcium signaling pathway	12	2.52101	0.00437856	PRKCA, P2RX4, GNA14, P2RX6, ATP2B4, CCKBR, ADORA2B, HTR4, CACNA1E, ITPR3, CACNA1C, CAMK2A	134	164	4940	2.69749	0.417103	0.417103	4.93396
	GOTERM_MF_FAT	GO:0046873~metal ion transmembrane transporter activity	12	2.52101	0.00500414	KCNJ16, P2RX4, CACNA2D1, ATP2C2, SLC39A11, TMEM38A, CACNA1E, ITPR3, KCNH2, CACNA1C, KCNJ11, ATP7B	213	194	9249	2.68593	0.860761	0.860761	6.74135
	GOTERM_BP_FAT	GO:0032989~cellular component morphogenesis	9	1.89076	0.011421	PTK2, UBE2A, CCK, SLC1A3, OOEP, LHX4, TBCE, CTNNA1, NEFL	214	126	8785	2.93224	1	0.977483	17.132
	GOTERM_BP_FAT	GO:0006812~cation transport	17	3.57143	0.0130251	KCNJ16, SLC5A2, SLC9A5, SLC39A11, CACNG6, TMEM38A, ITPR3, KCNJ11, P2RX4, ATP2C2, ATP2B4, CACNA1E, CACNA1C, KCNH2, CAMK2A, SLC5A11, ATP7B	214	357	8785	1.95483	1	0.968691	19.3046
	GOTERM_BP_FAT	GO:0000902~cell morphogenesis	8	1.68067	0.0143686	PTK2, CCK, SLC1A3, OOEP, LHX4, TBCE, CTNNA1, NEFL	214	106	8785	3.09822	1	0.958681	21.083
	KEGG_PATHWAY	bta04530:Tight junction	9	1.89076	0.016447	PRKCA, PRKCZ, MAGI3, MYH3, MYH11, CLDN1, MYH14, JAM2, CTNNA1	134	122	4940	2.7196	0.869945	0.639368	17.405
	GOTERM_BP_FAT	GO:0006811~ion transport	21	4.41176	0.0230085	KCNJ16, SLC5A2, SLC22A16, GLRB, SLC9A5, SLC39A11, CACNG6, TMEM38A, ITPR3, KCNJ11, P2RX4, ATP2C2, MGC139528, SLC1A3, ATP2B4, CACNA1E, CACNA1C, KCNH2, CAMK2A, SLC5A11, ATP7B	214	511	8785	1.68704	1	0.987634	31.6696
	GOTERM_MF_FAT	GO:0005524~ATP binding	34	7.14286	0.0248461	PRKCZ, TRIB3, FER, ACSS3, RIOK2, KCNJ11, ACVR1C, ATP2B4, DDX3Y, CAMK2A, ERCC2, PRKCA, MYH3, MET, ABCB1, ATP11C, DARS2, ABCG4, MARK2, PRKD1, P2RX4, ATP2C2, MYO10, EIF2AK1, HIPK2, MYH11, DDX50, GRK4, MYH14, YARS2, SMC1A, ABCC5, ATP7B, BMPR1A	213	1018	9249	1.45026	0.999949	0.992874	29.5334
	GOTERM_MF_FAT	GO:0032559~adenyl ribonucleotide binding	34	7.14286	0.0277897	PRKCZ, TRIB3, FER, ACSS3, RIOK2, KCNJ11, ACVR1C, ATP2B4, DDX3Y, CAMK2A, ERCC2, PRKCA, MYH3, MET, ABCB1, ATP11C, DARS2, ABCG4, MARK2, PRKD1, P2RX4, ATP2C2, MYO10, EIF2AK1, HIPK2, MYH11, DDX50, GRK4, MYH14, YARS2, SMC1A, ABCC5, ATP7B, BMPR1A	213	1027	9249	1.43755	0.999985	0.975078	32.4357
	KEGG_PATHWAY	bta04670:Leukocyte transendothelial migration	8	1.68067	0.0305404	PRKCA, PTK2, CLDN1, RAPGEF3, ITGA4, PIK3R3, JAM2, CTNNA1	134	112	4940	2.63326	0.977963	0.719639	30.0675
	KEGG_PATHWAY	bta05200:Pathways in cancer	15	3.15126	0.0322255	PRKCA, DCC, TRAF1, PPARD, STAT5A, MET, CTNNA1, SUFU, ACVR1C, VEGFC, PTK2, LAMC2, PIK3R3, WNT7A, FN1	134	303	4940	1.82503	0.982208	0.634779	31.4564
	GOTERM_BP_FAT	GO:0006355~regulation of transcription, DNA-dependent	30	6.30252	0.0343082	PPARD, BACH2, E2F5, STAT5A, RORB, NOSTRIN, ZNF227, HOXA3, LHX4, ZNF397, MLLT1, PER1, ZNF599, NR2F2, NFIL3, ZNF180, ERCC2, CREB3, RFX7, MED12, SIRT5, ZHX3, HES6, NR0B1, ZNF165, MSX1, DLX6, ZNF383, KCNH2, IL2	214	845	8785	1.45745	1	0.996863	43.5115
	GOTERM_MF_FAT	GO:0005261~cation channel activity	9	1.89076	0.0359405	KCNJ16, P2RX4, CACNA2D1, TMEM38A, CACNA1E, ITPR3, KCNH2, CACNA1C, KCNJ11	213	165	9249	2.3685	0.999999	0.972572	39.9035
	GOTERM_BP_FAT	GO:0048878~chemical homeostasis	11	2.31092	0.0393152	PRKCA, P2RX4, CLN3, GLRB, PPARD, SLC9A5, LDLR, CCKBR, CACNA1E, CSRP3, PARK7	214	218	8785	2.0714	1	0.997225	48.117
	GOTERM_BP_FAT	GO:0051252~regulation of RNA metabolic process	30	6.30252	0.0417381	PPARD, BACH2, E2F5, STAT5A, RORB, NOSTRIN, ZNF227, HOXA3, LHX4, ZNF397, MLLT1, PER1, ZNF599, NR2F2, NFIL3, ZNF180, ERCC2, CREB3, RFX7, MED12, SIRT5, ZHX3, HES6, NR0B1, ZNF165, MSX1, DLX6, ZNF383, KCNH2, IL2	214	860	8785	1.43203	1	0.996419	50.2167
	GOTERM_BP_FAT	GO:0007017~microtubule-based process	8	1.68067	0.0427455	HOOK1, PRKCZ, THAP7, PTK2, UBE2A, TBCE, TUBGCP2, NEFL	214	133	8785	2.46926	1	0.994733	51.066
	GOTERM_MF_FAT	GO:0022836~gated channel activity	10	2.10084	0.0453003	KCNJ16, P2RX4, CACNA2D1, GLRB, MGC139528, CACNA1E, ITPR3, KCNH2, CACNA1C, KCNJ11	213	204	9249	2.12856	1	0.973847	47.5311
	GOTERM_MF_FAT	GO:0032553~ribonucleotide binding	40	8.40336	0.0464109	THAP7, GNA14, PRKCZ, LOC781225, TRIB3, FER, ACSS3, KCNJ11, RIOK2, ACVR1C, ATP2B4, MTG1, DDX3Y, LOC530077, RHOF, CAMK2A, ERCC2, PRKCA, MYH3, MET, ABCB1, DARS2, ATP11C, ABCG4, MARK2, PRKD1, P2RX4, ATP2C2, MYO10, EIF2AK1, HIPK2, MYH11, DDX50, GRK4, MYH14, YARS2, SMC1A, ABCC5, ATP7B, BMPR1A	213	1304	9249	1.33198	1	0.95552	48.3739
	GOTERM_MF_FAT	GO:0032555~purine ribonucleotide binding	40	8.40336	0.0464109	THAP7, GNA14, PRKCZ, LOC781225, TRIB3, FER, ACSS3, KCNJ11, RIOK2, ACVR1C, ATP2B4, MTG1, DDX3Y, LOC530077, RHOF, CAMK2A, ERCC2, PRKCA, MYH3, MET, ABCB1, DARS2, ATP11C, ABCG4, MARK2, PRKD1, P2RX4, ATP2C2, MYO10, EIF2AK1, HIPK2, MYH11, DDX50, GRK4, MYH14, YARS2, SMC1A, ABCC5, ATP7B, BMPR1A	213	1304	9249	1.33198	1	0.95552	48.3739
PCD14	GOTERM_MF_DIRECT	GO:0003676~nucleic acid binding	17	4.69613	0.0144157	ZNF622, ZNF565, GPANK1, ZNF518A, ZBTB26, ZNF358, ZNF829, ZNF891, ZNF181, TNRC6C, ZNF197, POLDIP3, ZNF596, ZBTB5, ZNF461, ZNF740, MATR3	235	488	13095	1.94118	0.991206	0.991206	17.8396
	GOTERM_BP_DIRECT	GO:0045766~positive regulation of angiogenesis	6	1.65746	0.0174775	F3, CCBE1, ERAP1, NOS3, RAPGEF3, GREM1	246	85	13824	3.96671	1	1	24.29
	GOTERM_BP_DIRECT	GO:0007156~homophilic cell adhesion via plasma membrane adhesion molecules	6	1.65746	0.0290101	PTPRM, ROBO1, DSG1, CDH2, PCDH17, CD200	246	97	13824	3.47599	1	1	37.161
	GOTERM_MF_DIRECT	GO:0004672~protein kinase activity	7	1.9337	0.0374681	TEX14, VRK2, SBK1, PEAK1, CDK8, TRIB3, PRKAA2	235	138	13095	2.82655	0.999996	0.99802	40.3557
1ETD7	GOTERM_MF_DIRECT	GO:0003924~GTPase activity	11	2.6506	0.0033659	GPN1, DNM3, EEF1A1, RAB3B, GNGT2, LOC512486, GNAS, TUBG2, GBP4, TUBA1A, ARHGDIB	272	174	13095	3.04355	0.762192	0.762192	4.63492
	GOTERM_BP_DIRECT	GO:0055114~oxidation-reduction process	15	3.61446	0.00829417	GDI1, GDI2, ADHFE1, FOXRED2, QDPR, CYB561, ADI1, RDH12, TXNDC12, PTGIS, AKR1A1, AKR1B1, SCD5, CAT, NDUFS2	297	316	13824	2.20944	0.999919	0.999919	12.5109
	GOTERM_MF_DIRECT	GO:0020037~heme binding	8	1.92771	0.012332	HBA, PTGIS, CYP39A1, HBE4, PGRMC1, HBG, CAT, HBB	272	120	13095	3.20956	0.994939	0.928856	16.026
	KEGG_PATHWAY	bta05200:Pathways in cancer	16	3.85542	0.0146989	BMP2, HSP90AA1, BCR, COL4A1, MSH2, MMP2, CXCL12, FZD6, EDNRA, GNGT2, PLCG1, PDGFRB, WNT11, GNAS, FH, FN1	154	398	7550	1.97089	0.960952	0.960952	17.1683
	KEGG_PATHWAY	bta01100:Metabolic pathways	36	8.6747	0.0214556	ACOX2, ALPL, ALAD, ME3, POLR2E, PGAM1, ACOT2, UROS, DPYS, HADHB, PTGIS, AKR1A1, ATIC, MAT1A, IDH2, GCSH, UGT8, AGPAT4, NDUFS2, DDOST, MTMR7, HMGCL, INPP5A, FH, PTDSS2, HYAL2, B3GALT1, ASMT, QDPR, DGUOK, RDH12, ADI1, PLCG1, AKR1B1, ADSL, AHCYL1	154	1235	7550	1.4291	0.991348	0.906982	24.1102
	KEGG_PATHWAY	bta04925:Aldosterone synthesis and secretion	6	1.44578	0.0217176	PDE2A, CREB3, CALM3, GNAS, CAMK2A, DAGLB	154	79	7550	3.72349	0.99184	0.798679	24.3682
	GOTERM_MF_DIRECT	GO:0016491~oxidoreductase activity	7	1.68675	0.0246392	ADI1, AKR1C3, GDI1, GDI2, AKR1B1, SCD5, CYB561	272	108	13095	3.1204	0.999976	0.971062	29.613
	GOTERM_MF_DIRECT	GO:0005506~iron ion binding	8	1.92771	0.0282419	ADI1, HBA, PTGIS, CYP39A1, HBE4, HBG, SCD5, HBB	272	142	13095	2.7123	0.999995	0.952691	33.1855
	GOTERM_BP_DIRECT	GO:0043547~positive regulation of GTPase activity	8	1.92771	0.0342375	GDI1, GDI2, BCR, RANBP1, WNT11, GNAS, ARHGAP23, ARHGDIB	297	143	13824	2.60394	1	1	42.825
	KEGG_PATHWAY	bta04922:Glucagon signaling pathway	6	1.44578	0.0433034	CREB3, PRKAG1, PGAM1, CALM3, GNAS, CAMK2A	154	95	7550	3.09638	0.999938	0.911409	43.0561
	GOTERM_MF_DIRECT	GO:0042803~protein homodimerization activity	10	2.40964	0.0446888	IRAK2, GNPTG, HSP90AA1, CREB3, DMRTC2, ATIC, MSH2, CAT, CD200, HMGCL	272	225	13095	2.13971	1	0.97966	47.4561
