# Supplementary material for: Gene profiles of peripheral white blood cells as potential predictors of pregnancy in embryo-recipient heifers
Source: PLoS One. 2025 Sep 15;20(9):e0330701. doi: 10.1371/journal.pone.0330701 (PMC12435678; doi:10.1371/journal.pone.0330701)
Supplement: S10 Table — (XLSX) [file pone.0330701.s010.xlsx]

## Sheet: Feuil1
Holstein-Friesian heifers
Upstream Regulator	Expr Fold Change	Molecule Type	Predicted Activation State	Activation z-score	Flags	p-value of overlap	Target Molecules in Dataset	Mechanistic Network
beta-estradiol		chemical - endogenous mammalian		1.912	bias	8.15e-07	ADGRF5,ANK1,ANPEP,BAX,CCDC17,CCR3,CD14,CD164L2,CDC123,CDC25A,CEBPA,CFD,CLDN8,CLU,COL4A4,COL5A2,CTNND1,CYBB,DDR1,DSP,E2F1,ELF5,FBXO46,FGF7,FOSL2,GHRH,GLUL,GPX3,GSTM1,HAPLN2,HAS2,HCCS,HEY1,HMCN2,HOXD4,IFNGR2,IFRD2,IGFBP2,IL10,KCND3,LAMB1,LIMA1,LMNA,LOXL4,LYL1,MATN2,MOSPD2,MPEG1,MUC1,MYH7,MYLK,NRG1,OSBPL5,P2RY6,PAEP,PAM,PBXIP1,PDAP1,PDE1A,PHLDA1,PTP4A2,PTPRK,RAB5C,RARB,RBP4,RHOQ,RORC,S100A7,SBK1,SDC…	186 (18)
trichostatin A		chemical drug		1.782		1.84e-06	ALS2,ANP32A,BAX,BCL2L2,CCR3,CD14,CDC123,CEBPA,CLDN10,CLU,CNTN1,COL6A3,CYBB,DKK2,DLC1,FGF7,FLT1,FOSL2,GLI3,IGFBP2,IL10,JCHAIN,KLK8,LIMA1,LMNA,MANF,MUC1,MUC4,MYH7,PCDH8,PTGR1,RARB,ROBO1,S100A10,SDC2,SFTPA1,SREBF2,STAR,STMN2,TKT,TLR4,ZSWIM6	130 (17)
SOD1		enzyme				8.99e-06	ALDOC,BAX,CD14,CLU,DSG3,FGF6,FOSL2,GABRA4,GAK,GPX3,GSTM1,IL10,KCNJ2,P2RY6,PTGR1,SHANK1,SHANK2,SREBF2	90 (5)
DSCAML1		other		1.897	bias	9.29e-06	CNTN1,KCNJ2,NGEF,NRCAM,NTN4,RARB,SHANK1,SHANK2,TUBA4A,VLDLR
DSCAM		other		1.897	bias	1.51e-05	CEBPA,CNTN1,ELMO1,KCND3,KCNJ2,NGEF,NRCAM,NTN4,SHANK2,TUBA4A
mir-194		microRNA		-1.987	bias	1.82e-05	DACH1,E2F1,FZD6,IL10,SETD5
DNMT3A		enzyme		-0.277		2.06e-05	ADAMTS9,CYBB,E2F1,GFRA2,JCHAIN,LAMC3,MUC4,MYH7,MYL2,MYL9,PDE1A,PRKCI,SLN,TLR4
PD98059		chemical - kinase inhibitor	Inhibited	-3.101	bias	3.09e-05	ANPEP,ATF6,BAX,CD14,CDC25A,CEBPA,CLU,DCBLD2,E2F1,ELN,GAS7,GFPT1,HAS2,IL10,MCF2L,MUC1,MYH7,PHLDA1,S100A10,SEC14L2,SFTPA1,SRXN1,STAR,TCOF1,TLR4,TUBA4A,VASH1	146 (18)
W7		chemical reagent		-0.555	bias	4.11e-05	CD14,FOXL2,IL10,MYH7,STAR
AGT		growth factor	Activated	3.627	bias	4.26e-05	BAX,CD14,CDC25A,CIT,COL5A2,COL6A3,CYBB,E2F1,EHF,ELN,ENPEP,FGF7,FLT1,GFPT1,GFRA2,HAS2,HEY1,IGFBP2,IL10,KCND3,KCNJ2,LAMB1,LOXL1,LOXL4,MATN2,MYH7,NRG1,RBP4,ROBO1,SGCD,STAR,THBS2,TTPA,UNC5B,WIPF3,ZFHX3	166 (18)
FUT8		enzyme		-0.447	bias	5.24e-05	ELN,FZD6,GAS1,HCCS,IGLL1/IGLL5
AHR		ligand-dependent nuclear receptor		-0.845	bias	8.35e-05	AHSG,BAX,CD14,CEBPA,CERS5,COL5A2,COL6A3,CYP2S1,DNAJB1,E2F1,EBF1,ENPEP,GAS1,IL10,LTC4S,MATN2,MYH7,MYL2,PCDH8,RDH16,RORC,UGT1A6	125 (14)
EHF	1.403	transcription regulator		1	bias	0.0001	ANGPTL4,ANPEP,E2F1,EHF,KLK8,MUC1,RARB,S100A7,VNN1
dexamethasone		chemical drug		1.388		0.000135	AICDA,ANGPTL4,ANPEP,ASCL2,BAX,BCL2L2,CBLB,CCR3,CDC25A,CEBPA,CFD,CLU,CYBB,CYP2S1,DACH1,DHRS7,DLC1,E2F1,EBF1,EHF,ELN,FGF7,FOSL2,GAS1,GHRH,GLUL,GSTM1,HEY1,IFNGR2,IGFBP2,IL10,IL17RC,IL1RL2,IL33,KLRD1,LAMB1,LDHB,MATN4,MPC2,MPEG1,MUC1,MUSK,MYL2,NTN4,PAM,PF4,PHLDA1,PISD,PPA2,PTGR1,PTH,RAB35,RAPGEF4,RARB,RBP4,S100A10,SEC61A1,SFTPA1,SORD,STAR,THBS2,TLR4,TRPM6,TRPS1,TUBB1,UGT1A6,UGT2A1,USF1,VNN1	166 (17)
vitamin D		chemical drug		-1.455		0.000168	BAX,BCL2L2,GPR158,IL10,PTH,RARB,TLR4	73 (8)
TGFB1		growth factor	Activated	5.697	bias	0.000173	ANGPTL4,ANPEP,BAX,C1R,CCR3,CD14,CDC25A,CDK2AP1,CEBPA,CFD,CLU,COL6A3,COTL1,CTNND1,CYBB,DACH1,DKK2,DSP,E2F1,ELMO1,ELN,ENO3,FERMT2,FGF6,FGF7,FLT1,FNDC3B,FOSL2,GABRA4,GAS1,GAS7,GNB4,GPR158,HAS2,HEY1,IGFBP2,IL10,IL33,KLRD1,LOXL1,LTC4S,MUC4,MYH7,MYLK,P2RY6,PROCR,PTPRK,RAMP2,RORC,S100A10,SCGB1A1,SDC2,SEMA4A,SERP1,SLN,SORD,STAR,TCN2,THBS2,TLR4,VLDLR	144 (14)
TXNRD1		enzyme	Inhibited	-2.236	bias	0.000189	BAX,GPX3,GSTM1,PTGR1,SRXN1,TKT	66 (3)
thymoquinone		chemical drug		-1.964		0.000214	BAX,CD14,E2F1,IL10,PDE1A,TLR4	81 (7)
INHA		growth factor		-1.539		0.000214	BAX,COL4A4,E2F1,HAS2,LAMC3,LMNA,MATN2,MYL9,STAR
IFNG		cytokine	Activated	2.919	bias	0.000215	ADAMTS9,ANGPTL4,BAX,BCL2L2,C1R,CALHM6,CCR3,CD14,CDC25A,CEBPA,CHI3L2,COL5A2,CRABP1,CYBB,DNAJB7,E2F1,EHF,ELN,FLT1,GLUL,GNB4,GPR158,GRM8,HAS2,HOXD4,IFNGR2,IL10,MUC1,MUC4,MYH7,P2RY6,PAM,PCTP,PF4,PHLDA1,RAB3C,RORC,S100A10,S100A7,SEC61A1,SEMA4A,SERP1,SREBF2,ST18,STAR,TLR4,TNFSF15,UNC5B,VLDLR,WDFY1	140 (17)
CYP1A2		enzyme		-0.816		0.000242	IGFBP2,INSC,SFTPA1,SHANK2,UGT1A6,VLDLR
HOXB4	1.644	transcription regulator				0.000266	E2F1,GPX3,HOXB4,RARB
CREBBP		transcription regulator	Activated	2.236	bias	0.000277	AMPD1,ATF6,CEBPA,CRYBB2,CYBB,FNDC3B,FOSL2,GHRH,HAS2,IL10,IL17RC,MCF2L,MYH7,RAPGEF4,RARB,SFTPA1,SH3GL3,STAR,TRPM1	103 (14)
COLQ		other		1.673		0.000364	COL5A2,COL6A3,FGF7,LAMB1,MMP16,MUSK,SGCD
alvelestat		chemical drug				0.000371	AICDA,IL10
LATS1		kinase		-1.342	bias	0.000386	BAX,CD14,ELF5,MUC1,NRCAM,STAR
VCAN		other		1		0.000414	ADAMTS9,ANGPTL4,C1R,CLU,ELN,HAS2,IL10,LAMB1,LOXL4,PAM,ZNF618	67 (7)
ciglitazone		chemical drug		0.229		0.00042	BAX,CYBB,FLT1,IGFBP2,IL10,LAMB1,MUC1,RARB,SCGB1A1,SFTPA1	128 (16)
cisplatin		chemical drug		1.145	bias	0.000449	ANK1,ANPEP,BAX,CD14,CDC25A,CEBPA,CLU,CMBL,CTNND1,CYBB,E2F1,EPS8L2,FLT1,FNDC3B,GAS1,GSTM1,KATNB1,LAMB1,LDHB,LMNA,NTN4,PROCR,PTGR1,RBP4,REEP2,S100A10,TAOK2,TLR4,TRPM6,UGT1A6	127 (17)
mir-29		microRNA		-1.921	bias	0.000542	ADAM7,ADAMTS9,ANGPTL4,BCL2L2,COL5A2,CTNND1,ELN,SFTPA1
RUNX1		transcription regulator		1.507	bias	0.000544	ANK1,ATF6,BAX,CEBPA,ERMAP,IL10,MYL9,PF4,RORC,SEC61A1,SHANK2,SLC22A4,SOX5,UNC5B	115 (11)
PHF8		enzyme				0.000549	CDC25A,E2F1,RARB	15 (3)
U0126		chemical drug	Inhibited	-3.363	bias	0.000606	ALPK3,ANGPTL4,ASIC2,BAX,CEBPA,CRY2,CYBB,EHF,ELN,IL10,LAMB1,MUC1,MYH7,PHLDA1,PTPRJ,RORC,SFTPA1,SPNS2,SREBF2,SRXN1,STAR,TUBA4A,VASH1	145 (17)
TCF4		transcription regulator	Activated	2.514	bias	0.000662	ADAMTS9,AICDA,ANGPTL4,APH1A,CKAP4,DACH1,DCK,DSTN,GRB14,MANF,MZB1,PACSIN1,SDC2,SEC24D,SPC24,TNS3,TXNDC5
butyric acid		chemical - endogenous mammalian		0.377		0.000733	BAX,CCR3,CD14,CDC25A,CLU,COL5A2,COL6A3,DDR1,E2F1,GAK,GLI3,IFNGR2,IL10,JCHAIN,MUC1,MYH7,MYL2,STAR,THSD7A,TUBA4A	165 (16)
PTEN		phosphatase		-0.506		0.000744	BAX,CDC25A,CEBPA,CFD,COL5A2,E2F1,FGF7,FLT1,FZD6,GPX3,IFNGR2,IGFBP2,IL10,LDHB,MAFK,MAPKAPK3,PF4,PTP4A2,PTPRK,RAB5C,RAMP2,SFTPA1,SNRPF,SORD,SREBF2,STARD8,VNN1	137 (13)
tretinoin		chemical - endogenous mammalian	Activated	3.764	bias	0.000753	AICDA,ANGPTL4,ANPEP,BPI,CD14,CEBPA,CLDN10,COL6A3,COTL1,CRABP1,CTNND1,CYBB,CYP2S1,DAZL,DLC1,DSP,ELAVL3,ELN,FLT1,FOSL2,GAS7,GPR158,HAS2,HEY1,HOXB4,HOXD4,HS3ST1,IGFBP2,IL10,JCHAIN,KCNJ2,LAMB1,LTC4S,MEIS1,MUC4,MYH7,MYL2,PAM,PHLDA1,RARB,RBP4,RORC,S100A10,SETD5,SFTPA1,SHANK2,SKAP2,SOX5,SPINK5,STAR,USF1,ZFHX3	146 (14)
ethylene glycol tetraacetic acid		chemical reagent		-1.98	bias	0.000775	BAX,IL10,KCNJ2,MYL2,STAR	130 (12)
dihydrotestosterone		chemical - endogenous mammalian	Activated	2.018	bias	0.000784	ADAM7,BAX,CEBPA,CLU,COL5A2,CYBB,ELN,FGF7,FZD6,GAS1,GLUL,GPX3,IGFBP2,IL10,MUC1,MYLK,PAM,PHLDA1,SEC14L2,SLC25A16,SREBF2,STAR,STARD8,TKT,VLDLR	180 (18)
cigarette smoke		chemical toxicant	Activated	2.395	bias	0.000847	ATF6,CDC25A,CLU,ELN,GPX3,IL10,MUC1,MUC4,NRG1,P2RY6,RAMP2,TCN2,TLR4,UGT1A6	120 (14)
ACTB		other		0.218		0.000904	CEBPA,CIT,DSTN,MYLK
NFE2L2		transcription regulator	Activated	3.628	bias	0.000928	ATF6,CEBPA,CFD,CYBB,DSTN,ELN,GPX3,GSTM1,IFNGR2,IL10,KIFC2,LMNA,NGEF,OSGIN1,RAMP2,SEC61A1,SRXN1,TCN2,TKT,UGT1A6	62 (5)
KDM1A		enzyme		-1.706		0.000979	ATP8B3,COL4A4,CYBB,EBF1,ELF5,FOXN4,IGFBP2,LTC4S,MPC2,MPEG1,PBXIP1,PTGR1,RARB,S100A7,ST18,STEAP3,TCN2
ROCK2		kinase		1.342	bias	0.00103	CEBPA,DSG3,DSP,RORC,S100A7,SPINK5
F2		peptidase	Activated	3.712	bias	0.00104	ADAMTS9,ANGPTL4,BAX,CKAP4,CLU,COTL1,CYBB,FLT1,FOSL2,HAS2,IFRD2,PROCR,SOX15,TXNDC5	136 (15)
MAP3K3		kinase				0.00107	ADSS1,HAS2,IL10,MYH7	63 (7)
SLC27A1		transporter				0.0011	CEBPA,MYH7
LATS2		kinase		-0.816		0.00113	CD14,E2F1,ELF5,MUC1,NRCAM,STAR
RELA		transcription regulator		0.194	bias	0.00114	ASCL2,BAX,CD14,CYBB,E2F1,EHF,ELMO1,ELN,HAS2,ICA1,IFNGR2,IGFBP2,IL10,LTC4S,MUC1,PTP4A2,RORC,SFTPA1,SREBF2,STAR	131 (16)
PPARG		ligand-dependent nuclear receptor		1.709	bias	0.00116	ANGPTL4,APH1A,BAX,CEBPA,CFD,GAK,IL10,IL33,LAPTM4A,MUC1,MYH7,PCTP,PF4,RARB,RBP4,RORC,STAR,TKT,TLR4,VLDLR,VNN1	119 (16)
cholecalciferol		chemical - endogenous mammalian		1.123	bias	0.00119	CD14,CEBPA,DKK2,E2F1,GAS7,IL10,MYH7,PTH,RORC	65 (7)
propofol		chemical drug		-1.969	bias	0.00123	BAX,CD14,CYBB,PF4,TLR4
IL1B		cytokine	Activated	2.473	bias	0.00125	ANGPTL4,BAX,C1R,CD14,CEBPA,CYBB,DACH1,E2F1,EHF,ELN,FGF7,FLT1,HAS2,IL10,IL33,LAMB1,LOXL4,MUC1,MUC4,MYLK,PHLDA1,PTH,RAB3C,RARB,RORC,S100A10,SCGB1A1,SEC61A1,SFTPA1,SLC22A4,ST18,STAR,STMN2,TLR4,TNFSF15,TNMD	154 (17)
amphetamine		chemical drug		0.866	bias	0.00137	ASIC2,BAX,DSG3,FGF6,FOSL2,GRM8,IL10
D-galactosamine		chemical - endogenous mammalian	Activated	2.19	bias	0.00137	BAX,CD14,IL10,IL33,TLR4	109 (13)
HMGB2		transcription regulator				0.00146	BAX,GLI3,NRG1,PHLDA1
CYP27B1		enzyme		-0.6	bias	0.00153	CCR3,CD14,FLT1,IL10,PTH	72 (8)
decitabine		chemical drug	Activated	3.282	bias	0.00162	ALS2,ANGPTL4,ANP32A,BAX,BCL2L2,CCR3,CLU,CNTN1,COL6A3,DKK2,DLC1,EHF,GLI3,IGFBP2,INSM2,KIR3DL2,KLK8,MANF,PCDH8,RARB,ROBO1,S100A10,SCN11A,SDC2,SLC4A10,STAR,STMN2,TUBA4A,ZSWIM6	97 (7)
FGF9		growth factor	Activated	2	bias	0.00169	AMELX,BAX,FGF7,STAR	64 (7)
estrogen		chemical drug		1.989	bias	0.00172	CDC25A,CLU,CRABP1,CRY2,CYBB,E2F1,FGF7,FLT1,IGFBP2,IL10,MUC1,PISD,PTH,SCGB1A1	136 (16)
ladostigil		chemical drug				0.00176	ALDOC,BAX,BCL2L2
ITGB1		transmembrane receptor		0.478		0.00178	COL4A4,COL5A2,GAS1,LAMB1,LOXL1,MATN2,MMP15,ROBO1,RORC
tacrolimus		chemical drug		-0.281	bias	0.00184	BAX,CCR3,CEBPA,CYBB,DACH1,GHRH,IL10,IL33,KLRD1,MYH7,NEB,PTPRJ,TRPM6	170 (16)
NRIP1		transcription regulator				0.00184	CRABP1,HAS2,LDHB,OPLAH,RARB,STAR
DDX25		enzyme		-0.099	bias	0.00186	DDR1,DNAJB7,GLUL,PDE1A,S100A10,SREBF2,STAR,TUBA4A
SOX9		transcription regulator		-0.216	bias	0.00197	ADGRA3,GAS7,MMP15,MYLK,SCGB1A1,SOX5,THBS2,VNN1
mifepristone		chemical drug		-1.571		0.00201	BAX,CD14,CLU,COL5A2,CTNND1,CYBB,DLC1,EHF,GSTM1,HAS2,IL10,MUC1,ROBO1,STAR,THBS2	158 (16)
PFKFB4	1.434	kinase				0.00217	AMPD1,TKT	34 (4)
BTK		kinase		1.616		0.00219	AICDA,CDC25A,CEBPA,E2F1,ENPEP,IFNGR2,IGLL1/IGLL5,IL10	102 (10)
ID4		transcription regulator				0.00221	BAX,CEBPA,E2F1	41 (5)
DLL4		other		1.491		0.00226	FLT1,HEY1,IL10,RORC,UNC5B	29 (3)
NOTCH1		transcription regulator		1.914		0.00231	CD14,CEBPA,CFD,E2F1,FLT1,HEY1,IGFBP2,IL10,MYH7,MYLK,NRG1,PTPRK,RORC	121 (13)
filgrastim		biologic drug		-0.84		0.00246	ASCL2,CCR3,CLU,CYBB,DACH1,DLC1,HEY1,IL10,KLRD1,LDHB,MPEG1,PF4,S100A10,SORD,TLR4,TRPS1,TUBB1,VNN1
cyclic AMP		chemical - endogenous mammalian	Activated	2.372	bias	0.00246	CDC25A,CEBPA,E2F1,FLT1,FOSL2,IL10,IL33,MYLK,RARB,RBP4,RORC,STAR,VLDLR	98 (17)
IKZF3		transcription regulator		-1.109	bias	0.00248	BCL2L2,IGLL1/IGLL5,IGSF11,KIF16B,TLR4,TNS3
SP4		transcription regulator		1.951	bias	0.00248	FLT1,GABRA4,MYH7,PDE6B,TNFSF15
CDK19		kinase	Inhibited	-2.157	bias	0.00255	ALDOC,BAX,CLU,OSGIN1,PROCR,SEC61A1,SOX15,TCN2
ARNT		transcription regulator	Activated	2	bias	0.00255	ALDOC,ANGPTL4,CYP2S1,FLT1,GAS1,IL10,TUBA4A,UGT1A6	40 (3)
TAF4		transcription regulator	Inhibited	-2.186	bias	0.00258	CARMIL1,COL6A3,EHF,GAS1,MAFK,TAOK2,THBS2
15-deoxy-delta-12,14 -PGJ 2		chemical - endogenous mammalian		-0.536		0.00263	BAX,CYBB,DNAJB1,E2F1,EHF,FLT1,IL10,LAMB1,MUC1,RARB,SCGB1A1,SFTPA1	136 (18)
CLDN7		other		-0.863		0.00269	CKAP4,LIMA1,MUC1,NRG1,SCGB1A1,SERP1,WIPI1,XXYLT1
SELENOS		other				0.00273	ATF6,CEBPA,CFD
HNRNPD		transcription regulator				0.00273	FLT1,IL10,PTH
ginkgolide B		chemical drug				0.00273	BAX,IL10,PF4
HSPA5		enzyme		0.651	bias	0.00296	ATF6,BAX,BCL2L2,CLU,SREBF2
FOXA2		transcription regulator		0.447		0.00301	CEBPA,EFHD2,IL10,IL33,LTC4S,MUC4,MYL9,RARB,RORC,SCGB1A1,SFTPA1,ST18	49 (6)
YY1		transcription regulator		-1.79		0.00305	AICDA,ARID3B,CLU,CRABP1,CYBB,DKK2,HAS2,HEY1,HOXB4,HOXD4,IGLL1/IGLL5,JCHAIN,ROBO1,STAR
KRAS		enzyme		-1.21		0.00307	ALDOC,ANPEP,ASCL2,ATF6,CLU,CYBB,DDR1,E2F1,ELN,FGF7,GAS1,GFPT1,GLUL,GSTM1,IGFBP2,IL33,LAMB1,LYL1,MYLK,NGEF,PRKCI,SFTPA1,SLC27A6,SREBF2,TCOF1,TK2,TUBA4A,UNC5B	145 (13)
Vegf		group	Activated	2.467	bias	0.00308	ADGRF5,ANGPTL4,ANP32A,ANPEP,BAX,CDC25A,CRABP1,DCBLD2,EHF,ELN,FLT1,GRB14,IL17RC,NRCAM,NRG1,PHLDA1,PTH,TBC1D8,TNFSF15,VASH1	68 (6)
E. coli serotype 0127B8 lipopolysaccharide		chemical - endogenous non-mammalian	Activated	2.538	bias	0.00314	CD14,ELN,GLUL,GNB4,GPR158,HAS2,IL10,P2RY6,SEMA4A,TLR4	139 (17)
Histone h3		group				0.00318	ANK1,ASCL2,BAX,CCR3,CEBPA,CKAP4,E2F1,ENO3,ERMAP,FLT1,IGFBP2,IL10,MEIS1,MUC4,OSGIN1,PTGR1,RARB,SFTPA1,STAR	116 (13)
levodopa		chemical - endogenous mammalian		1.358		0.0032	BAX,CIART,COTL1,CRY2,CSMD3,DMKN,FAM114A1,GAS7,GPR158,GSTM1,IGFBP2,INSC,LMNA,MUSK,NGEF,OAZ2,OPALIN,P2RY6,RARB,S100A10,SBK1,SOX5,VLDLR,ZFHX3
SPDEF		transcription regulator		0	bias	0.00326	COL5A2,COL6A3,IL33,SCGB1A1,SDC2,SFTPA1	28 (4)
rebamipide		chemical drug				0.00331	AICDA,MUC1,MUC4
indomethacin		chemical drug	Activated	2.557	bias	0.00332	BAX,CD14,CEBPA,CLU,FGF7,FLT1,HAS2,IL10,LIMA1,MANF,S100A10,STAR	147 (17)
ANGPT2		growth factor	Activated	2.474	bias	0.00341	C1R,CYBB,FGF7,IL10,KIF1C,MYH7,PHLDA1,SRXN1,TCN2,THBS2,TLR4	102 (13)
LEP		growth factor		1.13	bias	0.00348	ANGPTL4,BAX,CD14,CFD,COL6A3,CYBB,FLT1,GHRH,IGFBP2,IL10,LTC4S,MYH7,OPLAH,RORC,SFTPA1,SORD,SREBF2,STAR,TTPA	173 (19)
CEBPA	1.268	transcription regulator	Activated	2.233	bias	0.0035	ANPEP,CD14,CEBPA,CFD,CKAP4,E2F1,EBF1,FLT1,GAS1,HAS2,IL10,KLK8,LYL1,SCGB1A1,SFTPA1,SPNS2,STAR,VLDLR	78 (12)
NKX2-1		transcription regulator				0.00353	ADGRF5,CD14,CEBPA,CLU,DCK,MATN4,SCGB1A1,SEC14L2,SFTPA1,SREBF2
C1QL4		other				0.00357	CEBPA,STAR	62 (7)
DVL3		other				0.00357	CTNND1,GSK3A
HAND1		transcription regulator		-1	bias	0.00359	ADSS1,FLT1,HEY1,MEIS1
GW9662		chemical reagent		-0.67	bias	0.00363	ANGPTL4,BAX,CD14,CEBPA,MUC1,RARB,RORC	72 (9)
OGA		enzyme		-0.57		0.00366	ALDOC,BAX,CD14,CEBPA,CRABP1,FERMT2,FZD6,GAS1,GLI3,GLUL,IFNGR2,LAMB1,NGEF,RBP4,SMTNL1,SREBF2,TUBA4A
RNA polymerase II		complex				0.0039	ANGPTL4,CD14,CEBPA,ERMAP,FLT1,FOSL2,HAS2,MEIS1,OSGIN1,RARB,RORC,SCGB1A1,THBS2	41 (4)
NFKBIA		transcription regulator		0.8	bias	0.00392	ASCL2,BAX,BCL2L2,CARD10,CCR3,CDC25A,CHI3L2,CLU,COL5A2,GPX3,HEY1,IL10,IL33,LIMA1,MMP15,PTP4A2,SFTPA1,TLR4	152 (15)
NOP2		other				0.00396	ANGPTL4,BAX,LOXL4
10E,12Z-octadecadienoic acid		chemical - endogenous mammalian		-1.294		0.00397	CEBPA,CFD,EBF1,HMCN2,IL10,PBXIP1,RORC,ST18,VNN1	74 (9)
propylthiouracil		chemical drug		-1	bias	0.00405	ADSS1,DNAJC7,ELAVL3,ENPEP,GHRH,GLUL,MYH7,PHLDA1,ROBO1,STMN2,VLDLR
CSF3		cytokine		-0.618		0.00419	BAX,CD14,CEBPA,CYBB,GNB4,IL10,RORC,SH3GL3,SHANK1,SHANK2,TLR4	131 (17)
EGR2		transcription regulator	Activated	2.183	bias	0.00431	CBLB,CRABP1,DDN,GHRH,GNB4,IL10,ROBO1,RORC,STAR	82 (7)
choline		chemical - endogenous mammalian		-1.103	bias	0.00445	ELN,FLT1,MYH7,RBP4
TEAD4		transcription regulator		1	bias	0.00449	CEBPA,COL5A2,FLT1,LOXL1,MYH7,SDC2,TAF1C
N-Ac-Leu-Leu-norleucinal		chemical - protease inhibitor		0.647	bias	0.0045	ATF6,BAX,CDC25A,CEBPA,SREBF2,USF1	36 (4)
cryptotanshinone		chemical drug				0.00469	BAX,CD14,TLR4
magnolol		chemical - endogenous non-mammalian				0.00469	BAX,IL10,TLR4	86 (11)
CYP1B1		enzyme		-1.342		0.0048	IGFBP2,INSC,SHANK2,UGT1A6,VLDLR
asoprisnil		chemical drug	Inhibited	-2	bias	0.00494	IGFBP2,PAEP,RBP4,VNN1
GSR		enzyme	Inhibited	-2	bias	0.00494	GSTM1,PTGR1,SRXN1,TKT
NVP-TAE684		chemical drug		0		0.00494	CDC25A,COL5A2,FOSL2,IL10	87 (11)
miR-155-5p (miRNAs w/seed UAAUGCU)		mature microRNA	Inhibited	-2.921	bias	0.00504	AICDA,DNAJB1,FGF7,MEIS1,MOSPD2,PRKCI,PTPRJ,RAB5C,WDFY1
lipopolysaccharide		chemical drug	Activated	3.721	bias	0.00508	AICDA,ALDOC,ANGPTL4,BAX,BPI,C1R,CALHM6,CCDC17,CCR3,CD14,CDC25A,CEBPA,CFD,CKAP4,CNKSR3,COL5A2,CYBB,DCBLD2,DDN,DNAJB1,DUSP8,DYRK3,E2F1,EHF,FLT1,FNDC3B,GAS1,GFPT1,GHRH,HEY1,IFNGR2,IL10,IL1RL2,IL33,JCHAIN,LAMB1,LTC4S,MANF,MPC2,MYH7,MYL2,MYL9,P2RY6,PF4,PHLDA1,PROCR,SCARF1,SEC24D,SEC61A1,SFTPA1,SLC4A10,ST18,STAR,THBS2,TKT,TLR4,TNFSF15,VLDLR,WDFY1,ZC3H12C,ZFHX3,ZNF366	153 (16)
SERPINF1		other		-1.067		0.00517	BAX,CEBPA,CYBB,IL10,LOXL1	107 (15)
CG		complex		1.289	bias	0.00521	ANGPTL4,BAX,C1R,CEBPA,CLU,E2F1,FGF7,FOSL2,GAS1,HAS2,IGFBP2,IL10,IL33,PHLDA1,S100A10,SREBF2,SRXN1,STAR	126 (16)
TP53		transcription regulator		1.979		0.00523	ALDOC,ANK1,BAX,CARD10,CDC25A,CEBPA,CLU,CMBL,COL5A2,COQ8A,CSMD3,DCK,DDR1,DLC1,DSTN,E2F1,ENO3,FERMT2,FGF7,FZD6,GAS1,GAS7,GLUL,GPX3,GSK3A,GSTM1,HAS2,HS3ST1,IGFBP2,IL10,KCNJ2,LAPTM4A,LDHB,LIMA1,LRRC17,MATN4,MYL2,MYL9,OSGIN1,PACSIN1,PDE6B,PFKFB4,PHLDA1,RAB5C,RAMP2,ROBO1,SEC61A1,STEAP3,TCN2,THBS2,TKT,TNFSF15,UNC5B,VLDLR	122 (12)
FOXA1		transcription regulator		0.045		0.00524	FMN1,FNDC3B,IL10,MUC4,MYL9,PAM,PISD,RORC,SCGB1A1	25 (3)
5R-hydroxytriptolide		chemical drug				0.00529	CD14,TLR4
HOXB1		transcription regulator				0.00529	COL5A2,HOXB4
TREM1		transmembrane receptor		1.671	bias	0.00545	CD14,FERMT2,IL10,KCNJ2,OAZ2,OSGIN1,PHLDA1,PLCXD1,TLR4,TNFSF15	97 (11)
MYT1		transcription regulator				0.00549	PTGR1,ST18,STEAP3
AICDA	1.405	enzyme				0.00549	CEBPA,ROBO1,ZFHX3
Ccl2		cytokine		1	bias	0.00556	CD14,CFD,CYBB,IL10,TLR4	139 (17)
Salmonella enterica serotype abortus equi lipopolysaccharide		chemical toxicant	Activated	2.975	bias	0.00566	FERMT2,FLT1,HEY1,IL10,KCNJ2,OAZ2,OSGIN1,PHLDA1,TNFSF15	83 (7)
pioglitazone		chemical drug		0.411		0.00583	AHSG,ANGPTL4,BAX,CFD,HAS2,MUC1,PTH,RARB,RBP4,VLDLR	87 (10)
COL4A3		other				0.006	COL4A4,DDR1,FMN1,LAMB1
phenylephrine		chemical drug		0.064	bias	0.00604	ATF6,E2F1,KCND3,MYH7,NRG1,STEAP3
EP300		transcription regulator	Activated	2.433	bias	0.00629	AMPD1,ATF6,BAX,CDC25A,CEBPA,CRYBB2,E2F1,FNDC3B,FOSL2,IL17RC,LMNA,MCF2L,RAPGEF4,RARB,RORC,SH3GL3,TRPM1	109 (12)
chitin		chemical - endogenous non-mammalian				0.00636	IL10,IL33,TLR4
finasteride		chemical drug				0.00636	BAX,CLU,FLT1
N-[N-(3,5-difluorophenacetyl-L-Ala)]-S-phenylglycine t-butyl ester		chemical - protease inhibitor	Inhibited	-2.19	bias	0.0064	FLT1,HEY1,IL10,RORC,TLR4	29 (3)
LAS1L		other		-1.342	bias	0.0064	ANGPTL4,BAX,CDC25A,LOXL4,WIPI1
VEGFA		growth factor	Activated	2.653	bias	0.00662	ANP32A,ANPEP,BAX,E2F1,FLT1,IL10,LMNA,MMP15,MYLK,STARD8,TBC1D8,UNC5B,VASH1	94 (13)
HTT		transcription regulator		1.109		0.00667	ALDOC,C1R,CDK2AP1,CEBPA,CIT,COL6A3,DNAJB1,EBF1,ENO3,GAS7,GHRH,GLUL,GPX3,KCNJ2,LDHB,MPEG1,MYL2,NCS1,NGEF,PCTP,RARB,RBP4,THBS2,TUBA4A	78 (3)
SMARCA4		transcription regulator	Activated	2.54	bias	0.00684	APOL3,CDC25A,CNTN1,COTL1,E2F1,EBF1,EHF,ENO3,FOSL2,GPR158,HEY1,HS3ST1,KCNJ2,LMNA,MEIS1,MUC1,MYLK,PAEP,PTP4A2,SDC2,SKAP2,TMPRSS13
triptolide		chemical drug		-0.956	bias	0.00694	BAX,DACH1,DLC1,FLT1,HEY1,IGFBP2,IL10,TLR4	125 (13)
EDN1		cytokine		1.411	bias	0.00713	ATF6,CDC25A,CTNND1,CYBB,HEY1,MYH7,MYL2,NRG1,SOX5,TUBB1	130 (11)
doramapimod		chemical drug				0.00731	HAS2,MYH7
CYP4F2		enzyme				0.00731	CYBB,FLT1	31 (3)
PHC2		other				0.00731	HOXB4,HOXD4
THOC1	0.824	transcription regulator				0.00731	BAX,E2F1	41 (5)
EGF		growth factor		1.983	bias	0.00746	ANGPTL4,ANPEP,CLDN8,CLU,E2F1,FLT1,FOSL2,GAK,GAS1,GFPT1,HAS2,IGFBP2,IL10,LAMB1,MUC1,MUC4,NRG1,PFKFB4,S100A10,S100A7,SCGB1A1,STAR	147 (17)
NCOA3		transcription regulator	Activated	2.176	bias	0.00753	AMPD1,CDC25A,CEBPA,E2F1,RARB,TKT	80 (12)
TCF3		transcription regulator		1.314	bias	0.00761	AICDA,CKAP4,DCK,DSTN,EBF1,GLUL,HS3ST1,IGLL1/IGLL5,KLK8,MANF,MZB1,RORC,SEC24D,SEMA4A,SPC24,TXNDC5
IKZF1		transcription regulator		-0.746	bias	0.00765	CRACDL,CTNND1,EBF1,GHRH,IGLL1/IGLL5,IGSF11,IL10,KIF16B,RAPGEF4,RORC,TLR4,TNS3	47 (5)
ERK1/2		group		0.91	bias	0.00773	APH1A,ATF6,BAX,CDC25A,CEBPA,CYBB,E2F1,FLT1,HAS2,IL10,PFKFB4,STAR,VNN1	101 (16)
NR3C2		ligand-dependent nuclear receptor		0.113	bias	0.00782	BAX,CNKSR3,GPX3,PROCR,PTH,RAPGEF4,TUBA4A,VLDLR
IFN Beta		group		1.973	bias	0.00811	CDC25A,CDK2AP1,CYBB,E2F1,ENPEP,IL10,MYH7,SOX5,TLR4,TNKS	84 (8)
IL10RA		transmembrane receptor		0.832		0.00813	BAX,CALHM6,CYP2S1,EHF,GSTM1,LTC4S,PAM,PF4,PROCR,SCARF1,STARD8,TNFSF15,ZC3H12C
SFTPD		other				0.00836	CD14,IL10,SFTPA1	91 (7)
GATA6		transcription regulator	Activated	2.179		0.00837	C1R,DCBLD2,IL10,LDHB,MYH7,MYLK,RARB,SCGB1A1,SFTPA1,STAR
NFkB (complex)		complex	Activated	2.82	bias	0.0084	ADAMTS9,AICDA,BAX,BCL2L2,C1R,CARD10,CLU,CYBB,EHF,HAS2,IGFBP2,IGLL1/IGLL5,IL10,KCND3,LTC4S,MYLK,RAB3C,SFTPA1,SLC22A4,SOX5,ST18,TLR4	162 (16)
Histone h4		group				0.00845	CDC25A,E2F1,FLT1,GAS1,HAS2,RARB,SHANK2,STAR	88 (11)
STAT1		transcription regulator	Activated	2.436	bias	0.00847	BAX,C1R,CALHM6,CD14,FGF7,HEY1,IL10,IL33,MUC1,MUC4,MYH7,PF4,RARB,RORC,S100A10,TLR4	136 (13)
TNF		cytokine	Activated	3.577	bias	0.00849	AICDA,ANGPTL4,ANPEP,ASCL2,BAX,BCL2L2,CCR3,CD14,CEBPA,CFD,CHI3L2,CLU,CMBL,COTL1,CYBB,DCBLD2,E2F1,EFHD2,EHF,FLT1,FOSL2,GFRA2,GNB4,HAS2,IFNGR2,IGFBP2,IL10,IL1RL2,IL33,KCNJ2,LTC4S,MMP16,MUC1,MUC4,MYH7,MYLK,P2RY6,PHLDA1,ROBO1,S100A10,S100A7,SCGB1A1,SDC2,SEC61A1,SLC22A4,STAR,TAOK2,TBC1D8,THBS2,TLR4,TNFSF15,TNS3,VASH1	157 (17)
NKX2-5		transcription regulator				0.00857	BAX,MYL2,MYLK,SCGB1A1
GLI1		transcription regulator		0.11		0.00863	CHST13,CLU,CMBL,EFHD2,IL10,IL33,LMNA,MYADM,NRG1,PAM,PRKCI,S100A7,SCD5,SEC61A1,SOX5,TRPS1,UBALD2,ZFHX3,ZSWIM6
trans-hydroxytamoxifen		chemical drug		-0.333		0.00872	CLU,LAMB1,LMNA,LOXL4,MATN2,MEIS1,MUC1,THBS2,UNC5B
ERK		group		1.976	bias	0.00906	BAX,CLU,FOSL2,HEY1,IL10,LAMB1,MUC1,MYLK,RARB,RORC,STMN4	125 (14)
FOXC1		transcription regulator		0.378	bias	0.00911	CLU,DSG3,KLK8,MEIS1,MUC1,MUC4,SPINK5
BRD4		kinase	Activated	2.592	bias	0.00913	AMPD1,CDC25A,CEBPA,FOSL2,IGLL1/IGLL5,LOXL1,SORD,THBS2
S100A8		other	Activated	2.339	bias	0.00934	DYRK3,ELN,IL10,IL33,MCF2L,MRO,NRG1,PHLDA1,UGT1A6
SP3		transcription regulator		1.229	bias	0.00947	CEBPA,E2F1,FLT1,GABRA4,HAS2,IL10,MUC4,MYH7,MYLK,PROCR	104 (12)
MED1		transcription regulator	Activated	2.157	bias	0.00947	BAX,CEBPA,CFD,E2F1,EBF1,HAS2,IGLL1/IGLL5,KATNB1,MYH7,RARB	80 (11)
SKI		transcription regulator				0.00947	CDC25A,MUC4,NRCAM	57 (6)
IL13		cytokine		1.511	bias	0.00951	BAX,CD14,CD1E,CEBPA,CYBB,GAS7,GPX3,HS3ST1,IFNGR2,IL10,PHLDA1,PLCXD1,RORC,SCGB1A1,TLR4,TRPS1,VNN1	130 (16)
ibudilast		chemical drug				0.00962	IL10,NCS1
IL23R		transmembrane receptor				0.00962	IL10,RORC	34 (4)
RLN1		other				0.00962	HAS2,MYH7
ponesimod		chemical drug				0.00962	HAS2,IL10
PBX2		transcription regulator				0.00962	COL5A2,PF4
HG-9-91-01		chemical drug				0.00962	IL10,STAR
citric acid		chemical - endogenous mammalian				0.00962	BAX,PTH
sivelestat		chemical drug				0.00962	AICDA,IL10
paclitaxel		chemical drug		0.44	bias	0.00968	ALPK3,ASIC2,BAX,CLU,CRY2,E2F1,IL10,MUC1,NCS1,PHLDA1,TUBA4A,TUBB1,VASH1	133 (15)
HDAC1		transcription regulator		-0.75		0.00999	ASCL2,BAX,CDC25A,CEBPA,FLT1,GLUL,IL10,MUC4,MYH7,PTH,RORC,SYCE1	110 (16)
MM-589		chemical reagent		-1		0.0101	COL5A2,ELN,MMP16,MYH7
RAF1		kinase	Activated	2.984	bias	0.0101	CDC25A,DCBLD2,E2F1,IL10,MCF2L,PHLDA1,SEC14L2,TCOF1,TUBA4A,VASH1
KCNE3		ion channel				0.0101	JCHAIN,KCNJ2,OSGIN1,PHLDA1,RDH16
STAT5B		transcription regulator		0.311	bias	0.0104	BAX,EBF1,FOSL2,GLUL,LAPTM4A,LDHB,MPC2,MYH7,MYL2,MZB1,PROCR,SLN,SOX15,VNN1
BHLHE40		transcription regulator	Activated	2.714	bias	0.0104	CD14,CNTN1,CYBB,DCBLD2,GFPT1,IFNGR2,IL10,JCHAIN,PF4,PHLDA1,PROCR,SCARF1,TNFSF15
MYRF		transcription regulator		1.342		0.0107	CDK2AP1,GRB14,LOXL4,NGEF,SLC22A4
RBP4	1.473	other				0.0107	MYH7,RARB,TLR4
cilostazol		chemical drug		-1.131	bias	0.0109	ATF6,BAX,IL10,TLR4
ANGPT1		growth factor				0.0109	ADAMTS9,BAX,HOXB4,MYH7
FLT3		kinase				0.0109	BAX,CDC25A,CYBB,IL10
simvastatin		chemical drug		-1.228		0.011	AHSG,BAX,CD14,COTL1,CYBB,E2F1,HS3ST1,IL10,RORC,TLR4
ATP		chemical - endogenous mammalian		1.504	bias	0.0112	ADAMTS9,BAX,CD14,IL10,IL33,SREBF2,TLR4
LIPE		enzyme		1.919		0.0112	CEBPA,LYL1,PAM,RARB,RBP4,STAR,TKT
Ifn gamma		complex		0.537	bias	0.0113	CYBB,FLT1,IL10,IL33,MYH7,TLR4
CRH		cytokine		1.315	bias	0.0113	BAX,IL10,RAMP2,STAR,TLR4
STING1		other		1.342	bias	0.0113	BAX,GAS7,IL10,IL33,KLRD1
PC-SPES		chemical drug				0.0113	CLU,DCK,DNAJB1,DSTN,OAZ2,TUBA4A
miR-30c-5p (and other miRNAs w/seed GUAAACA)		mature microRNA	Inhibited	-2.784	bias	0.0114	ANPEP,COL5A2,HEY1,LOXL4,MYH7,PTPRK,SLC4A10,TRPS1
IRF4		transcription regulator	Activated	2.124		0.0114	AICDA,FLT1,ICA1,IL10,IL33,MANF,PROCR,PTP4A2,RORC
STAT5a/b		group		-0.816	bias	0.0117	CDC25A,CLU,EBF1,PARVB,PF4,RARB,TUBB1
miR-146a-5p (and other miRNAs w/seed GAGAACU)		mature microRNA	Inhibited	-2.414	bias	0.0118	CCR3,HEY1,IL10,IL1RL2,MMP16,TLR4
PTC-209		chemical reagent		-1		0.0118	COL5A2,ELN,MMP16,MYH7
CHD7		enzyme				0.012	BAX,GLI3,HEY1
propargylamine		chemical reagent				0.0122	BAX,BCL2L2
MKX		transcription regulator				0.0122	SOX5,TNMD
SERPINB2		other				0.0122	BAX,CD14
MED15		transcription regulator				0.0122	BAX,LIMA1
latrunculin A		chemical toxicant				0.0122	DSTN,HAS2
carnosine		chemical - endogenous mammalian				0.0122	BAX,SREBF2
D-alpha-hydroxyglutarate		chemical - endogenous mammalian				0.0122	LDHB,SCD5
AGN194204		chemical drug		1.093	bias	0.0127	ANGPTL4,CEBPA,COTL1,DKK2,ENO3,IL33,LMNA,NGEF,PHLDA1,PTGR1
TEAD1		transcription regulator		1.406	bias	0.0127	COL5A2,GSK3A,LOXL1,MYH7,SDC2
SERPINA1		other				0.0127	ANGPTL4,ATF6,IL10,TLR4
miR-1-3p (and other miRNAs w/seed GGAAUGU)		mature microRNA	Inhibited	-2.921	bias	0.0129	ANPEP,DNAJB1,FERMT2,GAK,KCNJ2,SERP1,SHTN1,SRXN1,WDFY1
CYP1A1		enzyme		-1		0.013	IGFBP2,INSC,LMNA,SHANK2,UGT1A6,VLDLR
ethanol		chemical - endogenous mammalian		1.73	bias	0.013	ANPEP,ASCL2,BAX,CD14,CEBPA,CLU,E2F1,FOSL2,GABRA4,GHRH,HEY1,IL10,SREBF2,SRXN1,STAR,TLR4
CD38		enzyme	Activated	2.772	bias	0.0131	AICDA,ALDOC,APH1A,CKAP4,JCHAIN,MANF,MYADM,SEMA4A
HDAC2		transcription regulator				0.0131	ASCL2,CYBB,E2F1,MMP16,RARB,RORC,STMN2,SYCE1
HMOX1		enzyme		-0.228		0.0132	CD14,FLT1,GPX3,IL10,PROCR,RORC,THBS2
dimethyl sulfoxide		chemical drug		1.912	bias	0.0132	COL22A1,LOXL4,MYH7,PBXIP1,SPNS2,STAR,VLDLR
prostaglandin E2		chemical - endogenous mammalian	Activated	2.173		0.0132	ANGPTL4,BAX,CALHM6,CD14,FLT1,FOSL2,HAS2,IL10,LMNA,RORC,STAR,TNFSF15,WDFY1,ZC3H12C
SGPL1		enzyme				0.0133	BAX,SEC61A1,SPNS2
CTSB		peptidase				0.0133	CYBB,E2F1,IL10
LMNA	1.382	other				0.0133	CEBPA,E2F1,ELN,FLT1,LMNA,MMP15,MYH7,MYL2,SKAP2,SLN,TNMD
KDM3B		enzyme	Inhibited	-2	bias	0.0134	C1R,CIT,CMBL,MYLK,ZNF75A
tyrphostin AG 1478		chemical drug		-1.342	bias	0.0134	ELN,GFPT1,HAS2,MUC1,S100A10
JAG1		growth factor		1.48	bias	0.0134	DUSP8,GPX3,HEY1,PTPRK,STAR
IL23		complex		1.844	bias	0.0136	IL10,IL17RC,RORC,TLR4
NOTCH2		transcription regulator		1.961	bias	0.0136	HEY1,IL10,IL1RL2,SDC2
TCF7		transcription regulator				0.0136	CEBPA,RARB,RORC,SDC2
medroxyprogesterone acetate		chemical drug		1.72	bias	0.0137	BAX,CCDC17,CD164L2,CEBPA,CFD,COL4A4,COL5A2,E2F1,GLUL,GPX3,IL10,LMNA,MYLK,PDE1A,RARB,ROBO1,THBS2
tetrachlorodibenzodioxin		chemical toxicant		-0.443		0.0139	BAX,CYP2S1,E2F1,EBF1,ELN,ENPEP,IL10,LTC4S,MANF,MMP15,PF4,RDH16,RPIA,STAR,UGT1A6,VLDLR,ZFP57
Brd4		kinase	Activated	2.236	bias	0.0142	C1R,COL5A2,COL6A3,TLR4,TNFSF15
CTNNB1		transcription regulator		1.767	bias	0.0144	AICDA,ASCL2,CEBPA,CFD,CLU,DKK2,ELMO1,ENO3,GLI3,GLUL,HOXB4,IGFBP2,IL10,JCHAIN,LAMB1,LMNA,MMP15,MMP16,MPEG1,MYLK,NRCAM,NRG1,PDAP1,PROCR,PROX2,PTPRJ,RBP4,SDC2,SEC61A1,SOX5
AURK		group	Inhibited	-2	bias	0.0146	ANK1,BAX,CMBL,CSMD3
ANLN		other	Inhibited	-2	bias	0.0146	ANK1,BAX,CMBL,CSMD3
MYBL2		transcription regulator		0.179	bias	0.0146	CEBPA,CLU,ELN,SFTPA1
LGR4		transmembrane receptor		0.831	bias	0.0146	CD14,GLUL,RDH16,STAR
CNGA3		ion channel				0.0148	ATF6,BAX,SREBF2
HDAC9		transcription regulator				0.0148	BAX,CEBPA,MYH7
ADAM12		peptidase		0.13	bias	0.0149	CFD,COL5A2,COL6A3,IL33,LOXL4
PI3Kγ		group				0.0151	IL10,TLR4
ABCA7		transporter				0.0151	CD14,SREBF2
EEF1A2		translation regulator				0.0151	CYBB,IL10
PDGFA		growth factor				0.0151	ELN,FGF7
mir-506		microRNA				0.0151	GLI3,TLR4
TDGF1		growth factor				0.0151	MYH7,MYL2
cortistatin A		chemical reagent				0.0151	CEBPA,FOSL2
USP37	0.779	peptidase				0.0151	CEBPA,STMN2
rosiglitazone		chemical drug		-0.036	bias	0.0152	AHSG,ANGPTL4,APOL3,ASCL2,BAX,CEBPA,CFD,HAS2,IGFBP2,IL10,MUC1,RARB,RBP4,SLC27A6,THBS2,TLR4,VLDLR
APC		enzyme		0.391		0.0155	ASCL2,CLU,CTNND1,GLI3,GLUL,HEY1,IL10,LAMB1
bicalutamide		chemical drug		-1.067	bias	0.0156	CEBPA,CLU,SEC24D,SORD
MEF2D		transcription regulator				0.0157	BCL2L2,IL10,MYH7,SRXN1,STAR
hydrogen peroxide		chemical - endogenous mammalian	Activated	3.884	bias	0.0158	ATF6,BAX,CFD,CLU,DNAJB1,DUSP8,ELN,IL10,MUC1,OAZ2,OSGIN1,PRKCI,PTP4A2,SENP3,SREBF2,STAR,TLR4,TUBA4A
CEBPB		transcription regulator	Activated	2.847	bias	0.016	CD14,CDC25A,CEBPA,CFD,CIT,COL5A2,DYNLT1,E2F1,GAS1,HAS2,IFNGR2,IL10,PCTP,SERP1,SFTPA1,SPC24,STAR,TLR4,UGT1A6,VLDLR
GW501516		chemical drug				0.0162	ANGPTL4,CFD,FLT1,IGFBP2,VLDLR,VNN1
UTP		chemical - endogenous mammalian				0.0163	CD14,HAS2,TLR4
CLDN6		other				0.0163	ATF6,CLDN10,CLDN8
miR-22-3p (miRNAs w/seed AGCUGCC)		mature microRNA				0.0163	ARID3B,FBXO46,ZNF618
KMT2D		transcription regulator	Activated	2.178	bias	0.0164	ADGRA3,CKAP4,CNTLN,DSG3,E2F1,ENO3,LOXL1,PTGR1,SORD
MEN1		transcription regulator				0.0167	GAS1,IGFBP2,MEIS1,RORC
beta-naphthoflavone		chemical toxicant				0.0167	BAX,CYP2S1,GSTM1,UGT1A6
HRAS		enzyme		0.66	bias	0.017	BAX,CDC25A,CLU,COL5A2,E2F1,ELN,FERMT2,FOSL2,GPX3,HAS2,HEY1,HOXB4,IGLL1/IGLL5,LOXL1,LRRC17,MYL9,RARB,SERP1,SKAP2,SLN,SOX5,ST18
PRKAA1		kinase		-0.863	bias	0.0176	BAX,CLU,MATN2,MMP16,MYLK,STAR,TNFSF15,TNS3
oleic acid		chemical - endogenous mammalian		1.054		0.0178	ANGPTL4,ATF6,BAX,CLU,IL10,SREBF2,TLR4
TEAD3		transcription regulator				0.0178	COL5A2,LOXL1,MYH7,SDC2
CDX1		transcription regulator				0.0178	CLU,HOXB4,HOXD4,MUC4
Ca2+		chemical - endogenous mammalian		1.396	bias	0.0179	E2F1,FOSL2,IL10,IL33,MYH7,PTH,S100A7,SCGB1A1,SREBF2,STAR,TLR4
miR-133a-3p (and other miRNAs w/seed UUGGUCC)		mature microRNA				0.018	BCL2L2,NELFA,PTPRK
isoflurane		chemical drug				0.018	BAX,IL10,PTH
HGF		growth factor	Activated	3.729	bias	0.0182	ADGRF5,ANGPTL4,ANP32A,CDC25A,EHF,FGF7,FLT1,GAK,GRB14,IL10,IL17RC,NRCAM,NRG1,PHLDA1,PTH,TBC1D8,TNFSF15
HTR2B		G-protein coupled receptor				0.0182	BAX,MYH7
miR-208a-3p (and other miRNAs w/seed UAAGACG)		mature microRNA				0.0182	CD14,MYH7
ATP7A		transporter				0.0182	ELN,PAM
MYZAP		other				0.0182	DSP,MYL2
Cxcl3		cytokine				0.0182	CEBPA,IL33
SS18-SSX2		fusion gene/product				0.0182	BCL2L2,CDC25A
astragaloside IV		chemical - endogenous non-mammalian				0.0182	BAX,RORC
MANF	1.231	other				0.0182	ATF6,BAX
MRTFB		transcription regulator		1.633	bias	0.0188	COL5A2,DMKN,LMNA,LOXL1,MAFK,MYL9,SDC2,TUBB1
S100A9		other	Activated	2.121	bias	0.0188	DYRK3,ELN,IL33,MCF2L,MRO,NRG1,PHLDA1,UGT1A6
CCN5		growth factor		0		0.019	CEBPA,DSP,MUC1,PROCR
molybdenum disulfide		chemical reagent		-0.378	bias	0.0191	COL5A2,DCBLD2,ELN,LRRC17,PFKFB4,PHLDA1,SCD5
LY294002		chemical drug	Inhibited	-3.554	bias	0.0193	ANPEP,BAX,CD14,CEBPA,FGF7,FLT1,HAS2,HOXD4,IFRD2,IGFBP2,IL10,LAMB1,LMNA,LOXL1,P2RY6,PHLDA1,PTPRJ,RORC
PTPN11		phosphatase		0.391		0.0193	BAX,CD14,CEBPA,CYBB,SFTPA1
heparin		chemical - endogenous mammalian		0.492		0.0193	FLT1,HAS2,IL10,PF4,PROCR
Cd64		group				0.0193	IL10
trilinolein		chemical - endogenous mammalian				0.0193	BAX
aucubin		chemical - endogenous non-mammalian				0.0193	BAX
SPI		chemical reagent				0.0193	IL10
RNY4		other				0.0193	IL10
glutathione-4-hydroxynonenal		chemical reagent				0.0193	E2F1
Ryr		group				0.0193	KCNJ2
Aspp		group				0.0193	BAX
HAS2-AS1		other				0.0193	HAS2
phosphorodiamidate morpholino oligomers		chemical - other				0.0193	LMNA
PI16		other				0.0193	MYLK
RNF217-AS1		other				0.0193	INTU
AEOL 10113		chemical drug				0.0193	BAX
TSSK3		kinase				0.0193	IL10
AKIP1		other				0.0193	BAX
NYX		other				0.0193	TRPM1
CLDN16		transporter				0.0193	PTH
Lamin b		group				0.0193	LMNA
CEP290		transcription regulator				0.0193	GLI3
USP47		peptidase				0.0193	CDC25A
ZNF667		transcription regulator				0.0193	BAX
Gm13570/Gm4984		other				0.0193	MPC2
proprotein convertase		group				0.0193	STAR
afuresertib		chemical drug				0.0193	CBLB
PTPRM		phosphatase				0.0193	CTNND1
TFB1M		transcription regulator				0.0193	E2F1
NTHL1		enzyme				0.0193	IL10
PSMB4		peptidase				0.0193	IGLL1/IGLL5
PSMB7		peptidase				0.0193	IGLL1/IGLL5
TRAK2		transporter				0.0193	KCNJ2
RGS5		enzyme				0.0193	BAX
mir-1906		microRNA				0.0193	TLR4
miR-466l-3p (miRNAs w/seed AUAAAUA)		mature microRNA				0.0193	IL10
miR-605-5p (miRNAs w/seed AAAUCCC)		mature microRNA				0.0193	SEC24D
miR-690 (miRNAs w/seed AAGGCUA)		mature microRNA				0.0193	CEBPA
Mir690		microRNA				0.0193	CEBPA
miR-361-5p (miRNAs w/seed UAUCAGA)		mature microRNA				0.0193	AICDA
miR-330-3p (and other miRNAs w/seed CAAAGCA)		mature microRNA				0.0193	E2F1
GDC-0879		chemical drug				0.0193	IL10
PSMD8		other				0.0193	IGLL1/IGLL5
IPO5		transporter				0.0193	IL33
PUS1		enzyme				0.0193	RARB
Clec4b2		other				0.0193	IL10
PARVA		other				0.0193	PARVB
GSX1		transcription regulator				0.0193	GHRH
CCT036477		chemical reagent				0.0193	ASCL2
TAS1R2		G-protein coupled receptor				0.0193	RARB
TBXAS1		enzyme				0.0193	STAR
CR-1-31-B		chemical reagent				0.0193	MUC1
MED17		transcription regulator				0.0193	RARB
cytarabine/idarubicin		chemical drug				0.0193	CEBPA
EMSLR		other				0.0193	E2F1
SECISBP2		translation regulator				0.0193	GPX3
SEPHS1		enzyme				0.0193	GPX3
MATN3		other				0.0193	MATN4
PPP1CB		phosphatase				0.0193	E2F1
GABRA2		ion channel				0.0193	TLR4
dulanermin		biologic drug				0.0193	BAX
ShK-186 peptide		biologic drug				0.0193	IL10
FOXP2		transcription regulator				0.0193	SCGB1A1
COPS2		other				0.0193	E2F1
COX7A2		enzyme				0.0193	STAR
pharmacoperone IN3		chemical reagent				0.0193	STAR
osimertinib		chemical drug				0.0193	AICDA
HG-9-88-01		chemical reagent				0.0193	IL10
HG-10-7-01		chemical reagent				0.0193	IL10
HG-10-11-01		chemical reagent				0.0193	IL10
HG-9-148-01		chemical reagent				0.0193	IL10
HG-9-150-01		chemical reagent				0.0193	IL10
pubchem compound 1117216		chemical reagent				0.0193	IL10
RO0281675		chemical reagent				0.0193	BAX
sorbinil		chemical drug				0.0193	E2F1
guanethidine		chemical drug				0.0193	STAR
clofarabine		chemical drug				0.0193	CDC25A
heat killed Listeria Monocytogenes		chemical reagent				0.0193	TNFSF15
boric acid		chemical drug				0.0193	MUC1
STAT3 inhibitor IX		chemical reagent				0.0193	HAS2
(S)-ethyl 6-chloro-3-(3,7-dimethyloctanoyl)-1H-indole-2-carboxylate		chemical reagent				0.0193	IL10
limonoate D-ring-lactone		chemical - endogenous non-mammalian				0.0193	TLR4
ADD3	0.777	other				0.0193	DSG3
CSGALNACT1	0.821	enzyme				0.0193	IL10
EFHD2	1.239	other				0.0193	IFNGR2
NEB	1.702	other				0.0193	SLN
FOS		transcription regulator		1	bias	0.0196	CD14,CFD,CLU,CRABP1,CTNND1,DSG3,FMN1,FZD6,GAK,GAS1,HAS2,IL10,MAFK,PDE6B,PHLDA1,PTP4A2,S100A10,STAR,TNMD
CLEC7A		transmembrane receptor				0.0197	IL10,IL33,TLR4
CPE		peptidase				0.0197	IGFBP2,PAM,SREBF2
PLAGL1		transcription regulator				0.0197	ANGPTL4,IL10,SORD
CBFA2T3		transcription regulator				0.0197	PACSIN1,PFKFB4,TAF1C
ramipril		chemical drug				0.0197	DDR1,LAMB1,TLR4
puromycin aminonucleoside		chemical reagent	Activated	2.433	bias	0.0199	AGXT,BAX,CD14,CLU,CYBB,S100A10
STAT3		transcription regulator	Activated	2.167	bias	0.0208	AHSG,AICDA,ANGPTL4,ASCL2,CALHM6,CCDC88A,CDC25A,CEBPA,FERMT2,FLT1,HAS2,HEY1,IL10,LDHB,MUC1,MYH7,OSBPL5,PHLDA1,PROCR,RORC,S100A7
SRF		transcription regulator		1.539	bias	0.0211	CYBB,DMKN,DSTN,FERMT2,FLT1,MCF2L,MEIS1,MYH7,MYL2,MYL9,MYLK,PTGR1,SREBF2
TGFA		growth factor	Activated	2.216	bias	0.0212	E2F1,FGF7,FOSL2,MUC4,S100A10
homocysteine		chemical - endogenous mammalian		1.253		0.0215	ATF6,BAX,CLU,FOSL2,PHLDA1,SREBF2
caspase		group				0.0215	BAX,CD14,GLUL
SATB2		transcription regulator				0.0215	BAX,LIMA1,MMP16,SDC2
CLEC1B		transmembrane receptor				0.0216	IL10,PF4
TRIB1		kinase				0.0216	CEBPA,SPNS2
CAV3		enzyme				0.0216	CEBPA,KCNJ2
DDB2		other				0.0216	BAX,E2F1
NACC1		transcription regulator				0.0216	BAX,MATN4
catecholamine		chemical - other				0.0216	IL10,MUC4
Fe2+		chemical - endogenous mammalian				0.0216	SREBF2,TLR4
GNA15		enzyme				0.0224	FGF7,GLUL,IL10,MAFK,RAPGEF4,UNC5B
IRF8		transcription regulator		1.757	bias	0.0226	AICDA,BAX,CD14,CEBPA,CYBB,TLR4,ZFHX3
BIRC5		other				0.0228	BAX,COL5A2,JCHAIN,TUBB1
PPARA		ligand-dependent nuclear receptor		1.016	bias	0.0232	AGXT,ANGPTL4,BAX,C1R,CEBPA,CYBB,GLUL,IGFBP2,IL10,PCTP,PHLDA1,PTGR1,RBP4,SORD,SREBF2,VNN1
aldosterone		chemical - endogenous mammalian	Activated	2.595	bias	0.0232	CEBPA,CNKSR3,CYBB,ELN,FLT1,HAS2,IL10,PROCR
miR-16-5p (and other miRNAs w/seed AGCAGCA)		mature microRNA	Inhibited	-2.91	bias	0.0236	ATF6,BCL2L2,CDC25A,FGF7,FNDC3B,GFPT1,MYH7,PISD,SKAP2
NKX3-1		transcription regulator				0.0242	PF4,PTP4A2,PTPRK,VNN1
MYOD1		transcription regulator		0.447	bias	0.0244	CYP2S1,ENO3,HAS2,IGLL1/IGLL5,MUSK,MYH7,SBK1,SDC2,SPC24,TKT
IL1A		cytokine	Activated	3.094	bias	0.0244	ASIC2,BAX,FGF7,GNB4,IFNGR2,IL10,P2RY6,S100A10,S100A7,SFTPA1
CDX2		transcription regulator		1.954	bias	0.025	CLU,ELF5,HOXB4,HOXD4,MEIS1,MUC4,SOX5
GNAQ		enzyme				0.025	GRB14,HAS2,MMP16,MYH7,PHLDA1,STAR,STMN2
mannosylated lipoarabinomannan		chemical - endogenous non-mammalian				0.0252	BAX,IL10
RSPO1		other				0.0252	ASCL2,SREBF2
PPP3CB		phosphatase				0.0252	CYBB,KLRD1
TIGIT		other				0.0252	IL10,RORC
AK1		kinase				0.0252	ENO3,MYL2
PTGER1		G-protein coupled receptor				0.0252	ANGPTL4,IL10
phencyclidine		chemical drug				0.0252	BAX,NRG1
abscisic acid		chemical - endogenous non-mammalian				0.0252	IL10,TLR4
SB 239063		chemical drug				0.0252	HAS2,TNFSF15
SOX5	1.243	transcription regulator				0.0252	IL10,RORC
ESR1		ligand-dependent nuclear receptor		1.557		0.0253	ANP32A,BAX,BCL2L2,CEBPA,CIT,CLDN8,COL5A2,COTL1,DCBLD2,E2F1,ELN,FMN1,FOSL2,GAS7,GPR158,HEY1,ICA1,IGFBP2,LAMB1,LIMA1,LOXL4,MCF2L,NEB,NRCAM,PRKCI,PTP4A2,RAB35,RAB5C,RBP4,RDH16,RHOQ,ROBO1,RORC,SETD5,SHANK2,SORD,STAR,TNS3
MEF2		group				0.0253	IL10,LDHB,STAR
UPF2		other				0.0253	CLU,DSP,HEY1
ICMT		enzyme				0.0253	CRABP1,LMNA,THBS2
CX-5461		chemical drug				0.0253	ANGPTL4,BAX,LOXL4
ELL2		transcription regulator	Activated	2	bias	0.0256	FNDC3B,MANF,SEC24D,SEC61A1
RARA		ligand-dependent nuclear receptor		-0.926		0.0257	CD14,CEBPA,CTNND1,E2F1,FOSL2,GPR158,GSK3A,HOXB4,LAMB1,RARB,RORC,SETD5,SHANK2
IL5		cytokine	Activated	3.222	bias	0.0259	AICDA,ALDOC,CCR3,CDC123,CKAP4,FOSL2,IL10,JCHAIN,MANF,MYADM,SEMA4A
TGFB2		growth factor		0.99	bias	0.026	ANGPTL4,GAS1,HAS2,HEY1,LTC4S,MUC4
APOE		transporter		-1.477	bias	0.0267	ANGPTL4,BAX,CLU,CYBB,DIP2A,GAS7,GLUL,GPX3,IL10,INSM2,LTC4S,PHLDA1,SREBF2
ERG		transcription regulator		1.342	bias	0.0268	DIP2A,DSTN,ELMO1,FLT1,GAK,NRCAM,NRG1,PRKCI,SREBF2
RAC1		enzyme		0.208	bias	0.027	CDC25A,IL10,IL33,KIR3DL2,MYH7,SOX5
Secretase gamma		complex				0.0274	HEY1,IL10,RORC
THBS4		other				0.0274	ATF6,MANF,MMP16
MYOC		other				0.0278	CARD10,ENPEP,KCNJ2,LAMB1,MAFK
PTP4A1		phosphatase		-0.816	bias	0.0279	BAX,DNAJB1,MYADM,RAB35,STMN2,TKT
KITLG		growth factor	Activated	2.236	bias	0.0288	CD14,CEBPA,CLU,HOXB4,IL10,LTC4S,PARVB,PF4,TAF1C,TUBB1
5'-methylthioadenosine		chemical - endogenous mammalian				0.029	IL10,SFTPA1
D-galactose		chemical - endogenous mammalian				0.029	BAX,CRYBB2
4-nonylphenol		chemical toxicant				0.029	IL10,STAR
GALNT6		enzyme				0.029	ANPEP,ASCL2
OIP5-AS1		other				0.029	CEBPA,GAK
YWHAG		other				0.029	BAX,MUSK
TOLLIP		other				0.029	IL10,TLR4
NDRG2		other				0.029	BAX,MYH7
NPFF		other				0.029	CEBPA,SREBF2
methoxsalen		chemical drug				0.029	IL10,RORC
salmeterol		chemical drug				0.029	IL10,TLR4
loxoribine		chemical drug				0.029	AICDA,TLR4
growth factor		group				0.029	CLU,GLUL
tetradecanoylphorbol acetate		chemical drug	Activated	3.774	bias	0.0291	ADAM7,ANGPTL4,ARID3B,BAX,CCR3,CD14,CEBPA,CYBB,DSG3,DUSP8,E2F1,FGF7,FLT1,FOSL2,GSTM1,HAS2,IFNGR2,IGFBP2,IL10,MUC4,MYH7,PF4,PTPRJ,RARB,RORC,S100A10,SFTPA1,SKAP2,SRXN1,STAR,STK40,TLR4,VLDLR
aflatoxin B1		chemical - endogenous non-mammalian	Activated	2.714	bias	0.0294	BAX,CFD,DDR1,E2F1,EHF,NRCAM,NRG1,SRXN1,STAR,UGT1A6,VLDLR
EZR		other				0.0296	BAX,IGFBP2,IL10
HOXC8		transcription regulator				0.0296	ELMO1,GAS1,RARB
ING1		transcription regulator				0.0296	ANGPTL4,BAX,STMN4
PBX1		transcription regulator				0.0296	COL5A2,CYBB,PF4
TGFBR1		kinase		0.64		0.03	GAS1,HAS2,HEY1,PTPRK,SFTPA1,STAR
clozapine		chemical drug	Activated	2	bias	0.0301	GSK3A,IL10,SHANK1,SREBF2
pravastatin		chemical drug				0.0301	BAX,COTL1,IL10,TLR4
NFKB1		transcription regulator		1.199	bias	0.0307	AICDA,BAX,CEBPA,CYBB,E2F1,EHF,HAS2,IFNGR2,IL10,LTC4S,TNFSF15
JAK2		kinase				0.031	BAX,CDC25A,CYBB,GFRA2,JCHAIN,KLK8,VLDLR
NOS2		enzyme		-0.575		0.0315	BAX,CD14,CFD,IL10,MYH7,MYL2,TKT,TLR4
Immunoglobulin		complex		0.545		0.0316	AICDA,ANPEP,BAX,CD14,CD164L2,CFD,CLDN8,DSP,ELN,ENO3,GAS7,GSK3A,HEY1,IFNGR2,IL10,IL33,JCHAIN,KLRD1,MZB1,NEB,OPALIN,RORC,RPIA,TNFSF15,TNMD
MYC		transcription regulator		0.208	bias	0.0317	ANGPTL4,ASCL2,BAX,CDC25A,CEBPA,CLU,COL5A2,COL6A3,DSP,E2F1,EBF1,GAS1,GFPT1,GLUL,HAS2,IGLL1/IGLL5,IL10,KIF16B,LDHB,LIMA1,MYH7,MYL9,PAM,RARB,S100A10,SEMA4A,SLC22A4,SOX5,TAF1C,THBS2,TKT,TNS3,UGT1A6,VLDLR
NCOR2		transcription regulator				0.0317	CEBPA,RARB,RORC,STAR
IL4R		transmembrane receptor				0.0317	AICDA,CD14,IL10,JCHAIN
PTGES		enzyme				0.0317	CYBB,FLT1,MYH7,NEB
ETV4		transcription regulator				0.0318	ARID3B,BAX,MUC4
NCSTN		peptidase				0.0318	APH1A,CD14,CEBPA
COL5A1		other				0.0318	COL5A2,LOXL1,PF4
Klrk1		transmembrane receptor				0.0318	IL10,KLRD1,SEMA4A
honokiol		chemical - endogenous non-mammalian				0.0318	BAX,FLT1,IL10
AKT1		kinase		1.095	bias	0.032	BAX,CLU,E2F1,IL10,LAMB1,LDHB,MYH7,PHLDA1,SREBF2,THBS2,UNC5B
THRAP3		transcription regulator				0.033	CFD,HAS2
TOPBP1		other				0.033	BAX,COQ8A
KLK1		peptidase				0.033	CYBB,IL10
L-685,458		chemical - protease inhibitor				0.033	HEY1,PTPRK
monorden		chemical - endogenous non-mammalian				0.033	BAX,DNAJB1
N-ethyl-N-nitrosourea		chemical toxicant				0.033	BAX,GSTM1
N-carbobenzyloxy-leucine-leucine-norvalinal		chemical - protease inhibitor				0.033	BAX,USF1
6-hydroxydopamine		chemical toxicant		1.332	bias	0.0341	BAX,BCL2L2,CYBB,IL10,SERP1
TET3		enzyme				0.0341	ADAMTS9,LAMC3,MYH7
ELF4		transcription regulator				0.0341	MANF,MAPKAPK3,PF4
exenatide		biologic drug				0.0341	BAX,IL10,SFTPA1
imiquimod		chemical drug				0.0343	CDC25A,CDK2AP1,E2F1,GRM8,IL10,LDHB,SOX5,TNKS,TXNDC5
CDKN2A		transcription regulator		-0.086		0.0345	BAX,CDC25A,DCK,DDR1,E2F1,EBF1,FLT1,GAS7,GFRA2,IGLL1/IGLL5,MYL2,TLR4
SP1		transcription regulator	Activated	2.546	bias	0.0349	ANK1,BAX,CEBPA,CRYBB2,DLC1,E2F1,FLT1,GABRA4,HAS2,IL10,MUC4,MYH7,MYLK,PDE6B,PROCR,SLC22A4,SREBF2,STAR
SIRT3		enzyme		0	bias	0.035	BAX,IL10,MYH7,STAR
NR1I2		ligand-dependent nuclear receptor		1.026	bias	0.035	CEBPA,E2F1,GLUL,GSTM1,IL10,IL33,TCN2,UGT1A6
PLN	1.253	transporter				0.035	AHSG,MYH7,MYL2,VLDLR
tazemetostat		chemical drug		0.905	bias	0.0354	ALS2,ANP32A,BCL2L2,CNTN1,GLI3,KLK8,MANF,ROBO1,SDC2,STMN2,ZSWIM6
MAX		transcription regulator				0.0355	BAX,CDC25A,E2F1,EBF1,RARB
fenofibrate		chemical drug		0.925	bias	0.0359	ANGPTL4,CDC25A,CLU,GLUL,GNB4,LDHB,MYH7,SREBF2,STAR,VLDLR
nitric oxide		chemical - endogenous mammalian				0.0359	BAX,FGF7,FLT1,GSTM1,HEY1,IL10,ZFHX3
glucocorticoid		chemical drug		1.278		0.0361	BAX,CLU,GHRH,GLUL,GPR158,GPX3,HAS2,IL10,RAMP2,SCGB1A1,SFTPA1
SOX2		transcription regulator		1.091	bias	0.0364	AICDA,ASCL2,CNKSR3,DSP,FLT1,GLI3,HEY1,KIF16B,LIMA1,MEIS1,OPALIN,PARVB,TAF1C,TNS3,ZFHX3,ZFP57
rasagiline		chemical drug				0.0365	ALDOC,BAX,BCL2L2
MERTK		kinase				0.0365	IL10,MYL2,ZC3H12C
CD80		transmembrane receptor				0.0365	BAX,CBLB,IL10
ezetimibe		chemical drug				0.0365	CEBPA,CYBB,SREBF2
SN-38		chemical drug				0.0365	BAX,BCL2L2,CLU
tributyltin		chemical reagent		-0.2		0.0367	ANGPTL4,CEBPA,DKK2,IL33,NGEF,THBS2
doxorubicin		chemical drug	Activated	3.129	bias	0.0367	BAX,BCL2L2,CD14,CKAP4,CLU,CYBB,E2F1,LIMA1,MYH7,NRG1,OSGIN1,PLN,S100A10,SDC2,TLR4
carbon monoxide		chemical - endogenous mammalian		-0.225	bias	0.0368	BAX,CD14,IL10,TLR4
CUX1		transcription regulator				0.0368	CYBB,KLK8,LIMA1,MYH7
LEF1		transcription regulator		1.89	bias	0.037	ATF6,HAS2,NRCAM,NTN4,PHLDA1,SH3GL3,TRPM1
fluoride		chemical - endogenous mammalian				0.0373	BAX,PTH
salubrinal		chemical reagent				0.0373	ATF6,CDC25A
GFAP		other				0.0373	ATF6,KCNJ2
Tgf beta		group	Activated	2.397	bias	0.0376	ANGPTL4,CLU,HEY1,IL10,MAFK,MMP15,MUC1,MUC4,PFKFB4,RORC,SEC14L2
testosterone		chemical - endogenous mammalian		0.95	bias	0.0378	ANPEP,ATF6,BAX,BCL2L15,CLU,FGF7,FOSL2,GHRH,IL10,IL33,PDAP1,STAR,TLR4
(6E,8Z,11Z,14Z)-(5S)-5-hydroperoxyeicosa-6,8,11,14-tetraenoic acid		chemical - endogenous mammalian				0.0382	STAR
ITF I		chemical - endogenous non-mammalian				0.0382	IL10
myo-inositol		chemical - endogenous mammalian				0.0382	RARB
BMS-214662		chemical drug				0.0382	E2F1
interferon gamma-1b		biologic drug				0.0382	IL10
Mellitin		chemical - endogenous non-mammalian				0.0382	BAX
VX-944		chemical drug				0.0382	BAX
atiprimod		chemical drug				0.0382	BAX
epratuzumab		biologic drug				0.0382	IL10
Cofilin		group				0.0382	IL10
EGFR ligand		group				0.0382	MUC1
Smad3-Smad4		complex				0.0382	BAX
endrin		chemical toxicant				0.0382	CEBPA
Tgf beta receptor		complex				0.0382	RORC
SUV39H2		transcription regulator				0.0382	SFTPA1
STEAP1		transporter				0.0382	CEBPA
MAGEA2/MAGEA2B		other				0.0382	BAX
ZNF367		transcription regulator				0.0382	CIT
PCDH9		other				0.0382	BAX
TRIB2		kinase				0.0382	IL10
MDC1		other				0.0382	CLU
BCDIN3D		enzyme				0.0382	ALDOC
BHLH		group				0.0382	ST18
AW112010		other				0.0382	IL10
PIBF1		other				0.0382	IL10
METTL8		enzyme				0.0382	CEBPA
RNF43		enzyme				0.0382	GLUL
DSC2		other				0.0382	DSP
STEAP2		enzyme				0.0382	CEBPA
CBP-ICSBP-IRF-1-PU.1		complex				0.0382	CYBB
VTRNA2-1		other				0.0382	BAX
abexinostat		chemical drug				0.0382	MUC4
bucillamine		chemical drug				0.0382	BAX
Fcer		group				0.0382	IL10
empagliflozin		chemical drug				0.0382	TLR4
clusterin antisense oligonucleotide		biologic drug				0.0382	CLU
safflor yellow B		chemical - endogenous non-mammalian				0.0382	BAX
GCM2		transcription regulator				0.0382	PTH
KCNAB1		ion channel				0.0382	KCND3
CAMKK1		kinase				0.0382	IL10
RAB11B-AS1		other				0.0382	ANGPTL4
huo-luo-xiao-ling dan		chemical drug				0.0382	IL10
AKAP10		other				0.0382	IL10
DBX1		transcription regulator				0.0382	IL10
miR-155-3p (miRNAs w/seed UCCUACC)		mature microRNA				0.0382	DNAJB1
miR-431-5p (and other miRNAs w/seed GUCUUGC)		mature microRNA				0.0382	EHF
mir-3473		microRNA				0.0382	IL10
COPS4		peptidase				0.0382	STON2
PRG2		other				0.0382	IL10
adavosertib		chemical drug				0.0382	IL10
potassium nitrate		chemical drug				0.0382	IL10
RALY		transcription regulator				0.0382	E2F1
PLIN3		other				0.0382	BAX
beta-apo-14'-carotenal		chemical - endogenous mammalian				0.0382	RARB
NCKAP1		other				0.0382	KIR3DL2
PLPP3		phosphatase				0.0382	CTNND1
AKT inhibitor VII		chemical reagent				0.0382	IL10
CA2		enzyme				0.0382	AMELX
KCNAB2		ion channel				0.0382	KCND3
CTDSPL		other				0.0382	E2F1
TNNT2		other				0.0382	MYH7
VE-821		chemical reagent				0.0382	CDC25A
silvestrol		chemical - endogenous non-mammalian				0.0382	MUC1
PRIMA1		other				0.0382	BAX
CAY10499		chemical reagent				0.0382	STAR
ADD1		other				0.0382	DSG3
LOC100359583/Ptma		other				0.0382	BAX
APH1B		peptidase				0.0382	APH1A
FHOD1		other				0.0382	MYL2
Kcnip2		ion channel				0.0382	KCND3
MATN1		other				0.0382	MATN4
LAMB2		enzyme				0.0382	LAMB1
EIF4A1		translation regulator				0.0382	MUC1
1,5-bis-(dihexyl-N-nitrosoamino)-2,4-dinitrobenzene		chemical reagent				0.0382	CYBB
GTPL714		chemical reagent				0.0382	MYH7
glasdegib		chemical drug				0.0382	GLI3
RP11_598D141		other				0.0382	PFKFB4
mycobacterium smegmatis lipoarabinomannan		chemical - endogenous non-mammalian				0.0382	IL10
NIBR-14		chemical reagent				0.0382	IL10
tyrosine kinase inhibitor		chemical drug				0.0382	AICDA
P144		biologic drug				0.0382	IL10
S7		chemical drug				0.0382	BAX
SI163		chemical drug				0.0382	BAX
S29		chemical drug				0.0382	BAX
reactive nitrogen species		chemical - other				0.0382	BAX
trimellitic anhydride		chemical toxicant				0.0382	IL10
daphnoretin		chemical - endogenous non-mammalian				0.0382	BAX
phosphorylethanolamine		chemical - endogenous mammalian				0.0382	FLT1
ephedrine		chemical drug				0.0382	IL10
colestipol		chemical drug				0.0382	SREBF2
mirin		chemical reagent				0.0382	IL33
XK469		chemical drug				0.0382	BAX
furegrelate		chemical reagent				0.0382	STAR
AN-207		chemical toxicant				0.0382	BAX
glyoxal		chemical toxicant				0.0382	BAX
SSR180575		chemical drug				0.0382	BAX
biliverdine		chemical - endogenous mammalian				0.0382	TLR4
trichosanthin		chemical drug				0.0382	IL10
procaine		chemical drug				0.0382	RARB
4-(octyloxy)phenol		chemical reagent				0.0382	STAR
4-(heptyloxy)phenol		chemical reagent				0.0382	STAR
4-nitrophenol		chemical - endogenous mammalian				0.0382	BAX
SC79		chemical reagent				0.0382	SREBF2
barium chloride		chemical toxicant				0.0382	LOXL1
pSTAT3 (Tyr705) inhibitory peptide		chemical reagent				0.0382	IL10
apo-13-lycopenone		chemical reagent				0.0382	RARB
apo-15-lycopenal		chemical reagent				0.0382	RARB
NPM1-RARA		fusion gene/product				0.0382	RARB
(-)-epigallocatechin-3-O-(3''-O-methyl)-gallate		chemical - endogenous non-mammalian				0.0382	TLR4
Alocasia cucullata root extract		chemical reagent				0.0382	CD14
thiamine		chemical - endogenous mammalian				0.0382	TKT
isoalantolactone		chemical - endogenous non-mammalian				0.0382	BAX
swainsonine		chemical - endogenous non-mammalian				0.0382	BAX
KT 5926		chemical drug				0.0382	CD14
3-hydroxykynurenine		chemical - endogenous mammalian				0.0382	RORC
6beta-hydroxytestosterone		chemical - endogenous mammalian				0.0382	IL10
TRIM16	0.684	transcription regulator				0.0382	RARB
SALL2	0.824	transcription regulator				0.0382	BAX
ZNF366	1.477	transcription regulator				0.0382	IL10
NR3C1		ligand-dependent nuclear receptor		0.66		0.0388	ANGPTL4,APOL3,BAX,BCL2L2,C1R,CARD10,CEBPA,COQ8A,CSRNP2,GAS1,GLUL,GPX3,IL10,IL33,MPC2,MZB1,PRKCI,PTGR1,PTP4A2,RAPGEF4,SFTPA1,TUBA4A
IGFBP3		other				0.039	BAX,SDC2,THBS2
Foxp1		transcription regulator				0.039	E2F1,NGEF,SCGB1A1
IL10	1.467	cytokine		1.454		0.0391	AICDA,BAX,CD14,CHI3L2,CIT,EHF,IFNGR2,IL10,IL33,KLRD1,MUC1,PAM,PF4,TLR4,TNFRSF17
SMARCA5		transcription regulator	Inhibited	-2.449	bias	0.0392	BAX,DYRK3,MYL10,OSGIN1,PHLDA1,SEMA4A
SP2509		chemical reagent		0.905	bias	0.0398	ALS2,ANP32A,BCL2L2,CNTN1,GLI3,KLK8,MANF,ROBO1,SDC2,STMN2,ZSWIM6
POU2F2		transcription regulator	Activated	2.186	bias	0.0398	ALDOC,EBF1,IL10,MMAB,PFKFB4
DMRT1		transcription regulator				0.0398	E2F1,FOXL2,HOXB4,MAPKAPK3,MMP16
Go 6976		chemical drug		-1.982	bias	0.0404	CYBB,FLT1,IL10,MYH7
CIP2A	0.715	other		-1.091	bias	0.0404	ENO3,LDHB,SLC22A4,TUBA4A
HSF1		transcription regulator		1.547	bias	0.0412	BAX,CLU,DNAJB1,FGF7,GABRA4,RAB5C,STAR,SYCE1,THBS2
LDL		complex	Activated	2.443	bias	0.0416	CYBB,ELF5,HAS2,IGFBP2,IL17RC,MMP16,SREBF2,STAR,TLR4,VNN1
ethionine		chemical toxicant				0.0416	CD14,CLU,S100A10
MIF		cytokine		0.264	bias	0.0417	BAX,COL4A4,IL10,RAMP2,RORC,TLR4
15-epi-lipoxin A4		chemical - endogenous mammalian				0.0417	BPI,TLR4
UCN2		other				0.0417	STAR,TLR4
IL19		cytokine				0.0417	FGF7,IL10
ethyl pyruvate		chemical drug				0.0417	BAX,IL10
amlodipine		chemical drug				0.0417	MYH7,S100A10
indole		chemical - endogenous mammalian				0.0417	IL10,PRKCI
MAF		transcription regulator		1.224	bias	0.0423	ANPEP,CRYBB2,IL10,RORC
NR2F2	0.738	ligand-dependent nuclear receptor				0.0423	E2F1,IL10,IL33,RARB
IL2	0.776	cytokine	Activated	2.753	bias	0.0431	AICDA,BAX,CARD10,CBLB,CCR3,CDC25A,CEBPA,FGF7,GFRA2,IFNGR2,IL10,KLK8,KLRD1,MAPKAPK3,NEB,PHLDA1,PTPRJ,RORC,SORD,TNFRSF17,VLDLR
TWIST1		transcription regulator		0.816	bias	0.0436	BAX,CLU,LMNA,OSGIN1,PAM,THBS2,UNC5B
COPS5		transcription regulator		-1.066		0.044	BAX,CEBPA,COQ8A,DCK,E2F1,EPS8L2,LDHB,S100A10,TAF1C
IGF1		growth factor		1.25	bias	0.0441	ANPEP,APH1A,BAX,CLU,COL5A2,CYBB,E2F1,ELN,GHRH,IFNGR2,IGFBP2,IL10,MMP16,MYH7,PHLDA1,RARB,STAR,TLR4
NUPR1		transcription regulator		-0.5	bias	0.0442	ALDOC,ANK1,ANP32A,CARMIL1,CHTF8,DUSP8,FAM114A1,PCTP,PFKFB4,PHLDA1,PTPRJ,RAB11FIP5,SPC24,TNS3,UNC5B,ZSWIM6
SREBF1		transcription regulator		1.123	bias	0.0442	ALDOC,BAX,CD14,CEBPA,CFD,GPX3,IL10,SLC22A4,SREBF2,STAR
calphostin C		chemical drug		-1.98	bias	0.0443	CDC25A,CLU,GFPT1,STAR
HEY2		transcription regulator				0.0443	KCNJ2,MYH7,SLN
RCE1		peptidase				0.0443	CRABP1,LMNA,THBS2
nonylphenol		chemical toxicant				0.0443	GHRH,IL10,PFKFB4
M344		chemical reagent				0.0443	CLU,GSK3A,NRG1
Raf		group				0.0443	ANPEP,E2F1,HAS2,RARB
F3		transmembrane receptor				0.0443	FERMT2,IL10,LAMB1,MAPKAPK3
NR0B1	0.699	ligand-dependent nuclear receptor				0.0443	FOXL2,LOXL1,STAR
ERBB2		kinase		0.246	bias	0.0449	ALDOC,ANGPTL4,CDC25A,CLU,COL5A2,COL6A3,DHRS7,E2F1,EHF,FGF7,FLT1,GPX3,HAS2,HEY1,JCHAIN,LAMB1,MMP16,MUC1,MYL9,NRG1,PTPRK,RARB,SEC61A1,SERP1,UGT1A6,UNC5B
cholesterol		chemical - endogenous mammalian		0.533	bias	0.0449	CD14,CYBB,FLT1,GLI3,IL10,MANF,MPEG1,SREBF2,TLR4
PRKAA2		kinase		0.121	bias	0.0457	BAX,CEBPA,CYBB,E2F1,MYLK,TNS3
mir-133		microRNA		-1.982	bias	0.0463	BCL2L2,FOXL2,NELFA,TRPS1
CTLA4		transmembrane receptor		-0.817	bias	0.0463	CBLB,IL10,PTPRJ,ZFP57
USF2		transcription regulator		1.972	bias	0.0463	HOXB4,RORC,STAR,USF1
glycine		chemical - endogenous mammalian				0.0463	IL10,TLR4
CYB561A3		enzyme				0.0463	ALDOC,COTL1
Cyp2c23		enzyme				0.0463	MS4A7,WDFY1
mir-322		microRNA				0.0463	CDC25A,MYH7
CHEK2		kinase				0.0463	BAX,E2F1
HOXB9		transcription regulator				0.0463	GLI3,NRG1
ITGAL		transmembrane receptor				0.0463	HEY1,IL10
MAML1		transcription regulator				0.0463	HEY1,MYLK
PCSK1		peptidase				0.0463	GHRH,IL10
DMH1		chemical reagent				0.0463	IL10,STAR
acyclic retinoid		chemical drug				0.0463	FLT1,RARB
TGAL copolymer		biologic drug				0.0463	IL10,NRG1
neuroprotectin D1		chemical - endogenous mammalian				0.0463	BAX,IL10
melphalan		chemical drug				0.0463	BAX,FLT1
progesterone		chemical - endogenous mammalian		1.366	bias	0.0467	BAX,CCR3,CDC25A,CFD,DLC1,E2F1,ENPEP,FLT1,HEY1,IGFBP2,IL10,IL33,MUC1,OSGIN1,PAEP,PISD,RAB11FIP5,RBP4,TBC1D8,ZFHX3
chloropromazine		chemical drug				0.047	IL10,SREBF2,WIPI1
PARP1		enzyme		0.281	bias	0.0471	BAX,E2F1,HAS2,IL10,RAPGEF4,TLR4
ESR2		ligand-dependent nuclear receptor		1.422	bias	0.0474	ANK1,ANPEP,CDC25A,CLU,FOSL2,GPX3,LMNA,LOXL1,LOXL4,MUC1,MYH7,MYLK,NRG1,RBP4,RHOQ,RORC,S100A7,SORD,SRXN1,THBS2,TNS3
phosphate		chemical - endogenous mammalian		1.342	bias	0.0476	AHSG,CIT,DHRS7,PTH,ZFHX3
IgG		complex		-0.374	bias	0.0481	DSG3,DSP,FLT1,FOSL2,IFNGR2,IL10,KLK8,MYH7,TLR4,TNFRSF17,TNFSF15
BCL11B		transcription regulator		1.067	bias	0.0483	IL10,NETO1,NGEF,RORC
lipoteichoic acid		chemical - endogenous non-mammalian		1.961	bias	0.0483	CD14,CYBB,IL10,TLR4
8-bromo-cAMP		chemical reagent		1.33	bias	0.0488	BAX,CEBPA,CFD,CLU,COL4A4,COL5A2,E2F1,GLUL,GPX3,MYH7,MYLK,PDE1A,RARB,STAR,THBS2,VLDLR
triamcinolone acetonide		chemical drug		0.478		0.0493	AGXT,ANGPTL4,BAX,DCBLD2,DYRK3,GAS1,PF4,VLDLR
RPS6KB1		kinase				0.0499	IL10,MUC1,SREBF2
retinoid		chemical drug				0.0499	E2F1,LIMA1,RARB
prednisolone		chemical drug		-0.707	bias	0.05	ALS2,BAX,BCL2L2,GPX3,HEY1,IFT172,IL10,SDC2,TUBA4A
miR-4670-3p (miRNAs w/seed GAAGUUA)		mature microrna	Inhibited	-2.524	1	ANKRD66,BMPR1A,CCR3,CDK2AP1,CLDN8,DCK,ELMOD1,HS3ST1,IL33,KIR3DL2,PIP4P2,PLN,PPA2,SLN,SPACA1,STAR,TNFSF15,TUBB1,YARS2
miR-532-5p (and other miRNAs w/seed AUGCCUU)		mature microrna	Inhibited	-2.673	1	ACVR1C,AHSG,ALS2,CLVS2,DNAJC22,ELF5,IFNGR2,MMP16,MOSPD2,MRGPRF,POC1B,SGCD,SKAP2,STON2
