# Supplementary material for: Gene profiles of peripheral white blood cells as potential predictors of pregnancy in embryo-recipient heifers
Source: PLoS One. 2025 Sep 15;20(9):e0330701. doi: 10.1371/journal.pone.0330701 (PMC12435678; doi:10.1371/journal.pone.0330701)
Supplement: S11 Table — (XLSX) [file pone.0330701.s011.xlsx]

## Sheet: Feuil1
Holstein-Friesian heifers
Upstream Regulator	Expr Fold Change	Molecule Type	Predicted Activation State	Activation z-score	Flags	p-value of overlap	Target Molecules in Dataset	Mechanistic Network
beta-estradiol		chemical - endogenous mammalian	Activated	2,748	bias	7,76E-09	A2M,ACOX2,ADAMDEC1,ADCY3,AIF1,ANK1,ANK3,ANPEP,ANXA3,BAX,BCL2L11,BMPR1B,CCL21,CD14,CDC123,CDT1,CTNND1,CTSH,CYBB,CYCS,DDX17,DHCR24,DLL1,DUSP6,EMP1,FAM162A,FGF9,FGFR2,FOSL2,G6PC1,GLUL,GRB10,IFRD2,IL15,ITGB2,JUN,KITLG,LMNA,LOXL4,LRP8,LYL1,MPEG1,MT1A,MYO10,NELL2,NFKBIA,NR1H3,NR3C2,NR4A3,NRP1,PAPSS2,PBXIP1,PDAP1,PDK4,PINK1,RAB5C,RAF1,SERPINE1,SLC25A15,SLC5A5,SLC6A14,SLC6A9,SMAD1,SMAD3,SOX5,STAT3,SULT1C…	165 (16)
filgrastim		biologic drug		0,848		2,99E-07	ANXA3,ATP1A1,CYBB,DLC1,EDARADD,ELMO2,EMILIN2,G0S2,IFIT2,JUN,KLRF1,MLXIP,MPEG1,MYO10,NAIP,NECTIN2,NR4A3,P2RY2,SMAD3,TLE5,TLR5,TLR8,TMEM140
CSF3		cytokine		1,772		3,18E-07	BAX,CD14,CNKSR2,CXCR2,CYBB,DNM3,DUSP6,ELANE,GNLY,IL1RN,ITGB2,JUN,KITLG,STAT3,TLR5,TLR8	136 (18)
Vegf		group	Activated	2,703	bias	4,63E-07	A2M,ANP32A,ANPEP,BAX,BCL2L11,CRABP1,CXCR2,DUSP6,ELN,EMP1,GRB10,GRK5,JUN,KIF15,KITLG,LRP8,LYN,NR4A3,NRP1,PDK4,RAF1,STAT3,TBC1D8,TNFRSF11B,TRPC4	130 (18)
dexamethasone		chemical drug	Activated	2,725		1,03E-06	AIF1,ANPEP,ANXA3,ATP1A1,BAX,BCL2L11,BHLHE41,BNIP3,C5AR1,CBLB,CCL21,CTF1,CYBB,CYCS,DHCR24,DLC1,DLL1,DUSP16,EDARADD,ELMO2,ELN,EMILIN2,ETNK2,FOSL2,G0S2,G6PC1,GLUL,GRK5,GRN,IFIT2,IL15,IL1RN,JUN,KLRF1,LRP8,LYN,MLXIP,MPEG1,MYO10,NAIP,NECTIN2,NFKBIA,NIBAN2,NMB,NR1H3,NR4A3,P2RY2,PDK4,PISD,PTGR1,RAB35,SDSL,SERPINE1,SLC46A3,SLC5A5,SMAD3,SPARCL1,TAP2,TLE5,TLR5,TLR8,TMEM140,TNFRSF11B,TNS1	151 (18)
trichostatin A		chemical drug		0,408		3,36E-06	ABCC4,ACOX2,ANP32A,BAX,BCL2L11,CD14,CDC123,CYBB,DLC1,DNM3,DPYSL4,DUSP16,EFNB1,FOSL2,GRIA2,IGF2BP3,LMNA,LRP8,MYH14,NFKBIA,NR1H3,NRP1,PTGR1,RAD23B,RAF1,SERPINE1,SLC5A5,SMAD1,SMAD3,SREBF2,STAT3,TAP2,TCF7L2,TNFRSF11B,ZIC3	158 (19)
erlotinib		chemical drug		1,793	bias	4,40E-06	BAX,BCL2L11,CD14,CYBB,IL15,NFKBIA,RAF1,SERPINE1,TLR5,TNFRSF11B	140 (17)
U0126		chemical drug	Inhibited	-2,695	bias	5,22E-06	BAX,BCL2L11,BMP6,CYBB,DUSP6,ELN,EMP1,FAM53B,FGFR2,G0S2,GRIA2,GRN,JUN,NR3C2,NR4A3,NXPH4,SERPINE1,SLC5A5,SMAD3,SREBF2,STAT3,TAP2,TCF7L2,TNFRSF11B	148 (20)
TGFB1		growth factor	Activated	3,768	bias	7,26E-06	ACVRL1,ANPEP,ATG7,BAX,BCL2L11,BMP6,C4BPB,C5AR1,CD14,CDT1,CHST11,CREB3L1,CTNND1,CTSH,CXCR2,CYBB,DHCR24,ELMO1,ELN,ENO3,FAM53B,FERMT2,FGF9,FGFR2,FNDC3B,FOSL2,G6PC1,HNF4A,IL15,IL1RN,ITGB2,JUN,KITLG,KPNA6,MBOAT2,MEG3,MLXIP,MYO10,NDRG4,NFKBIA,NR1H3,NR4A3,NRP1,PDE4A,PINK1,RBM19,SELPLG,SERPINE1,SLC5A5,SMAD3,SPARCL1,STAT3,TCF7L2,TCN2,TNFRSF11B	155 (20)
CSF2		cytokine	Activated	3,370	bias	8,06E-06	BAX,BCL2L11,C5AR1,CD14,CDC123,CHST11,CYBB,DUSP6,ELN,HAUS8,IDO2,IL15,IL1RN,JUN,NFKBIA,NR1H3,NR4A3,NRP1,SCIMP,SF1,SREBF2,STEAP3,TLR5	128 (17)
CD40LG		cytokine	Activated	3,514	bias	1,19E-05	BAX,BNIP3,CLIP1,FOSL2,G0S2,IDO2,IFIT2,IL15,ITGB2,JUN,LYL1,NFKBIA,NR4A3,SELPLG,SERPINE1,STAT3,TAP2,TNFRSF11B,XPO7	145 (18)
APOE		transporter	Inhibited	-2,804	bias	1,37E-05	ANK3,BAX,C5AR1,CREB3L1,CTDSP1,CYBB,GLUL,GRIA2,IL1RN,JUN,LIPG,LRP8,NELL2,NR1H3,SERPINE1,SMAD1,SREBF2,STAT3	141 (18)
prostaglandin E2		chemical - endogenous mammalian		0,623		1,52E-05	BAX,BCL2L11,C5AR1,CCR8,CD14,DLL1,FOSL2,IL1RN,JUN,LIPG,LMNA,NFKBIA,NR1H3,NRP1,PDE4A,TCF7L2,TNFRSF11B,WDFY1	153 (18)
PLX5622		chemical drug		1,223	bias	1,62E-05	AIF1,BAX,CCR8,CD14,GRIA2,GRN,IL15,IL1RN,NELL2,NMB,TNFRSF11B
calcitriol		chemical drug		1,057		1,71E-05	BAX,CCR8,CD14,CDT1,CYBB,DLL1,ELN,GRK5,IL15,IL1RN,JUN,mir-133,NFKBIA,NPHS1,PDK4,PINK1,PISD,RAB35,RUNX1T1,SDSL,SERPINB7,STAT3,SULT1C2,TLR8,TNFRSF11B	118 (18)
HRAS		enzyme		0,242	bias	2,42E-05	A2M,ANXA3,BAX,BCL2L11,BNIP3,CHST11,DLL1,DUSP6,ELN,FERMT2,FOSL2,GRN,JUN,LIPG,NFKBIA,NRP1,RAF1,RPL30,SELPLG,SERPINE1,SIM2,SLC5A5,SMAD3,SOX5,TAP2,TNFRSF11B	134 (17)
GNAS		enzyme		0,200	bias	2,57E-05	FOSL2,G6PC1,GRN,NR4A3,NRP1,PDE4A,SLC5A5,SNX9	32 (4)
testosterone		chemical - endogenous mammalian		0,983	bias	2,67E-05	A2M,ANPEP,ANXA3,BAX,CYCS,DHCR24,FGFR2,FOSL2,JUN,MTA2,NFKBIA,PDAP1,RAF1,SLC5A5,SLC6A9,STAT3,TAP2,TNFRSF11B	165 (17)
forskolin		chemical toxicant	Activated	2,593	bias	3,19E-05	ALDOC,BCL2L11,CCR8,CD14,CTNND1,DUSP6,FGFR2,FOSL2,FOXE1,G6PC1,GNLY,GRK5,GRN,JUN,KITLG,NFKBIA,NR4A3,PDE4A,PDK4,RAB5C,SERPINE1,SLC5A5,SMAD3,STAT3,SYNPO,TCF20,TNFRSF11B	156 (18)
cisplatin		chemical drug		1,666	bias	3,73E-05	A2M,ABCC4,ANK1,ANPEP,BAX,BCL2L11,BHLHE41,CD14,CTNND1,CYBB,DNAI2,DPYSL4,DUSP6,FNDC3B,G0S2,G6PC1,GRIA2,IL15,JUN,LMNA,NFKBIA,PDE4A,PDK4,PLEKHM1,PTGR1,SERPINE1,STAT3,TAOK2	155 (18)
methylprednisolone		chemical drug	Activated	2,023		4,93E-05	A2M,AK4,ANPEP,ANXA3,ATP1A1,CBLB,CTSH,CYBB,CYCS,DUSP6,EMP1,G0S2,G6PC1,IL1RN,JUN,LYN,NFKBIA,NGEF,NR1H3,RAF1,SERPINB7,SERPINE1,STAT3,TLR5	140 (17)
TNF		cytokine	Activated	2,545	bias	5,38E-05	A2M,ANK3,ANPEP,ATP1A1,BAX,BCL2L11,BHLHE41,BMP6,C5AR1,CCL21,CCR8,CD14,CHST11,CIB2,CXCR2,CYBB,DUSP16,DUSP6,EFHD2,EMP1,FGFR2,FOSL2,FOXE1,G0S2,GRN,HNF4A,IL15,IL1RN,ITGB2,JUN,KITLG,LYN,MT1A,NAIP,NFKBIA,NPHS1,NR1H3,NR4A3,NRP1,SELPLG,SERPINE1,SLC5A5,SMAD1,SMAD3,STAT3,SYNPO,TAOK2,TBC1D8,TLR5,TLR8,TNFRSF11B,ZNF330	152 (18)
Immunoglobulin		complex		-0,361		6,32E-05	AIF1,ANPEP,ATG7,BAX,BCL2L11,C5AR1,CD14,COX6B1,CTSH,CXCR2,DUSP6,ELN,ENO3,FGFR2,G6PC1,IFIT2,IL1RN,NAIP,NFKBIA,NPHS1,NRP1,P2RY13,PDK4,RPIA,SLC6A9,STAT3,TCF7L2,TLR8,TNFRSF11B	136 (17)
FOXO4		transcription regulator		-0,213		6,38E-05	ANXA3,BCL2L11,BNIP3,CERS5,DHCR24,ITGB2,SERPINE1,SOX5,SREBF2	85 (7)
KRAS		enzyme		1,432		6,63E-05	ABCC4,ADCY3,ALDOC,ANPEP,ARPC3,ATG7,BNIP3,CDT1,CYBB,DUSP6,ELN,GLUL,GRN,HIRA,ITGB2,JUN,LIPG,LRP8,LYL1,MUC16,NFKBIA,NGEF,PRKCI,RAF1,SLC6A14,SREBF2,STAT3,TNFRSF11B	131 (16)
AHR		ligand-dependent nuclear receptor		1,783	bias	7,13E-05	A2M,ABCC4,AIF1,BAX,CCL21,CD14,CERS5,DNAJB1,DUSP6,EMILIN2,FGF9,FGFR2,IDO2,IL15,JUN,SDSL,SERPINE1,STAT3,TLR5	143 (19)
IFNG		cytokine	Activated	4,522	bias	7,41E-05	A2M,AIF1,ATP1A1,BAX,BCL2L11,BMP6,C5AR1,CD14,CHST11,CRABP1,CTSH,CYBB,DLL1,ELN,FOXE1,GLUL,HIRA,IDO2,IFIT2,IL15,IL1RN,ITGB2,JUN,KITLG,LYN,NDRG4,NFKBIA,NR4A3,SCIMP,SERPINE1,SMAD1,SMAD3,SREBF2,STAT3,TAP2,TCF7L2,TLR5,TLR8,TMEM140,TNFRSF11B,TRPC4,UBE2E1,WDFY1	126 (16)
GC-GCR dimer		complex	Activated	2,176	bias	7,99E-05	BCL2L11,G6PC1,IL1RN,NFKBIA,PDK4
OGA		enzyme		-0,570		8,43E-05	ALDOC,BAX,C1RL,CD14,CRABP1,CREB3L2,DAGLB,EFNB1,FERMT2,FGF9,GLUL,IGF2BP3,JUN,MYO10,NGEF,NPHS1,SREBF2,TNFRSF11B	71 (7)
FOXO3		transcription regulator		0,068		9,09E-05	ANXA3,BAX,BCL2L11,BNIP3,CDT1,CERS5,FGFR2,GLUL,ITGB2,KIF15,NFKBIA,NPHS1,NRP1,SERPINE1,SOX5,SREBF2	140 (18)
FOS		transcription regulator		0,296	bias	9,12E-05	A2M,ANK3,ARID3A,BCL2L11,CD14,CLIP1,CRABP1,CTNND1,CTSH,CYCS,G6PC1,JUN,KITLG,LRP8,MT1A,NR1H3,NR3C2,SDK1,SERPINB7,SERPINE1,SLURP1,TNFRSF11B	107 (13)
okadaic acid		chemical toxicant		-0,657	bias	9,72E-05	BCL2L11,BNIP3,CYBB,ELN,FOSL2,HNF4A,IL1RN,JUN	117 (17)
NR3C1		ligand-dependent nuclear receptor		0,208		9,86E-05	A2M,BAX,BCL2L11,CXCR2,DUSP16,ELMO2,EMP1,ETNK2,G6PC1,GLUL,GRIA2,HNF4A,IFIT2,IL15,ITGB2,JUN,NAIP,NFKBIA,PRKCI,PTGR1,RAF1,SERPINE1,SMAD1,STAT3,TLR5,TNFRSF11B	162 (20)
tretinoin		chemical - endogenous mammalian	Activated	2,541	bias	9,98E-05	A2M,ANPEP,BMP6,BMPR1B,BNIP3,C5AR1,CD14,CRABP1,CTNND1,CYBB,DLC1,DLL1,EFNB1,ELAVL3,ELN,ELOVL4,FOSL2,G0S2,GRB10,HNF4A,HS3ST1,IFIT2,IL15,ITGB2,JUN,KITLG,LRRC25,LYN,NPHS1,NRP1,P2RY2,RAD23B,RLBP1,SERPINE1,SLC16A13,SLC25A15,SLC5A5,SMAD1,SMAD3,SOX5,STAT3,SYNPO,TFCP2L1,TLR5,TNFRSF11B,TRPC4	152 (19)
IL6		cytokine	Activated	2,991	bias	1,01E-04	A2M,ACVRL1,ANPEP,BAX,BCL2L11,BMP6,C5AR1,CD14,CIB2,CYBB,DCC,DUSP16,DUSP6,ELANE,G6PC1,IFIT2,IL15,IL1RN,JUN,NFKBIA,SERPINE1,SMAD3,STAT3,SV2B,TLR5,TLR8,TNFRSF11B	153 (20)
IL10		cytokine		0,703		1,03E-04	BAX,BCL2L11,BMP6,CCR8,CD14,CTSH,HIRA,IFIT2,IL1RN,JUN,KITLG,LYN,NPHS1,NR4A3,SELPLG,STAT3,TAP2,TLR5,TLR8	130 (19)
GDF2		growth factor		1,783	bias	1,21E-04	ANXA3,ATP1A1,CRABP1,G6PC1,NFKBIA,NRP1,SMAD1,SPARCL1
FOXO1		transcription regulator		1,365	bias	1,28E-04	A2M,ANXA3,BAX,BCL2L11,BNIP3,CERS5,CYCS,DRC7,G6PC1,GRN,IL15,ITGB2,JUN,PDK4,RPIA,SERPINE1,SLC25A15,SOX5,SREBF2	125 (19)
SMAD3	1,265	transcription regulator		0,312	bias	1,45E-04	ARID3A,BCL2L11,BMP6,ELN,G6PC1,HNF4A,IL15,JUN,MBOAT2,SERPINE1,SLC5A5,SMAD1,SMAD3,STAT3	157 (20)
tanespimycin		chemical drug		-1,802	bias	1,46E-04	CYCS,DNAJB1,JUN,LYN,RAF1,RPL30,SERPINE1,SREBF2,STAT3	139 (18)
MMP1		peptidase	Activated	2,425	bias	1,60E-04	BAX,FGFR2,JUN,MTA2,NFKBIA,SERPINE1	144 (18)
CD40		transmembrane receptor	Activated	2,605	bias	1,65E-04	ANPEP,BAX,BCL2L11,DUSP6,IL15,IL1RN,ITGB2,JUN,NFKBIA,SERPINE1,TAP2,TNFRSF11B	136 (16)
NGFR	0,762	transmembrane receptor		0,849	bias	1,71E-04	A2M,FGFR2,GRIA2,JUN,SERPINE1	98 (10)
daunorubicin		chemical drug		1,948	bias	1,71E-04	ABCA7,ABCC4,BAX,DPYSL4,TAP2
APP		other		1,746	bias	1,74E-04	ABCA7,AIF1,ALDOC,APH1A,ATG7,BASP1,BAX,BCL2L11,BMP6,CRABP1,CXCR2,CYBB,CYCS,ELN,ELOVL4,FEZF2,GLIS3,IFIT2,IL15,JUN,NRP1,RUNX1T1,SCN1A,SERPINE1,SREBF2,STAT3,TLE5,TLR5,TLR8,TNFRSF11B	154 (21)
GW 5074		chemical drug				1,81E-04	BAX,FGFR2,SERPINE1	75 (7)
SP600125		chemical drug		-1,497	bias	2,00E-04	BAX,BCL2L11,CKAP4,CREB3L2,GRB10,HNF4A,IL15,IL1RN,JUN,NFKBIA,NPHS1,NR3C2,SERPINE1,TCF7L2,ZIC3	145 (20)
ATG7	1,340	enzyme		1,890		2,09E-04	ARPC3,ATG7,BCL2L11,JUN,NFKBIA,NIBAN2,SREBF2,SYNPO	101 (14)
Smad3-Smad4		complex				2,28E-04	BAX,BCL2L11
LOC100359583/Ptma		other				2,28E-04	BAX,BCL2L11
PGR		ligand-dependent nuclear receptor	Activated	2,589	bias	2,36E-04	AK4,CKAP4,CREB3L2,G6PC1,GLUL,GRB10,IFIT2,MYO10,NFKBIA,P2RY2,PAPSS2,PISD,STAT3,TBC1D8	129 (17)
SERPINF1		other				2,38E-04	BAX,CYBB,G0S2,NFKBIA,RLBP1,TNFRSF11B	71 (10)
PD98059		chemical - kinase inhibitor	Inhibited	-2,141	bias	2,53E-04	ANPEP,BAX,BCL2L11,BNIP3,CD14,CTSH,CYCS,DUSP6,ELN,EMP1,GRN,IL1RN,ITGB2,JUN,LIPG,NFKBIA,SERPINB7,SERPINE1,SMAD3,STAT3,TNFRSF11B	140 (18)
CP-55940		chemical reagent				2,55E-04	ALDOC,DCC,GRK5,JUN,NFKBIA
PELP1		other				2,57E-04	BAX,CTSH,G0S2,GLMP,IGF2BP3,LOXL4,MYADM,TCF7L2,TCN2
butyric acid		chemical - endogenous mammalian		0,320		2,65E-04	A2M,AFF1,BAX,CD14,CYCS,DHCR24,DPP6,ELANE,G0S2,G6PC1,GRN,MYH14,NFKBIA,NRP1,RAF1,SERPINE1,SLC5A5,STAT3	123 (18)
MAPK14		kinase		0,599	bias	2,67E-04	ADCY3,BAX,DLL1,DUSP6,FOSL2,G6PC1,JUN,KITLG,mir-133,NRP1,SREBF2	115 (17)
mir-128		microRNA				2,68E-04	AFF1,BAX,TFEB
carnosine		chemical - endogenous mammalian				2,68E-04	BAX,G6PC1,SREBF2
lipopolysaccharide		chemical drug	Activated	4,222	bias	2,81E-04	ABCC4,AK4,ALDOC,ANXA3,ATG7,ATP1A1,BAX,BCL2L11,C5AR1,CCL21,CCR8,CD14,CKAP4,CREB3L2,CXCR2,CYBB,CYCS,DDX17,DHCR24,DLL1,DNAJB1,DUSP16,ELANE,FNDC3B,G0S2,HNF4A,IDO2,IFIT2,IL15,IL1RN,ITGB2,ITM2C,JUN,LIPG,LYN,LYNX1,MYH14,NFKBIA,NPHS1,NR1H3,NR4A3,NRP1,PAPSS2,PDK4,RAF1,SCIMP,SELPLG,SERPINE1,STAT3,SYNPO,TCF7L2,TFEB,TLR5,TLR8,TMEM140,WDFY1	144 (18)
IL13		cytokine	Activated	2,010	bias	2,86E-04	ADAMDEC1,AIF1,BAX,BTNL9,CD14,CTSH,CXCR2,CYBB,DHCR24,FAM162A,G0S2,HS3ST1,IL1RN,JUN,KITLG,SERPINE1,TNFRSF11B,TNS1	161 (19)
MAP3K5		kinase		1,953	bias	3,02E-04	BAX,BCL2L11,CYBB,JUN	91 (12)
LDL		complex		1,751	bias	3,05E-04	BCL2L11,CYBB,G0S2,IFIT2,IL1RN,JUN,NR1H3,NR4A3,NRP1,SERPINE1,SMAD3,SREBF2,STAT3	142 (18)
palmitic acid		chemical - endogenous mammalian		1,970	bias	3,16E-04	ATG7,BAX,BCL2L11,CERS5,CYBB,G6PC1,HNF4A,IL1RN,JUN,NFKBIA,NR4A3,PDK4,SERPINE1	112 (19)
AGT		growth factor	Activated	3,134	bias	3,28E-04	ANK3,ANXA3,ARID3A,ATP1A1,BAX,BMP6,C5AR1,CD14,CTF1,CYBB,EDARADD,ELN,GRK5,GRN,IL15,ITGB2,JUN,KITLG,LIPG,LOXL4,LRP8,MIDEAS,NFKBIA,NPHS1,SERPINE1,SMAD3,TNFRSF11B,TNS1	151 (19)
SREBF1		transcription regulator		1,098	bias	3,39E-04	AK4,ALDOC,BAX,BHLHE41,C5AR1,CD14,CYCS,G6PC1,HNF4A,mir-133,NR1H3,SERPINE1,SREBF2	91 (12)
TET2		enzyme	Activated	2,333	bias	3,52E-04	BCL2L11,C5AR1,CHST11,FOSL2,GRK5,IFIT2,ITGB2,NIBAN2,P2RY2
MAPK9		kinase		-0,202	bias	3,60E-04	BAX,BCL2L11,CDT1,FOSL2,JUN,LMNA,NR1H3,NR3C2,RAD23B,SELPLG	129 (17)
NADPH oxidase		complex		1,067	bias	3,61E-04	CYBB,JUN,NPHS1,SERPINE1	76 (7)
memantine		chemical drug		0,753	bias	3,67E-04	BAX,GLUL,NFKBIA,SCN2B,STAT3
PPARA		ligand-dependent nuclear receptor	Activated	2,059	bias	3,69E-04	BAX,CTF1,CYBB,CYCS,G0S2,G6PC1,GLUL,HNF4A,IL1RN,LIPG,MTNR1A,NFKBIA,NR1H3,PDK4,PTGR1,SREBF2,TFEB,TLR5	107 (18)
losartan potassium		chemical drug	Inhibited	-2,377	bias	3,90E-04	ATP1A1,BAX,CYBB,GRK5,ITGB2,NR3C2,SERPINE1,SMAD3,STAT3	148 (20)
tetradecanoylphorbol acetate		chemical drug	Activated	3,254	bias	3,91E-04	ABCA7,ADCY3,BAX,BMP6,C5AR1,CD14,CTSH,CXCR2,CYBB,DUSP6,ELANE,FOSL2,GRK5,HNF4A,IL1RN,ITGB2,JUN,LIPG,mir-133,MYOZ2,NFKBIA,NR3C2,NRP1,P2RY2,PDK4,SELPLG,SERPINB7,SERPINE1,SMAD3,STAT3,STATH,TLR5,TLR8,TNFRSF11B	134 (16)
RELA		transcription regulator		1,619	bias	4,07E-04	A2M,BAX,BCL2L11,CD14,CYBB,ELMO1,ELN,GRK5,HNF4A,IL1RN,JUN,LYN,NFKBIA,NR4A3,P2RY2,SREBF2,TAP2,TNFRSF11B	153 (20)
OSM		cytokine		1,729	bias	4,14E-04	A2M,ABCC4,ANXA3,CLIP1,COX6B1,CTSH,DHCR24,DNASE1L2,GLUL,IL15,JUN,NELL2,NMB,NOMO1 (includes others),PDAP1,SERPINE1,STAT3,TAP2,TNFRSF11B,ZNF330	114 (13)
deferoxamine		chemical drug		1,646	bias	4,54E-04	BNIP3,CD14,DUSP16,ELN,ITGB2,JUN,LRRC25,SERPINE1,SLC5A5,TAOK2,UBE2E1	90 (7)
NR4A1		ligand-dependent nuclear receptor		0,110		4,89E-04	BCL2L11,COX6B1,CTNND1,ENO3,G0S2,G6PC1,KITLG,NFKBIA,NR4A3,PDK4,RPIA,SERPINE1,SMAD3	131 (22)
PPARGC1A		transcription regulator		0,386		5,01E-04	A2M,BAX,BNIP3,CYCS,DUSP16,ELMO1,EMILIN2,G6PC1,IL1RN,NFKBIA,NR1H3,PDK4,RLBP1,SMAD3,SPARCL1,STAT3,TNFRSF11B	138 (19)
TGFBR1		kinase		0,657		5,13E-04	FGF9,G6PC1,HNF4A,IL1RN,ITGB2,PDK4,SERPINE1,SLC5A5	119 (12)
ARNT		transcription regulator				5,42E-04	ALDOC,BHLHE41,BNIP3,COX6B1,G6PC1,HNF4A,SERPINE1,TP53RK	112 (11)
HMGA1		transcription regulator		0,519	bias	5,57E-04	CTSH,DPYSL4,FOSL2,HS3ST1,IL15,KITLG,STAT3,STEAP3,TFEB,WDFY1	83 (7)
AR		ligand-dependent nuclear receptor	Activated	2,573	bias	5,62E-04	ABCC4,BASP1,BCL2L11,CDT1,CKAP4,COX6B1,DHCR24,ELMO1,FGFR2,G6PC1,KIF15,KITLG,LRP8,mir-133,MTA2,MYOZ2,NAGS,OVOS2,PIGA,SERPINE1,SMAD3,TBC1D8,UBAC2	111 (11)
simvastatin		chemical drug		-0,936		5,72E-04	ANXA3,BAX,C5AR1,CD14,CYBB,HS3ST1,ITGB2,NFKBIA,RAF1,SERPINE1,TNFRSF11B	140 (19)
linolenic acid		chemical - endogenous mammalian		0,339		5,89E-04	G6PC1,NFKBIA,NR1H3,SERPINE1	114 (14)
IL4		cytokine	Activated	3,407	bias	6,04E-04	ALDOC,APH1A,BAX,BNIP3,C5AR1,CCR8,CD14,CKAP4,CLIP1,CRABP1,CXCR2,CYBB,EFHD2,FAM162A,IL15,IL1RN,ITGB2,JUN,KITLG,LIPG,LYL1,MPEG1,NFKBIA,NOMO1 (includes others),NR4A3,NRP1,PINK1,RAB35,REEP6,SELPLG,SERPINE1,TAP2,TNFRSF11B,XPO7	157 (18)
MYRF		transcription regulator		0,816		6,13E-04	ATG7,BCL2L11,LOXL4,NGEF,PDK4,SDSL
HTT		transcription regulator		1,091		6,18E-04	ABCC10,ALDOC,ATP1A1,BASP1,BCL2L11,CBLN1,CPNE5,CPSF2,CTDSP1,CYCS,DLL1,DLX3,DNAJB1,DUSP6,ENO3,GLUL,GRK5,IL15,JUN,MPEG1,MTNR1A,NGEF,ZIC3
ATP		chemical - endogenous mammalian		0,199	bias	6,71E-04	BAX,BCL2L11,CD14,IL1RN,NRP1,P2RY2,SERPINE1,SREBF2	139 (19)
STRAP		other				6,76E-04	JUN,SERPINE1
GK		kinase				6,76E-04	ENO3,G6PC1
CCL1		cytokine				6,80E-04	CCR8,ITGB2,SERPINE1
PRKCD		kinase	Activated	2,353	bias	6,84E-04	BNIP3,DUSP6,FOSL2,IL1RN,JUN,LIPG,NFKBIA,SERPINE1,STAT3,TNFRSF11B	125 (16)
lipoteichoic acid		chemical - endogenous non-mammalian	Activated	2,166	bias	7,14E-04	BCL2L11,CD14,CYBB,IL1RN,NR4A3,TNFRSF11B	125 (17)
doxorubicin		chemical drug		1,838	bias	7,58E-04	A2M,ABCA7,ABCB8,ATG7,BAX,BCL2L11,CD14,CKAP4,CYBB,DPYSL4,JUN,KMT5A,NFKBIA,NPHS1,SMAD3,STAT3,TAP2	148 (20)
IL15	1,443	cytokine		1,385	bias	7,77E-04	ALDOC,BCL2L11,CBLB,ENO3,GNLY,IL15,JUN,LYN,MTA2,NFKBIA,NR3C2,RPIA,SELPLG,SERPINE1,SF1,SMAD3,SYNPO	142 (18)
WNT5A		cytokine		-0,176	bias	8,02E-04	ARPC3,BMP6,CD14,DLL1,IGF2BP3,IL15,PRKCI,SELPLG,STAT3,TLR5	102 (12)
VEGFA		growth factor	Activated	2,193	bias	8,07E-04	AK4,ANP32A,ANPEP,BAX,COX6B1,DLL1,GRB10,GRIA2,LMNA,NPHS1,NRP1,SERPINE1,TBC1D8	99 (13)
CYP1A1		enzyme				8,14E-04	ANXA3,CACHD1,COX6B1,KITLG,LMNA,MYO10,SLC46A3
dihydrotestosterone		chemical - endogenous mammalian		1,314	bias	8,45E-04	ABCC4,BASP1,BAX,BMPR1B,CYBB,DHCR24,ELN,FOXE1,G0S2,G6PC1,GLUL,GRB10,GRN,JUN,KITLG,NFKBIA,RPL30,SMAD3,SREBF2,TLE5,TRPC4	134 (20)
iron dextran		chemical drug				8,74E-04	BMP6,HNF4A,NFKBIA
N-nitro-L-arginine methyl ester		chemical drug		0,831		9,15E-04	BAX,CYBB,G6PC1,NFKBIA,NR3C2,PDK4,SERPINE1	128 (19)
TNFSF11		cytokine	Activated	3,283	bias	9,45E-04	AIF1,CD14,DUSP16,GRB10,GRN,IL15,IL1RN,JUN,NFKBIA,NR1H3,SERPINE1,TNFRSF11B	136 (17)
miR-124-3p (and other miRNAs w/seed AAGGCAC)		mature microRNA	Inhibited	-3,285	bias	9,80E-04	CREB3L2,CTDSP1,CTNND1,DHCR24,IFRD2,INO80C,MYO10,NIBAN2,NR3C2,PAPSS2,STAT3
cholecalciferol		chemical - endogenous mammalian	Activated	2,116	bias	1,00E-03	CD14,ITGB2,JUN,LRRC25,PDK4,SERPINE1,TNFRSF11B,UBE2E1	122 (16)
SB-431542		chemical reagent		-1,555	bias	1,00E-03	BMP6,C5AR1,CD14,DHCR24,G6PC1,SERPINE1,SMAD1,STAT3	132 (13)
TIMP3		other		-1,387	bias	1,02E-03	JUN,LRP8,SERPINE1,SMAD1,STAT3	131 (16)
resveratrol		chemical drug		0,693		1,02E-03	AIF1,BAX,CD14,CYBB,FOSL2,G6PC1,JUN,NFKBIA,PDK4,SERPINE1,SLC5A5,TNFRSF11B,TNS1	167 (23)
VCAN		other		0,552		1,02E-03	ELN,GLIS3,IFIT2,IL1RN,LOXL4,NFKBIA,SMAD3,TCF7L2,ZNF618
vismodegib		chemical drug		0,152	bias	1,03E-03	CCL21,CD14,DCK,TNFRSF11B
anti-benzo(a)pyrene-diol-epoxide		chemical toxicant				1,10E-03	BCL2L11,BNIP3,JUN	110 (12)
TP53		transcription regulator		0,814		1,13E-03	A2M,ABCB8,AK4,ALDOC,ANK1,ANXA3,ATG7,ATP1A1,BAX,BCL2L11,BHLHE41,BNIP3,CDT1,CTDSP1,CTF1,CTSH,CXCR2,DCK,DHCR24,DLC1,DPYSL4,DUSP6,ENO3,FERMT2,G0S2,G6PC1,GLUL,HS3ST1,IL1RN,JUN,KITLG,LAPTM4A,mir-133,MYO10,NDRG4,NFKBIA,NRP1,PINK1,RAB5C,RAF1,SERPINE1,STAT3,STEAP3,TAP2,TCF7L2,TCN2,TCTN1	141 (19)
SOD1		enzyme				1,17E-03	ALDOC,ATP1A1,BAX,C5AR1,CD14,DCC,FOSL2,IL15,JUN,PTGR1,SCN2B,SREBF2	140 (20)
IL1B		cytokine	Activated	2,057	bias	1,19E-03	A2M,AIF1,ATP1A1,BAX,CCR8,CD14,CLEC14A,CYBB,DLL1,ELN,FGFR2,G0S2,GRN,HNF4A,IGF2BP3,IL15,IL1RN,JUN,KIF15,LOXL4,NFKBIA,NR1H3,NR4A3,NRP1,SERPINE1,SMAD3,STAT3,TAP2,TLR8,TNFRSF11B	122 (17)
SQSTM1		transcription regulator		1,000	bias	1,21E-03	CKAP4,IL15,JUN,LHX2,NFKBIA	109 (13)
paclitaxel		chemical drug		0,801	bias	1,25E-03	BAX,BCL2L11,BHLHE41,DUSP6,EMP1,FAM53B,G0S2,JUN,NFKBIA,NXPH4,RAF1,STAT3,TAP2	148 (18)
androgen		chemical drug		-0,816		1,26E-03	BMP6,DHCR24,FGFR2,JUN,NFKBIA,SMAD1,SMAD3,STAT3,TLE5
ethanol		chemical - endogenous mammalian	Activated	2,071	bias	1,28E-03	ANPEP,BAX,C5AR1,CD14,DUSP6,FOSL2,G6PC1,IFIT2,IL15,IL1RN,JUN,SERPINE1,SREBF2,STAT3,TFCP2L1,TLR8	147 (18)
MYF6		transcription regulator		1,000	bias	1,28E-03	CTSH,DLL1,FGF9,IL15,IL1RN,SERPINE1,TNFRSF11B
HAVCR1		other		0,391		1,28E-03	ANPEP,BHLHE41,JUN,LYN,NFKBIA,STAT3,TAP2
N-Ac-Leu-Leu-norleucinal		chemical - protease inhibitor		1,664	bias	1,34E-03	ABCA7,BAX,BCL2L11,DCC,NFKBIA,SREBF2	132 (17)
proanthocyanidin derivative		chemical - other				1,34E-03	ATG7,JUN
apicularen A		chemical reagent				1,34E-03	GRN,NFKBIA
BCL2		transporter		0,411	bias	1,35E-03	AIF1,BAX,BCL2L11,BNIP3,CTSH,IL15,NFKBIA	132 (18)
FOXG1		transcription regulator				1,36E-03	BCL2L11,G6PC1,SERPINE1
Betacatenin/TCF		complex				1,36E-03	FGF9,JUN,TNFRSF11B
bucladesine		chemical toxicant		1,920	bias	1,38E-03	C5AR1,CD14,DUSP6,FOSL2,G6PC1,GLUL,HS3ST1,ITGB2,JUN,KITLG,NR4A3,SERPINE1,SLC5A5,SMAD3	144 (19)
wortmannin		chemical drug		-0,620	bias	1,46E-03	ANPEP,BAX,BCL2L11,CD14,G6PC1,JUN,NFKBIA,NR4A3,SERPINE1,SLC5A5	122 (19)
cardiotoxin		chemical - other	Activated	2,236	bias	1,46E-03	C5AR1,CTSH,CXCR2,DLL1,FGF9,IL15,IL1RN,ITGB2,SERPINE1,STAT3,TNFRSF11B
BMS-690514		chemical drug		0,000	bias	1,48E-03	BCL2L11,CTSH,CYCS,TP53RK
ciprofloxacin		chemical drug		1,134		1,50E-03	ABCC4,EMILIN2,GRN,IGF2BP3,ITM2C,MPEG1,NRP1
N-acetyl-L-cysteine		chemical drug	Inhibited	-2,238	bias	1,51E-03	ATP1A1,BAX,BCL2L11,BNIP3,CYBB,DUSP6,IL15,JUN,NFKBIA,RAF1,SERPINE1	138 (18)
triptolide		chemical drug		-1,913	bias	1,59E-03	ACVRL1,BAX,BMP6,CXCR2,DLC1,EMP1,JUN,KITLG	117 (15)
DPH5		enzyme				1,65E-03	NFKBIA,SMAD3,STAT3
farnesyl pyrophosphate		chemical - endogenous mammalian				1,65E-03	LIPG,SERPINE1,SMAD3	97 (7)
LY294002		chemical drug		-1,798	bias	1,69E-03	ANPEP,BAX,BCL2L11,CD14,DHCR24,DUSP6,GRB10,GRN,IFRD2,IL1RN,JUN,LMNA,NFKBIA,NPHS1,NR4A3,SERPINE1,SLC5A5,SULT1C2	122 (17)
KDM1A		enzyme		-0,640		1,69E-03	A2M,CENPK,CYBB,IL1RN,ITGB2,MPEG1,PBXIP1,PTGR1,SCN1A,SERPINE1,SIX5,STEAP3,SYNPO,TCN2
CTNNB1		transcription regulator	Activated	2,518	bias	1,72E-03	BCL2L11,CBLN1,DDX17,ELMO1,ENO3,FCAMR,FGF9,G6PC1,GLUL,HNF4A,IL15,ITGB2,JUN,KITLG,LGR6,LHX2,LMNA,MPEG1,PDAP1,RPL30,SERPINE1,SIM2,SOX5,STAT3,TCF7L2,TFCP2L1,TLE5,TNFRSF11B	134 (17)
TERT		enzyme				1,74E-03	BAX,BNIP3,DUSP6,IFIT2,LIPG,NFKBIA,SMAD3,STAT3
PTPN6		phosphatase		-1,400	bias	1,82E-03	BAX,CYBB,ITGB2,LYN,STAT3	90 (14)
CDC42		enzyme				1,85E-03	BCL2L11,JUN,SOX5,STAT3	110 (14)
SMARCA4		transcription regulator	Activated	3,264	bias	1,88E-03	A2M,ARRDC4,CCR8,CTSH,DLL1,DUSP6,EFNB1,ENO3,FGF9,FGFR2,FOSL2,HNF4A,HS3ST1,JUN,LMNA,mir-133,NRP1,SERPINB7,SERPINE1,TCF7L2	105 (11)
ESR2		ligand-dependent nuclear receptor		1,393	bias	1,88E-03	ANK1,ANPEP,ARRDC4,CTSH,FOSL2,IFIT2,KAZALD1,KITLG,LMNA,LOXL4,LYN,NELL2,NFKBIA,NR4A3,PDK4,RAF1,SERPINE1,SMAD3,SYNPO,TLE5,TNFRSF11B,UBE2E1	166 (18)
decitabine		chemical drug		1,565	bias	1,94E-03	ABCC4,ANP32A,BAX,BCL2L11,BMP6,BNIP3,DLC1,DNM3,DPYSL4,EFNB1,ELOVL4,FOXE1,HNF4A,IFIT2,IGF2BP3,MEG3,NFKBIA,NR1H3,RAF1,SMAD1,SMAD3,STAT3,TAP2,ZIC3	151 (17)
PRKCB		kinase				1,96E-03	BAX,CYCS,JUN,NR3C2,SERPINE1	107 (16)
ADP		chemical - endogenous mammalian				1,99E-03	F11,G6PC1,SERPINE1	30 (3)
LBP		transporter				1,99E-03	CD14,CXCR2,IL1RN	110 (12)
E. coli serotype 0127B8 lipopolysaccharide		chemical - endogenous non-mammalian	Activated	2,345	bias	2,00E-03	CD14,CHST11,ELN,GLUL,IL15,NFKBIA,SMAD3,STAT3,TNFRSF11B	126 (16)
AKT inhibitor VIII		chemical reagent		-0,277		2,06E-03	BAX,BCL2L11,NR3C2,SLC5A5
NCSTN		peptidase		-1,000	bias	2,06E-03	APH1A,CD14,ELANE,GRN
propylthiouracil		chemical drug		-1,504	bias	2,12E-03	ANK3,DNAJC7,ELAVL3,EMP1,GLUL,JUN,NRP1,SLC5A5,SYNPO,TLE5
BRCA2		transcription regulator				2,21E-03	BAX,SERPINE1
RPS3		enzyme				2,21E-03	BCL2L11,NFKBIA	97 (12)
SRSF6		other				2,21E-03	BCL2L11,LMNA
phenylmethylsulfonyl fluoride		chemical - protease inhibitor				2,21E-03	C5AR1,STAT3	40 (4)
SPI1		transcription regulator		0,614	bias	2,22E-03	ARID3A,BAX,CD14,COX6B1,CYBB,DUSP6,ELANE,IFIT2,IL1RN,ITGB2,JUN,MT1A	107 (14)
DUSP1		phosphatase		-1,026	bias	2,24E-03	CYBB,DUSP6,IFIT2,IL1RN,JUN,NRP1,SERPINE1,SYNPO	122 (17)
KLF2		transcription regulator		-0,339		2,24E-03	CCR8,DLL1,ELN,ITGB2,KITLG,NFKBIA,SELPLG,SERPINE1,STAT3	88 (7)
WT1		transcription regulator		0,000		2,25E-03	ANPEP,CCL21,GRB10,IFRD2,IL1RN,NPHS1,OS9,SERPINE1,SMAD3,SREBF2,ZNF280B
TGFBR2		kinase		1,208	bias	2,27E-03	BMP6,C5AR1,CD14,CRABP1,FGF9,JUN,NFKBIA,NRP1,REEP6,SERPINE1,SMAD1,SMAD3,STAT3,TNFRSF11B	145 (18)
deferasirox		chemical drug		1,951	bias	2,28E-03	ITGB2,JUN,LRRC25,UBE2E1
COL18A1	0,772	other	Inhibited	-2,433	bias	2,31E-03	F11,ITGB2,JUN,NRP1,SERPINE1,STAT3	87 (9)
TFRC		transporter	Inhibited	-2,390	bias	2,31E-03	BCL2L11,BNIP3,ITGB2,JUN,LRRC25,UBE2E1
TCL1A		transcription regulator				2,31E-03	CTSH,CXCR2,CYBB,ELANE,ITGB2,MPEG1
TGFB3	0,816	growth factor	Activated	2,567	bias	2,34E-03	ELN,FOSL2,JUN,MYO10,SERPINE1,TNFRSF11B,TNS1	165 (18)
EPO		cytokine		0,650	bias	2,34E-03	ANK1,BAX,BCL2L11,DHCR24,DNAI2,G6PC1,GLUL,JUN,NFKBIA,PBXIP1,STAT3,TNFRSF11B	136 (18)
Fcgr3		group				2,36E-03	BAX,IL1RN,ITGB2	101 (14)
AGN194204		chemical drug		1,667	bias	2,41E-03	ATP1A1,EMP1,ENO3,ITGB2,LMNA,NDST4,NGEF,PDK4,PTGR1,SYNPO
tazemetostat		chemical drug		-1,837	bias	2,47E-03	ABCC4,ANP32A,DNM3,DPYSL4,EFNB1,IGF2BP3,RAF1,SMAD1,SMAD3,STAT3,TAP2,ZIC3
MAPK1		kinase		0,000		2,55E-03	ANPEP,CCR8,DLX3,EMP1,ENO3,FOSL2,IFIT2,IGF2BP3,IL1RN,JUN,LMNA,NRP1,SERPINE1,SUN2	141 (19)
CEBPB		transcription regulator	Activated	2,185	bias	2,60E-03	CD14,CDT1,DLX3,ELANE,FGFR2,G6PC1,GNLY,IFIT2,IL1RN,JUN,LYN,NDRG4,NR1H3,NRP1,PDK4,SERPINE1,SIM2,STAT3,TLR8	110 (18)
KAT2A		enzyme		-0,896	bias	2,69E-03	ANK3,BNIP3,EMP1,G6PC1,JUN,NR1H3,SLITRK1	113 (11)
IKBKE		kinase		1,665	bias	2,73E-03	ALDOC,ENO3,FCAMR,IFIT2,NFKBIA,PDK4
8-bromo-cAMP		chemical reagent	Activated	3,603	bias	2,76E-03	ADCY3,BAX,FGF9,G6PC1,GLUL,IL15,JUN,KITLG,NFKBIA,NRP1,PDE4A,SERPINE1,SMAD1,SMAD3,STAT3,SYNPO,TFCP2L1	164 (18)
GRK2		kinase				2,77E-03	BAX,C5AR1,TNFRSF11B
SMURF2		enzyme				2,77E-03	JUN,SERPINE1,SMAD1	81 (9)
DICER1		enzyme		-1,550		2,90E-03	ANPEP,ARID3A,BCL2L11,DHCR24,IGF2BP3,JUN,LIPG,mir-133,NPHS1,RBM38,SERPINE1,SYNPO	126 (14)
SP2509		chemical reagent		-1,837	bias	2,90E-03	ABCC4,ANP32A,DNM3,DPYSL4,EFNB1,IGF2BP3,RAF1,SMAD1,SMAD3,STAT3,TAP2,ZIC3
PDX1		transcription regulator		0,243	bias	2,96E-03	ARRDC4,DUSP6,G6PC1,GRN,HNF4A,JUN,PAPSS2,TCF7L2,XKR4	64 (7)
ESR1	0,735	ligand-dependent nuclear receptor		0,442		2,96E-03	ANK3,ANP32A,ANXA3,BAX,BCL2L11,CENPK,CNOT4,DDX17,DHCR24,DLL1,ELN,FGFR2,FOSL2,GRIA2,JUN,LOXL4,NELL2,NFKBIA,NR1H3,OS9,P2RY2,PDE4A,PDK4,PRKCI,RAB35,RAB5C,SERPINE1,SMAD3,STAT3,SULT1C2,SYNPO,TCF7L2,TGOLN2,TLE5,TNFRSF11B	153 (15)
SRF		transcription regulator		0,576	bias	3,09E-03	A2M,BCL2L11,CYBB,ELANE,FERMT2,G0S2,IL15,JUN,mir-133,MOGAT2,PTGR1,RAF1,SREBF2
NGF		growth factor		0,339	bias	3,09E-03	A2M,BAX,BCL2L11,DUSP6,EHD4,FOSL2,GRIA2,JUN,MT1A,STAT3	138 (17)
POU5F1		transcription regulator	Activated	2,457	bias	3,13E-03	ALDOC,BAX,BCL2L11,BNIP3,DLX3,FOXE1,LHX2,NAIP,NRP1,SMAD1,TAF1C,TFCP2L1,TNFRSF11B,ZIC3
hydrogen peroxide		chemical - endogenous mammalian	Activated	3,792	bias	3,21E-03	ATG7,BAX,BCL2L11,CYCS,DNAJB1,DUSP16,ELANE,ELN,IFIT2,JUN,KITLG,OAZ2,PRKCI,SENP3,SERPINE1,SREBF2,STAT3	145 (19)
C5		cytokine		1,306	bias	3,22E-03	C5AR1,CYBB,ITGB2,NFKBIA,SERPINE1,SF1,SLC25A15	134 (17)
LY6E		other				3,22E-03	CD14,NFKBIA,SERPINE1
SLC39A9		transporter				3,28E-03	BAX,CYCS	53 (4)
MN1		other				3,28E-03	BCL2L11,TNFRSF11B
TNFRSF10A		transmembrane receptor				3,28E-03	CD14,STAT3
PSMD4		other				3,28E-03	A2M,CD14	76 (10)
ruboxistaurin		chemical drug				3,28E-03	CYBB,NR3C2
EGR2		transcription regulator	Activated	2,765	bias	3,31E-03	BCL2L11,CBLB,CRABP1,GRIA2,JUN,KITLG,NXPH4,SMAD1	72 (7)
PP1		chemical drug		-0,655	bias	3,34E-03	BCL2L11,IL1RN,JUN,SERPINE1	123 (17)
benzyl isothiocyanate		chemical - endogenous non-mammalian		0,713	bias	3,34E-03	BAX,BCL2L11,SERPINE1,STAT3	129 (19)
H-7		chemical - kinase inhibitor		-1,981	bias	3,34E-03	IFIT2,SERPINE1,SMAD3,STAT3	119 (15)
SIRT1		transcription regulator		-1,870	bias	3,37E-03	BAX,BNIP3,CYCS,G6PC1,KIF13B,NAIP,NELL2,PDK4,PRKCI,SERPINE1,SLC12A8,STAT3,SYNPO,TBC1D8,ZNF618	116 (16)
ETV6-RUNX1		fusion gene/product	Inhibited	-2,982	bias	3,38E-03	CLIP1,CYBB,DLL1,FERMT2,IL15,ITGB2,ITM2C,LYN,RBM38,STAT3,TCF7L2,TFEB
FOLR1		transporter				3,38E-03	ALDOC,BASP1,CENPK,DUSP6,SIX5,WDFY1
Go 6976		chemical drug	Inhibited	-2,219	bias	3,43E-03	ABCA7,BMP6,CYBB,G6PC1,NFKBIA	65 (7)
F2		peptidase	Activated	3,216	bias	3,44E-03	BAX,CKAP4,CYBB,EHD4,FOSL2,IFRD2,JUN,NFKBIA,NR4A3,SERPINE1,TAP2	116 (16)
kainic acid		chemical toxicant		1,496	bias	3,57E-03	BAX,CIART,FGF9,FGFR2,FOSL2,GRIA2,JUN,NR3C2	97 (11)
IL2		cytokine	Activated	3,586	bias	3,57E-03	ADCY3,BAX,CBLB,CCR8,CYCS,DHCR24,DUSP6,EMP1,FGFR2,GRN,IL1RN,JUN,KLRF1,NRP1,PDE4A,RAF1,SELPLG,SERPINE1,STAT3,TNFRSF11B,TP53RK	140 (17)
lapatinib		chemical drug				3,72E-03	BCL2L11,FOSL2,JUN	126 (16)
TCF7L2	1,357	transcription regulator	Activated	2,546	bias	3,73E-03	CREB3L2,DHCR24,EFNB1,FGFR2,G6PC1,GLUL,JUN,KMT5A,LGR6,NKAIN2,PIGA,STAT3,TCF7L2,TNS1	59 (5)
miR-155-5p (miRNAs w/seed UAAUGCU)		mature microRNA	Inhibited	-2,813	bias	3,84E-03	BCL2L11,DNAJB1,MYO10,PRKCI,RAB5C,SERPINE1,SMAD1,WDFY1
SMARCB1		transcription regulator		1,673	bias	3,86E-03	A2M,BCL2L11,BNIP3,CDT1,F11,FGFR2,G6PC1,RAB5C,STAT3	81 (7)
lysophosphatidic acid		chemical - other		1,418	bias	3,93E-03	CD14,GRN,IL15,JUN,LIPG,SERPINE1	137 (18)
RPS6KB1		kinase				3,97E-03	ATP1A1,DHCR24,SERPINE1,SREBF2	60 (7)
fulvestrant		chemical drug		-1,414		4,04E-03	ACOX2,BAX,CYCS,DHCR24,FGF9,FOSL2,JUN,LRP8,NRP1,STAT3,TNFRSF11B	131 (16)
CD3		complex	Activated	2,687	bias	4,15E-03	BCL2L11,CLIP1,CYCS,DNASE1L2,ELAVL3,IFRD2,JUN,LYN,MTA2,NAIP,NFKBIA,NR3C2,P2RY2,PDE4A,RAD23B,RPL30,SELPLG,SF1,SYNPO	109 (12)
HGF		growth factor	Activated	2,888	bias	4,22E-03	A2M,ANK3,ANP32A,DUSP6,EMP1,G6PC1,GRB10,GRK5,KIF15,KITLG,LRP8,NR4A3,NRP1,SERPINE1,TBC1D8,TRPC4	135 (17)
progesterone		chemical - endogenous mammalian	Activated	2,041	bias	4,32E-03	ADAMDEC1,BAX,C5AR1,CDT1,CREB3L2,DLC1,FGFR2,GRB10,IL15,JUN,MYO10,NFKBIA,NR1H3,NR3C2,NRP1,PISD,SLC5A5,STAT3,TBC1D8,TCF7L2	154 (19)
Collagen type II		complex		-1,000		4,32E-03	BMP6,CXCR2,IL1RN,TLR8	76 (7)
HOTAIR		other		-0,849		4,32E-03	ATG7,MEG3,NFKBIA,RBM38
CYP27B1		enzyme		-1,000	bias	4,32E-03	CCR8,CD14,IL15,STAT3	50 (5)
ELANE	1,818	peptidase		-1,964	bias	4,32E-03	C5AR1,CD14,ELANE,ELN	64 (7)
PRKAA2	0,800	kinase	Inhibited	-2,200	bias	4,33E-03	BAX,CYBB,FGFR2,NFKBIA,RAF1,SMAD3,TNS1	112 (15)
LDB1		transcription regulator		1,508		4,49E-03	ACOX2,ARID3A,FNDC3B,GRB10,IGF2BP3,ITM2C,LYL1,LYN,PISD,SMAD3,STAT3
geldanamycin		chemical drug		-0,366	bias	4,49E-03	BAX,DNAJB1,DNAJC7,IFIT2,JUN,LGR6,RAB35,RAB5C,RAF1,SCN2B,SNX33
LOC102555023		other				4,55E-03	FOXE1,SLC5A5
KLF12		transcription regulator				4,55E-03	IL15,IL1RN
GABBR2		G-protein coupled receptor				4,55E-03	GLUL,GRIA2
THOC1		transcription regulator				4,55E-03	BAX,BCL2L11
Brd4		kinase				4,55E-03	NFKBIA,SERPINE1
nicorandil		chemical drug				4,55E-03	BAX,JUN
LMO2		transcription regulator		1,508		4,60E-03	ACOX2,ARID3A,FNDC3B,GRB10,IGF2BP3,ITM2C,LYL1,LYN,PISD,SMAD3,STAT3
25-hydroxycholesterol		chemical reagent		0,108		4,68E-03	FOSL2,JUN,NFKBIA,NR4A3,SREBF2	89 (11)
FLT3		kinase				4,69E-03	BAX,BCL2L11,CYBB,IFIT2	70 (11)
NR1H2		ligand-dependent nuclear receptor		-0,447		4,78E-03	IFIT2,IL1RN,LRP8,NFKBIA,NR1H3,SREBF2	95 (11)
fluticasone propionate		chemical drug	Activated	2,138		4,91E-03	ADAMDEC1,EMP1,IL1RN,MT1A,PAPSS2,PDK4,SERPINE1,TCN2
Calcineurin protein(s)		complex		1,165	bias	4,96E-03	BCL2L11,CBLB,NR4A3,SERPINE1,STAT3	119 (17)
Map3k7		kinase	Activated	2,213	bias	4,96E-03	IFIT2,IL15,JUN,NFKBIA,RUNX1T1	106 (11)
ERBB2		kinase		1,273	bias	4,99E-03	ALDOC,BNIP3,C4BPB,CDT1,DLL1,DUSP6,EMP1,FGF9,JUN,MLXIP,MUC16,MYO10,NDRG4,NR1H3,NRP1,PDK4,PINK1,SERPINE1,SLC6A14,SMAD3,SPARCL1,STAT3,TAP2,TP53RK,WWC1	143 (20)
N-acetylsphingosine		chemical reagent		1,961	bias	5,07E-03	BAX,BNIP3,JUN,SERPINE1	110 (15)
oleic acid		chemical - endogenous mammalian		1,977		5,08E-03	BAX,G6PC1,NFKBIA,NR1H3,PDK4,SERPINE1,SREBF2	107 (16)
isoproterenol		chemical drug	Activated	2,560	bias	5,09E-03	ATP1A1,BCL2L11,CTF1,FOSL2,GRK5,JUN,NR4A3,RAB5C	135 (19)
FAS		transmembrane receptor		-0,725		5,11E-03	BAX,CTNND1,CXCR2,GRK5,JUN,NFKBIA,P2RY2,PINK1,PRKCI,SELPLG,SERPINE1,TLR8,TNFRSF11B	129 (18)
CAMP		other	Activated	2,190	bias	5,24E-03	ATG7,BAX,C5AR1,CXCR2,IL1RN,ITGB2	150 (19)
semaxinib		chemical drug		0,762	bias	5,28E-03	AIF1,CCL21,IL15,NFKBIA,SERPINE1,TFEB,TLR5	54 (5)
Insulin		group		1,503	bias	5,29E-03	ATG7,ATP1A1,CYBB,CYCS,FOXE1,G6PC1,GRB10,HNF4A,IFIT2,JUN,mir-133,NFKBIA,NR1H3,NR4A3,PDK4,SERPINE1,SLC5A5,SREBF2,STAT3,TCF7L2	101 (15)
PTH		other		0,869	bias	5,44E-03	ANK3,FOSL2,JUN,LMNA,PDK4,SMAD3,TNFRSF11B,TNS1	121 (15)
IL33		cytokine		1,587	bias	5,45E-03	BCL2L11,CHST11,CXCR2,ELMO1,FOSL2,G0S2,IL15,IL1RN,NFKBIA,NRP1,PAPSS2,SELPLG,SERPINE1	150 (21)
dexamethasone phosphate		chemical drug				5,47E-03	NFKBIA,PDK4,TNFRSF11B
THZ2		chemical drug				5,47E-03	FOSL2,SMAD3,TCF7L2
7-ketocholesterol		chemical - endogenous mammalian				5,47E-03	BAX,CYBB,NR1H3
diosgenin		chemical - endogenous non-mammalian				5,47E-03	BAX,SERPINE1,SREBF2	84 (7)
MED13		transcription regulator		0,000	bias	5,48E-03	CIB2,ELN,G6PC1,KITLG
MAPK3		kinase		1,000	bias	5,49E-03	BCL2L11,ELN,FOSL2,JUN,SELPLG,SMAD3	36 (4)
PIK3CA		kinase				5,57E-03	ATP1A1,CD14,SERPINE1,SLC5A5,SREBF2	89 (10)
HIF1A		transcription regulator		1,928	bias	5,67E-03	ALDOC,BAX,BHLHE41,BNIP3,FAM162A,IL15,ITGB2,JUN,KITLG,NFKBIA,NR4A3,SERPINE1,STAT3,TCF7L2,TNFRSF11B,TP53RK	143 (20)
NUPR1		transcription regulator	Inhibited	-2,055	bias	5,67E-03	ALDOC,ANK1,ANK3,ANP32A,BNIP3,CCDC134,CHTF8,DHCR24,FAM162A,H2BC14,IFIT2,IGF2BP3,LRP8,NRSN2,SERPINE1,SMAD3
tetrodotoxin		chemical drug				5,70E-03	CNKSR2,CPNE5,GRB10,NDST4,SLITRK1,SV2B,TAP2
camptothecin		chemical drug		-0,822	bias	5,70E-03	AK4,BAX,CHST11,CTNND1,CXCR2,DUSP6,ENO3,FNDC3B,GRB10,GRK5,JUN,MYO10,NFKBIA,NRP1,P2RY2,PINK1,PRKCI,SERPINE1	126 (17)
TNFSF12		cytokine		-0,168	bias	5,74E-03	CYCS,DLL1,mir-133,NFKBIA,NPHS1,SIX2
estrogen receptor		group		-1,414		5,79E-03	BAX,FGFR2,IGF2BP3,JUN,LYN,PDK4,SERPINE1,SMAD1,SMAD3,SYNPO	147 (14)
cholic acid		chemical - endogenous mammalian		0,271		5,89E-03	ABCC4,G6PC1,NR1H3,RAD23B,SREBF2
N-formyl-Met-Leu-Phe		chemical reagent				5,91E-03	CYBB,ITGB2,NFKBIA,SELPLG
CG		complex		0,933	bias	5,98E-03	BAX,BMP6,BMPR1B,C1RL,DUSP6,EMP1,FGF9,FOSL2,G0S2,G6PC1,JUN,NR3C2,NRP1,SLC5A5,SREBF2	154 (18)
PON2		enzyme				6,00E-03	C5AR1,CXCR2
BAG6		enzyme				6,00E-03	PINK1,SERPINE1
BANP		other				6,00E-03	BAX,STAT3
USP11		peptidase				6,00E-03	BAX,SMAD3
teasaponin		chemical - endogenous non-mammalian				6,00E-03	NFKBIA,STAT3
sivelestat		chemical drug				6,00E-03	C5AR1,ELANE
KITLG	1,261	growth factor		1,890	bias	6,11E-03	AIF1,BCL2L11,CD14,DHCR24,ELANE,GRIA2,IL1RN,NFKBIA,STAT3,TAF1C	85 (12)
isobutylmethylxanthine		chemical toxicant		0,000	bias	6,11E-03	CD14,CYCS,IFIT2,ITGB2,JUN,NR1H3,PDK4,RAB5C,SERPINE1	130 (18)
vancomycin		biologic drug		1,066	bias	6,11E-03	A2M,ARPC3,ATG7,BMP6,CD14,NIBAN2,SMAD3,STAT3,SYNPO
CDKN2A		transcription regulator		1,449		6,13E-03	A2M,BAX,BCL2L11,CCR8,CENPK,CXCR2,DCK,IGF2BP3,IL15,JUN,KITLG,SERPINE1	142 (17)
Pka		complex		-0,243	bias	6,15E-03	BAX,CCR8,CD14,HNF4A,JUN,NR4A3,TNFRSF11B	121 (16)
NEIL2		enzyme				6,22E-03	CD14,CXCR2,IL1RN,ITGB2,TLR5	89 (10)
PLG		peptidase		1,910	bias	6,22E-03	BAX,ELMO1,RLBP1,SERPINE1,TNFRSF11B	122 (17)
potassium chloride		chemical drug	Activated	2,213	bias	6,28E-03	ATP1A1,BCL2L11,FGF9,FGFR2,JUN,NR4A3	132 (19)
SP4		transcription regulator				6,36E-03	IL15,IL1RN,KITLG,STAT3
CpG oligonucleotide		chemical drug		0,600	bias	6,41E-03	BAX,C5AR1,CCR8,CD14,IFIT2,IL15,LYN,SERPINE1	102 (14)
puromycin aminonucleoside		chemical reagent		1,671	bias	6,56E-03	A2M,BAX,CD14,CYBB,NPHS1,SDK1
FBXW7		enzyme		0,000	bias	6,57E-03	BCL2L11,CREB3L1,JUN,NFKBIA,SERPINE1	124 (16)
Akt		group		-1,588	bias	6,58E-03	A2M,ADCY3,ATG7,BAX,BCL2L11,JUN,LMNA,mir-133,MUC16,NFKBIA,PDK4,SERPINE1,SLC6A14	166 (22)
IRF8		transcription regulator		1,664	bias	6,62E-03	ACVRL1,BAX,CD14,CYBB,IFIT2,IL15,LHX2	120 (14)
MAPK8		kinase		0,946	bias	6,62E-03	ATG7,BCL2L11,CYBB,DUSP6,FOSL2,G6PC1,JUN,NRP1	137 (17)
Mek		group		0,753	bias	6,70E-03	ADCY3,ANPEP,BCL2L11,DUSP6,IL15,JUN,LRP8,MUC16,NR1H3,SERPINE1,SLC5A5,SLC6A14	132 (20)
STAT3	1,197	transcription regulator		1,687	bias	6,79E-03	A2M,BCL2L11,C5AR1,CTF1,CXCR2,DLL1,FERMT2,G6PC1,GRB10,HNF4A,IFIT2,IL1RN,ITGB2,NRP1,SERPINE1,STAT3,SYNPO,TMC8,TNS1	140 (18)
AHI1		other				6,87E-03	BCAS4,IL1RN,SV2B
MST1		growth factor				6,87E-03	G6PC1,IL15,IL1RN
Trp53cor1		other				6,87E-03	BAX,FOXE1,STAT3
STK4		kinase				6,87E-03	BCL2L11,IL15,NFKBIA	106 (12)
mir-154		microRNA				6,87E-03	BAX,BCL2L11,STAT3	80 (7)
EGLN3		enzyme				6,87E-03	BCL2L11,TNFRSF11B,TP53RK	84 (7)
IOX2		chemical reagent				6,87E-03	AK4,BNIP3,JUN
CCL5		cytokine	Activated	2,213	bias	6,93E-03	AIF1,C5AR1,DUSP6,EMP1,STAT3	95 (11)
glucocorticoid		chemical drug		0,972		7,16E-03	BAX,BCL2L11,BMP6,G6PC1,GLUL,GRN,IL1RN,NFKBIA,SERPINE1,SF1,TNFRSF11B	144 (19)
PTPN11		phosphatase				7,30E-03	BAX,CD14,CYBB,ELANE,JUN	105 (15)
mir-30		microRNA		-1,968	bias	7,32E-03	BAX,BCL2L11,SERPINE1,SMAD1	129 (14)
corticosterone		chemical - endogenous mammalian		0,713		7,37E-03	ATP1A1,G6PC1,GLUL,JUN,NMB,NR3C2,PDK4	61 (7)
CDX2		transcription regulator				7,37E-03	DLL1,HNF4A,JUN,SOX5,SYNPO,TCF7L2,TFEB
GNAQ		enzyme				7,37E-03	AK4,ANXA3,BNIP3,EMP1,IL1RN,NR4A3,SERPINE1	99 (9)
TP63		transcription regulator	Activated	2,961	bias	7,45E-03	ATG7,BAX,BCL2L11,DLL1,DUSP6,EMP1,FGFR2,FOSL2,HIRA,JUN,LAPTM4A,LYN,P2RY2,SERPINE1,SMAD3	116 (18)
budesonide		chemical drug	Inhibited	-2,525	bias	7,50E-03	BCL2L11,BNIP3,CXCR2,EMP1,ETNK2,IL1RN,JUN,NIBAN2,PLEKHM1,SLURP1,SNX9	107 (7)
sphingosylphosphocholine		chemical - endogenous mammalian				7,64E-03	DUSP6,JUN	70 (8)
BLVRA		enzyme				7,64E-03	C5AR1,JUN
Ferritin		complex				7,64E-03	BMP6,NFKBIA
pictilisib		chemical drug				7,64E-03	BCL2L11,TFEB
SERPINB2		other				7,64E-03	BAX,CD14
Mup1 (includes others)		other				7,64E-03	CYCS,G6PC1
ANPEP	1,218	peptidase				7,64E-03	ANPEP,IL1RN
morphine		chemical drug		-0,427	bias	7,64E-03	AIF1,BAX,CYBB,FOSL2,NPHS1,SYNPO,TRPC4	78 (7)
LTBP1		other				7,65E-03	BCL2L11,SERPINE1,SMAD3	111 (12)
NKX2-2-AS1		other				7,65E-03	AK4,FAM162A,PDK4
NFIX		transcription regulator				7,65E-03	ENO3,SERPINE1,SPARCL1
Mt1		other				7,65E-03	JUN,NFKBIA,SERPINE1	123 (15)
K-252		chemical drug				7,65E-03	CD14,GRIA2,JUN	40 (5)
lysophosphatidylcholine		chemical - other	Activated	2,207	bias	7,68E-03	CYBB,JUN,NAIP,SERPINE1,SREBF2	136 (19)
SB203580		chemical drug	Inhibited	-2,818	bias	7,72E-03	ANXA3,BAX,BCL2L11,CTSH,G6PC1,IFIT2,IL1RN,JUN,NFKBIA,NPHS1,NR4A3,SERPINE1,SLC5A5,SMAD3,TNFRSF11B	110 (17)
SPARC		other		0,186		7,77E-03	ABCC4,CIART,LOXL4,LRP8,P2RY2,SERPINE1
GRIN3A		ion channel	Inhibited	-2,449	bias	7,77E-03	CNKSR2,CPNE5,GRB10,NDST4,SLITRK1,SV2B
MAP2K5		kinase		1,960	bias	7,84E-03	ALDOC,DHCR24,JUN,NR4A3
carrageenan		chemical drug		1,934	bias	7,84E-03	FOSL2,GRB10,JUN,NFKBIA	70 (7)
SP1		transcription regulator		1,331	bias	7,84E-03	ACVRL1,ANK1,BAX,DHCR24,DLC1,DLX3,ELANE,GRIA2,HNF4A,IL15,JUN,NFKBIA,SERPINE1,SF1,SMAD3,SREBF2,STAT3	157 (20)
fenofibrate		chemical drug		0,332	bias	7,89E-03	BCL2L11,CCL21,G6PC1,GLUL,JUN,NR1H3,PDK4,SERPINE1,SREBF2,STAT3	140 (19)
GLI1		transcription regulator		-1,648		8,03E-03	BHLHE41,DUSP6,EFHD2,EMP1,KITLG,LMNA,MYADM,PAPSS2,PDK4,PRKCI,RPL30,SCD5,SOX5,SUN2,TGOLN2,UBALD2
ERK1/2		group		-0,000	bias	8,03E-03	APH1A,BAX,BCL2L11,CYBB,FGFR2,GRK5,JUN,mir-133,NR4A3,SERPINE1,TAP2	142 (20)
IFN alpha/beta		group	Activated	2,183	bias	8,08E-03	BAX,BCL2L11,IFIT2,IL15,TLR5	91 (12)
EHMT1		transcription regulator	Activated	2,449	bias	8,09E-03	ANPEP,ATP1A1,ETNK2,NIBAN2,PISD,SDSL
KIT		transmembrane receptor				8,09E-03	BCL2L11,IFIT2,IL15,ITGB2,KITLG,STAT3	115 (16)
fatty acid		chemical - endogenous mammalian	Activated	2,415	bias	8,09E-03	BAX,G6PC1,NFKBIA,NR1H3,NR4A3,SERPINE1	133 (18)
LEPR		transmembrane receptor	Activated	2,216		8,24E-03	CREB3L2,DNAJC7,IL1RN,NR3C2,SERPINE1,SREBF2,STAT3,TCF7L2	97 (11)
BAX	1,548	transporter		0,762	bias	8,38E-03	BAX,BCL2L11,CTSH,IL15	66 (5)
nitroprusside		chemical drug		0,000		8,38E-03	DUSP6,G6PC1,MYH14,TNFRSF11B	102 (11)
calcimycin		chemical reagent		1,036	bias	8,43E-03	BCL2L11,CD14,CYCS,ELN,JUN,SERPINE1	125 (17)
dibutyl phthalate		chemical toxicant				8,47E-03	JUN,SERPINE1,SREBF2
collagen type i (family)		group				8,47E-03	HNF4A,IL1RN,SERPINE1	64 (5)
Peg13		other				8,47E-03	GRB10,GRIA2,NIBAN2
HMGN1		transcription regulator				8,47E-03	CCL21,CHTF8,G0S2
1-methyl-4-phenylpyridinium		chemical toxicant				8,47E-03	BAX,BCL2L11,PINK1	108 (11)
progestin		chemical drug				8,47E-03	BAX,NFKBIA,PDK4
GFI1		transcription regulator	Inhibited	-2,596	bias	8,48E-03	BAX,ELANE,FOSL2,JUN,NFKBIA,RAF1,SMAD3	118 (16)
SPP1		cytokine		1,195	bias	8,49E-03	BAX,BCL2L11,FGFR2,JUN,MTA2,RAF1,SERPINE1,SPARCL1	121 (15)
GCG		other		1,482	bias	8,50E-03	ELMO1,ELN,FOSL2,G6PC1,SREBF2	64 (5)
zinc		chemical drug		1,387		8,50E-03	BAX,HNF4A,MT1A,NFKBIA,PDE4A	117 (16)
TGFB2		growth factor		0,963	bias	8,77E-03	LIPG,PDK4,RUNX1T1,SERPINE1,SMAD3,TNFRSF11B
ESRRG		ligand-dependent nuclear receptor	Activated	2,186	bias	8,93E-03	ALDOC,CYCS,G6PC1,NRP1,PDK4	40 (4)
1,25-dihydroxyvitamin D		chemical drug		-0,689		8,95E-03	BNIP3,GLUL,TLR5,TLR8
salirasib		chemical drug		-1,982	bias	8,95E-03	AK4,ALDOC,BNIP3,SERPINE1
KLF3		transcription regulator		0,333	bias	9,03E-03	ANK1,EEF1AKMT1,ELMO1,EXTL1,HS3ST1,IGF2BP3,IL15,IL1RN,KITLG,MYADM,SCIMP,SMAD3
FSH		complex		1,719	bias	9,24E-03	BMPR1B,CLIP1,CTNND1,FOSL2,GNLY,GRK5,IL1RN,JUN,KITLG,RAB5C,SERPINE1,SMAD1,TNFRSF11B	144 (14)
pirinixic acid		chemical toxicant	Activated	2,407	bias	9,28E-03	ALDOC,BAX,BNIP3,G0S2,G6PC1,GLUL,HNF4A,IL1RN,NFKBIA,NR1H3,PDK4,RPIA,SERPINE1,SLC16A13	108 (17)
LUCAT1		other				9,34E-03	BAX,IL15,PDK4
ASXL2		other				9,34E-03	FAM162A,G0S2,SERPINE1
buthionine sulfoximine		chemical drug				9,34E-03	NFKBIA,NR3C2,SERPINE1	81 (7)
FFAR3		G-protein coupled receptor		0,555		9,37E-03	ANPEP,BAX,CCL21,TLR8,TRPC4
ITK		kinase		1,342	bias	9,37E-03	BAX,CCR8,EHD4,LYN,SCIMP	34 (4)
romidepsin		biologic drug				9,37E-03	BAX,BCL2L11,DUSP6,JUN,RAF1	120 (18)
ESRP1	0,808	other				9,46E-03	CTNND1,FGFR2
ABCA7	1,239	transporter				9,46E-03	CD14,SREBF2
L2HGDH		enzyme				9,46E-03	AIF1,CYBB
nirogacestat		chemical drug				9,46E-03	BAX,BCL2L11	80 (7)
EEF1A2	0,812	translation regulator				9,46E-03	CYBB,ITGB2
Igkv1-117		other				9,46E-03	FOSL2,JUN
Hmga2		enzyme				9,46E-03	HNF4A,IL15
ibandronic acid		chemical drug				9,46E-03	mir-133,TNFRSF11B
SFRP1		transmembrane receptor				9,54E-03	BAX,G6PC1,NR1H3,SERPINE1	59 (7)
DCN		other		0,078		9,54E-03	BAX,SERPINE1,SMAD3,TFEB	131 (15)
genistein		chemical drug	Activated	2,152	bias	9,60E-03	A2M,BAX,CTSH,CXCR2,GLMP,IFIT2,ITGB2,JUN,NR1H3,SERPINE1,SLC6A14,TFEB,TNFRSF11B	168 (20)
HDAC5		transcription regulator		-1,067		9,83E-03	BAX,G6PC1,JUN,MEG3,RAD23B
LYN	1,377	kinase				9,83E-03	BCL2L11,C5AR1,CYCS,NFKBIA,STAT3	133 (17)
EGFR		kinase		1,763	bias	9,85E-03	BAX,BCL2L11,FOSL2,GRN,HIRA,IGF2BP3,JUN,LGR6,LRP8,MTA2,NFKBIA,SEC61A2,SERPINE1,STAT3,TNFRSF11B	128 (16)
paraquat		chemical toxicant	Activated	2,229	bias	9,87E-03	BAX,BNIP3,CCL21,CYBB,ELN,MBOAT2
CEBPA		transcription regulator		0,805	bias	9,98E-03	A2M,ANPEP,CD14,CKAP4,CYCS,DLX3,ELANE,G0S2,G6PC1,IL1RN,JUN,LYL1,NRP1,SERPINE1	105 (13)
MTOR		kinase		1,124	bias	1,00E-02	ATG7,BCL2L11,BNIP3,CTNND1,CYCS,PDE4A,PDK4,SREBF2,STAT3,TCF7L2,TLR5,TNFRSF11B	140 (18)
platelet activating factor		chemical - endogenous mammalian		0,083	bias	1,02E-02	ITGB2,NFKBIA,SELPLG,SERPINE1
KLF15		transcription regulator		1,060	bias	1,02E-02	ATG7,NPHS1,PDK4,SYNPO
IGF1		growth factor		1,004	bias	1,02E-02	A2M,ANPEP,APH1A,BAX,BCL2L11,CYBB,DUSP6,ELN,FOXE1,JUN,mir-133,NFKBIA,SERPINE1,SLC5A5,SPARCL1,TAP2,TNFRSF11B
AMPK		complex		-0,698		1,03E-02	BAX,BCL2L11,CYBB,G6PC1,IL1RN,SERPINE1
LLGL2		other				1,03E-02	ITGB2,SERPINE1,TNS1
BGN		other				1,03E-02	BAX,SERPINE1,SMAD3
RACK1		enzyme				1,03E-02	BAX,IFIT2,NR3C2
VCP		enzyme				1,03E-02	LMNA,OS9,SUN2
PD 123319		chemical drug				1,03E-02	BAX,FOSL2,SERPINE1
stearic acid		chemical - endogenous mammalian				1,03E-02	BCL2L11,NFKBIA,NR1H3
epigallocatechin-gallate		chemical drug		-0,227	bias	1,03E-02	BAX,BHLHE41,FOSL2,G6PC1,JUN,NFKBIA,SERPINE1,STAT3,ZIC3
EML4-ALK		fusion gene/product		1,067	bias	1,03E-02	BAX,BCL2L11,DUSP6,SERPINE1,STAT3
ZBTB10		other	Activated	2,646	bias	1,04E-02	BCL2L11,CYBB,IFIT2,IL15,IL1RN,NR4A3,SERPINE1
luteolin		chemical drug		-0,927	bias	1,08E-02	BAX,G6PC1,HNF4A,JUN
NFKBIA	1,246	transcription regulator	Activated	3,070	bias	1,09E-02	A2M,BAX,BNIP3,CCL21,DUSP6,GRK5,GRN,IL15,IL1RN,JUN,LYNX1,NFKBIA,TFCP2L1,TNFRSF11B
staurosporine		chemical drug	Inhibited	-2,408		1,11E-02	IFIT2,ITGB2,NR3C2,PINK1,SERPINE1,SMAD3
caspase		group				1,12E-02	BAX,CD14,GLUL
selumetinib		chemical drug				1,12E-02	BCL2L11,FOSL2,JUN
SLC22A5		transporter				1,12E-02	ACVRL1,BMP6,SMAD1
MK2206		chemical drug				1,12E-02	BAX,BCL2L11,SREBF2
L-triiodothyronine		chemical - endogenous mammalian		1,448	bias	1,13E-02	A2M,ATP1A1,BAX,BCL2L11,CTSH,DHCR24,G6PC1,LMNA,mir-133,NR1H3,PDK4,SERPINE1,SLC46A3,SNX29,SREBF2,SYNPO
TAC1		other	Activated	2,000	bias	1,13E-02	BAX,IL1RN,KITLG,SERPINE1,TNFRSF11B
cholesterol		chemical - endogenous mammalian		1,710	bias	1,14E-02	ABCA7,CD14,CYBB,IL1RN,KITLG,MPEG1,NR1H3,NR4A3,SREBF2
NCOA2		transcription regulator		1,941	bias	1,14E-02	G6PC1,IFIT2,LIPG,NFKBIA,NR1H3,NR4A3,P2RY13
EPHB1		kinase				1,14E-02	JUN,SERPINE1
CERS2		transcription regulator				1,14E-02	ABCC4,CERS5
TRIM25		transcription regulator				1,14E-02	BAX,IFIT2
G2535		chemical reagent				1,14E-02	MTA2,NFKBIA
PDE3B		enzyme				1,14E-02	G6PC1,SERPINE1
ERRFI1		other				1,14E-02	NAIP,STAT3
MFAP4		other				1,14E-02	NFKBIA,SERPINE1
VLDLR		transporter				1,14E-02	SERPINE1,STAT3
PPBP		cytokine				1,14E-02	CXCR2,SERPINE1
CYBA		enzyme				1,14E-02	CYBB,SERPINE1
iodine		chemical - endogenous mammalian				1,14E-02	BAX,SLC5A5
tyrphostin AG 1296		chemical drug				1,14E-02	CD14,JUN
glucagon		biologic drug		0,084	bias	1,15E-02	ANK3,LMNA,NR4A3,TNS1
vorinostat		chemical drug		0,978		1,16E-02	ATG7,BAX,BCL2L11,DLC1,GRN,JUN,LIPG,NFKBIA,RAF1,SLC5A5
PAX3-FOXO1		fusion gene/product		0,739		1,16E-02	ARID3A,ATP1A1,DNAJC7,FGFR2,GRN,mir-133,PTGR1,RAB5C,SMAD3,TCF7L2
KLF4		transcription regulator	Activated	2,342	bias	1,17E-02	AIF1,BAX,CD14,DLL1,DLX3,FOXE1,IL15,NRP1,SERPINE1,SMAD1,TAF1C
EGLN		group	Inhibited	-2,583	bias	1,18E-02	A2M,AK4,ALDOC,BNIP3,DPYSL4,FOSL2,SERPINE1
PRKCA		kinase		1,342	bias	1,19E-02	CYBB,CYCS,IGF2BP3,JUN,NFKBIA,SERPINE1
HDAC1		transcription regulator		0,186		1,21E-02	ATG7,BAX,CCR8,CDT1,GLUL,LGR6,NFKBIA,SERPINE1,STAT3,TNS1
FGF21		growth factor		-0,277	bias	1,21E-02	FGFR2,G6PC1,PDK4,SERPINE1
anisomycin		chemical - endogenous non-mammalian				1,21E-02	CYBB,JUN,SERPINE1,TCF7L2
Ppar		group				1,23E-02	ELOVL4,NR1H3,SERPINE1
ROR1		kinase				1,23E-02	ITGB2,SERPINE1,TNS1
SETDB1		enzyme				1,23E-02	CBLB,IL15,STAT3
mir-124		microRNA				1,23E-02	BAX,LHX2,STAT3
ADIPOR1		transmembrane receptor				1,23E-02	CYCS,ELOVL4,REEP6
irbesartan		chemical drug				1,23E-02	CYBB,NPHS1,SERPINE1
ceramide		chemical - endogenous mammalian				1,23E-02	BAX,JUN,SLC5A5
LIPE		enzyme				1,24E-02	CIB2,G0S2,GRB10,KITLG,LYL1,PDK4
RUNX2		transcription regulator		1,406	bias	1,24E-02	BAX,FGFR2,SELPLG,SERPINE1,SOX5,TNFRSF11B
P38 MAPK		group	Activated	3,099	bias	1,27E-02	ANK1,ATG7,BAX,BNIP3,CYBB,IL1RN,ITGB2,JUN,NR4A3,SERPINE1,SLC5A5,SMAD3
CXCL12		cytokine		1,890	bias	1,27E-02	AIF1,BAX,BMP6,CD14,JUN,NPHS1,SELPLG,TNFRSF11B
STAT1		transcription regulator		1,963	bias	1,27E-02	A2M,BAX,BCL2L11,BTNL9,CD14,IFIT2,IL15,JUN,NR1H3,SELPLG,SMAD3,STAT3,TLR8
tributyltin		chemical reagent		0,000		1,28E-02	CYCS,IFIT2,NDST4,NGEF,PDK4,SYNPO
IDH1		enzyme				1,29E-02	CREB3L1,G6PC1,NR1H3,SREBF2
thioctic acid		chemical drug				1,29E-02	BAX,JUN,PDK4,SLC5A5
SOCS3		phosphatase		-1,460	bias	1,29E-02	G6PC1,IFIT2,IL1RN,JUN,STAT3
INS		other		-1,091		1,29E-02	FOSL2,G6PC1,GRB10,JUN,mir-133,NR1H3,SREBF2
IL5		cytokine	Activated	3,138	bias	1,32E-02	A2M,ALDOC,BNIP3,CDC123,CKAP4,CXCR2,DUSP6,FAM162A,FOSL2,MYADM
MEF2		group				1,33E-02	IL1RN,JUN,mir-133
C1QA		other				1,33E-02	C5AR1,SERPINE1,STAT3
UPF2	1,243	other				1,33E-02	GRN,NRP1,TNFRSF11B
TAB1		enzyme				1,33E-02	JUN,NFKBIA,SERPINE1
MYCN		transcription regulator		-0,218		1,35E-02	ABCA7,ABCC4,ANK3,BASP1,BAX,CKAP4,EMP1,FGFR2,RPL30,SERPINE1,SLITRK1
dovitinib		chemical drug				1,36E-02	DUSP6,FGFR2
naringin		chemical - endogenous non-mammalian				1,36E-02	BAX,TNFRSF11B
MCL1		transporter				1,36E-02	BAX,CYCS
DDB2		other				1,36E-02	BAX,NFKBIA
PINK1	1,409	kinase				1,36E-02	BNIP3,STAT3
Col17a1		other				1,36E-02	ELANE,TCF7L2
SR 144528		chemical reagent				1,36E-02	IL1RN,NFKBIA
CDN1163		chemical reagent				1,36E-02	G6PC1,HNF4A
Fe2+		chemical - endogenous mammalian				1,36E-02	BMP6,SREBF2
prostaglandin D2		chemical - endogenous mammalian		1,067	bias	1,36E-02	EDARADD,MYADM,NRP1,TNFRSF11B
NANOG		transcription regulator		1,387		1,37E-02	BMPR1B,LHX2,LYN,SMAD1,SMAD3,TAF1C,ZIC3
desmopressin		biologic drug		-0,803	bias	1,41E-02	ADCY3,ANK3,ATP1A1,LMNA,TNS1
triamcinolone acetonide		chemical drug		0,712		1,41E-02	BAX,BCL2L11,BMP6,FGFR2,JUN,NFKBIA,SF1,TCF7L2
SATB1		transcription regulator		0,128		1,42E-02	ADCY3,CYBB,FERMT2,KITLG,MT1A,SMAD3,SUN2
NR0B2		ligand-dependent nuclear receptor	Inhibited	-2,367	bias	1,42E-02	G6PC1,HNF4A,IL1RN,PDK4,SERPINE1,TLR8
dimethyl sulfoxide		chemical drug	Activated	2,433	bias	1,42E-02	BNIP3,ITGB2,JUN,LOXL4,PBXIP1,TNFRSF11B
GPER1		G-protein coupled receptor				1,44E-02	BAX,JUN,MT1A,NFKBIA
IL12 (complex)		complex		1,702	bias	1,45E-02	IDO2,IFIT2,IL15,ITGB2,JUN,RAD23B,SELPLG,SMAD3
FLCN		other				1,45E-02	BCL2L11,CYCS,SERPINE1
ZBED6		transcription regulator				1,45E-02	FOSL2,KITLG,WWC1
BDNF		growth factor		1,564	bias	1,46E-02	BCL2L11,DUSP6,GLUL,GRIA2,JUN,NELL2,NMB,NR4A3,SYNPO,TBC1D8,TNFRSF11B
IHH		enzyme		0,447	bias	1,47E-02	CHST11,FGFR2,PDK4,TCF7L2,TNFRSF11B
MIF		cytokine		1,016	bias	1,47E-02	ATG7,BAX,CCR8,IL15,JUN,NR1H3
curcumin		chemical drug		-1,123	bias	1,50E-02	BAX,BCL2L11,DNAJB1,FOSL2,GLUL,JUN,NFKBIA,NPHS1,SERPINE1,SIM2,SREBF2,STAT3
CREB1		transcription regulator		0,359	bias	1,51E-02	AK4,ARPC3,ATP1A1,BNIP3,CIART,EHD4,FGFR2,FOXE1,G6PC1,JUN,NKAIN2,NR4A3,NRP1,RUNX1T1,STAT3,XKR4
trilinolein		chemical - endogenous mammalian				1,51E-02	BAX
9-hydroxy-(S)-10,12-octadecadienoic acid		chemical - endogenous mammalian				1,51E-02	SERPINE1
oxythiamine		chemical reagent				1,51E-02	G6PC1
Srp		group				1,51E-02	FGF9
aucubin		chemical - endogenous non-mammalian				1,51E-02	BAX
ergosterol		chemical - endogenous mammalian				1,51E-02	BCL2L11
ORG 34517		chemical drug				1,51E-02	NR3C2
Aspp		group				1,51E-02	BAX
G-Actin		group				1,51E-02	JUN
phosphorodiamidate morpholino oligomers		chemical - other				1,51E-02	LMNA
ALG2		enzyme				1,51E-02	CREB3L2
AEOL 10113		chemical drug				1,51E-02	BAX
CCNQ		other				1,51E-02	RAF1
TTL		enzyme				1,51E-02	CLIP1
AKIP1		other				1,51E-02	BAX
Lamin b		group				1,51E-02	LMNA
MACROD1		enzyme				1,51E-02	NFKBIA
ZNF667		transcription regulator				1,51E-02	BAX
SLC39A13		transporter				1,51E-02	MT1A
FANK1		transcription regulator				1,51E-02	JUN
black cohosh extract		chemical drug				1,51E-02	SERPINE1
PRCC		other				1,51E-02	SERPINE1
afuresertib		chemical drug				1,51E-02	CBLB
DYNLRB1		other				1,51E-02	SERPINE1
PTPRM	0,788	phosphatase				1,51E-02	CTNND1
COL6A3		other				1,51E-02	WWC1
LINC01370		other				1,51E-02	GLIS3
RGS5		enzyme				1,51E-02	BAX
mir-617		microRNA				1,51E-02	SERPINE1
miR-502-5p (and other miRNAs w/seed UCCUUGC)		mature microRNA				1,51E-02	KMT5A
miR-24-1-5p (and other miRNAs w/seed GCCUACU)		mature microRNA				1,51E-02	SLITRK1
miR-659-3p (miRNAs w/seed UUGGUUC)		mature microRNA				1,51E-02	GRN
SRSF10		other				1,51E-02	GRIA2
AZ 628		chemical drug				1,51E-02	RAF1
IFI6		other				1,51E-02	BCL2L11
BORCS8-MEF2B		transcription regulator				1,51E-02	JUN
atacicept		biologic drug				1,51E-02	IL15
ponatinib		chemical drug				1,51E-02	DHCR24
EPSTI1		other				1,51E-02	NFKBIA
PFKFB2		kinase				1,51E-02	PDK4
RNF7		enzyme				1,51E-02	JUN
TSHB		other				1,51E-02	SLC5A5
archazolid B		chemical - endogenous non-mammalian				1,51E-02	GRN
CALML3		other				1,51E-02	MYO10
GLCCI1		other				1,51E-02	BCL2L11
HYDIN		other				1,51E-02	KIF9
RARRES1		other				1,51E-02	GRK5
GDF10		growth factor				1,51E-02	SERPINE1
ADCY3	1,268	enzyme				1,51E-02	NRP1
dulanermin		biologic drug				1,51E-02	BAX
benzo(k)fluoranthene		chemical reagent				1,51E-02	FGF9
CBP/CREB/CRTC2		complex				1,51E-02	TFEB
LY2886721		chemical drug				1,51E-02	CACHD1
NCGC00184710		chemical reagent				1,51E-02	PDK4
RO0281675		chemical reagent				1,51E-02	BAX
tariquidar		chemical drug				1,51E-02	ABCC10
MT-21		chemical drug				1,51E-02	CYCS
CIC-DUX4		fusion gene/product				1,51E-02	DUSP6
ZBTB16-RARA		fusion gene/product				1,51E-02	DUSP6
miR-454-3p inhibitor		chemical reagent				1,51E-02	STAT3
miR-454-3p mimic		chemical reagent				1,51E-02	STAT3
NCB-0846		chemical drug				1,51E-02	JUN
SMAD3-EP300		complex				1,51E-02	SERPINE1
2-methoxy-5-(2',3',4'-trimethoxyphenyl)-2,4,6-cycloheptatrien-1-one		chemical reagent				1,51E-02	JUN
luseogliflozin		chemical drug				1,51E-02	G6PC1
Fcer1		complex				1,52E-02	DUSP6,IFIT2,IL1RN,JUN
miR-204-5p (and other miRNAs w/seed UCCCUUU)		mature microRNA	Inhibited	-2,000	bias	1,52E-02	BMPR1B,EFNB1,SMAD1,SMAD3
EIF4E		translation regulator		1,134	bias	1,52E-02	BNIP3,CDT1,CYBB,IFIT2,NFKBIA,NRP1,P2RY13,SELPLG
NGLY1		enzyme				1,57E-02	BNIP3,IFIT2,PINK1
PRKCZ		kinase				1,57E-02	BAX,JUN,NFKBIA
PBX1		transcription regulator				1,57E-02	CYBB,STAT3,TCF7L2
ACE2		peptidase				1,57E-02	BNIP3,CYBB,SERPINE1
sodium orthovanadate		chemical reagent				1,57E-02	IFIT2,NFKBIA,SERPINE1
ladostigil		chemical drug				1,59E-02	ALDOC,BAX
RPL22		translation regulator				1,59E-02	BAX,BCL2L11
CYP51A1		enzyme				1,59E-02	DHCR24,SREBF2
MRTFB		transcription regulator		0,000	bias	1,59E-02	DHCR24,ELANE,G0S2,KAZN,LMNA,MOGAT2,SERPINE1
TAZ		enzyme		-0,447	bias	1,59E-02	ALDOC,BASP1,BAX,BCL2L11,IFIT2,SERPINB7,SERPINE1
raloxifene		chemical drug		0,478		1,59E-02	ACVRL1,ANXA3,CTSH,JUN,SERPINE1,SMAD3,TNFRSF11B
napabucasin		chemical drug	Inhibited	-2,000	bias	1,60E-02	FGFR2,KITLG,STAT3,WWC1
Sn50 peptide		chemical toxicant		-1,715	bias	1,60E-02	BAX,IL15,LIPG,SERPINE1
medroxyprogesterone acetate		chemical drug	Activated	3,693	bias	1,63E-02	ADCY3,BAX,BCL2L11,FGF9,GLUL,IL15,ITGB2,JUN,LMNA,NFKBIA,SERPINE1,SMAD1,SMAD3,STAT3
miR-16-5p (and other miRNAs w/seed AGCAGCA)		mature microRNA	Inhibited	-2,778	bias	1,65E-02	FNDC3B,GRB10,GRN,JUN,KITLG,PISD,RAF1,RFT1
MIR124		group				1,69E-02	GRIA2,NR3C2,STAT3
NVP-TAE684		chemical drug				1,69E-02	BCL2L11,FOSL2,SERPINE1
CLU		other				1,69E-02	BAX,NFKBIA,SMAD3
Histone h3		group				1,71E-02	ANK1,BAX,BCL2L11,CKAP4,DUSP16,ENO3,FGFR2,GRIA2,HNF4A,JUN,NFKBIA,PTGR1,RUNX1T1,SCN1A
NCOR1		transcription regulator	Inhibited	-2,000	bias	1,73E-02	G6PC1,IFIT2,IL15,MTA2,PDK4
ISL1		transcription regulator		-1,342		1,73E-02	A2M,CRABP1,DCC,LHX2,NXPH4
ASPSCR1-TFE3		fusion gene/product	Activated	2,236	bias	1,73E-02	BHLHE41,G0S2,GRN,SV2B,TCN2
5-fluorouracil		chemical drug		1,285		1,77E-02	BAX,BCL2L11,BNIP3,COX6B1,CYCS,DLL1,FGFR2,JUN,mir-133,RAF1,RPL30
infliximab		biologic drug		-1,715	bias	1,77E-02	G0S2,GNLY,IL15,NFKBIA
CD3E		transmembrane receptor				1,77E-02	BNIP3,CBLB,JUN,NFKBIA
methylmercury		chemical toxicant		0,000		1,77E-02	ANPEP,BAX,BNIP3,DHCR24
ANGPT2		growth factor		1,698	bias	1,77E-02	BCL2L11,CYBB,KIF1C,LYN,NPHS1,NR3C2,SERPINE1,TCN2
CREBBP		transcription regulator		1,000	bias	1,79E-02	CYBB,EDARADD,ELANE,EPN1,FNDC3B,FOSL2,G6PC1,GRIA2,JUN,NFKBIA,NR4A3,TAP2
SS18		transcription regulator				1,82E-02	BCL2L11,DLL1,FGFR2
PRKAR1A		kinase				1,82E-02	BAX,SENP3,SMAD3
FOSB		transcription regulator				1,82E-02	GRIA2,SERPINE1,SMAD3
histone deacetylase inhibitor		chemical drug				1,82E-02	BAX,BCL2L11,RAF1
formaldehyde		chemical - endogenous mammalian				1,82E-02	BAX,FOSL2,JUN
moxonidine		chemical drug				1,84E-02	ANPEP,P2RY2
MAFF		transcription regulator				1,84E-02	ABCC4,IL1RN
NPFF		other				1,84E-02	CTF1,SREBF2
ferric ammonium citrate		chemical drug				1,84E-02	BMP6,ELN
quetiapine		chemical drug				1,84E-02	GRIA2,NR4A3
zeranol		chemical - endogenous mammalian				1,84E-02	BAX,SLC6A14
nickel chloride		chemical toxicant				1,84E-02	JUN,MEG3
ethylenediaminetetraacetic acid		chemical drug				1,84E-02	CXCR2,SELPLG
WNT1		cytokine		1,446	bias	1,86E-02	DLL1,EFNB1,GRN,HNF4A,JUN,SERPINE1
ATF3		transcription regulator		1,154		1,86E-02	BHLHE41,G6PC1,JUN,PAPSS2,SERPINE1,STAT3
BMI1		transcription regulator				1,86E-02	BNIP3,DLC1,MEG3,SMAD3
eicosapentenoic acid		chemical drug		1,264		1,87E-02	ELN,G6PC1,JUN,PDK4,SERPINE1
D-glucose		chemical - endogenous mammalian		1,021	bias	1,90E-02	ALDOC,ANXA3,ATG7,BAX,BCL2L11,CDT1,CYBB,G6PC1,GLUL,GRIA2,GRN,HAUS8,HNF4A,JUN,NPHS1,NR4A3,PIGA,PINK1,SERPINE1
L-glutamic acid		chemical - endogenous mammalian		1,751	bias	1,92E-02	BAX,BCL2L11,DHCR24,GRIA2,JUN,TAP2
MYB		transcription regulator		1,461	bias	1,94E-02	ANPEP,BAX,CD14,ELANE,JUN,KITLG,P2RY13
CALCA		other		-0,285	bias	1,94E-02	ANK3,FOSL2,LMNA,NFKBIA,NRP1,SERPINE1,TNS1
aldosterone		chemical - endogenous mammalian	Activated	2,588	bias	1,94E-02	ATP1A1,CTF1,CYBB,ELN,NFKBIA,NR3C2,SERPINE1
CSF1		cytokine		0,113	bias	1,95E-02	BAX,BCL2L11,C5AR1,CTSH,CYBB,DHCR24,JUN,SREBF2,TLR5
MEX3A		other				1,95E-02	ACOX2,NRP1,PDK4
N-(3-(aminomethyl)benzyl)acetamidine		chemical reagent				1,95E-02	BAX,CKAP4,MYH14
ezetimibe		chemical drug				1,95E-02	ACOX2,CYBB,SREBF2
lisinopril		biologic drug				1,95E-02	CYBB,ITGB2,JUN
MMP12		peptidase		0,779	bias	1,96E-02	CXCR2,HNF4A,NFKBIA,SPARCL1
TNFSF13B		cytokine		-1,274	bias	1,96E-02	BAX,BCL2L11,IL15,JUN
IL6ST		transmembrane receptor				1,96E-02	A2M,JUN,SERPINE1,STAT3
trovafloxacin		chemical drug		1,000	bias	1,96E-02	G6PC1,NFKBIA,SERPINE1,STAT3
3,3'-diindolylmethane		chemical drug		0,790		1,96E-02	BAX,MTA2,NFKBIA,TAP2
IKBKG		kinase		1,664	bias	1,98E-02	BAX,DUSP6,GRN,IL1RN,NFKBIA,SLC5A5
molybdenum disulfide		chemical reagent		-1,633	bias	1,98E-02	DPYSL4,DUSP6,ELN,EXTL1,SCD5,TNS1
CD28		transmembrane receptor		1,108	bias	2,02E-02	CBLB,CLIP1,CYCS,IFRD2,JUN,NAIP,NFKBIA,PDE4A,RAD23B,RPL30,STAT3
FOXP3		transcription regulator				2,04E-02	BCL2L11,CCR8,DUSP6,FOSL2,JUN,NR4A3,NRP1
trans-hydroxytamoxifen		chemical drug		-1,664		2,04E-02	ANXA3,CTSH,FGF9,LMNA,LOXL4,NELL2,SMAD3
atorvastatin		chemical drug		-1,139		2,05E-02	BMP6,CYBB,DHCR24,ITGB2,JUN,LIPG,NR1H3,SERPINE1
dorsomorphin		chemical - kinase inhibitor				2,05E-02	BMPR1B,G6PC1,SLC5A5,TFEB
Raf		group				2,05E-02	ANPEP,BCL2L11,DUSP6,JUN
PDGFB	0,796	growth factor		0,739	bias	2,05E-02	IL1RN,SF1,SMAD1,STAT3
ANXA7		ion channel		1,982	bias	2,05E-02	DCC,FGF9,RAD23B,SIM2
prexasertib		chemical drug	Activated	2,000	bias	2,05E-02	IFIT2,NFKBIA,NR4A3,SERPINE1
cyclosporin A		biologic drug		0,106	bias	2,07E-02	A2M,ATP1A1,BAX,BCL2L11,CBLB,CD14,HNF4A,JUN,LYN,mir-133,NFKBIA,SERPINE1,SREBF2
CLEC10A		other				2,09E-02	CXCR2,STAT3,TLR8
NSUN6		enzyme				2,09E-02	ITGB2,SERPINE1,TNS1
NSD2		enzyme				2,09E-02	BAX,JUN,STAT3
CIDEC		other				2,09E-02	CYCS,SERPINE1,SREBF2
mevalonic acid		chemical - endogenous mammalian				2,09E-02	SERPINE1,SMAD3,SREBF2
PDGFRB		kinase				2,10E-02	SMAD1,STAT3
ZBTB33		transcription regulator				2,10E-02	BAX,MTA2
PIAS4		transcription regulator				2,10E-02	PDK4,SERPINE1
Ptgs2os2		other				2,10E-02	BAX,CYCS
RGS1		enzyme				2,10E-02	IL15,LHX2
monorden		chemical - endogenous non-mammalian				2,10E-02	BAX,DNAJB1
gamma-tocotrienol		chemical drug				2,10E-02	JUN,NFKBIA
ADRB		group		0,294	bias	2,11E-02	BAX,BNIP3,JUN,NFKBIA,NR4A3,SLC6A9
SOCS1		other		-1,720	bias	2,11E-02	A2M,BAX,IFIT2,IL15,JUN,STAT3
IL10RA		transmembrane receptor		0,711		2,13E-02	BAX,BNIP3,CACHD1,IL1RN,KITLG,NR1H3,STAT3,SULT1C2,SYCN,TAP2
NFkB (complex)		complex	Activated	2,982	bias	2,13E-02	A2M,BAX,CYBB,G0S2,GRK5,HNF4A,IL15,IL1RN,JUN,NFKBIA,P2RY2,SELPLG,SERPINE1,SMAD3,SOX5,TAP2,TNFRSF11B
TAL1		transcription regulator		-1,000		2,15E-02	ADCY3,CHST11,CIB2,ELOVL4,JUN,KIF15,MUC16,NR4A3
thapsigargin		chemical toxicant	Activated	2,037	bias	2,15E-02	BAX,C5AR1,CREB3L1,CREB3L2,ITGB2,JUN,NFKBIA,NR4A3
ELOVL3		enzyme		0,000		2,15E-02	ACOX2,CYBB,ITGB2,OVOS2
NRF1		transcription regulator				2,15E-02	ATP1A1,COX6B1,CYCS,IL1RN
DKK1		growth factor		-1,154	bias	2,15E-02	BAX,BMP6,HNF4A,TCF7L2
glutathione		chemical - endogenous mammalian		-0,042		2,15E-02	BAX,BCL2L11,SERPINE1,STAT3
AICAR		chemical - endogenous mammalian		-0,447		2,17E-02	BAX,CYCS,G6PC1,PDK4,SERPINE1
NOTCH1		transcription regulator		0,294		2,17E-02	CD14,DLL1,ELANE,G6PC1,GRN,RLBP1,SERPINE1,SLC5A5,TNP1
SOX2		transcription regulator	Activated	2,095	bias	2,18E-02	BMP6,CREB3L2,DLL1,DLX3,FOXE1,JUN,KITLG,LHX2,NRP1,SERPINE1,SMAD1,TAF1C,TTYH2,ZIC3
JUN	1,366	transcription regulator	Activated	2,188	bias	2,18E-02	A2M,BAX,BCL2L11,C5AR1,CD14,CYCS,DUSP6,EHD4,JUN,LMNA,NFKBIA,SDK1,SERPINE1,TCF7L2
4-hydroxytamoxifen		chemical drug	Activated	2,596	bias	2,21E-02	BAX,BCL2L11,FOSL2,JUN,MT1A,NFKBIA,PDK4
CYLD		transcription regulator				2,24E-02	JUN,NFKBIA,SERPINE1
PLAUR		transmembrane receptor				2,24E-02	C5AR1,CYBB,JUN
mitoxantrone		chemical drug				2,24E-02	BAX,BCL2L11,IFIT2
tempol		chemical drug				2,24E-02	CYCS,NR3C2,SERPINE1
TEAD4		transcription regulator				2,25E-02	FGFR2,JUN,KAZN,SMAD1,TAF1C
INHA		growth factor		-0,728		2,25E-02	BAX,EMILIN2,KITLG,LMNA,SERPINE1
PIK3CG		kinase		-1,000		2,25E-02	AIF1,BCL2L11,FOSL2,G6PC1,TLR8
Smad2/3		group				2,25E-02	DLX3,RAF1,SELPLG,SERPINE1
TCOF1		transporter				2,25E-02	AK4,BNIP3,MBOAT2,UPF2
mir-181		microRNA				2,25E-02	BCL2L11,DUSP6,GRIA2,SIX2
cyclic AMP		chemical - endogenous mammalian	Activated	2,236	bias	2,26E-02	CYCS,FOSL2,G6PC1,IL15,IL1RN,JUN,SERPINE1,SLC5A5,STAT3
cigarette smoke		chemical toxicant	Activated	2,219	bias	2,26E-02	ELN,JUN,KITLG,NFKBIA,P2RY13,P2RY2,SERPINE1,SLC6A9,TCN2
miR-125b-5p (and other miRNAs w/seed CCCUGAG)		mature microRNA	Inhibited	-2,200	bias	2,33E-02	ARID3A,BAX,BMPR1B,IL1RN,JUN
TP73		transcription regulator		1,366	bias	2,35E-02	ATG7,BAX,BCL2L11,FGFR2,G0S2,GRK5,GRN,LAPTM4A,MYOZ2,NRP1,P2RY2,SERPINE1
GNA14		enzyme				2,36E-02	ANPEP,ANXA3,BNIP3,IL1RN
SHC1		other		0,218		2,36E-02	BAX,BCL2L11,HS3ST1,SERPINE1
PPARGC1B		transcription regulator		1,969	bias	2,36E-02	CYCS,DHCR24,G6PC1,PDK4
MMP2		peptidase				2,36E-02	IL1RN,NR1H3,PDK4,SREBF2
ETS2		transcription regulator				2,36E-02	ANPEP,DUSP6,JUN,RAF1
PPARα-RXRα		complex				2,38E-02	NFKBIA,TFEB
FCGR1A		transmembrane receptor				2,38E-02	IL1RN,ITGB2
OSBPL8		transporter				2,38E-02	NR1H3,SREBF2
TGFBR3		kinase				2,38E-02	BAX,SERPINE1
Gm12602		other				2,38E-02	ANPEP,BASP1
RCOR1		transcription regulator				2,38E-02	SCN1A,SERPINE1
concanamycin A		chemical drug				2,38E-02	GRN,NFKBIA
FGF2		growth factor		1,209	bias	2,39E-02	ANPEP,BAX,BNIP3,DLL1,DUSP6,ELN,FGFR2,HIRA,JUN,LMNA,NR3C2,RAF1,SERPINE1,TFCP2L1
NORAD		other				2,39E-02	BASP1,CHST11,JUN
mir-25		microRNA				2,39E-02	BAX,BCL2L11,KITLG
plerixafor		chemical drug				2,39E-02	CXCR2,DCK,KITLG
NKX2-1		transcription regulator				2,39E-02	CD14,DCK,KITLG,SERPINE1,SLC5A5,SLC6A14,SREBF2
Ca2+		chemical - endogenous mammalian		0,294	bias	2,41E-02	FGFR2,FOSL2,GRK5,JUN,NFKBIA,NR4A3,SERPINE1,SREBF2,TCF7L2
PTEN		phosphatase		0,067		2,44E-02	ABCC4,ADAMDEC1,BAX,BCL2L11,FGF9,FGFR2,G0S2,GRB10,JUN,NAIP,PINK1,RAB5C,SERPINE1,SLC46A3,SMAD1,SREBF2,STAT3,TNFRSF11B
mir-34		microRNA		-1,987	bias	2,47E-02	BAX,DLL1,EFNB1,EMP1
IgG		complex		-0,577	bias	2,48E-02	EMP1,FOSL2,IL15,IL1RN,ITGB2,NFKBIA,SERPINB7,SERPINE1,STAT3,SYNPO
sirolimus		chemical drug		-0,943	bias	2,49E-02	ATG7,ATP1A1,BAX,BCL2L11,COX6B1,CYCS,FGF9,JUN,KIF15,LMNA,NPHS1,NR4A3,RPL30,SERPINE1,SLC6A9,TNFRSF11B
glutamine		chemical - endogenous mammalian		-1,934	bias	2,50E-02	ATG7,BCL2L11,IL15,JUN,NFKBIA
ASXL1		transcription regulator				2,54E-02	FAM162A,G0S2,SERPINE1
chloropromazine		chemical drug				2,54E-02	NR4A3,SREBF2,TMEM140
propofol		chemical drug				2,54E-02	BAX,CD14,CYBB
SIRT6		enzyme				2,58E-02	G6PC1,PIGA,SMAD3,SREBF2
JAK1		kinase		1,982	bias	2,58E-02	BCL2L11,CD14,IFIT2,STAT3
NOS2		enzyme		0,600		2,58E-02	BAX,BNIP3,CD14,CYCS,G6PC1,IL1RN,NFKBIA
TCF3		transcription regulator		0,174	bias	2,59E-02	BCL2L11,CCR8,CKAP4,CREB3L2,DCK,ELANE,FGFR2,GLUL,HS3ST1,JUN,MUC16,NR4A3
desoxycorticosterone		chemical - endogenous mammalian				2,67E-02	CYBB,SERPINE1
(+)-catechin		chemical drug				2,67E-02	BAX,JUN
triclosan		chemical drug				2,67E-02	CYBB,JUN
A-769662		chemical reagent				2,67E-02	G6PC1,SERPINE1
ZC3H14		other				2,67E-02	IL15,LHX2
NOP2		other				2,67E-02	BAX,LOXL4
FKBP4		enzyme				2,67E-02	G6PC1,PDK4
TNK1		kinase				2,67E-02	IFIT2,TLR8
NCAM1		other				2,67E-02	GLUL,NFKBIA
glutamyl-Se-methylselenocysteine		chemical - endogenous mammalian				2,67E-02	ATP1A1,JUN
lovastatin		chemical drug		-0,138	bias	2,67E-02	FGF9,LMNA,SERPINE1,SMAD3,SREBF2,TNFRSF11B
POU4F1		transcription regulator	Inhibited	-2,177		2,68E-02	BAX,CRABP1,DCC,LHX2,NXPH4
INSIG1		other		-1,342	bias	2,68E-02	DHCR24,JUN,LIPG,SELPLG,SREBF2
cadmium		chemical toxicant		0,508	bias	2,69E-02	ATP1A1,BAX,G6PC1,JUN
CSF1R		kinase				2,70E-02	JUN,NR1H3,STAT3
D-galactosamine		chemical - endogenous mammalian				2,70E-02	BAX,CD14,JUN
let-7		microRNA	Inhibited	-2,789	bias	2,76E-02	ARID3A,CDT1,DLC1,DUSP6,GZF1,RBM38,SERPINE1,STAT3
HNF4A	1,413	transcription regulator		1,563		2,77E-02	ABCB8,ACOX2,ANPEP,APH1A,CDC123,DCK,DHX35,DLX3,DUSP16,DUSP6,EFCAB1,EFTUD2,ELMO1,ETNK2,F11,FCAMR,FEZF2,FOSL2,G0S2,G6PC1,HNF4A,IL15,JUN,KIF15,KIF9,KLRF1,LAPTM4A,MTNR1A,NR1H3,OAZ2,P2RY2,PDK4,PINK1,POLR1H,PRICKLE4,SERPINE1,SIX2,SREBF2,SULT1C2,SYNPO,TCF7L2,TMEM140,TNFRSF11B,TP53RK
miR-1-3p (and other miRNAs w/seed GGAAUGU)		mature microRNA	Inhibited	-2,621	bias	2,78E-02	ANPEP,CHST11,DNAJB1,FERMT2,NRP1,RFT1,WDFY1
Il3		cytokine				2,81E-02	ANPEP,BCL2L11,CD14,ELANE
tetracycline		chemical drug		0,577		2,81E-02	AK4,FEZF2,RAB35,SERPINE1
NR1I2		ligand-dependent nuclear receptor		0,059	bias	2,85E-02	GLUL,HNF4A,JUN,PAPSS2,STAT3,TCN2,TNFRSF11B
levodopa		chemical - endogenous mammalian		0,728		2,85E-02	ABCA7,ABCB8,AIF1,BAX,CHST11,CIART,CIB2,DCAKD,DUSP6,GRB10,GRIA2,LMNA,NGEF,NOMO1 (includes others),OAZ2,SNX9,SOX5
USP22		peptidase				2,87E-02	CYBB,ITGB2,LYL1
TXNRD1		enzyme				2,87E-02	ACOX2,BAX,PTGR1
EGR1		transcription regulator		1,527	bias	2,92E-02	BAX,BCL2L11,CCL21,JUN,MTNR1A,SERPINE1,SF1
mannitol		chemical - endogenous mammalian				2,97E-02	BCL2L11,JUN
Ren2		peptidase				2,97E-02	CYBB,CYCS
cryptotanshinone		chemical drug				2,97E-02	BAX,CD14
Angiotensin II receptor type 1		group				2,97E-02	ATP1A1,SERPINE1
Cyp2c23		enzyme				2,97E-02	MS4A7,WDFY1
FMO3		enzyme				2,97E-02	G6PC1,PDK4
FDFT1		enzyme				2,97E-02	NR1H3,SREBF2
melphalan		chemical drug				2,97E-02	BAX,BCL2L11
CAV1	0,797	transmembrane receptor		1,408	bias	2,98E-02	ACVRL1,BCL2L11,CD14,NR3C2,SERPINE1,SLC5A5
clorobiocin		chemical drug				3,00E-02	RAF1
7alpha-hydroxycholesterol		chemical - endogenous mammalian				3,00E-02	G6PC1
NCGC00242364		chemical reagent				3,00E-02	SLC5A5
Cop9 Signalosome		complex				3,00E-02	JUN
Mellitin		chemical - endogenous non-mammalian				3,00E-02	BAX
VX-944		chemical drug				3,00E-02	BAX
atiprimod		chemical drug				3,00E-02	BAX
3-(methylthio)propionic acid		chemical - endogenous mammalian				3,00E-02	G6PC1
glemanserin		chemical drug				3,00E-02	NR4A3
Morrbid		other				3,00E-02	BCL2L11
TRIM50		other				3,00E-02	IFIT2
FAM168A		other				3,00E-02	NFKBIA
MAGEA2/MAGEA2B		other				3,00E-02	BAX
PCDH9		other				3,00E-02	BAX
BCDIN3D		enzyme				3,00E-02	ALDOC
FUBP3		transcription regulator				3,00E-02	FGF9
BATF2		transcription regulator				3,00E-02	JUN
RNF43		enzyme				3,00E-02	GLUL
MLXIP	1,197	transcription regulator				3,00E-02	ARRDC4
SV2A		other				3,00E-02	GRIA2
AGO3		translation regulator				3,00E-02	BCL2L11
HNF1α dimer		complex				3,00E-02	HNF4A
CBP-ICSBP-IRF-1-PU.1		complex				3,00E-02	CYBB
VTRNA2-1		other				3,00E-02	BAX
masitinib		chemical drug				3,00E-02	DHCR24
bucillamine		chemical drug				3,00E-02	BAX
Z-360		chemical drug				3,00E-02	EFNB1
NSF		transporter				3,00E-02	GRIA2
safflor yellow B		chemical - endogenous non-mammalian				3,00E-02	BAX
ORC		complex				3,00E-02	CDT1
HLTF		transcription regulator				3,00E-02	SERPINE1
TRIM5		enzyme				3,00E-02	IFIT2
APBA1		transporter				3,00E-02	LRP8
KLHL40		other				3,00E-02	BNIP3
NMB	1,444	other				3,00E-02	JUN
miR-155-3p (miRNAs w/seed UCCUACC)		mature microRNA				3,00E-02	DNAJB1
mir-485		microRNA				3,00E-02	GRIA2
miR-1195 (miRNAs w/seed GAGUUCG)		mature microRNA				3,00E-02	STAT3
SALL2		transcription regulator				3,00E-02	BAX
CDK10		kinase				3,00E-02	RAF1
PLIN3		other				3,00E-02	BAX
TGFBI		other				3,00E-02	CCL21
PLPP3		phosphatase				3,00E-02	CTNND1
PSMB2		peptidase				3,00E-02	ATG7
VANGL1		other				3,00E-02	JUN
ING2		transcription regulator				3,00E-02	SERPINE1
CUX2		transcription regulator				3,00E-02	DLL1
AGO4		translation regulator				3,00E-02	BCL2L11
silvestrol		chemical - endogenous non-mammalian				3,00E-02	JUN
MED6		transcription regulator				3,00E-02	IFIT2
PRIMA1		other				3,00E-02	BAX
FRAT1		other				3,00E-02	JUN
ITPR3		ion channel				3,00E-02	G6PC1
CRTAP		other				3,00E-02	SERPINE1
APH1B		peptidase				3,00E-02	APH1A
RNF11		enzyme				3,00E-02	SERPINE1
PIN4		enzyme				3,00E-02	G6PC1
HUS1		kinase				3,00E-02	BCL2L11
nexrutine		chemical drug				3,00E-02	STAT3
ZFYVE16		other				3,00E-02	SERPINE1
1,5-bis-(dihexyl-N-nitrosoamino)-2,4-dinitrobenzene		chemical reagent				3,00E-02	CYBB
mir-434		microRNA				3,00E-02	STAT3
CARHSP1		transcription regulator				3,00E-02	G6PC1
PEG3		kinase				3,00E-02	TFEB
GDC-0623		chemical drug				3,00E-02	BCL2L11
MLS000389544		chemical reagent				3,00E-02	PDK4
S7		chemical drug				3,00E-02	BAX
SI163		chemical drug				3,00E-02	BAX
S29		chemical drug				3,00E-02	BAX
reactive nitrogen species		chemical - other				3,00E-02	BAX
daphnoretin		chemical - endogenous non-mammalian				3,00E-02	BAX
amsacrine		chemical drug				3,00E-02	JUN
palytoxin		chemical toxicant				3,00E-02	DUSP6
colestipol		chemical drug				3,00E-02	SREBF2
sarpogrelate		chemical drug				3,00E-02	SERPINE1
methiothepin		chemical drug				3,00E-02	SERPINE1
sibutramine		chemical drug				3,00E-02	SERPINE1
XK469		chemical drug				3,00E-02	BAX
bepridil		chemical drug				3,00E-02	GRN
doxercalciferol		chemical drug				3,00E-02	NPHS1
AN-207		chemical toxicant				3,00E-02	BAX
pamidronic acid		chemical drug				3,00E-02	TNFRSF11B
glyoxal		chemical toxicant				3,00E-02	BAX
LOC112268208		other				3,00E-02	FOXE1
SSR180575		chemical drug				3,00E-02	BAX
4-nitrophenol		chemical - endogenous mammalian				3,00E-02	BAX
SC79		chemical reagent				3,00E-02	SREBF2
cation		chemical - other				3,00E-02	ITGB2
SC144		chemical reagent				3,00E-02	STAT3
Alocasia cucullata root extract		chemical reagent				3,00E-02	CD14
coumermycin		chemical drug				3,00E-02	RAF1
isoalantolactone		chemical - endogenous non-mammalian				3,00E-02	BAX
swainsonine		chemical - endogenous non-mammalian				3,00E-02	BAX
KT 5926		chemical drug				3,00E-02	CD14
hexanoic acid		chemical - endogenous mammalian				3,00E-02	G6PC1
fructose-2,6-diphosphate		chemical - endogenous mammalian				3,00E-02	G6PC1
tibolone		chemical drug				3,00E-02	SERPINE1
BCL6		transcription regulator		-1,342		3,00E-02	A2M,BAX,CCR8,DUSP6,LMNA,SERPINE1,SOX5,STAT3
estriol		chemical - endogenous mammalian				3,04E-02	CXCR2,IL1RN,ITGB2
conjugated linoleic acid		chemical drug				3,04E-02	IL1RN,ITGB2,TNFRSF11B
MAZ		transcription regulator				3,04E-02	IL15,IL1RN,STAT3
HBEGF		growth factor				3,04E-02	ELN,NRP1,PDK4
DRD2		G-protein coupled receptor				3,04E-02	BAX,JUN,SERPINE1
baicalein		chemical drug				3,04E-02	BAX,CYBB,JUN
PRNP		other		0,000		3,05E-02	BAX,FGF9,NFKBIA,TCF7L2
entinostat		chemical drug		1,199		3,05E-02	BAX,BCL2L11,SERPINE1,SMAD3
SMAD7		transcription regulator		-0,664	bias	3,07E-02	BCL2L11,BMPR1B,NFKBIA,SERPINE1,SLC5A5,SMAD3
cytokine		group	Activated	2,176	bias	3,07E-02	BAX,C5AR1,JUN,LIPG,SERPINE1,STAT3
5-N-ethylcarboxamido adenosine		chemical reagent		-0,108		3,15E-02	DUSP16,IFIT2,NR4A3,NRP1,SERPINE1
DDX25		enzyme		0,440	bias	3,15E-02	AIF1,GLUL,NFKBIA,REEP6,SREBF2
TNFSF10		cytokine		1,220		3,15E-02	BAX,CD14,IL1RN,JUN,NFKBIA
Esrra		transcription regulator				3,15E-02	ALDOC,ATP1A1,CYCS,ENO3,PDK4
MAP2K1/2		group		-0,283	bias	3,18E-02	BCL2L11,ELN,JUN,PRKCI
Ige		complex	Activated	2,345	bias	3,19E-02	BCL2L11,CHST11,CYCS,DUSP6,ELMO1,IL15,NFKBIA,NRP1,SCIMP,TNFRSF11B
BMPR1A	0,816	kinase				3,22E-02	BMPR1B,SERPINE1,SOX5
Hbb-b2		other				3,22E-02	BCL2L11,CXCR2,CYBB
NFIB		transcription regulator				3,22E-02	BMP6,EFNB1,TNS1
Pam3-Cys		chemical toxicant				3,22E-02	CD14,IL1RN,SERPINE1
streptozocin		chemical drug		0,096		3,23E-02	ATP1A1,BAX,ENO3,G6PC1,HNF4A,NR3C2,PDK4,SERPINE1,TCF7L2
resiquimod		chemical drug		1,000	bias	3,23E-02	AIF1,BMP6,IFIT2,IL15,JUN,LMNA,LYN,NFKBIA,TLR8
SOX9		transcription regulator	Activated	2,166	bias	3,26E-02	CREB3L2,DLX3,LHX2,SOX5,TCF7L2
IRF1		transcription regulator	Activated	2,378	bias	3,28E-02	BAX,CYBB,IFIT2,IL15,STAT3,TAP2,TMEM140
PROM1		other				3,29E-02	DHCR24,G6PC1
CREBZF		transcription regulator				3,29E-02	G6PC1,PDK4
MFN2		enzyme				3,29E-02	BAX,BNIP3
PHLPP1		enzyme				3,29E-02	IL15,LHX2
CDK5R1		kinase				3,29E-02	CD14,SERPINE1
MYT1		transcription regulator				3,29E-02	PTGR1,STEAP3
GSK3A		kinase				3,29E-02	BAX,SERPINE1
PCYT2		enzyme				3,29E-02	NR1H3,PISD
ACTN4		transcription regulator				3,29E-02	NPHS1,SERPINE1
leuprolide		biologic drug				3,29E-02	BAX,NR4A3
vitamin K2		chemical drug				3,29E-02	CD14,TNFRSF11B
PKM		kinase				3,31E-02	ENO3,PDK4,STAT3,TP53RK
REST		transcription regulator				3,32E-02	CBLN1,GRIA2,mir-133,NKAIN2,NRP1,XKR4
SMAD4		transcription regulator		0,576	bias	3,35E-02	CCL21,DLX3,HNF4A,KITLG,NFKBIA,RAF1,SELPLG,SERPINE1,SMAD3
HDAC6		transcription regulator				3,40E-02	BAX,JUN,SERPINE1
IKBKB		kinase		1,628	bias	3,42E-02	BAX,CBLB,DUSP6,GRK5,GRN,IL1RN,NFKBIA,STAT3,TNFRSF11B
Creb		group		1,890	bias	3,42E-02	ANK3,ATG7,BMP6,CD14,G6PC1,JUN,NR4A3,SYNPO,TFEB,TNFRSF11B
MAP3K14		kinase		1,981	bias	3,44E-02	IL15,NFKBIA,NR1H3,SIX2
tetrachlorodibenzodioxin		chemical toxicant		0,984		3,44E-02	AIF1,BAX,CCL21,DUSP6,ELN,FGF9,GRN,JUN,KPNA6,MYO10,RPIA,SERPINE1,TRMT10B
WWTR1		transcription regulator				3,47E-02	EMP1,ITGB2,NXPH4,SERPINE1,SYNPO
PTP4A1		phosphatase		-0,447	bias	3,47E-02	BAX,DNAJB1,HNF4A,MYADM,RAB35
nitric oxide		chemical - endogenous mammalian		0,469	bias	3,50E-02	BAX,BNIP3,CTSH,DUSP6,JUN,RAD23B
HNF1A		transcription regulator		1,949	bias	3,54E-02	ADAM32,ANPEP,CERS5,DUSP6,F11,FCAMR,G0S2,G6PC1,GLUL,HNF4A,SERPINE1,SULT1C2,TMEM140
GATA3		transcription regulator		1,276		3,54E-02	BHLHE41,CCR8,DLX3,ELOVL4,FOXE1,GLUL,MYO10,SELPLG
MEF2A		transcription regulator				3,57E-02	ENO3,IFIT2,IL15,JUN
Hsp27		group				3,59E-02	BAX,CD14,STAT3
TOB1		transcription regulator				3,59E-02	CDT1,TCN2,TP53RK
NDRG1		kinase				3,59E-02	BCL2L11,JUN,SMAD3
herbimycin		chemical drug				3,59E-02	CXCR2,SERPINE1,TNFRSF11B
NUP98-DDX10		fusion gene/product				3,59E-02	A2M,C5AR1,ELANE
IFNAR1		transmembrane receptor		1,526	bias	3,59E-02	DLL1,DUSP6,IFIT2,IL15,SERPINE1,SREBF2
CD38		enzyme	Activated	2,425	bias	3,59E-02	ALDOC,APH1A,BNIP3,CKAP4,FAM162A,MYADM
ATF4		transcription regulator	Activated	2,219	bias	3,59E-02	GRB10,HNF4A,JUN,NR1H3,SLC6A9,STAT3,TNFRSF11B
PLCG1		enzyme				3,62E-02	ALDOC,SERPINE1
CDK1		kinase				3,62E-02	JUN,SREBF2
mir-140		microRNA				3,62E-02	BNIP3,SMAD3
SMURF1		enzyme				3,62E-02	FERMT2,SMAD1
AURKB		kinase				3,62E-02	ANK1,BAX
RFX1		transcription regulator				3,62E-02	LMNA,RPL30
BID		other				3,62E-02	C5AR1,CTSH
HULC		other				3,62E-02	ATG7,BAX
sulfasalazine		chemical drug				3,62E-02	IL15,NFKBIA
pirfenidone		chemical drug				3,62E-02	NR3C2,SMAD3
salmonella minnesota R595 lipopolysaccharides		chemical - endogenous non-mammalian	Activated	2,168	bias	3,68E-02	IFIT2,JUN,MT1A,NFKBIA,SERPINE1
FOXC1		transcription regulator	Activated	2,000	bias	3,68E-02	BCL2L11,DLL1,IFIT2,MUC16,SERPINE1
hydrocortisone		chemical - endogenous mammalian		0,896		3,68E-02	DDX17,FGF9,GLUL,NFKBIA,SERPINE1,TNFRSF11B
H89		chemical drug		-1,000	bias	3,68E-02	BAX,BMP6,CD14,NFKBIA,SERPINE1,SMAD3
IL1A		cytokine	Activated	2,081	bias	3,76E-02	BAX,IL1RN,JUN,KITLG,NFKBIA,SERPINE1,STAT3,TNFRSF11B
nilotinib		chemical drug				3,78E-02	ABCC4,BCL2L11,RAF1
LGR4		transmembrane receptor				3,78E-02	CD14,GLUL,NR3C2
AURK		group				3,78E-02	ANK1,BAX,DPYSL4
EGR3		transcription regulator				3,78E-02	CBLB,EFNB1,JUN
ANLN		other				3,78E-02	ANK1,BAX,DPYSL4
CDK19		kinase		-1,980	bias	3,79E-02	ALDOC,BAX,JUN,TCN2,TFCP2L1
poly rI:rC-RNA		biologic drug	Activated	2,310	bias	3,86E-02	BAX,BNIP3,CD14,DLL1,ELANE,IFIT2,IL15,JUN,LIPG,LYN,NFKBIA,NR4A3,RPL30,SLC5A5,TAP2,TLR5,TNFRSF11B
PI3K (complex)		complex		0,718	bias	3,88E-02	ABCC4,BCL2L11,CYBB,IL1RN,ITGB2,JUN,NFKBIA,SERPINE1,SLC5A5
STK11		kinase		1,414		3,88E-02	A2M,BCL2L11,COX6B1,FGFR2,HIRA,POLR1H,RPIA,SERPINE1,SPARCL1
ADIPOQ		other		-0,573		3,91E-02	BAX,CYBB,FGFR2,G6PC1,HNF4A,NFKBIA,NR1H3,STAT3
WLS		other				3,96E-02	CXCR2,FGF9
TCF/LEF		group				3,96E-02	JUN,SERPINE1
CYP2E1		enzyme				3,96E-02	C5AR1,CD14
perchlorate		chemical reagent				3,96E-02	mir-133,NRP1
KLF10		transcription regulator				3,96E-02	BAX,SERPINE1
ACKR1		G-protein coupled receptor				3,96E-02	CXCR2,TBC1D8
TNFRSF13B		transmembrane receptor				3,96E-02	BAX,BCL2L11
PCDH11Y		other				3,96E-02	JUN,TLE5
TUG1		other				3,96E-02	BAX,CYCS
retinol		chemical drug				3,96E-02	JUN,SLC5A5
tamibarotene		chemical drug				3,96E-02	EFNB1,ITGB2
nickel		chemical toxicant				3,96E-02	IL1RN,SERPINE1
PDGF BB		complex	Activated	2,623	bias	3,97E-02	BMP6,CYCS,DUSP6,GLUL,JUN,LMNA,NR4A3,SERPINE1,STAT3,TNFRSF11B
thioacetamide		chemical toxicant				3,99E-02	ABCC4,CD14,ELN,EMP1,JUN,LRP8,SPARCL1,STEAP3
PP2/AG1879 tyrosine kinase inhibitor		chemical drug		-0,515	bias	4,00E-02	BCL2L11,GRIA2,LYN,SERPINE1
USF1		transcription regulator				4,00E-02	BAX,G6PC1,SERPINE1,SYNPO
5-O-mycolyl-beta-araf-(1->2)-5-O-mycolyl-alpha-araf-(1->1')-glycerol		chemical - endogenous non-mammalian		0,000	bias	4,00E-02	CXCR2,IFIT2,NAIP,NR4A3
MAPK7		kinase		1,929	bias	4,00E-02	ALDOC,DHCR24,DLC1,JUN
phenylephrine		chemical drug		-0,849	bias	4,00E-02	JUN,PDK4,STEAP3,TFEB
SOX4		transcription regulator		1,650	bias	4,01E-02	BAX,EMP1,GRIA2,NRP1,OVOS2,SMAD1,TLE5
dextran sulfate		chemical drug		1,103	bias	4,02E-02	CD14,CXCR2,HAUS8,NRP1,P2RY2,SERPINE1,SREBF2,STAT3,STEAP3
IGF1R		transmembrane receptor		1,633	bias	4,02E-02	ABCC4,ANXA3,BAX,BCL2L11,CTNND1,CYCS,EMP1,GRB10,STAT3
GW3965		chemical reagent		0,432		4,02E-02	ADCY3,IL1RN,NFKBIA,NR1H3,PDK4
APC		enzyme				4,07E-02	CTNND1,CXCR2,GLUL,JUN,PDK4,TNFRSF11B
NRAS		enzyme		0,152	bias	4,10E-02	BAX,CYBB,DUSP6,IL1RN,RBM38,STAT3,SV2B
amphetamine		chemical drug				4,14E-02	BAX,DCC,FOSL2,JUN
phenobarbital		chemical drug		1,219	bias	4,14E-02	ABCC4,HNF4A,PAPSS2,RAF1
lithium		chemical drug		0,000		4,14E-02	ANK3,BAX,JUN,TCF7L2
Hdac		group		-0,140		4,17E-02	DLL1,JUN,mir-133,NDRG4,NRP1,SIM2
Hsp70		group				4,18E-02	CD14,IL15,NFKBIA
HSPA5		enzyme				4,18E-02	BAX,G6PC1,SREBF2
9,10-dimethyl-1,2-benzanthracene		chemical toxicant				4,18E-02	BAX,JUN,SERPINE1
IFN Beta		group		1,792	bias	4,18E-02	CYBB,IFIT2,IL15,IL1RN,SERPINE1,SOX5,TLR5
FOSL1		transcription regulator		-0,577		4,29E-02	ELN,JUN,NRP1,SERPINE1
prostaglandin A1		chemical - endogenous non-mammalian				4,31E-02	CD14,NFKBIA
Tnf receptor		group				4,31E-02	ELANE,SERPINE1
MFSD2A		transporter				4,31E-02	ALDOC,SREBF2
BPIFB1		other				4,31E-02	JUN,NFKBIA
IgG1		complex				4,31E-02	BAX,CD14
EIF4G2		translation regulator				4,31E-02	JUN,TFCP2L1
MTM1		phosphatase				4,31E-02	BNIP3,STAT3
GABPB1		transcription regulator				4,31E-02	ELANE,ITGB2
CYP27A1		enzyme				4,31E-02	ANPEP,SREBF2
TERF2IP		other				4,31E-02	HS3ST1,NFKBIA
pevonedistat		chemical drug				4,31E-02	BCL2L11,CDT1
dimethyl fumarate		chemical drug				4,31E-02	JUN,SERPINE1
coenzyme Q10		chemical drug				4,31E-02	BAX,IL15
dichloroacetic acid		chemical drug				4,31E-02	PDK4,TFEB
alendronic acid		chemical drug				4,31E-02	EFNB1,TNFRSF11B
probucol		chemical drug				4,31E-02	CYBB,SERPINE1
selenomethylselenocysteine		chemical - endogenous mammalian				4,31E-02	ATP1A1,JUN
CHUK		kinase	Activated	2,335	bias	4,36E-02	CCL21,DUSP6,GRN,IFIT2,IL1RN,NFKBIA,TNFRSF11B
Salmonella enterica serotype abortus equi lipopolysaccharide		chemical toxicant	Activated	2,449	bias	4,38E-02	ADAMDEC1,ARRDC4,FERMT2,G0S2,IFIT2,OAZ2
GSK3B		kinase		-0,372		4,38E-02	BAX,DLL1,IFIT2,SERPINE1,TCF7L2
RUNX1		transcription regulator	Activated	2,213	bias	4,39E-02	ANK1,BAX,BCL2L11,ITGB2,NR4A3,SERPINE1,SOX5,STAT3
PRMT5		enzyme				4,39E-02	CYCS,G6PC1,RAF1
methimazole		chemical drug				4,39E-02	JUN,mir-133,NRP1
MYC		transcription regulator	Activated	2,635	bias	4,44E-02	ABCA7,ABCC4,BAX,BCL2L11,COX6B1,CTDSP1,CYCS,DLX3,DUSP6,EFTUD2,ELANE,EMP1,FOXE1,G6PC1,GLUL,IFIT2,JUN,NFKBIA,NR1H3,NRP1,RPL30,SEC61A2,SERPINE1,SMAD1,SOX5,STAT3,TAF1C
NFYA		transcription regulator		1,929	bias	4,45E-02	ELANE,FGFR2,G6PC1,JUN
cinnamaldehyde		chemical toxicant		0,283		4,45E-02	CYCS,DUSP6,FGFR2,PDK4
sangivamycin		chemical drug				4,47E-02	JUN
thioguanine		chemical drug				4,47E-02	BNIP3
lopinavir		chemical drug				4,47E-02	TNFRSF11B
L-tyrosine		chemical - endogenous mammalian				4,47E-02	BAX
glycerophosphoric acid		chemical - endogenous mammalian				4,47E-02	TFEB
FKHR		group				4,47E-02	A2M
Stat1-Stat3		complex				4,47E-02	A2M
1,2,5,6-dibenzanthracene		chemical toxicant				4,47E-02	FGF9
diosmin		chemical drug				4,47E-02	BAX
Gm10768		other				4,47E-02	G6PC1
MIR100HG		other				4,47E-02	SERPINE1
TRIM13		enzyme				4,47E-02	IFIT2
CLTRN		other				4,47E-02	ATP1A1
DNAAF6		other				4,47E-02	DNAI2
GLDN		other				4,47E-02	ANK3
ZNF346		other				4,47E-02	BAX
TTC5		other				4,47E-02	BAX
ADRM1		other				4,47E-02	NFKBIA
BIRC6		enzyme				4,47E-02	BAX
TRIM66		transcription regulator				4,47E-02	IFIT2
Il3r		complex				4,47E-02	NECTIN2
CPEB3		translation regulator				4,47E-02	GRIA2
ZNF451		enzyme				4,47E-02	SERPINE1
PRR7		other				4,47E-02	JUN
ST6GALNAC2		enzyme				4,47E-02	SELPLG
MYLIP		enzyme				4,47E-02	LRP8
PSMD14		peptidase				4,47E-02	BCL2L11
potassium channel		group				4,47E-02	JUN
N4BP2L2		transcription regulator				4,47E-02	ELANE
TRIM32		transcription regulator				4,47E-02	IFIT2
CTBP1-DT		other				4,47E-02	SMAD3
TRIM67		other				4,47E-02	IFIT2
KLHL2		other				4,47E-02	JUN
TRIM36		enzyme				4,47E-02	IFIT2
CKLF		cytokine				4,47E-02	BAX
KLHL21		enzyme				4,47E-02	NFKBIA
SDF4		other				4,47E-02	BAX
Trk Receptor		group				4,47E-02	DUSP6
ATP1A2		transporter				4,47E-02	ATP1A1
defibrotide		biologic drug				4,47E-02	SERPINE1
GEM231		chemical drug				4,47E-02	BAX
cerebrolysin		chemical drug				4,47E-02	BAX
CSNK1E		kinase				4,47E-02	SERPINE1
ZMAT3		other				4,47E-02	BAX
pimasertib		chemical drug				4,47E-02	BCL2L11
RNF144B		enzyme				4,47E-02	BAX
AZD1480		chemical drug				4,47E-02	CBLB
foretinib		chemical drug				4,47E-02	BCL2L11
TBX6		transcription regulator				4,47E-02	DLL1
COL3A1		other				4,47E-02	IL1RN
PSMC5		transcription regulator				4,47E-02	LYN
FBN2		other				4,47E-02	G6PC1
YARS1		enzyme				4,47E-02	NFKBIA
NRCAM		other				4,47E-02	ANK3
recombinant interferon gamma		biologic drug				4,47E-02	FGFR2
SPTBN1		other				4,47E-02	STAT3
FBXL20		other				4,47E-02	BAX
riociguat		chemical drug				4,47E-02	SERPINE1
MAPK15		kinase				4,47E-02	JUN
TRIM9		enzyme				4,47E-02	IFIT2
PBK		kinase				4,47E-02	TP53RK
STIP1		other				4,47E-02	STAT3
GPR34		G-protein coupled receptor				4,47E-02	ITGB2
TUSC2		other				4,47E-02	IL15
STK16		kinase				4,47E-02	SERPINE1
MID2		other				4,47E-02	IFIT2
MKNK2		kinase				4,47E-02	IFIT2
MLST8		other				4,47E-02	IFIT2
PTTG1IP		other				4,47E-02	SLC5A5
DLST		enzyme				4,47E-02	JUN
SEC23B		transporter				4,47E-02	BAX
NEURL1		enzyme				4,47E-02	GRIA2
CCNL2		other				4,47E-02	BAX
AP2A2		transporter				4,47E-02	BAX
KIRREL1		other				4,47E-02	NPHS1
MAGI2		enzyme				4,47E-02	NPHS1
mir-467		microRNA				4,47E-02	NPHS1
BTG1		transcription regulator				4,47E-02	JUN
NPHS2		other				4,47E-02	NPHS1
HES6		transcription regulator				4,47E-02	HNF4A
NEU1		enzyme				4,47E-02	SREBF2
ERC1		other				4,47E-02	NFKBIA
RING1		transcription regulator				4,47E-02	JUN
MT3		other				4,47E-02	BAX
Ewsr1		other				4,47E-02	LMNA
TTF1		transcription regulator				4,47E-02	SLC5A5
RPL10		translation regulator				4,47E-02	TCF7L2
HECW1		enzyme				4,47E-02	SLC5A5
JMY		transcription regulator				4,47E-02	BAX
UIMC1		other				4,47E-02	BAX
HERC5		enzyme				4,47E-02	IFIT2
4,5,6,7-tetrabromo-2-azabenzamidazole		chemical - kinase inhibitor				4,47E-02	RAF1
anastrozole		chemical drug				4,47E-02	TNFRSF11B
filipin		chemical - endogenous non-mammalian				4,47E-02	SERPINE1
GSK-3beta inhibitor II		chemical drug				4,47E-02	BAX
bongkrekic acid		chemical toxicant				4,47E-02	CYCS
ofloxacin		chemical drug				4,47E-02	BAX
TTI-101		chemical drug				4,47E-02	SERPINE1
lanthanum chloride		chemical reagent				4,47E-02	BAX
lead nitrate		chemical toxicant				4,47E-02	BAX
sodium iodide		chemical drug				4,47E-02	SLC5A5
imisopasem manganese		chemical drug				4,47E-02	BAX
nexinhib20		chemical reagent				4,47E-02	CYBB
Schiff base zinc (II) derivative complex		chemical reagent				4,47E-02	BAX
3,4-methylenedioxyamphetamine		chemical drug				4,47E-02	JUN
L-JNK inhibitor I		chemical reagent				4,47E-02	BMP6
10-hydroxycamptothecin		chemical - endogenous mammalian				4,47E-02	BAX
GW610742		chemical reagent				4,47E-02	NPHS1
NCGC00378430		chemical reagent				4,47E-02	SMAD3
cistanche tubulosa phenylethanol glycosides		chemical reagent				4,47E-02	SMAD3
PRKAA1		kinase	Inhibited	-2,433	bias	4,48E-02	BAX,FGFR2,G6PC1,NFKBIA,SMAD3,TNS1
CDKN1B		kinase		-1,000	bias	4,51E-02	CPSF2,DNASE1L2,SERPINE1,STAT3,TCF7L2
SPHK1		kinase				4,60E-02	BCL2L11,JUN,SERPINE1
CCN5		growth factor				4,60E-02	JUN,SERPINE1,SMAD3
ADRB2		G-protein coupled receptor				4,60E-02	ATP1A1,NRP1,TNFRSF11B
NR4A3	1,323	ligand-dependent nuclear receptor				4,60E-02	BAX,ENO3,G6PC1,SMAD3
LCN2		transporter				4,60E-02	BAX,IL15,IL1RN,TNFRSF11B
NEDD9		other		0,000		4,60E-02	BMPR1B,BNIP3,KIF9,SERPINE1
niacinamide		chemical - endogenous mammalian		-1,067		4,60E-02	BAX,CD14,IL15,PDK4
haloperidol		chemical drug				4,60E-02	BAX,DPP6,NR4A3,SCN2B
E. coli B5 lipopolysaccharide		chemical - endogenous non-mammalian	Activated	2,132	bias	4,64E-02	CCR8,CXCR2,CYBB,G6PC1,IL15,NFKBIA,SERPINE1,STAT3
MITF		transcription regulator	Activated	2,121	bias	4,64E-02	ATP1A1,CDT1,FAM53B,HAUS8,KAZN,SERPINE1,SOX5,TFEB
alvespimycin		chemical drug				4,67E-02	RAF1,SREBF2
SEMA7A		transmembrane receptor				4,67E-02	BAX,ELN
SOX2-OCT4-NANOG		complex				4,67E-02	STAT3,ZIC3
soy isoflavones		chemical drug				4,67E-02	BAX,NAIP
oxymatrine		chemical drug				4,67E-02	BAX,SMAD3
GDF15		growth factor				4,67E-02	CTNND1,SERPINE1
miR-19b-3p (and other miRNAs w/seed GUGCAAA)		mature microRNA				4,67E-02	BCL2L11,STAT3
RFX2		transcription regulator				4,67E-02	LMNA,RPL30
diallyl trisulfide		chemical - endogenous non-mammalian				4,67E-02	ABCC4,JUN
STAT5B		transcription regulator		0,563	bias	4,72E-02	A2M,BAX,FOSL2,G0S2,GLUL,JUN,KIF9,LAPTM4A,NIBAN2,PDK4
TCF4		transcription regulator		-0,707	bias	4,72E-02	APH1A,BNIP3,CCL21,CKAP4,CREB3L2,DCK,IL15,SMAD1,SURF6,TMEM140
diclofenac		chemical drug		1,980	bias	4,76E-02	ABCC4,DNAJB1,JUN,SERPINE1
FGF1		growth factor		0,468		4,76E-02	DLL1,DUSP6,JUN,NR1H3,TCF7L2
Interferon alpha		group	Activated	2,744	bias	4,80E-02	DUSP6,FOSL2,IFIT2,IL15,IL1RN,NFKBIA,SREBF2,STAT3,TAP2,TLR8,TMEM140,WDFY1
3-nitropropionic acid		chemical toxicant				4,82E-02	BAX,COX6B1,JUN
Jnk		group		1,834	bias	4,84E-02	A2M,ATG7,BAX,BCL2L11,HNF4A,JUN,SERPINE1
RAF1	1,221	kinase	Activated	2,425	bias	4,84E-02	BCL2L11,CTSH,DUSP6,EMP1,GRN,JUN,SERPINB7
garcinol		chemical - endogenous non-mammalian		-1,982	bias	4,92E-02	BAX,HIRA,NR4A3,TCF7L2
promegestone		chemical drug		1,980	bias	4,92E-02	NFKBIA,NR3C2,PDK4,STAT3
