# Supplementary material for: Gene profiles of peripheral white blood cells as potential predictors of pregnancy in embryo-recipient heifers
Source: PLoS One. 2025 Sep 15;20(9):e0330701. doi: 10.1371/journal.pone.0330701 (PMC12435678; doi:10.1371/journal.pone.0330701)
Supplement: S12 Table — (XLSX) [file pone.0330701.s012.xlsx]

## Sheet: Feuil1
Holstein-Friesian heifers
Upstream Regulator	Expr Fold Change	Molecule Type	Predicted Activation State	Activation z-score	Flags	p-value of overlap	Target Molecules in Dataset	Mechanistic Network
(-)-OSU 6162		chemical drug				1,98E-02	FOS
(+)-MK-801		chemical drug		0,397	bias	9,61E-04	CREM,CYP3A4,FOS,FOSB,IL6R,JUN,PTGER2	170 (21)
(1S,2R)-NCL-1		chemical reagent				6,82E-03	ATF3,EIF2AK3,FOSB	84 (5)
(2-(2',3'-dihydrobenzo(1,4)dioxin-6'-yl)-2-hydroxy-1-pyrrolidin-1-ylmethylethyl)nonanoic acid amide		chemical reagent				1,98E-02	IL2
(R)-5-(2-azetidnylmethoxy)-2-chloropyridine		chemical drug				1,98E-02	FOS
(S,R)-3-phenyl-4,5-dihydro-5-isoxazole acetic acid		chemical drug				3,92E-02	IL2
1-(3-C-ethynylribopentofuranosyl)cytosine		chemical drug				3,92E-02	BRCA2
1-(3-chlorophenyl)piperazine		chemical drug				3,92E-02	FOS
1,4-bis[2-(3,5-dichloropyridyloxy)]benzene		chemical toxicant		1,054	bias	9,51E-03	ACACA,CYP3A4,EIF4EBP1,IL1R1,PCK1,SAT1,STEAP4	129 (8)
1,5-bis-(dihexyl-N-nitrosoamino)-2,4-dinitrobenzene		chemical reagent				3,92E-02	PDE5A
10E,12Z-octadecadienoic acid		chemical - endogenous mammalian		0,114		4,02E-02	ACACA,ADAM8,ATF3,BCL2,CLEC12A,PBXIP1,RETN
10-gingerol		chemical - endogenous non-mammalian				1,98E-02	CYP3A4
15(S)-HETE		chemical - endogenous mammalian				4,85E-02	FOSB,JUN
15-deoxy-delta-12,14 -PGJ 2		chemical - endogenous mammalian		0,302		2,22E-02	BCL2,FOS,GSN,IL2,JUN,KLF4,NFE2L2,PLA2G4A,SERPINE1,SOAT1
16,16-dimethylprostaglandin E2		chemical - endogenous mammalian				2,26E-02	FOS,PTGER2
18:3(n-3) fatty acid		chemical - endogenous mammalian				1,98E-02	IL2
1-methyl-4-phenyl-1,2,3,6-tetrahydropyridine		chemical toxicant		1,698	bias	5,14E-03	BACH1,BCL2,FKBP5,FOS,FOSB,IL2,JUN	148 (21)
2,3',4,4',5-pentachlorobiphenyl		chemical toxicant				3,92E-02	CLDN5
2,4,5,2',4',5'-hexachlorobiphenyl		chemical toxicant		0,000	bias	6,59E-03	BCL2,CLDN5,CREM,HSD17B2,IL2,RBM47,SMPD3	98 (12)
25-hydroxycholesterol		chemical reagent		1,230		5,50E-04	ATF3,EIF2AK3,FCER1A,FOS,FOSB,GPX3,JUN	160 (22)
2-acetylaminofluorene		chemical toxicant				3,55E-03	BCL2,NOTCH1,NOTCH2	75 (7)
2-deoxyglucose		chemical drug		0,902		7,60E-03	ACACA,BCL2,FOS,IL2,JUN,KLRD1	181 (22)
2-methoxy-5-(2',3',4'-trimethoxyphenyl)-2,4,6-cycloheptatrien-1-one		chemical reagent				1,98E-02	JUN
3-(methylthio)propionic acid		chemical - endogenous mammalian				3,92E-02	PCK1
3,20-pregnanedione		chemical - endogenous mammalian				3,92E-02	CYP3A4
3830403N18Rik/Xlr		other				3,92E-02	BCL2
3-aminobenzamide		chemical toxicant				4,36E-02	BRCA2,IL2
3-deazaneplanocin		chemical drug		0,277	bias	9,84E-03	EXOC3L4,FOXO3,IL2,NOTCH2,NUPR1
3-nitropropionic acid		chemical toxicant		1,964		4,22E-03	ATP1B1,BCL2,FOXO3,JUN,SP3	140 (19)
4930426D05Rik		other				3,92E-02	BCL2
4-hydroxytamoxifen		chemical drug		1,883	bias	8,04E-05	ATF3,BCL2,CCN3,CDCA7,CYP3A4,FOS,FOSB,GLRX,JUN,MT2A,NCOR2,PAK6,RARA	160 (18)
4-methylnitrosoamino-1-(3-pyridinyl)-1-butanone		chemical toxicant		1,990	bias	1,23E-03	ANXA1,BCL2,FOS,JUN,NFE2L2	142 (21)
4-phenylbutyric acid		chemical - endogenous mammalian		-0,085		2,05E-02	AHSG,BCL2,CLDN5,EIF2AK3,GSN,SP3
5-hydroxytryptophan		chemical - endogenous mammalian				3,75E-03	BCL2,FOS	115 (12)
5-N-ethylcarboxamido adenosine		chemical reagent		-0,563		8,32E-03	ARG2,CHAF1B,CREM,IL2,PDE5A,RGS2,SERPINE1	99 (13)
5-thio-D-glucose		chemical reagent				3,92E-02	FOS
6',7'-dihydroxybergamottin		chemical - endogenous mammalian				1,98E-02	CYP3A4
6,7-dinitroquinoxaline-2,3-dione		chemical reagent				1,47E-04	FOS,FOSB,JUN	97 (10)
6alpha-fluorotestosterone		chemical toxicant				1,98E-02	BCL2
6-cyano-7-nitroquinoxaline-2,3-dione		chemical reagent				5,55E-03	FOS,JUN	84 (7)
6-hydroxydopamine		chemical toxicant		-0,760	bias	3,73E-02	BCL2,FOS,FOSB,IL2,JUN
7-nitroindazole		chemical reagent				4,36E-02	FOS,FOSB
7S NGF		complex				3,75E-03	FOS,NFE2L2	103 (13)
8-bromo-cAMP		chemical reagent	Activated	3,031	bias	8,68E-03	ARG2,ARSG,BRCA2,CREM,ENTPD1,ERBB3,FOS,GLUL,GPX3,GSN,HPGD,ITGA9,JAK2,JUN,PCK1,PDGFB,SAT1,SERPINE1,WNT5B	194 (22)
8-bromoguanosine 3',5'-cyclic monophosphate		chemical reagent				3,39E-02	ACACA,FOS,PLAUR
9-hydroxy-(S)-10,12-octadecadienoic acid		chemical - endogenous mammalian				1,98E-02	SERPINE1
ABCC1		transporter				1,01E-02	BCL2,NFE2L2
acadesine		chemical drug				4,85E-02	ACACA,IL2
Ac-DEVD-CHO		chemical reagent				1,98E-02	FOS
acetic acid		chemical - endogenous mammalian				1,58E-02	FOS,JUN
acrylamide		chemical toxicant				1,28E-02	FOS,JUN
ACVR1B		kinase				3,04E-02	KLF4,SERPINE1
ACVR1C		kinase				1,14E-02	FOS,KLF4,SERPINE1
ADA		enzyme		-1,205	bias	2,12E-03	ADORA3,DCK,PDE5A,SERPINE1
ADAM10		peptidase				2,15E-02	AHSG,FOS,GNAQ,HIP1,NUMA1,PRNP,TRIM9
ADAM17		peptidase				1,48E-02	CSF3,IL6R,NOTCH1,PRNP,WNT7A
ADCY		group				1,14E-02	CREM,ENTPD1,FOS
ADORA2B		G-protein coupled receptor		-0,762	bias	1,01E-02	BCL2,KLF4,PDE5A,SERPINE1
ADP		chemical - endogenous mammalian				4,25E-03	CREM,FOS,SERPINE1	120 (17)
ADRA1D		G-protein coupled receptor				1,48E-02	CREM,FOS,JUN,UBTF
ADRB		group		-1,033	bias	1,25E-04	ATF3,BRCA2,CASP4,CREM,FOS,JUN,KLF4,NOTCH2,PDGFB,SLC6A9,SLC8A1	159 (19)
ADRB2		G-protein coupled receptor		-0,447	bias	3,89E-03	ACACA,ATP1B1,IL2,PDGFB,RETN	143 (19)
advanced glycation end-products		chemical - endogenous mammalian				1,94E-02	BCL2,CLDN5,PDGFB,SERPINE1
AEOL-10150		chemical drug				3,92E-02	BCL2
aflatoxin B1		chemical - endogenous non-mammalian	Activated	3,464	bias	1,53E-02	ADAM8,BRCA2,CEP55,CHAF1B,CYP3A4,FANCD2,NRCAM,PRNP,PRRG4,RGS2,SPARC,TPX2
AGT		growth factor	Activated	4,309	bias	1,55E-04	ADAM8,ANXA1,ATF3,ATP1B1,BACH1,BCL2,C5AR1,CCN3,CREM,FKBP5,FOS,FOXO3,GRK5,GRN,HHIPL1,HIP1,HMGB2,JUN,KLF4,MFAP4,MIDEAS,NCOR2,NFE2L2,PIR,PLA2G10,PPFIBP1,PTPRZ1,RGS2,SERPINE1,SH2D1B,SLC8A1,SPARC,SSH2,TPX2,WNT5B	174 (23)
AGTR1		G-protein coupled receptor				5,00E-02	FOS,JUN,SERPINE1
AHR		ligand-dependent nuclear receptor		1,999	bias	1,48E-05	ACACA,ACTL6A,AHSG,ARG2,COL27A1,CYP3A4,EHD1,EMILIN2,ENTPD1,EPB41L5,FOS,HDAC9,IL1R1,JUN,LBP,MT2A,NFE2L2,NOTCH1,PCK1,PDGFB,SERPINE1,SNTA1,STEAP4,TLR5	150 (21)
AKAP13		other				2,28E-03	FKBP5,FOS
Akt		group		0,343	bias	2,86E-07	ATG7,BCL2,ERBB3,FKBP5,FOS,FOXO3,HPGD,IL1R1,JUN,LMNA,MAN2A1,MGAT4A,MT2A,NFE2L2,NOTCH1,NOTCH2,NRP2,PCK1,PLA2G4A,PTGER2,SERPINE1,SLC8A1,ST3GAL6,STEAP4,TMEM106B	202 (25)
AKT1		kinase	Activated	2,302	bias	7,08E-03	BCL2,FOS,FOSB,GATM,HMGB2,HNRNPL,IL2,MT2A,NFE2L2,NOTCH1,PCK1,PLA2G4A,SERPINE1	139 (20)
ALCAM	1,359	other				2,64E-02	BCL2,CLDN5
aldesleukin		biologic drug	Activated	2,236	bias	2,29E-03	BCL2,FCGR3A/FCGR3B,GLUL,IFNGR2,JAK2
ALDH1A1		enzyme				4,25E-03	ACACA,NOTCH1,PCK1	39 (4)
ALG2		enzyme				1,98E-02	CREB3L2
alitretinoin		chemical drug		-0,777	bias	1,40E-02	BCL2,CASP4,CD1A,FOS,HNF4A,RARA,SOAT1,WNT5B
ALKBH5		enzyme				6,80E-03	BRCA2,CREM,GMCL1,RARA,RGS2,TLE3
allyl isothiocyanate		chemical toxicant				1,58E-02	FOS,NFE2L2
ALOX15		enzyme				4,15E-02	BCL2,JUN,RGS2
alpha-adrenergic receptor		group				3,92E-02	SLC8A1
alvespimycin		chemical drug				1,01E-02	ACACA,BCL2,ERBB3
amikacin		chemical drug				3,92E-02	BCL2
amino acids		chemical - endogenous mammalian				1,58E-02	FOS,FOSB,JUN
amphetamine		chemical drug		1,472	bias	1,58E-03	ATF3,BCL2,FOS,FOSB,JUN,RGS2,TLN1	178 (22)
amsacrine		chemical drug				3,92E-02	JUN
AN-207		chemical toxicant				3,92E-02	BCL2
androstenediol		chemical - endogenous mammalian				2,26E-02	BCL2,FKBP5
anisomycin		chemical - endogenous non-mammalian	Activated	2,156	bias	1,08E-03	ATF3,BCL2,FOS,JUN,PLAUR,SERPINE1	156 (21)
ANKS1A		other				1,98E-02	FOS
anti-miR-32 inhibitor		chemical reagent				1,98E-02	KLF4
Ap1		complex	Activated	2,537	bias	7,61E-05	ATF3,FOS,HPGD,IL2,JUN,MT2A,PADI4,PCK1,PLAUR,PRDM1,SERPINE1,SLC8A1,SPARC	146 (18)
Ap2		group				4,87E-03	BCL2,ERBB3,MT2A,PCK1
Ap2 alpha		group				5,55E-03	BCL2,PLAUR
AP20187		chemical reagent				7,67E-03	FOS,RETN
apamin		chemical toxicant				5,55E-03	FOS,JUN
APC		enzyme		-1,446		4,74E-02	GHRL,GLUL,JUN,KLF4,NOTCH1,PLA2G10,PLA2G4A
APEX1		enzyme				2,49E-02	FOS,FOSB,RGS2
aplidine		biologic drug				4,00E-04	FOS,FOSB,JUN	152 (21)
APOE		transporter		-1,000	bias	3,18E-02	ATF3,C5AR1,FKBP5,FOS,GLUL,GPX3,IL2,IL6R,JUN,KLF4,MYLIP,SERPINE1,TNIP1
apomorphine		chemical drug				1,74E-02	BCL2,FOS,NOTCH1
APP		other		1,098	bias	2,97E-02	ADORA3,APPBP2,ATG7,ATP1B1,BASP1,BCL2,BRD4,CAST,CLDN5,CRABP1,CREBBP,CSF3,FOS,FOSB,FOXO3,FXYD1,FZD3,GSK3A,IL2,JUN,LBP,NRP2,PARP14,PDGFB,PRNP,SERPINE1,STMN2,TLR5
arachidonic acid		chemical - endogenous mammalian		0,832		1,22E-03	ACACA,BCL2,FOS,IL2,JUN,PLA2G4A,RGS2,SOAT1	111 (20)
archazolid B		chemical - endogenous non-mammalian				1,98E-02	GRN
ARHGDIG		other	Inhibited	-2,000	bias	3,71E-04	ALCAM,ANXA1,MARCKS,RGS2
ARHGEF17		other				1,98E-02	FOS
ARHGEF28		other				3,90E-04	FOS,GNAQ
ARHGEF7		other				3,92E-02	IL2
ARRB2		other				4,15E-02	GRK5,PLA2G4A,SERPINE1
arsenic trioxide		chemical drug		1,615		1,69E-02	ATP1B1,BACH1,BCL2,DEDD2,EIF2AK3,GLRX,LOC102724788/PRODH,MED15,MT2A,NFE2L2,NOTCH1,PIR,RAB31
arsenite		chemical toxicant		1,342	bias	2,79E-02	FOS,IL2,JUN,MAFG,NFE2L2,SERPINE1
ASPSCR1-TFE3		fusion gene/product	Activated	2,236	bias	4,68E-02	ABHD2,CAST,GRN,LOC102724788/PRODH,STX3
astressin 2B		biologic drug				2,64E-02	FOS,HPGD
ATF1		transcription regulator				5,00E-02	BCL2,FOS,JUN
ATF2		transcription regulator	Activated	2,184	bias	1,55E-05	ATF3,BCL2,ENTPD1,FOS,IL2,JUN,MT2A,NOTCH1,NUPR1,PCK1	159 (18)
ATF4		transcription regulator	Activated	2,575	bias	7,93E-04	ATF3,CAST,EIF4EBP1,HNF4A,JUN,KLF4,MT2A,NUPR1,PCK1,SH3BP2,SLC6A9,TNIP1
ATF6		transcription regulator		0,747	bias	3,79E-02	FOS,PCK1,PRNP,SPARC
ATP		chemical - endogenous mammalian		0,819	bias	3,94E-02	FOS,FOXO3,IL2,PADI4,SAT1,SERPINE1
ATP7A		transporter				1,91E-02	PAM,PLA2G4A
AuNP@PEG@e14a2		chemical reagent				1,98E-02	BCL2
aurora kinase inhibitor III		chemical - kinase inhibitor				1,16E-03	CREM,FOS
AX 115		chemical reagent				1,98E-02	PLA2G4A
AZD2858		chemical drug				3,92E-02	NOTCH1
B4GALNT1		enzyme				2,64E-02	C5AR1,FOS
B4GALT5		enzyme				1,98E-02	NOTCH1
BACH2		transcription regulator		0,197	bias	1,78E-03	BCL2,FAM20C,IL2,JUN,PRDM1,RARA	162 (18)
BAG1		other		1,114	bias	9,52E-06	BCL2,FKBP5,FOS,JUN,MT2A,UAP1	172 (18)
BAG6		enzyme				1,01E-02	PINK1,SERPINE1
baicalein		chemical drug				1,19E-02	BCL2,FOS,JUN,PLA2G4A
BATF2		transcription regulator				3,92E-02	JUN
BB 3103		chemical toxicant				3,92E-02	PRNP
BCL3		transcription regulator		-0,314		8,12E-03	BCL2,DEFB4A/DEFB4B,FOS,JUN,PLAUR	127 (17)
BCL6		transcription regulator		-1,197		1,05E-03	ALCAM,BCL2,ENTPD1,HDAC9,HERC5,IL13RA1,IL6R,LMNA,PFDN4,PLA2G4A,PRDM1,SERPINE1,SOX5	182 (18)
BCL6 peptide inhibitor		chemical reagent				3,92E-02	BCL2
BCR (complex)		complex		1,571	bias	1,94E-02	BCL2,FOS,FOSB,IL2,JAK2,KLF4,PRDM1
BDNF	0,759	growth factor	Activated	2,573	bias	3,83E-02	BCL2,DNAJB5,FOS,FOSB,GLUL,GNAQ,JUN,KLF4,MAN2A1,NMB,SORL1,SPARC
bee venom		chemical - endogenous non-mammalian		0,836	bias	1,42E-04	CREBBP,CREM,EHD1,FOSB,FYB1,JUN,KLF4,NUPR1,RGS2
benzo(a)pyrene		chemical toxicant		1,929	bias	1,64E-03	ANXA1,BCL2,CYP3A4,FOS,GNA11,GNAQ,GSTM1,JUN,MAFG,NMI,PTGER2,SERPINE1	154 (20)
benzyl isothiocyanate		chemical - endogenous non-mammalian		-1,154	bias	8,58E-03	BCL2,FOS,SERPINE1,SP3	152 (18)
bepridil		chemical drug				3,92E-02	GRN
Beta Arrestin		group				5,55E-03	FOS,IL2	171 (18)
beta-1,3-glucan		chemical drug				3,04E-02	IL2,PDGFB
beta-estradiol		chemical - endogenous mammalian	Activated	3,202	bias	3,94E-08	ACTL6A,ADAMDEC1,ALCAM,ANXA1,ANXA4,ARSG,ATF3,ATP1B1,BCL2,BRCA2,BRINP2,CASP4,CAST,CBX6,CCDC146,CCN3,CDCA7,CHAF1B,CLEC1B,CREBBP,CREM,CYP3A4,DEFB4A/DEFB4B,EAF2,EIF4EBP1,ELF1,ERBB3,FOS,FOSB,FOXO3,GLUL,GNA11,GPX3,GSN,GSTM1,HDAC5,HELLS,HMGB2,HPGD,HSD17B2,IFNGR2,IL1R1,IL6R,ITGA9,JAK2,JUN,KLF4,LMNA,MT2A,NFE2L2,NOTCH1,NOTCH2,NPVF,NRP2,NUPR1,PADI4,PAM,PBXIP1,PDGFB,PI3,PINK1,PLA2G10,PLA2G4A,PLAUR,PPP1R12A,PT…	171 (21)
betamethasone		chemical drug				1,01E-02	CCN3,CRISPLD2,CYP3A4
beta-naphthoflavone		chemical toxicant				3,29E-03	CYP3A4,FOS,GSTM1,LBP,MAFG	137 (10)
bexarotene		chemical drug		1,555	bias	1,54E-02	ALCAM,BCL2,CRABP1,CYP3A4,DACH1,NRP2,PLAUR,SPARC,UAP1
BHLHA15		transcription regulator				4,85E-02	CCPG1,NUPR1
BHLHE40		transcription regulator	Activated	2,517	bias	1,26E-02	ANXA1,ATF3,ATP1B1,CASP4,CSF3,ELF1,GLRX,HDAC9,IFNGR2,IL2,IL6R,JAK2,PLA2G4A
bicuculline		chemical - endogenous non-mammalian	Activated	2,177	bias	5,74E-03	ATF3,FOS,FOSB,JUN,KLF4	184 (23)
BIRC3		enzyme				1,28E-02	BCL2,CSF3,IL2
black cohosh extract		chemical drug				1,98E-02	SERPINE1
BLVRA		enzyme				1,28E-02	C5AR1,JUN
BMP10		growth factor		1,342	bias	3,88E-02	AHSG,CHRNA2,FCGR3A/FCGR3B,FOS,HPGD
BMP2	0,738	growth factor		1,234	bias	5,93E-03	BCL2,CHRNA2,FOS,FOSB,IL2,JUN,KLF4,NOTCH1,RGS6,SMAD4,SPARC	184 (22)
BMS195614		chemical reagent				1,98E-02	STRA8
BNIP3L		other		-0,447		6,62E-03	FANCD2,GSN,NT5C3A,PTK2B,TFDP2
BOLL		translation regulator				1,98E-02	STRA8
BORCS8-MEF2B		transcription regulator				1,98E-02	JUN
BPDE-II		chemical toxicant				1,98E-02	TOP1
BRCA1		transcription regulator		-0,863	bias	9,83E-03	BACH1,BCL2,BRCA2,CYP3A4,FKBP5,FOXO3,NFE2L2,NOTCH1,SAT1	171 (23)
BRCC3		enzyme				1,98E-02	JAK2
BRD2		kinase				2,06E-02	BCL2,RAB24,SOX5,TARS1
Brd4		kinase				7,67E-03	FOS,SERPINE1	59 (7)
brefeldin A		chemical - endogenous non-mammalian		0,254		2,77E-02	BCL2,KLF4,PRNP,SLC34A1
BSG		transporter				1,70E-02	EIF2AK3,IL2,PLAUR,SERPINE1
BTG3-AS1		other				1,98E-02	ATF3
BTRC		enzyme				1,43E-02	GLUL,LECT2,SMAD4
bucillamine		chemical drug				3,92E-02	BCL2
bucladesine		chemical toxicant	Activated	2,446	bias	1,01E-03	ANXA1,BCL2,C5AR1,CREM,FCER1A,FOS,GLUL,IL2,JUN,MAN2A1,PADI4,PCK1,PDE5A,RGS2,SERPINE1,SRGN,TOP1	193 (22)
budesonide		chemical drug	Inhibited	-2,111	bias	4,36E-02	CAB39L,CAST,CSF3,GNA11,GNAQ,IL13RA1,JUN,MAFG,MEGF9,NMI,PRDM1
buthionine sulfoximine		chemical drug		1,964	bias	2,42E-03	BCL2,FOS,NFE2L2,SERPINE1	138 (23)
butylated hydroxyanisol		chemical toxicant		1,130	bias	3,50E-03	FOS,GSTM1,JUN,NFE2L2	137 (21)
butylated hydroxytoluene		chemical toxicant				3,75E-03	FOS,JUN
butyric acid		chemical - endogenous mammalian		-0,008		1,96E-05	ADGRE5,ANXA1,BCL2,C7,CREBBP,ELANE,FOS,GRN,GSN,HDAC9,HMGB2,IFNGR2,IL1R1,IL2,KLF4,MFF,MT2A,MYH14,PCK1,PRDM1,PYGL,RNF141,SAT1,SERPINE1	162 (19)
C5		cytokine	Activated	2,090	bias	2,21E-04	ATF3,BCL2,C5AR1,CSF3,CYP3A4,EIF2AK3,IFNGR2,IL2,NFE2L2,SERPINE1	116 (17)
C5AR1	1,403	G-protein coupled receptor		1,964	bias	4,17E-02	C5AR1,CSF3,EIF2AK3,SERPINE1
CA074-methyl ester		chemical reagent				1,91E-02	BCL2,TPD52
Ca2+		chemical - endogenous mammalian	Activated	2,758	bias	4,69E-02	ATF3,BCL2,CREM,FOS,GRK5,IL2,IL6R,JUN,KLF4,SERPINE1
CACYBP		other				3,92E-02	BCL2
cadmium chloride		chemical toxicant		1,199	bias	3,22E-03	FOS,GSTM1,JUN,NFE2L2,NOTCH1,PDGFB	194 (25)
caffeic acid		chemical drug				3,90E-02	BCL2,NFE2L2
caffeic acid phenethyl ester		chemical drug		-1,546	bias	5,97E-03	BCL2,CYP3A4,DEFB4A/DEFB4B,IL2,NFE2L2,RARA,TOP1	128 (20)
CALC		group				3,46E-02	CREM,FOS
calcimycin		chemical reagent	Activated	2,086	bias	2,17E-03	ATF3,CD1A,FOS,FOSB,IL2,JUN,PLCB3,SERPINE1	161 (19)
Calcineurin A		group				2,92E-02	FOS,IL2,JUN
Calcineurin protein(s)		complex		1,820	bias	3,22E-03	BCL2,FOS,IL2,RGS2,SERPINE1,SLC8A1	153 (21)
calcitriol		chemical drug		1,139		1,09E-03	BCL2,CHAF1B,CYP3A4,DEFB4A/DEFB4B,ERBB3,FCER1A,FOS,FOXO3,GLRX,GRK5,HELLS,HPGD,HSD17B2,IL2,JUN,KLF4,LRRC17,NUPR1,PINK1,PRNP,PTGER2,SLC34A1,SLC8A1,SOAT1,TPX2	195 (23)
CAMK4		kinase	Activated	2,391	bias	1,00E-05	ATF3,BCL2,CREM,FOS,FOSB,IL2,JUN	158 (20)
camptothecin		chemical drug		0,056	bias	6,95E-08	AKAP9,ANXA4,APPBP2,ATF3,BCL2,BRCA2,CASP4,CAST,FNDC3B,FOS,FOSB,GNAQ,GNG7,GRK5,GSE1,IL13RA1,IL2,JUN,LOC102724788/PRODH,NUMA1,PI3,PINK1,PTGER2,RARA,SAT1,SERPINE1,SH3RF1,SORL1,SSB,STK38L,STX6,TMEM158,TOP1,WDFY3	141 (17)
cannabinol		chemical - endogenous mammalian				1,98E-02	IL2
carbamazepine		chemical drug	Activated	2,180	bias	6,69E-04	ATF3,BACH1,BCL2,CYP3A4,EIF4EBP1,HDAC5	120 (12)
carbamylcholine		chemical drug		1,966	bias	7,86E-03	ARG2,FOS,JUN,RGS2	127 (21)
carbimazole		chemical drug				3,92E-02	IL2
carbohydrate		chemical - endogenous mammalian				1,92E-02	ACACA,GHRL,PYGL
carbon tetrachloride		chemical toxicant	Activated	2,547	bias	2,28E-02	ATF3,CREBBP,FOS,GSTM1,IL13RA1,JUN,PDGFB,PRNP,SLC8A1,SMAD4
CARD9		other				2,70E-02	C5AR1,CSF3,IL2
CARHSP1		transcription regulator				3,92E-02	PCK1
CARM1		transcription regulator				4,15E-02	CSF3,FOS,PCK1
CARMIL2		other				1,98E-02	IL2
catechol		chemical - endogenous mammalian				5,55E-03	FOS,JUN	52 (7)
Cavtratin		chemical - kinase inhibitor				3,92E-02	PDGFB
CBL		transcription regulator				2,47E-02	BCL2,FOS,IL2,JAK2
CCK		other				1,01E-02	CREM,FOS,TPD52
CCL2		cytokine		0,555	bias	2,40E-02	BCL2,FOS,IL2,KLF4,NOTCH1,SERPINE1
CCL5		cytokine	Activated	2,414	bias	4,77E-03	ADGRE5,ALCAM,C5AR1,FOS,NCOR2,PLAUR	125 (19)
CCN2		growth factor		1,086	bias	2,22E-02	BCL2,CCN3,JUN,PDGFB,SERPINE1,SPARC
CCN5		growth factor		-1,980		2,06E-02	JUN,KLF4,SERPINE1,SPARC
CCND1		transcription regulator		1,066		3,19E-03	BCL2,C7,CDCA7,CEP55,COL27A1,DYNC1LI1,MARCKS,NOTCH1,PCYT1A,RGS2,TAPT1,TM7SF2,TPX2,UAP1,WNT7A
CD101	1,559	other				1,98E-02	IL2
CD160		transmembrane receptor				1,28E-02	FOS,JUN
CD1D		other				3,04E-02	CD1A,IL2
CD200R1L		other				3,92E-02	IL2
Cd200r3		other				3,92E-02	IL2
CD28		transmembrane receptor		1,622	bias	2,57E-02	ANXA1,BCL2,CREM,FOS,FYB1,HELLS,IL1R1,IL2,JUN,PRDM1,SRGN,SSB,ZFYVE9
CD3		complex	Activated	2,640	bias	3,02E-02	ANXA1,BCL2,CREM,FOS,FYB1,HELLS,IL1R1,IL2,JAK2,JUN,NFE2L2,PFDN4,PYGL,SELPLG,SORL1,SRGN,SSB,STX6,TFDP2,ZFYVE9
CD300LB		other				1,98E-02	IL2
CD36		transmembrane receptor		1,942	bias	4,88E-03	ACACA,CSF3,DEFB4A/DEFB4B,EIF2AK3,PDGFB,PLAUR,SERPINE1	131 (18)
CD38		enzyme	Activated	2,813	bias	1,50E-02	ATP1B1,EAF2,EIF4EBP1,ELL2,IL2,IL6R,MYADM,PRDM1
CD40		transmembrane receptor		1,846	bias	5,21E-03	BCL2,CSF3,FOS,IL13RA1,IL2,IL6R,JUN,KLF4,PRDM1,PTGER2,SERPINE1	136 (16)
CD40LG		cytokine	Activated	3,643	bias	5,19E-05	ALCAM,ATF3,BCL2,CAST,DDX46,FOS,FOSB,IL13RA1,IL2,JAK2,JUN,MARCKS,MT2A,PLAUR,PRDM1,RGS2,RIDA,SELPLG,SERPINE1,TM7SF2,TNIP1	157 (22)
CD5		transmembrane receptor				2,62E-02	BCL2,IL13RA1,IL2,RARA
CD59		other				3,75E-03	BCL2,IL2	151 (23)
CDC42		enzyme				4,87E-03	ATF3,FOS,JUN,SOX5	135 (21)
CDK12		kinase				3,75E-03	FANCD2,SMARCC2
CDK19		kinase	Inhibited	-2,236	bias	1,08E-02	ANKRA2,ATF3,JUN,KLF4,NOTCH1,SAT1,SOX15
CDK2		kinase		1,154	bias	2,77E-04	CYP3A4,FOS,IL2,MT2A,NCOR2,PCYT1A	154 (19)
CDK8		kinase				1,19E-02	CRABP1,KLF4,NOTCH1,SOX15
CDKN1A		kinase		-1,214	bias	1,96E-02	BCL2,CEP55,CHAF1B,CSF3,GRN,HMGB2,IL1R1,IL2,SERPINE1,TPX2,WDHD1
CDKN2A		transcription regulator		-1,126		4,05E-02	BCL2,DCK,FOS,HMGB2,IL6R,JAK2,JUN,PPFIBP1,PTK2B,SERPINE1,SH3BP2,SUZ12
CDKN2B		transcription regulator				1,28E-02	BCL2,SERPINE1
CDN1163		chemical reagent				2,26E-02	ACACA,HNF4A
CEACAM1		transporter				5,00E-02	CSF3,IL2,TLN1
CEBPA		transcription regulator	Activated	2,551	bias	4,85E-07	ACACA,ANXA1,ARG2,BCL2,CSF3,CYP3A4,ELANE,FOS,FOXO3,GFI1B,GLRX,HPGD,IL2,IL6R,JUN,KLF4,LHX5,MT2A,PCK1,PRDM1,PUM1,RAB31,RETN,RGL1,RGS2,SERPINE1,STEAP4	190 (23)
CEBPB		transcription regulator		1,879	bias	5,55E-04	BCL2,BRCA2,CSF3,CYP3A4,ELANE,FCGR3A/FCGR3B,FOS,FOXO3,HELLS,HMGB2,IFNGR2,IL2,JUN,LBP,LY96,NUPR1,PCK1,PI3,PLA2G4A,PLAUR,PRDM1,SAT1,SERPINE1,TMEM176A,TOP1	150 (22)
ceramide		chemical - endogenous mammalian		-0,218		3,50E-03	BCL2,FOS,IL2,JUN	125 (23)
CERK		kinase				3,89E-02	CSF3,IL2,JAK2
cetuximab		biologic drug				3,46E-02	BCL2,PLAUR
CFLAR		other				2,29E-02	CSF3,FOS,IL2
CG		complex	Activated	2,062	bias	1,39E-02	BCL2,BRCA2,C1RL,CREM,FOS,GHRL,HELLS,HPGD,HSD17B2,JUN,KLF4,PLAUR,PTGER2,RETN,RGS2,SMAD4,TMEM158
CGS 21680		chemical reagent				5,00E-02	FOS,IL2,RGS2
chlordiazepoxide		chemical drug				3,92E-02	FOS
cholecalciferol		chemical - endogenous mammalian		1,699	bias	1,41E-03	ANKRD22,BCL2,FAM20C,FOS,GHRL,IL2,JUN,RARA,SERPINE1	173 (21)
choline		chemical - endogenous mammalian		-1,000	bias	4,87E-03	ADORA3,GHRL,PCYT1A,PTK2B
CHRM1		G-protein coupled receptor				2,64E-02	FOS,JUN
CHUK		kinase	Activated	2,780	bias	2,64E-02	ATF3,CASP4,CCN3,FOS,GRN,IL2,NOTCH1,PLA2G4A,TNIP1
cigarette smoke		chemical toxicant	Activated	2,771	bias	3,05E-03	BCL2,DEFB4A/DEFB4B,DNAJB5,EIF2AK3,FOS,FOXO3,GPX3,JUN,KLF4,NFE2L2,PDGFB,SERPINE1,SLC6A9	110 (17)
cilostazol		chemical drug		0,095	bias	1,19E-02	BCL2,CLDN5,EIF2AK3,SERPINE1
cinnamaldehyde		chemical toxicant		1,091		8,02E-03	ACACA,BCL2,FOS,NFE2L2,SMAD4,UGP2	130 (16)
CIP2A		other		-1,154	bias	1,05E-02	BCL2,PLAUR,RAB31,SAT1,SLC12A8
ciprofloxacin		chemical drug		1,375		1,65E-03	ADAM8,EMILIN2,EPB41L5,GRN,IL2,ITGA9,NRCAM,SRPRA
CISH		other		-0,243	bias	1,56E-02	CD101,IL2,PLAUR,PRDM1,SORL1
cisplatin		chemical drug		1,397	bias	9,69E-03	ANXA1,ANXA4,ATF3,BCL2,CYP3A4,ERBB3,FNDC3B,FOS,GPR87,GSTM1,HDAC9,IL2,JUN,LBP,LMNA,MARCKS,MT2A,NMI,NOTCH1,PTGR1,RGL1,SAT1,SERPINE1,SMAD4,TM7SF2,TOP1	145 (18)
CITED2		transcription regulator	Inhibited	-3,440	bias	1,83E-03	BCL2,C5AR1,ENTPD1,FCGR3A/FCGR3B,GBP5,IL13RA1,IL2,PARP14,PRRG4,SAT1,STX3,TOP1
CLDN7		other		0,243		3,56E-02	DENND5A,MRPS15,MT2A,PRNP,SF3B6,TSPAN12
clioquinol		chemical drug				1,91E-02	FOS,JUN
CLNK		other				1,98E-02	IL2
CN585		chemical reagent				3,92E-02	IL2
COL18A1		other	Inhibited	-2,213	bias	3,18E-02	BCL2,FOS,JUN,SERPINE1,SP3
colchicine		chemical drug		0,883	bias	2,33E-02	ATF3,CYP3A4,FOS,JUN
colistin		biologic drug		-0,816		2,13E-02	ALCAM,BACH1,FOS,PTPRZ1,SPIRE1,ST3GAL6
collagen type i (family)		group		0,000	bias	2,12E-03	GPA33,HNF4A,SERPINE1,SPARC
COMMD5		other				1,98E-02	NOTCH2
COMMD9		other				1,98E-02	NOTCH2
Complement		complex				2,64E-02	CSF3,PDGFB
concanamycin A		chemical drug				3,90E-02	GRN,IL2
Cop9 Signalosome		complex				3,92E-02	JUN
COPS5		transcription regulator		1,155		3,12E-03	ATF3,COQ8A,DCK,GTF2H5,HELLS,HMGB2,MARCKS,MT2A,SAT1,SDCBP,TAF1C,TPX2	103 (7)
cordycepin		chemical drug				1,01E-02	FOS,IL1R1
corticosterone		chemical - endogenous mammalian		0,267		3,99E-05	ACACA,ANXA1,ATP1B1,BCL2,CLDN5,CRISPLD2,FKBP5,FOS,GLUL,JUN,NMB,PYGL	190 (22)
Coup-Tf		group				3,04E-02	HNF4A,PCK1
CP-55940		chemical reagent				3,89E-02	GRK5,JUN,TOP1
CPB1		peptidase				1,98E-02	CASP4
CPE		peptidase				2,10E-02	BCL2,PAM,TAC3
CRBN		enzyme				4,85E-02	IL2,JUN
Creb		group		1,782	bias	1,27E-03	ANKRA2,ATF3,ATG7,BCL2,CREM,FOS,FOSB,HPGD,IL2,JUN,NPVF,PCK1,PPFIBP1,RGS2,SLC8A1,SMAD4	185 (19)
CREB1		transcription regulator	Activated	2,176	bias	1,26E-03	ATF3,BCL2,BRINP2,CDH8,CREM,ENTPD1,FOS,FOSB,FOXO3,HPGD,IL2,JUN,KLF4,MIDN,NOTCH1,NRP2,PAM,PCK1,PLA2G4A,RGS2,SAT1,SMPD3,SRPK2	174 (19)
CREBBP	1,385	transcription regulator		1,611	bias	4,72E-06	BCL2,CRISPLD2,ELANE,FNDC3B,FOS,FOSB,GFI1B,IL17RC,IL2,ITGA9,JUN,MAFG,NFE2L2,NOTCH1,PCK1,RETN,RGL1,RGS2,SH3GL3,SIN3A,SMPD3,STRA8,WNT5B	170 (18)
CREM	1,327	transcription regulator		-0,869		4,30E-03	ADORA3,ANXA4,ATF3,BCL2,CREM,FOS,IL2,MIDN,NOTCH1	151 (16)
CRH		cytokine		1,751	bias	4,99E-02	BCL2,FOS,HPGD,NMB
crizotinib		chemical drug				3,63E-02	ERBB3,SERPINE1,SPARC
CRTAP		other				3,92E-02	SERPINE1
CRY1		enzyme				2,64E-02	FOS,PCK1
CRY2		enzyme				2,64E-02	FOS,PCK1
CSDE1 HNRNPD PABP PAIP1 SYNCRIP		complex				1,98E-02	FOS
CSF		group		1,964	bias	3,26E-02	IL2,PI3,SERPINE1,TNIP1
CSF1		cytokine	Activated	2,391	bias	8,36E-04	ADGRE5,BCL2,C5AR1,CD1A,FCGR3A/FCGR3B,FOS,JUN,PTPRZ1,SIRPB1,SPARC,STX3,STX6,TLN1,TLR5	132 (20)
CSF2		cytokine	Activated	3,421	bias	2,79E-05	ADAM8,ADGRE5,ANXA1,BCL2,C5AR1,CD101,CD1A,CHAF1B,CSF3,ERCC6L,FOS,GHRL,IL1R1,JAK2,JUN,LY96,PLAUR,PRNP,PROK2,PTGER2,PTK2B,RARA,SNAP23,SORL1,TLR5,TPX2	132 (17)
CSF2RA		transmembrane receptor				1,90E-03	FOS,JUN,SNAP23	97 (12)
CSF2RB		transmembrane receptor		1,987	bias	2,05E-05	BCL2,FOS,JUN,MAFG,SNAP23	123 (21)
CSF3	1,273	cytokine		1,999		1,53E-04	BCL2,ELANE,ENTPD1,FOS,GNG7,IL2,JUN,LBP,LY96,PROK2,PTK2B,RARA,SH3GL3,TLR5	129 (22)
CSHL1		growth factor		-0,380	bias	3,43E-02	CYP3A4,FOS,GHRL,HNF4A
CSK		kinase				3,55E-03	CLEC1B,FOS,IL2	130 (22)
CTNNB1		transcription regulator	Activated	3,289	bias	1,40E-04	ACACA,ALCAM,ANXA1,BCL2,CLDN5,COL27A1,CSF3,CTDSPL,DNAJC6,EHD1,ELMO1,ERBB3,FOS,FZD3,GLUL,GNG10,GPA33,GPAT3,HNF4A,HSD17B2,IL1R1,IL2,JUN,LECT2,LMNA,NOTCH1,NRCAM,NRP2,PCK1,PLAUR,PRDM1,RETN,RPL4,SERPINE1,SOX5,SUZ12,WNT5B,WNT7A	149 (17)
CTOP		chemical reagent				1,98E-02	FOS
curcumin		chemical drug	Inhibited	-2,205	bias	1,04E-02	BCL2,CYP3A4,FOS,FOSB,GLUL,GNA11,IL2,JUN,NFE2L2,NOTCH1,NOTCH2,RETN,SERPINE1,SP3,TOP1
curcuminoids		chemical drug				5,55E-03	NFE2L2,SP3
cyanocobalamin		chemical - endogenous mammalian				1,58E-02	JUN,NOTCH1,PRNP
cyclic AMP		chemical - endogenous mammalian	Activated	2,132	bias	3,05E-03	ARG2,BCL2,CREM,ENTPD1,FOS,IL2,JUN,PCK1,PLA2G4A,PRNP,PTGER2,RARA,SERPINE1	132 (22)
cyclic GMP		chemical - endogenous mammalian				3,55E-03	BCL2,FOS,SERPINE1	135 (19)
cyclo(iso-Asp-GR)-LLIIKLAKLAKKLAKLAK		chemical reagent				3,92E-02	BCL2
cyclopamine		chemical reagent		-0,218	bias	1,28E-02	BCL2,SERPINE1,SMPD3,SPARC
cyclophosphamide		chemical drug	Activated	2,160	bias	4,68E-02	ATF3,BCL2,CYP3A4,FOS,IL2
cyclopiazonic acid		chemical - endogenous non-mammalian				3,55E-03	BCL2,FOS,IL2	151 (22)
cyclosporin A		biologic drug	Inhibited	-2,037	bias	2,91E-04	ANXA1,ATF3,BCL2,CD1A,CYP3A4,EIF2AK3,ELL2,FKBP5,FOS,FOSB,HELLS,HNF4A,IL2,JUN,KLRD1,NRCAM,PAM,SDCBP,SERPINE1,SLC8A1,TLE3	119 (19)
CYCS		enzyme				1,16E-03	IL2,PRDM1	68 (7)
CYLD		transcription regulator				4,43E-02	IL2,JUN,SERPINE1
CYP27B1		enzyme				1,10E-02	BCL2,CYP3A4,SLC34A1,SLC8A1
CYP51A1		enzyme				2,64E-02	RARA,TM7SF2
CYSLTR1		G-protein coupled receptor				4,00E-04	BCL2,FOS,NFE2L2	20 (2)
cysteinyl-leukotriene		chemical - endogenous mammalian				3,92E-02	FOS
cytarabine/filgrastim/fludarabine phosphate		biologic drug				1,98E-02	FOS
cytidylyl-3'-5'-guanosine		chemical reagent				1,28E-02	BCL2,PRDM1
cytisine		chemical drug				1,98E-02	FOSB
cytokine		group		1,247	bias	3,79E-03	BCL2,C5AR1,CCN3,FOS,JUN,PLAUR,RETN,SERPINE1,SPARC	174 (19)
DACH1	1,261	transcription regulator		-1,491	bias	1,23E-03	DEFB4A/DEFB4B,FOS,JUN,KLF4,SERPINE1	110 (10)
dactolisib		chemical drug				6,82E-03	BCL2,EIF4EBP1,ERBB3	136 (12)
daidzein		chemical drug		-0,447	bias	4,19E-02	BCL2,FOSB,KLRD1,NFE2L2,TPD52
dalfampridine		chemical drug	Activated	2,236	bias	7,10E-03	ATF3,FOS,FOSB,JUN,KLF4	108 (20)
daphnoretin		chemical - endogenous non-mammalian				3,92E-02	BCL2
DAXX		transcription regulator				4,25E-03	BCL2,SERPINE1,SMAD4	139 (16)
dBET1		chemical reagent				1,98E-02	BRD4
DDX25		enzyme		1,671	bias	2,79E-02	ADORA3,BCL2,FXYD1,GLUL,HMGB2,TLE3
decitabine		chemical drug	Activated	2,647	bias	8,26E-03	BCL2,BRCA2,CAB39L,CDCA7,CLDN5,CREBBP,CYP3A4,DLC1,EHD1,GLRX,GSN,HELLS,HNF4A,HPGD,KIR2DL5A,KLF4,LY96,NOTCH1,PDGFB,RPL4,SAT1,SMAD4,SP3,SPARC,STMN2,TPD52,WNT7A	188 (22)
DEF6		other				1,01E-02	FOS,IL2,PRDM1
deferasirox		chemical drug		1,951	bias	5,95E-03	ANKRD22,FAM20C,FOS,JUN
deferoxamine		chemical drug	Activated	2,073	bias	3,74E-04	ANKRD22,BACH1,BCL2,CACNA1E,CYP3A4,FAM20C,FOS,JUN,PLA2G4A,PLAUR,SERPINE1,SMAD4,TEC	120 (20)
delphinidin		chemical - endogenous non-mammalian				1,13E-03	BCL2,FCER1A,IL2
deoxycholate		chemical - endogenous mammalian		-0,895		2,33E-02	CYP3A4,GLUL,HPGD,PLAUR
deoxycorticosterone acetate/potassium chloride/sodium chloride		chemical reagent				2,92E-02	HNF4A,IL2,PDE5A
desflurane		chemical drug				3,92E-02	BCL2
desoxycorticosterone		chemical - endogenous mammalian				4,36E-02	FOS,SERPINE1
dexamethasone		chemical drug	Activated	2,983		3,03E-11	ABHD2,ACACA,ADORA3,ALCAM,ANXA1,ARG2,ATF3,ATP1B1,BCL2,BRCA2,C5AR1,CAST,CCN3,CLDN5,COL26A1,COL27A1,CRISPLD2,CYP3A4,DACH1,DEFB4A/DEFB4B,DLC1,EIF4EBP1,ELMO2,EMILIN2,ENTPD1,FCER1A,FKBP5,FOS,FOSB,FOXO3,GBP5,GHRL,GLUL,GNAQ,GNG10,GRK5,GRN,GSTM1,HELLS,HERC5,HIP1,HPGD,IFNGR2,IL17RC,IL1R1,IL2,IL6R,IRF2BP2,JAK2,JUN,KLF4,KLRD1,KLRF1,LBP,LOC102724788/PRODH,MARCKS,MEGF9,MLXIP,NCOR2,NMB,NOTCH1,NOTCH2,PAM,PARP14,…	183 (21)
dexmedetomidine		chemical drug				3,46E-02	FOS,FOSB
D-galactosamine		chemical - endogenous mammalian				1,01E-02	BCL2,FOS,JUN,NFE2L2
DGCR8		enzyme		-0,243		5,46E-04	CRABP1,ERBB3,FOS,NOTCH1,NRCAM,RARA	119 (11)
D-glucosaminylphosphatidylinositol		chemical - endogenous mammalian				1,98E-02	PRNP
D-glucose		chemical - endogenous mammalian		1,320	bias	8,91E-05	ACACA,ANXA1,ATF3,ATG7,BCL2,CAPZA2,CCPG1,CREM,EIF2AK3,FOS,GHRL,GLUL,GRN,GSN,HNF4A,IL2,JUN,LOC102724788/PRODH,LY96,MIDN,NFE2L2,PCK1,PINK1,PLAUR,RETN,RGS2,SERPINE1,SLC8A1,SRPRA,SVIL,TPX2	172 (22)
diacerein		chemical drug				7,67E-03	BCL2,IL6R	92 (10)
diallyl disulfide		chemical - endogenous non-mammalian				2,70E-02	ATF3,FOS,NFE2L2
diallyl trisulfide		chemical - endogenous non-mammalian				9,92E-04	BCL2,FOS,JUN,NFE2L2	137 (20)
dibucaine		chemical drug				3,92E-02	PLCB3
dibutyl phthalate		chemical toxicant		1,965		2,12E-03	FOS,JUN,NFE2L2,SERPINE1	175 (20)
diclofenac		chemical drug	Activated	2,349	bias	4,13E-04	ATF3,BACH1,EIF4EBP1,FOS,HPGD,JUN,KLF4,SERPINE1	160 (19)
diethylstilbestrol		chemical drug	Activated	2,188	bias	3,81E-03	FOS,GLRX,HELLS,JAK2,KLF4,MAN2A1,MFAP4,PADI4,PDGFB,PRDM1,RIDA,SH3GL3,SPARC,WNT7A	116 (10)
dihydrotestosterone		chemical - endogenous mammalian		0,918	bias	2,19E-04	ACACA,BASP1,BCL2,CDCA7,EAF2,EIF4EBP1,FKBP5,FOS,GLUL,GPX3,GRN,GSN,GTF2B,HPGD,IL6R,JUN,NOTCH1,NPVF,PAM,PCK1,PRNP,RETN,SPARC,TAC3,TAPT1,UAP1,WNT7A	212 (23)
diltiazem		chemical drug				1,58E-02	FOS,JUN
dimethyl fumarate		chemical drug				8,95E-03	JUN,NFE2L2,SERPINE1	115 (13)
dimethyl itaconate		chemical reagent		1,067		2,12E-03	ATF3,DEFB4A/DEFB4B,EIF2AK3,NFE2L2
dimethyl sulfoxide		chemical drug	Activated	2,345	bias	1,14E-03	ANXA1,COL22A1,EIF4EBP1,FOS,JUN,NUPR1,PBXIP1,PTK2B,SMPD3	86 (7)
dinoprost		chemical - endogenous mammalian		1,698	bias	4,20E-03	ANXA4,FOS,GSTM1,JUN,PLA2G4A,PTK2B	147 (21)
diosgenin		chemical - endogenous non-mammalian				1,14E-02	BCL2,IL2,SERPINE1
diphenyleneiodonium		chemical reagent		-1,951	bias	4,37E-02	ATF3,FOS,PDE5A,SERPINE1
discodermolide		chemical drug				4,15E-02	BRCA2,EIF4EBP1,FANCD2
DMPK		kinase				3,92E-02	FXYD1
DNMT3B		enzyme		-1,265	bias	2,84E-03	AHCTF1,DLC1,EMILIN2,HDAC9,LACC1,MYH14,PAK6,PRNP,SLC8A1,TNNT3
docosahexaenoic acid		chemical drug		0,112	bias	7,20E-05	ACACA,BACH1,BCL2,FOS,FOXO3,HPGD,IL2,NFE2L2,PCK1,PDE5A,PLA2G4A,SERPINE1,SORL1	152 (21)
dodecylbenzenesulfonic acid		chemical reagent				1,98E-02	PI3
dopamine		chemical - endogenous mammalian	Activated	2,785		2,56E-02	ATF3,BCL2,CCDC146,FOS,FOSB,JUN,KLF4,TLN1
dopamine D1 receptor		group				3,92E-02	FOSB
doxorubicin		chemical drug	Activated	2,166	bias	2,41E-03	ABCB9,ANXA1,ATF3,ATG7,BCL2,BRCA2,CREM,FOS,FOXO3,JAK2,JUN,LOC102724788/PRODH,NFE2L2,PLAUR,RETN,RGS6,SMAD4,STX6,SVIL	154 (19)
DRD1		G-protein coupled receptor				2,26E-02	FOS,FOSB
DRD2		G-protein coupled receptor				1,19E-02	FOS,FOSB,JUN,SERPINE1
droxidopa		chemical drug				1,98E-02	FOS
DSCAM		other		1,195	bias	2,80E-03	ELMO1,GSN,JAK2,KLF4,NRCAM,PDGFB,UNC5A
D-sphingosine		chemical - endogenous mammalian				2,26E-02	BCL2,SERPINE1
DUSP1		phosphatase		-1,134	bias	3,18E-02	BCL2,JUN,NT5C3A,PDGFB,PLAUR,PRDM1,SERPINE1
DUSP3		phosphatase				3,92E-02	IL2
DUSP4		phosphatase				2,26E-02	IL2,PCK1
DUSP6		phosphatase				1,58E-02	ARG2,PCK1
duvelisib		chemical drug				1,98E-02	IL2
DYNLRB1		other				1,98E-02	SERPINE1
DYNLT3		other				1,98E-02	BCL2
ECSCR		other				1,98E-02	SOAT1
EDN1		cytokine	Activated	3,110	bias	6,93E-05	ANXA1,ANXA4,BCL2,FOS,FOSB,GRN,JUN,PLAUR,PTGER2,RETN,SERPINE1,SLC8A1,SOX5,UBTF	140 (21)
EFHD2		other				1,98E-02	IFNGR2
EGFR		kinase		1,656	bias	5,61E-03	AHCTF1,ANXA1,BCL2,CAPZA2,CASP4,ERBB3,FOS,GRN,JUN,MARCKS,MGAT4A,NOTCH1,PLA2G4A,PLAUR,PTGER2,SERPINE1,STEAP4,TNNT3,TOP1	177 (23)
EGR2		transcription regulator	Activated	2,474	bias	1,48E-03	BCL2,CAST,CRABP1,FOS,IL2,IL6R,JUN,NOTCH1,PRDM1,WBP4	120 (17)
EHD4		enzyme				1,98E-02	EHD1
eicosapentenoic acid		chemical drug		-0,036		3,94E-03	FOS,IL1R1,IL2,JUN,NFE2L2,SERPINE1,SOAT1	127 (21)
EIF2AK2		kinase		1,561	bias	4,68E-02	ATF3,BCL2,FOS,JUN,NMI
EIF2AK3	1,270	kinase	Activated	2,200	bias	3,19E-03	ATF3,EIF2AK3,EIF4EBP1,JUN,KLF4,NUPR1,PRDM1,SEC24D,TARS1	134 (16)
EIF2AK4		kinase		0,061	bias	5,39E-03	ATF3,ATG7,BCL2,PRDM1
EIF3H		enzyme				3,92E-02	BRD4
ELANE	2,061	peptidase		-1,000	bias	1,10E-02	C5AR1,DEFB4A/DEFB4B,ELANE,FOS
ELF1	1,237	transcription regulator				1,92E-02	BRCA2,FCER1A,IL2
ELK3		transcription regulator				1,91E-02	FOS,SERPINE1
ELL2	1,541	transcription regulator	Activated	2,828	bias	1,77E-05	CCPG1,CREB3L2,EAF2,ENTPD1,FNDC3B,PRDM1,SEC24D,SRPRA
EML4-ALK		fusion gene/product		0,000	bias	7,60E-03	BCL2,ERBB3,IL13RA1,IL6R,SERPINE1,SPARC	73 (7)
Endothelin		group				4,85E-02	FOS,JUN
entinostat		chemical drug		-0,881		4,48E-03	BCL2,CD1A,ERBB3,GSN,NFE2L2,SERPINE1	143 (20)
EOMES		transcription regulator		-0,518		1,95E-03	ALCAM,ANXA1,BCL2,CDH8,CRABP1,NRP2,PRDM1,RGS2
EP300		transcription regulator		1,375	bias	2,44E-04	CRISPLD2,CSF3,FNDC3B,FOS,IL17RC,IL1R1,IL2,ITGA9,JUN,LMNA,MAFG,NOTCH1,PCK1,PCYT1A,PLA2G4A,RETN,RGL1,SH3GL3,SMPD3,STRA8,WNT5B	157 (21)
EPAS1		transcription regulator		0,933	bias	1,24E-02	ACACA,ARG2,BCL2,FOS,IFNGR2,NOTCH1,PDGFB,PTPRZ1,SERPINE1,SOX15,UGP2
EPCAM		other				1,58E-02	ATF3,FOS,JUN
EPGN		growth factor				1,98E-02	FOS
EPHB1		kinase		1,948	bias	4,46E-05	FOS,JUN,PCK1,SERPINE1	144 (23)
EPHB2		kinase				2,26E-02	BCL2,STMN2
epicatechin		chemical drug		1,342	bias	4,51E-02	ACACA,NFE2L2,NOTCH1,PCK1,SPARC
epigallocatechin-gallate		chemical drug		-1,042	bias	2,86E-04	BCL2,CLDN5,CSF3,ELF1,FOS,FOSB,FOXO3,IL1R1,JUN,NFE2L2,NOTCH1,NOTCH2,SERPINE1,SMAD4	145 (22)
EPN3		other				3,92E-02	EHD1
EPO		cytokine	Activated	2,410	bias	3,02E-03	APOBR,BCL2,FOS,FOSB,GFI1B,GLUL,IL2,JUN,MAN2A1,NUPR1,PBXIP1,RHAG,SNAP23,TOP1	185 (23)
epoprostenol		chemical - endogenous mammalian				3,90E-02	FOS,SERPINE1
epratuzumab		biologic drug				3,92E-02	PRDM1
ERBB2		kinase		0,871	bias	6,14E-04	ADAM8,ADORA3,ATF3,BCL2,CAPZA2,CDCA7,EIF4EBP1,ELL2,ERBB3,FOS,GPX3,HMGB2,IL2,IL6R,JUN,KLF4,MAN2A1,MGAT4A,MLXIP,NOTCH1,NOTCH2,PINK1,PLAUR,POLR1D,RAB31,SERPINE1,SPARC,ST3GAL6,STEAP4,TMEM106B,TNNT3,TOP1,TPD52,WNT5B	176 (22)
ERG		transcription regulator		1,327	bias	1,22E-02	ELMO1,FKBP5,FOSB,HPGD,NRCAM,PLAUR,PRDM1,RHOJ,SPARC,SVIL
ERK1/2		group	Activated	2,230	bias	2,17E-02	BCL2,EIF2AK3,FKBP5,FOS,FOSB,GRK5,HPGD,IL2,JUN,PLAUR,PTGER2,SERPINE1
ERN1		kinase		1,134	bias	8,67E-03	ACACA,ATF3,CREB3L2,JUN,PADI4,SEC24D,SPARC,SRPRA	49 (4)
ESR1		ligand-dependent nuclear receptor		1,088		1,29E-05	ABCA4,ABCB9,ABHD2,ACACA,ALCAM,ANXA4,ARHGAP18,ARSG,ATF3,ATP1B1,BCL2,BRCA2,CCN3,CCPG1,CLEC1B,CREBBP,DLG5,ERBB3,FOS,FOSB,GLRX,GNAQ,GSN,HELLS,IL2,JAK2,JUN,LBP,MARCKS,NOTCH1,NRCAM,NUP214,PADI4,PAK6,PLAUR,PPP1R12A,PYGL,RAB31,RARA,RP2,SAMD9,SERPINE1,SNAP23,SRPK2,STAM2,STX3,STX6,TAC3,TNIP1,TPD52,UGP2,VPS35	162 (17)
ESR2		ligand-dependent nuclear receptor	Activated	2,140	bias	2,76E-05	ANXA1,ANXA4,ARRDC4,ATF3,BCL2,BRCA2,CCN3,CLEC1B,CREBBP,FOS,FOXO3,GLRX,GPX3,HELLS,HPGD,IL1R1,KLF4,LMNA,NOTCH1,NRP2,PAK6,PARP14,PDGFB,PLAUR,PPP1R12A,PYGL,RARA,RETN,RP2,SDAD1,SERPINE1,SMAD4	174 (21)
estrogen receptor		group		-1,796		6,19E-04	ANXA1,BCL2,CDH8,ERBB3,FOS,JUN,NCAM2,PLAUR,RGS2,SAT1,SERPINE1,SMAD4,SPARC,WNT5B	188 (20)
estropipate		chemical drug				1,98E-02	CYP3A4
ethanol		chemical - endogenous mammalian		1,384	bias	3,19E-02	ACACA,ATF3,BCL2,C5AR1,CYP3A4,FOS,FOSB,IL1R1,JAK2,JUN,KLF4,NFE2L2,NMI,PCK1,SERPINE1
ethidium		chemical drug				4,36E-02	BCL2,SERPINE1
etravirine		chemical drug				1,98E-02	CYP3A4
ETS		group				1,01E-02	FOS,HPGD,SERPINE1
ETS2		transcription regulator		1,172	bias	1,40E-02	CSF3,FOS,HPGD,IL2,JUN
ETV5		transcription regulator				4,68E-02	ALCAM,CHSY1,NCAM2,NRCAM,SOAT1
EZH2		transcription regulator		0,853		9,53E-03	APPBP2,ATF3,BCL2,CACNA1E,CRISPLD2,CSF3,DNAH2,FKBP5,FOXO3,IL6R,KLF4,NOTCH2,PDGFB,PLA2G4A,PRDM1,SH3BP4	119 (9)
EZR		other				3,15E-02	ATF3,BCL2,EIF4EBP1
F2		peptidase	Activated	3,282	bias	4,44E-04	ELL2,ENTPD1,FOS,FOSB,HDAC9,IL2,JUN,PDGFB,PLA2G4A,PLAUR,PLCB3,RHOJ,SERPINE1,SOX15,SRGN	130 (24)
F7		peptidase				4,71E-02	FOS,PLAUR,PTGER2
FANK1		transcription regulator				1,98E-02	JUN
FAS		transmembrane receptor		-1,064		6,99E-05	AKAP9,APPBP2,BCL2,CAST,FOS,FOSB,FOXO3,GNG7,GRK5,IL13RA1,IL2,JUN,NUMA1,PINK1,PTGER2,RARA,SELPLG,SERPINE1,SORL1,STK38L	140 (24)
FBXO25		enzyme				3,92E-02	FOS
FBXO32		enzyme		0,391		2,56E-02	ADSS1,EIF2AK3,IL1R1,IL2,LBP
Fcer1		complex				3,60E-02	CD1A,FOS,IL2,JUN
Fcgr3		group				4,85E-02	CSF3,IL2
FGF1		growth factor		1,455		4,47E-02	FOS,GSTM1,JUN,LRRC17,NFE2L2,NOTCH1
FGF14		growth factor				1,98E-02	FOS
FGF21		growth factor		0,654	bias	6,17E-03	ACACA,FOS,MYLIP,PCK1,SERPINE1	185 (22)
FGF4		growth factor				1,01E-02	CSF3,FOS,FOXO3
FGF5		growth factor				3,92E-02	CSF3
FGFR1		kinase		0,254	bias	1,22E-03	EIF2AK3,EIF4EBP1,FOS,IL2,JUN,NOTCH1,PLAUR,SPARC	146 (23)
FGFR4		kinase				2,92E-02	ACACA,FOS,SERPINE1
filgrastim		biologic drug		0,161		4,98E-09	ADORA3,ANXA1,ATF3,CAST,COL27A1,DACH1,DLC1,ELMO2,EMILIN2,FCER1A,FKBP5,GBP5,HERC5,HIP1,HPGD,IL1R1,IRF2BP2,JAK2,JUN,KLRD1,KLRF1,MLXIP,NCOR2,PARP14,PLAUR,PROK2,PRRG4,PTGER2,RNF43,TLR5
fisetin		chemical drug				5,00E-02	BCL2,FOS,PCK1
FKBP10		enzyme		-0,655	bias	3,26E-02	CRISPLD2,LBP,PRNP,SERPINE1
FLI1		transcription regulator				4,57E-02	CSF3,FOXO3,POLR1D,SRGN
FLT1		kinase		1,134	bias	1,29E-03	FOS,GSK3A,MARCKS,NOTCH1,NRP2,SNAP23,TNIP1	79 (7)
flurothyl		chemical drug				1,98E-02	FOS
fluticasone propionate		chemical drug		0,832		4,27E-05	ADAMDEC1,ADORA3,CLEC12A,DEFB4A/DEFB4B,FKBP5,GAPT,GBP5,GSTM1,HPGD,MT2A,PTGER2,SERPINE1,VSIG4
FN1	0,813	enzyme	Activated	2,700	bias	1,04E-04	BCL2,FERMT2,FOS,GSK3A,IL1R1,MARCKS,PDGFB,PLAUR,SDCBP,SERPINE1,SNAP23,SPARC,TLN1,TNIP1	161 (24)
formaldehyde		chemical - endogenous mammalian				3,63E-02	FOS,FOSB,JUN
forskolin		chemical toxicant	Activated	3,227	bias	8,24E-03	ADORA3,ATF3,ATP1B1,BCL2,CASP4,CREM,CRISPLD2,ELL2,FCER1A,FKBP5,FOS,FOSB,GRK5,GRN,HPGD,IL2,JUN,KLF4,PCK1,RAB31,RGS2,SAT1,SERPINE1,SH3BP4,TLE3	168 (19)
FOS	1,433	transcription regulator		1,497	bias	4,62E-05	ACACA,ANXA4,ATF3,CASP4,CAST,CRABP1,CREBBP,CSF3,FOS,FOSB,FOXO3,FZD3,HPGD,IL2,JUN,MGAT4A,MT2A,NFE2L2,PLAUR,PRDM1,PTPRZ1,RAB31,RARA,SERPINE1,SNAP23,TPD52,WNT7A	195 (20)
FOSB	1,609	transcription regulator		0,629	bias	7,65E-04	FOS,FOSB,HPGD,MT2A,SERPINE1	84 (6)
FOSL1		transcription regulator		-0,260		1,43E-07	CSF3,EHD1,FOS,FOSB,HPGD,IL2,JUN,MT2A,PLAUR,PRDM1,SERPINE1,SPARC	152 (16)
FOXA1		transcription regulator		-1,575		1,83E-02	ANXA1,ERBB3,FNDC3B,HNF4A,PAM,PCK1,PRNP,RARA
FOXG1		transcription regulator				3,46E-02	PCK1,SERPINE1
FOXK2		transcription regulator				5,55E-03	IL2,SERPINE1	93 (7)
FOXL2		transcription regulator				2,67E-02	ATF3,FOS,NFE2L2,PTGER2,RGS2
FOXO1		transcription regulator		1,863	bias	3,19E-03	ACACA,BCL2,CCN3,CLDN5,DEFB4A/DEFB4B,EIF4EBP1,FOS,FOSB,GPX3,GRN,IL1R1,JUN,KLF4,NRP2,PCK1,PRDM1,SERPINE1,SMAD4,SOX5	145 (21)
FOXO3	1,254	transcription regulator		1,893		7,13E-06	ANXA1,BCL2,CASP4,CEP55,DEFB4A/DEFB4B,EIF4EBP1,FOS,FOSB,FOXO3,GLUL,GPX3,IL1R1,IL2,NRP2,NUPR1,PRDM1,PRNP,SERPINE1,SMAD4,SOX5,TPX2	162 (21)
FOXO4		transcription regulator		0,816		2,69E-02	ACACA,GPX3,IL1R1,NRP2,SERPINE1,SOX5
FOXP1		transcription regulator				4,43E-02	GNG7,JUN,PRDM1
FOXP3		transcription regulator				2,71E-04	ANXA1,BCL2,CD101,ENTPD1,FOS,GNAQ,IFNGR2,IL2,IL6R,JUN,PCYT1A,PRDM1	176 (21)
FRAT1		other				3,92E-02	JUN
FSH		complex		0,942	bias	2,22E-05	CASP4,CREM,ELL2,FKBP5,FOS,FOSB,GRK5,HDAC5,IL6R,JUN,MT2A,PCK1,PLA2G10,PRNP,PTGER2,RAB31,RARA,SERPINE1,SH3BP4,SMAD4,SNAP23,TLN1	190 (21)
FUT7		enzyme				7,67E-03	GLG1,SELPLG
GAB2		other		1,367	bias	4,86E-05	BCL2,FOS,GSN,IL2,SERPINE1,SPARC	162 (22)
GABRG2		ion channel				3,92E-02	FOS
G-Actin		group				1,98E-02	JUN
GAD1		enzyme				3,92E-02	FOS
GADD45A		other				8,95E-03	BCL2,FOSB,JUN	127 (18)
GADD45G		other				2,26E-02	BRCA2,FOS
GAL		other				4,36E-02	BCL2,FOS
gambogic acid		chemical - endogenous non-mammalian				2,64E-02	BCL2,IL2
gamma-tocotrienol		chemical drug				3,46E-02	CSF3,JUN
ganglioside GD1b		chemical - endogenous mammalian				3,75E-03	DEFB4A/DEFB4B,IL2
ganglioside GD3		chemical - endogenous mammalian				1,28E-02	CD1A,DEFB4A/DEFB4B
ganglioside GM2		chemical - endogenous mammalian				1,98E-02	DEFB4A/DEFB4B
ganglioside GT1		chemical - endogenous mammalian				1,91E-02	DEFB4A/DEFB4B,IL2
GAST		other	Activated	2,183	bias	2,79E-02	CREM,FOS,HMGB2,JAK2,JUN
GATA1		transcription regulator	Activated	2,781	bias	6,18E-03	BCL2,CREM,FCER1A,FOSB,FYB1,GFI1B,IL6R,PBXIP1,SLMAP,ST3GAL6,TAC3,TFDP2,UAP1
GATA3		transcription regulator		0,923		1,08E-02	BCL2,FOS,GFI1B,GLUL,IL2,KLF4,LHX5,LOC102724788/PRODH,NOTCH1,NOTCH2,SELPLG
GCLC		enzyme				2,28E-03	FOS,JUN
GCLM		enzyme				3,75E-03	FOS,JUN
GCNT1		enzyme				1,16E-03	FOS,IL2	84 (6)
GDF10		growth factor				1,98E-02	SERPINE1
gefitinib		chemical drug				3,48E-02	BCL2,EHD1,NOTCH1,NRP2,PINK1,PLAUR,SP2,WNT5B
geldanamycin		chemical drug		-1,000	bias	2,84E-02	ACACA,ANXA1,BCL2,CEP55,DNAJC7,FAU,FKBP5,JUN,NUP214,SDCBP,TPD52
gentamicin		chemical drug		-0,093		4,68E-02	ALCAM,ATF3,BACH1,FOS,GATM,HNF4A,JUN,PTPRZ1,SPIRE1,SSB,ST3GAL6,TARS1
GFI1		transcription regulator	Inhibited	-2,433	bias	1,09E-02	CREBBP,ELANE,ENTPD1,GFI1B,IL1R1,IL2,IL6R,JUN
GH1		growth factor		0,365		9,93E-03	ATF3,BCL2,CYP3A4,ERBB3,FOS,JUN,RETN	178 (25)
ghrelin		biologic drug				5,03E-03	ACACA,BCL2,FOS
GHRL	1,335	growth factor		1,520		1,65E-02	ACACA,BCL2,FOS,IL1R1,PCK1
ginkgolide A		chemical - endogenous non-mammalian				3,92E-02	PRNP
ginsenoside Rh2		chemical - endogenous non-mammalian				3,92E-02	FOS
GIP		other		1,342	bias	1,77E-04	ATF3,BCL2,FOS,GBP5,PCK1,RGS2,SERPINE1	176 (22)
GLI1		transcription regulator		-1,515		2,15E-02	ANKRD22,ANXA1,ATF3,BCL2,FOS,GPA33,HPGD,KLF4,LMNA,MIDN,MT2A,MYADM,OGFRL1,PAM,PLAUR,SAT1,SOX5,STX3
GLMN		other				3,92E-02	IL2
glucagon		biologic drug		1,387	bias	5,74E-03	FOS,GHRL,LMNA,PCK1,PUM1	93 (9)
glucocorticoid		chemical drug		1,440		3,30E-03	ANXA1,BCL2,CLDN5,CSF3,CYP3A4,GLUL,GPX3,GRN,IL2,IL6R,MT2A,PCK1,PRNP,SERPINE1	183 (21)
glucosamine-2-O-methyl inositol octadecyl phosphate		chemical reagent				1,98E-02	PRNP
glutamine		chemical - endogenous mammalian		0,000	bias	5,97E-03	ATG7,FOS,IL2,JUN,KLF4,PCK1,PDGFB	155 (21)
glutamyl-Se-methylselenocysteine		chemical - endogenous mammalian				4,36E-02	JUN,PLAUR
glutathione		chemical - endogenous mammalian		-0,275		2,61E-03	ATF3,BCL2,FOXO3,GPX3,SERPINE1,SP3	151 (21)
glycyrrhetinic acid		chemical drug				4,85E-02	ATP1B1,BCL2
Gm4836 (includes others)		other				3,92E-02	BCL2
Gm-Csf Receptor		complex				3,92E-02	JAK2
GNAQ	1,295	enzyme	Activated	2,440	bias	1,81E-04	ATF3,CREM,FOS,GNA11,GNAQ,IL2,PLAUR,PYGL,SERPINE1,SLC8A1,STMN2	131 (19)
GNAS	0,746	enzyme		1,000	bias	9,61E-04	ATF3,FOS,GRN,KLF4,PLA2G4A,SLC34A1,SPARC	169 (22)
GNB1		enzyme				4,15E-02	CREM,FOSB,PRDM1
GNB2		enzyme				3,63E-02	CREM,FOSB,PRDM1
GNRH		group				3,89E-02	ATF3,FOS,JUN
GNRH1		other	Activated	2,131	bias	5,74E-03	CREM,FOS,FOSB,GNAQ,JUN	165 (23)
GNRH2		other				5,91E-04	FOS,FOSB,JUN	144 (13)
GnRH-A		chemical reagent	Activated	2,805		8,69E-05	ATF3,CREM,FOS,FOSB,JUN,KLF4,RGS2,SERPINE1	154 (24)
gossypol		chemical drug				1,58E-02	ATF3,SAT1
GPAT4		enzyme	Activated	2,000	bias	2,88E-05	ATF3,EIF2AK3,GPAT3,NFE2L2
Gpcr		group				3,75E-03	FOS,JUN	131 (22)
GPER1		G-protein coupled receptor	Activated	2,349	bias	1,40E-03	ATF3,FOS,FOSB,JUN,MT2A,NOTCH1	211 (24)
GPHA2		other				1,98E-02	FOS
GPHB5		other				1,98E-02	FOS
GRAP		other				3,90E-04	FOS,IL2
green tea polyphenol		chemical drug				3,15E-02	ANXA1,FOS,JUN
GRHL2		transcription regulator				2,10E-02	BCL2,ERBB3,NRP2
GRK2		kinase		-1,000	bias	4,62E-04	C5AR1,FOS,IL2,PCK1	130 (19)
growth factor		group				2,38E-03	BCL2,FOS,GLUL	144 (16)
growth factor receptor		group				1,98E-02	FOS
Growth hormone		group		1,892	bias	2,40E-02	ACACA,BCL2,CYP3A4,FKBP5,FOS,GHRL,GSTM1,JUN,NOTCH1,PCK1
GRP		growth factor				1,92E-02	FOS,FOSB,JUN
GSK 189254		chemical drug				1,98E-02	FOS
GSK2656157		chemical drug				3,92E-02	ERBB3
GSN	1,436	other				4,85E-02	BCL2,PLAUR
GSR		enzyme				3,39E-02	GSTM1,PTGR1,UGP2
guanfacine		chemical drug				1,98E-02	FOS
GW9662		chemical reagent		-0,970	bias	1,59E-02	ACACA,BCL2,CD1A,FOS,KLF4,LOC102724788/PRODH
GYKI 52466		chemical drug				3,92E-02	FOS
H2AZ1		other				2,06E-02	CEP55,HNF4A,TPX2,WNT7A
H89		chemical drug	Inhibited	-2,008	bias	1,55E-02	ANXA1,BCL2,CREBBP,CREM,ENTPD1,FOS,PLA2G4A,SERPINE1
halofuginone		chemical drug				3,08E-02	ANXA4,FCER1A,GATM,GPX3,NFE2L2,PTK2B,SPARC
HAND1		transcription regulator				2,70E-02	ACACA,ADSS1,NOTCH1
harmine		chemical - endogenous non-mammalian				2,64E-02	BCL2,FOS
Hat		complex				3,92E-02	SLC8A1
HAVCR1		other		-0,555		1,38E-03	CCN3,FHL3,IL2,IL6R,JUN,LBP,PLAUR,SPARC	73 (7)
Hdac		group		-1,408		6,15E-03	ATF3,BCL2,FOS,HPGD,IL2,IL6R,JUN,SLC8A1,SMPD3	170 (21)
HDAC1		transcription regulator		0,928		1,78E-03	ALCAM,ATF3,ATG7,BRCA2,FOS,GLUL,IL2,ITGAD,PCK1,PCYT1A,PDGFB,SERPINE1,SLC8A1,TPD52	153 (19)
HDAC4		transcription regulator		-1,982		1,25E-04	ATF3,FOS,HDAC5,HDAC9,IL2,JUN,MYBPC2,NRCAM,RGS2,SLC8A1,SMAD4	127 (16)
HDAC6		transcription regulator		1,432	bias	2,29E-03	BCL2,IL2,JUN,PDGFB,SERPINE1	130 (21)
HDAC9	1,278	transcription regulator				1,58E-02	BCL2,JUN,RGS2
HDL-cholesterol		complex		-1,951	bias	7,19E-03	BRINP2,CREM,EIF4EBP1,NUPR1
helenalin		chemical - endogenous non-mammalian				5,88E-03	DEFB4A/DEFB4B,PLA2G4A,PRDM1
heme		chemical - endogenous mammalian		-1,067	bias	2,93E-02	CLDN5,CSF3,IL2,PRDM1
hemoglobin		complex				4,85E-02	IL2,PIR
herbimycin		chemical drug		-1,910	bias	1,48E-02	BCL2,FOS,IL2,SERPINE1
hesperetin		chemical drug				1,91E-02	BCL2,NOTCH1
HGF		growth factor	Activated	3,152	bias	1,14E-02	ATF3,BCL2,ENTPD1,FKBP5,FOS,FOSB,GRK5,HDAC5,HELLS,IL17RC,NRCAM,NUMA1,PCK1,PLAUR,RGS2,SERPINE1,TMEM158,TPX2
HGS		other				1,28E-02	FOS,STAM2
HISTONE		group				2,29E-02	BCL2,HPGD,PAG1
HIVEP3		transcription regulator				7,67E-03	CREB3L2,IL2
HLTF		transcription regulator				3,92E-02	SERPINE1
Hmga2		enzyme				1,58E-02	HNF4A,IL2
HNF1α dimer		complex				3,92E-02	HNF4A
HNF4A	1,408	transcription regulator		0,167		1,14E-02	ABCB9,AHSG,ALCAM,ANKRA2,ARG2,BRD4,CAPZA2,COQ4,COQ8A,CRIPT,CYP3A4,DACH1,DCK,DEDD2,DYNC1LI1,ELMO1,FZD3,GGT6,GSN,GTF2B,HMGB2,HNF4A,HSD17B2,ITGA9,JUN,KLRF1,LBP,LHX5,LOC102724788/PRODH,MRPS15,MT2A,NFE2L2,NFKBIL1,NUP62CL,PCK1,PCYT1A,PINK1,PLA2G4A,PPFIBP1,PRDM1,PYGL,R3HDM1,RARA,SEC24D,SERPINE1,SMAD4,SNAP23,SP2,SRPRA,STAM2,TARS1,TLE3,TLN1,TM7SF2,TMEM176A,TPX2,WBP4,XPNPEP3
Hnrpfl		other				3,92E-02	ELL2
HOMER3		other				3,92E-02	IL2
HOXA9		transcription regulator				1,68E-05	BCL2,BRCA2,CBX6,CEP350,CREM,GLRX,GNG10,GTF2B,JUN,MAFG,MAN2A1,RAB31,RGL1,SDCBP	71 (7)
HRAS		enzyme	Activated	3,107	bias	1,02E-05	ACACA,ADGRE5,BCL2,CSF3,EIF4EBP1,FERMT2,FOS,FOSB,GPX3,GRN,GSN,IL13RA1,IL2,JUN,LRRC17,NCOR2,NOTCH1,PCK1,PCYT1A,PLA2G4A,PLAUR,PRNP,RP2,SELPLG,SERPINE1,SH3RF1,SKAP2,SMAD4,SOAT1,SOX5,SP3,SPARC	181 (23)
Hsp27		group		0,152		2,52E-03	BCL2,CD1A,EIF4EBP1,FOS,IL6R	130 (20)
HSPG2		enzyme				3,39E-02	ATG2A,BCL2,RAB24
HTT		transcription regulator				8,94E-03	ATF3,BASP1,BCL2,CAST,CDH8,CREBBP,FOS,FOXO3,GLUL,GNG7,GPX3,GRK5,GSN,HMGB2,JUN,KLF4,MFAP4,NFE2L2,PLAUR,PROK2,RARA,SLMAP,SP3,TNNT3	163 (22)
HVCN1		ion channel				1,28E-02	PCK1,PYGL
hyaluronic acid		chemical - endogenous mammalian		1,455	bias	2,59E-02	BCL2,DEFB4A/DEFB4B,FOS,JUN,LY96,SERPINE1
hydrogen peroxide		chemical - endogenous mammalian	Activated	2,607	bias	4,90E-03	ANKRA2,ATF3,ATG7,BCL2,CREBBP,CSF3,ELANE,FOS,FOXO3,GLRX,HELLS,IL2,JUN,KLF4,NFE2L2,PDGFB,PLAUR,SERPINE1,SPARC,SRGN	153 (20)
hydrogen sulfide		chemical - endogenous mammalian				3,90E-02	BCL2,IL2
hydroquinone		chemical - endogenous mammalian				2,64E-02	FOS,JUN
hydroxyl radical		chemical toxicant				3,92E-02	KLF4
I-BET-151		chemical reagent				4,15E-02	BCL2,DNAJC6,SELPLG
ibotenic acid		chemical toxicant				2,28E-03	FOS,JUN
ibutamoren		chemical drug				1,98E-02	FOS
ICAM1		transmembrane receptor		1,997	bias	2,33E-02	FOS,IL2,KLF4,NOTCH1
ID3		transcription regulator		0,447		1,79E-02	BCL2,FOXO3,IFNGR2,IL2,IL6R,JAK2,NOTCH1,PRDM1,SOX5
IETD-fmk		chemical reagent				1,98E-02	IL2
IFNB1		cytokine		-0,381	bias	1,01E-03	BCL2,CREM,FOS,GBP5,HERC5,HMGB2,IL1R1,IL2,NMI,NOTCH1,NT5C3A,PARP14,PRDM1,SH2D1B,SIRPB1	127 (15)
IFNG		cytokine	Activated	3,296	bias	1,54E-05	ARG2,ATF3,ATP1B1,BACH1,BCL2,BRCA2,C5AR1,CASP4,CRABP1,CREM,CSF3,CYP3A4,DEFB4A/DEFB4B,EIF2AK3,ENTPD1,FCGR3A/FCGR3B,FKBP5,FOS,FOSB,GBP5,GLUL,GNG7,HDAC9,HIP1,IFNGR2,IL13RA1,IL1R1,IL2,IL6R,JAK2,JUN,KLF4,LY96,MAN2A1,MED15,NMI,NOTCH1,NUPR1,PAM,PARP14,PCK1,PDGFB,PLAUR,PRDM1,PRNP,SAMD9,SERPINE1,SLC8A1,SMAD4,SMPD3,SOAT1,SP3,STX3,TLR5,TMEM158	144 (19)
IGFBP3		other		-1,192		7,19E-03	BCL2,RETN,SERPINE1,SMAD4	96 (12)
IgG		complex		-0,297	bias	1,20E-02	ADORA3,ATP1B1,CLDN5,DENND5A,EHD1,ENTPD1,FOSB,IFNGR2,IL2,IL6R,PLAUR,SERPINE1,TNIP1
IgG2a		complex				2,64E-02	BCL2,PRDM1
IKBKB		kinase		1,154	bias	3,16E-02	ATF3,BCL2,BRCA2,FOS,FOXO3,GRK5,GRN,IL2,PLA2G4A,PTK2B,TLN1
IKK (complex)		complex				4,87E-03	BCL2,BRCA2,FANCD2,IL2	92 (13)
IKZF1		transcription regulator	Inhibited	-2,985	bias	3,56E-03	CSF3,DNAJC6,EIF2AK3,FOXO3,GRN,KLF4,MLXIP,NOTCH1,PRNP,PYGL,ST3GAL6,WDFY3,ZNF710
IL1		group	Activated	3,109	bias	2,47E-02	ACACA,BCL2,CD1A,CSF3,DEFB4A/DEFB4B,FOS,IL1R1,IL2,JUN,NRP2,PLA2G4A,SERPINE1,SPARC
IL10		cytokine		1,367		8,02E-07	ARG2,BCL2,BRCA2,CD1A,CSF3,DEFB4A/DEFB4B,FCGR3A/FCGR3B,FKBP5,FOS,HDAC9,HMGB2,HPGD,IFNGR2,IL13RA1,IL1R1,IL2,JUN,KLRD1,LY96,MAN2A1,NOTCH2,PAM,PRDM1,SELPLG,SNAP23,TLR5,TMEM158	152 (17)
IL10RA		transmembrane receptor		-0,336		1,53E-03	ARG2,BCL2,CCN3,CLEC12A,GBP5,GSTM1,HPGD,IL2,PAM,PCK1,PYGL,SIRPB1,SPARC,ST3GAL6,TARM1	97 (11)
IL12 (family)		group		1,576	bias	9,74E-03	ATF3,BCL2,DEFB4A/DEFB4B,FCGR3A/FCGR3B,IL2,KLRD1,SH2D1B,TAB2	144 (16)
IL13		cytokine		1,856	bias	1,08E-03	ADAM8,ADAMDEC1,ARG2,ATF3,CD101,CD1A,DEFB4A/DEFB4B,FCGR3A/FCGR3B,GPX3,GSN,IFNGR2,IL13RA1,IL1R1,JUN,KLF4,PIEZO1,PLA2G4A,SERPINE1,SLC8A1,ST3GAL6	154 (19)
IL15		cytokine	Activated	2,158	bias	1,05E-03	ANXA1,BCL2,CREBBP,CSF3,FCGR3A/FCGR3B,FYB1,IL1R1,IL2,JUN,KLRD1,NOTCH1,PFDN4,PLA2G4A,PRDM1,PYGL,SELPLG,SERPINE1,SORL1,SRGN,TFDP2	137 (15)
IL17A		cytokine		0,932	bias	3,58E-02	BCL2,CSF3,DEFB4A/DEFB4B,ENTPD1,FOS,JUN,PI3,PRDM1,SERPINE1,SMAD4,STEAP4
IL17B		cytokine				7,67E-03	BCL2,CSF3	79 (9)
IL17C		cytokine		1,982	bias	1,85E-03	BCL2,DEFB4A/DEFB4B,IL2,PI3	117 (11)
IL-17f dimer		complex				4,36E-02	CSF3,DEFB4A/DEFB4B
IL17RB		transmembrane receptor				2,26E-02	BCL2,CSF3
IL1A		cytokine	Activated	2,742	bias	4,39E-05	ATF3,BCL2,CSF3,CYP3A4,DEFB4A/DEFB4B,FOS,FOSB,IFNGR2,IL2,JUN,MT2A,PDGFB,PI3,PLA2G4A,SERPINE1,SPARC	151 (21)
IL1B		cytokine	Activated	3,031	bias	1,17E-06	ADAM8,ANXA1,ANXA4,ATF3,BCL2,CASP4,CREM,CSF3,CYP3A4,DACH1,DEFB4A/DEFB4B,EHD1,EIF2AK3,EIF4EBP1,FKBP5,FOS,FOSB,GRN,HELLS,HERC5,HNF4A,HSD17B2,IL1R1,IL2,IL6R,JUN,KLF4,LBP,LY96,MT2A,NFE2L2,NMI,NOTCH1,PDGFB,PI3,PLA2G4A,PRDM1,RARA,SAT1,SERPINE1,SMPD3,SPARC,SRGN,STMN2,TLN1,UAP1	142 (19)
IL1RN		cytokine		-1,633	bias	4,90E-02	ATF3,EIF2AK3,HDAC9,IL2,SAMD9,SERPINE1
IL2	1,266	cytokine	Activated	3,157	bias	2,23E-05	ADAM8,ANXA1,BCL2,CACNA1E,CASP4,CSF3,ELF1,ENTPD1,FCGR3A/FCGR3B,FOS,FOXO3,GNAQ,GRN,IFNGR2,IL1R1,IL2,JAK2,JAML,JUN,KLRD1,KLRF1,NMI,PLA2G10,PRDM1,PROK2,PTGER2,RGS2,SELPLG,SERPINE1,SNAP23,TFDP2,UGP2	157 (18)
IL2RA		transmembrane receptor				1,01E-02	FOS,IL2,JUN
IL2RB		transmembrane receptor				3,90E-02	FOS,JUN
IL2RG		transmembrane receptor		1,965		3,97E-02	BCL2,FOS,IL2,JUN
IL3		cytokine	Activated	2,248	bias	5,25E-04	ADGRE5,BCL2,CCN3,CD1A,CREM,CSF3,FCER1A,FOS,HNF4A,JUN,NOTCH1,RIDA,RPL4,SMAD4,SOX5,TARS1,TPD52	161 (20)
IL33		cytokine		1,212	bias	1,98E-02	CREM,DEFB4A/DEFB4B,EHD1,ELMO1,ENTPD1,IL2,ITIH1,JAK2,KLF4,PDGFB,PRDM1,SELPLG,SERPINE1,STX6
IL4		cytokine	Activated	3,265	bias	1,45E-06	ADAM8,ANXA1,ANXA4,ARG2,BCL2,C5AR1,CD1A,CLDN5,CRABP1,CRISPLD2,CSF3,DDX46,DEFB4A/DEFB4B,FCGR3A/FCGR3B,FKBP5,FNIP2,FOS,FOSB,GATM,GBP5,HPGD,IFNGR2,IL13RA1,IL1R1,IL2,JAK2,JUN,KLF4,KLRD1,LACC1,NT5C3A,NUMA1,NUP155,NUP214,PI3,PINK1,PRDM1,PRNP,PRSS22,RIDA,SELPLG,SERPINE1,SH2D1B,SH3BP2,SIRPB1,TLN1,TM7SF2,TMEM158,TNIP1,VPS35	156 (19)
IL5		cytokine	Activated	3,377	bias	1,33E-02	ATP1B1,BCL2,CASP4,EAF2,EIF4EBP1,ELL2,IL13RA1,IL6R,ITGAD,MYADM,PRDM1,SNAP23
IL6		cytokine	Activated	3,919	bias	1,55E-04	ADGRE5,ANXA1,ATF3,BCL2,C5AR1,CASP4,CYP3A4,DEFB4A/DEFB4B,ELANE,FOS,GLRX,HPGD,IL17RC,IL1R1,IL2,IL6R,JAK2,JUN,KLRD1,LBP,LY96,MFAP4,NOTCH1,PDGFB,PRDM1,PRNP,PROK2,ROR1,SERPINE1,SMAD4,STEAP4,TLR5	177 (18)
IL6ST		transmembrane receptor		1,067	bias	1,11E-02	CYP3A4,IL6R,JUN,NOTCH1,SERPINE1
ILF3		transcription regulator		0,102	bias	2,06E-03	ALCAM,ATF3,FKBP5,FOS,IL2,PLAUR,STEAP4	105 (11)
Immunoglobulin		complex		-0,909		1,15E-05	ACACA,ATG7,BCL2,BRD4,C5AR1,C7,CASP4,CRISPLD2,DEFB4A/DEFB4B,EIF2AK3,ENTPD1,FCGR3A/FCGR3B,FKBP5,FOS,FOSB,FOXO3,GSK3A,IFNGR2,IL1R1,IL2,JAK2,KLF4,KLRD1,LOC102724788/PRODH,MGAT4A,NOTCH2,PARP14,PCK1,PRDM1,PTGER2,RAB31,RGS2,RHAG,SAT1,SLC6A9,TMEM106B,UGP2	151 (18)
IMTPPE		chemical reagent				3,75E-03	EAF2,ELL2
In-2-LF		chemical toxicant				1,98E-02	IL2
INCB054329		chemical drug				1,58E-02	IL6R,JAK2
indirubin		chemical drug				4,85E-02	BCL2,JUN
indole-3-carbinol		chemical drug		-0,492		5,89E-04	ANXA1,BCL2,CYP3A4,FOS,NFE2L2	111 (15)
ING2		transcription regulator				3,92E-02	SERPINE1
INHA		growth factor		0,000		1,22E-03	BCL2,DNAH2,EMILIN2,HSD17B2,IL1R1,ITGA9,LMNA,SERPINE1
INS		other		-0,754		5,69E-03	ACACA,EIF4EBP1,ERBB3,FOS,FOSB,GHRL,JUN,NFE2L2,PCK1	159 (19)
INSIG1		other		-0,254	bias	2,31E-02	ACACA,ATF3,JUN,NFE2L2,SELPLG,TM7SF2
INSR		kinase		1,195	bias	3,08E-02	ATF3,ATP1B1,FOS,GMCL1,GRN,GSK3A,HELLS,HNF4A,HPGD,NFE2L2,PCK1,PDGFB,PRDM1,SAT1,SERPINE1,SEZ6L2,SKAP2,SMAD4
Integrin		complex				4,36E-02	FOS,JUN
Interferon alpha		group		0,129	bias	2,16E-02	ATF3,BCL2,CYP3A4,FCER1A,FOS,GBP5,HERC5,IL1R1,IL2,IL6R,MYLIP,NMI,NT5C3A,PARP14,SAMD9,SAT1
interferon beta-1a		biologic drug				1,18E-02	FYB1,GBP5,JAK2,NMI,NOTCH1,PLAUR,PUM1
INTERLEUKIN		group				3,92E-02	FOS
ionomycin		chemical reagent		1,766	bias	4,07E-02	BCL2,CSF3,EIF4EBP1,FOS,FOSB,IL2,RGS2,SSB
IPMK		kinase				1,74E-02	FOS,FOSB,JUN
IPO9		other				3,92E-02	PTK2B
IRF2		transcription regulator		1,633	bias	1,80E-02	BCL2,DPY19L1,KLF4,LBP,PTGR1,SRGN,TLR5
IRF2BP1		transcription regulator				4,15E-02	ATF3,FOS,SEC24D
IRF2BP2	1,326	transcription regulator				5,55E-03	IL2,SEC24D
IRF4		transcription regulator		0,372		4,53E-03	ELL2,ENTPD1,ERBB3,IL1R1,IL2,IRF2BP2,JAK2,PLAUR,PRDM1,TRIM65	102 (13)
IRF8		transcription regulator	Activated	2,286	bias	2,55E-02	ATF3,CREM,FOS,GFI1B,KLF4,LHX5,PRDM1
IRS2		enzyme		-0,063		1,10E-02	ACACA,FOS,GSK3A,PCK1
isoalantolactone		chemical - endogenous non-mammalian				3,92E-02	BCL2
isoflurane		chemical drug				1,92E-02	BCL2,FOS,IL2
isonicotinamide		chemical reagent				1,98E-02	PCK1
isopropyl alcohol		chemical - endogenous mammalian				3,92E-02	IL2
isoproterenol		chemical drug	Activated	2,703	bias	7,19E-04	ATF3,BCL2,CREM,CSF3,FOS,GRK5,IL2,JUN,PCK1,PDGFB,PRNP	173 (20)
isosakuranetin		chemical - endogenous mammalian				3,92E-02	FOS
ITGA3		other				2,26E-02	SERPINE1,TLN1
ITGA5		transmembrane receptor				1,59E-02	BCL2,FOS,JUN,PLAUR
ITGAL		transmembrane receptor				4,85E-02	IL2,NOTCH1
ITGAV		transmembrane receptor				2,49E-02	BCL2,FOS,SERPINE1
ITGB1		transmembrane receptor		0,485		5,40E-04	BCL2,COL27A1,EIF4EBP1,FOS,FOXO3,IL2,ITGA9,JUN,PLAUR,SERPINE1	109 (18)
ITGB3		transmembrane receptor		1,392	bias	1,25E-02	BCL2,FOS,PLAUR,SERPINE1,SPARC
ITPR1		ion channel				4,25E-03	FOS,IL2,PCK1	155 (17)
ITPR3		ion channel				3,92E-02	PCK1
J11-Cl		chemical reagent				1,91E-02	CSF3,IL2
JAG2		growth factor				4,15E-02	IL13RA1,IL1R1,NOTCH1
Jnk		group		1,560	bias	4,26E-03	ATG7,FOS,FOSB,HNF4A,IL2,JUN,NFE2L2,PDGFB,PLAUR,RARA,SERPINE1	171 (18)
JPH2		enzyme				1,98E-02	SLC8A1
JQ1		chemical reagent		-1,026	bias	1,40E-02	BCL2,BRD4,FOS,FOXO3,IL2,ITIH1,NOTCH1,PRDM1
JUN	1,442	transcription regulator	Activated	3,511	bias	3,26E-06	ANXA1,ATF3,C5AR1,CASP4,CCN3,CSF3,FOS,FOXO3,GTF2B,HPGD,IL2,ITGAD,JUN,LBP,LMNA,MT2A,NRCAM,PADI4,PLA2G4A,PLAUR,PRNP,RAB31,RARA,SERPINE1,SLC8A1,SPARC,SVIL	183 (18)
JUN/JUNB/JUND		group				1,58E-02	FOS,IL2,JUN
JUNB		transcription regulator	Activated	2,918	bias	1,06E-03	ATF3,C5AR1,CASP4,CSF3,HPGD,IL2,PLAUR,RAB31,SERPINE1,SLC8A1	146 (15)
JUP		other				3,04E-02	BCL2,NRCAM
kainic acid		chemical toxicant	Activated	2,711	bias	5,47E-03	ANXA1,ATF3,BCL2,CREM,FOS,FOSB,JUN,RGS2,TMEM158	145 (22)
kanamycin A		chemical drug		-0,816		2,31E-02	ALCAM,BACH1,FOS,PTPRZ1,SPIRE1,ST3GAL6
KCNE3		ion channel				4,57E-02	FOSB,KLF4,PRDM1,VSIG4
KCNIP2		transporter				1,47E-04	CREM,FOSB,IL2
KCNIP3		transcription regulator		-1,982	bias	5,69E-04	CREM,FOS,FOSB,IL2	110 (11)
KDM1A		enzyme		-1,224		1,68E-02	ATF3,BRCA2,CHAF1B,ELL2,FCGR3A/FCGR3B,GBP5,GFI1B,PARP14,PBXIP1,PPP1R12A,PRNP,PTGR1,RETN,SERPINE1
KIDINS220		transcription regulator				3,75E-03	FOS,IL2
KIFAP3		other				1,98E-02	FOS
KL		enzyme				2,77E-02	ATF3,BCL2,CAST,SLC34A1
KLF10		transcription regulator				7,84E-03	BCL2,ITGAD,SERPINE1	113 (7)
KLF11		transcription regulator		-1,413		1,61E-02	BCL2,CHRNA2,PCK1,PDGFB,PLA2G4A,SERPINE1,SMAD4
KLF2		transcription regulator		-0,564		4,20E-03	CD1A,IL2,IL6R,LBP,MT2A,NOTCH1,NOTCH2,PRDM1,SELPLG,SERPINE1	116 (13)
KLF4	1,259	transcription regulator		1,542	bias	1,42E-02	ALCAM,CCN3,GPA33,ITGAD,KLF4,LHX5,NOTCH1,PFDN4,PLAUR,PRDM1,SERPINE1,SMAD4,TAF1C
KLF5		transcription regulator		0,119		3,18E-02	JUN,NMI,NOTCH1,PDGFB,RARA
KMT2A-MLLT3		fusion gene/product				3,92E-02	BRCA2
KRAS		enzyme		-0,381		2,26E-03	AHCTF1,ATF3,ATG7,ATP1B1,BCL2,CHSY1,CSF3,EIF2AK3,FOS,FOSB,GLUL,GRN,GSN,GSTM1,ITIH1,JUN,MAN2A1,MGAT4A,NFE2L2,PPFIBP1,PTK2B,SMPD3,SOAT1,SPARC,SRPK2,ST3GAL6,STEAP4,TLE3,VPS35	144 (21)
KRIT1		other				2,26E-02	JUN,KLF4
KRT19		other				1,91E-02	EIF2AK3,NOTCH1
KT5823		chemical - kinase inhibitor				4,36E-02	FOS,PLAUR
L 733060		chemical reagent				1,98E-02	FOS
lactic acid		chemical - endogenous mammalian				5,00E-02	IL2,LY96,PCK1
LAMA2		other				2,64E-02	CLDN5,PAG1
Lamin b		group				1,98E-02	LMNA
lapatinib		chemical drug		-1,982	bias	6,92E-04	FOS,FOSB,JUN,WNT7A	116 (14)
L-arginine		chemical - endogenous mammalian				3,39E-02	BCL2,IL2,SERPINE1
LCK	0,784	kinase	Activated	2,184	bias	3,22E-03	ANXA1,FOS,IL2,JUN,NOTCH2,RPL4	128 (22)
LDL		complex	Activated	2,411	bias	2,16E-02	ARG2,ATF3,BCL2,CREM,FOS,FOSB,IL17RC,JAK2,JUN,RARA,SERPINE1
LEF1		transcription regulator	Activated	2,325	bias	4,86E-03	ARRDC4,BCL2,ELANE,NRCAM,PRDM1,PTGER2,SH3GL3,SH3RF1,TMEM158
LEP		growth factor		1,770	bias	9,61E-03	ACACA,ADAM8,BCL2,CSF3,FOS,FOXO3,GHRL,IL1R1,IL2,JAK2,JUN,NOTCH1,PCK1,RETN,SERPINE1,SPARC,STEAP4,UGP2	144 (23)
LEPR		transmembrane receptor		1,915		1,41E-03	ACACA,ADAM8,BCL2,CREB3L2,DNAJC7,EIF4EBP1,FOS,FYB1,PLCB3,RETN,SERPINE1	150 (22)
let-7		microRNA	Inhibited	-3,124	bias	1,95E-02	BRCA2,CDCA7,COL27A1,DLC1,FANCD2,IL6R,PLAUR,SERPINE1,SMAD4,TAB2
leucine		chemical - endogenous mammalian				2,92E-02	ACACA,ATF3,FOS
leukotriene D4		chemical - endogenous mammalian	Activated	2,000	bias	2,33E-02	ATF3,CREM,KLF4,RGS2
levodopa		chemical - endogenous mammalian		0,729		4,85E-02	AJAP1,ARG2,BACH1,BCL2,CLDN5,FKBP5,FOS,FOSB,GNG7,GSTM1,HNRNPL,LMNA,MICAL1,PTK2B,PTPRZ1,SLMAP,SMPD3,SOX5,TAB2,TPD52
L-glutamic acid		chemical - endogenous mammalian		1,164	bias	1,82E-03	BCL2,CLDN5,CYP3A4,FOS,FOSB,JUN,PLA2G4A,PROK2,SORL1	141 (23)
LHX1		transcription regulator	Activated	2,425	bias	1,81E-02	ATP1B1,GATM,HNF4A,RBM47,SLC16A12,SLC34A1
Li+		chemical reagent				1,01E-02	FOS,PCK1
lidocaine		chemical drug				1,91E-02	BCL2,FOS
LILRB1		transmembrane receptor		-1,982	bias	1,17E-03	BCL2,FOXO3,PRDM1,ST3GAL6
LIME1		other				1,98E-02	IL2
LINC00963		other		-1,949	bias	1,37E-03	BCL2,CAB39L,FOXO3,ITGA9
LINC-ROR		other				1,91E-02	BCL2,NOTCH1
lindane		chemical drug				7,46E-05	BCL2,FOS,IL2
LIPE		enzyme				3,94E-02	ATF3,FKBP5,FOS,PAM,PCK1,RARA
lipopolysaccharide		chemical drug	Activated	6,072	bias	8,69E-12	ADORA3,ALCAM,ANKRD22,ANXA1,APOBR,ARG2,ATF3,ATG7,BCL2,C5AR1,CASP4,CCPG1,CD1A,CHAF1B,CLDN5,CREB3L2,CREBBP,CREM,CSF3,CYP3A4,DEFB4A/DEFB4B,EAF2,EHD1,EIF2AK3,ELANE,ELF1,ELL2,ENTPD1,FCGR3A/FCGR3B,FNDC3B,FOS,FOSB,FYB1,GBP5,GHRL,GLRX,GSN,HDAC9,HERC5,HMGB2,HNF4A,HPGD,IFNGR2,IL13RA1,IL1R1,IL2,IL6R,ITGA9,JAK2,JUN,KLF4,LACC1,LBP,LY96,MARCKS,MT2A,MYH14,NFE2L2,NOTCH1,NOTCH2,NRP2,NT5C3A,NUPR1,PARP14,PDGFB,PI3,P…	167 (18)
lisinopril		biologic drug				3,89E-02	CAST,FOS,JUN
lithium chloride		chemical drug		0,811	bias	4,47E-02	BCL2,FOS,IL2,MT2A,NOTCH1,RARA
lithocholic acid		chemical - endogenous mammalian		-0,152	bias	1,85E-03	BCL2,CYP3A4,GRN,PLAUR
LMNA	1,546	other				2,28E-03	AHCTF1,ARRDC4,ATG2A,BCL2,CTDSPL,ENTPD1,JUN,LMNA,SKAP2,SLC36A1,SMARCC2,TEC,TOP1
LNX2		other				1,91E-02	BCL2,NOTCH1
loperamide		chemical drug				1,98E-02	IL2
lovastatin		chemical drug		0,199	bias	1,01E-02	ATF3,BCL2,CYP3A4,GPX3,HELLS,KLF4,LMNA,SERPINE1
LRIG1		other				5,55E-03	BCL2,ERBB3	88 (7)
L-triiodothyronine		chemical - endogenous mammalian		0,306	bias	2,99E-02	AHSG,ATP1B1,BCL2,FOS,GHRL,LMNA,NCOR2,NTNG1,PCK1,PYGL,RARA,RGS2,SERPINE1,SLC35G1,SLC46A3,SP3,SSB,WNT7A
LUCAT1		other	Activated	2,000	bias	2,42E-03	BCL2,ERBB3,GLRX,SAT1
luteolin		chemical drug				2,62E-02	BCL2,FOS,HNF4A,JUN
LY 354740		chemical drug				1,98E-02	FOS
LY294002		chemical drug	Inhibited	-2,650	bias	2,37E-04	ACACA,ATF3,BCL2,BRCA2,CASP4,CREM,CSF3,DEFB4A/DEFB4B,ENTPD1,ERBB3,FOS,FOSB,GRN,HMGB2,IL2,JUN,LMNA,MT2A,NFE2L2,PTGER2,RETN,RGS2,SERPINE1,WNT7A	155 (20)
lysophosphatidic acid		chemical - other		1,976	bias	3,53E-03	FKBP5,FOS,GRN,JUN,PCK1,PLAUR,SERPINE1	148 (19)
lysophosphatidylcholine		chemical - other	Activated	2,423	bias	5,39E-03	CCN3,JUN,PLAUR,RGS2,SERPINE1,TM7SF2	143 (21)
M344		chemical reagent				4,71E-02	BRD4,GSK3A,SERPINE1
MAFB		transcription regulator		0,000	bias	7,60E-03	ALCAM,GATM,MARCKS,PCK1,PRDM1,RETN
magnolol		chemical - endogenous non-mammalian				4,85E-02	BCL2,FOS
manidipine		chemical drug				7,67E-03	FOS,JUN
mannitol		chemical - endogenous mammalian				4,85E-02	FOXO3,JUN
MAP2K1/2		group	Activated	2,213	bias	2,02E-02	ARG2,ATF3,FOS,IL2,JUN
MAP2K4		kinase	Activated	2,389	bias	9,82E-04	ATF3,BCL2,FOS,IL2,JUN,PLA2G4A	114 (16)
MAP2K5		kinase		1,187	bias	3,58E-03	ACACA,CREM,FOS,JUN,TM7SF2	83 (10)
MAP2K7		kinase				2,62E-02	ATF3,IL1R1,IL2,PLA2G4A
MAP3K1		kinase		1,428	bias	1,03E-05	ATF3,CCN3,FOS,IL2,JUN,PLA2G4A,PLAUR,SERPINE1	136 (18)
MAP3K3		kinase	Activated	2,414	bias	5,76E-06	ADSS1,BCL2,FOS,IL2,JUN,STEAP4	106 (21)
MAP3K7		kinase		0,429	bias	4,77E-03	DEFB4A/DEFB4B,IL2,JUN,PDGFB,RGS2,SERPINE1	129 (23)
MAP3K8		kinase		1,711		3,38E-02	ADORA3,CSF3,FOS,HIP1,IL2,JUN,PTGER2
MAP4K1		kinase				5,55E-03	BCL2,IL2	130 (19)
MAPK1		kinase		0,799		3,51E-06	ARG2,ATF3,ATP1B1,BCL2,EHD1,FAM20A,FOS,FOSB,GBP5,HERC5,HSD17B2,IL2,JUN,LMNA,NFE2L2,NMI,NUPR1,PDGFB,PLA2G4A,PTGER2,RGS2,SERPINE1,TMEM158	123 (20)
MAPK10		kinase				3,55E-03	FOS,JUN,WNT7A	105 (14)
MAPK3		kinase		1,564	bias	8,24E-06	BCL2,FOS,FOSB,IL2,JUN,NFE2L2,PDGFB,PLA2G4A,PLAUR,RGS2,SELPLG	169 (22)
MAPK7		kinase	Activated	2,755	bias	2,80E-04	ACACA,CCN3,DLC1,JUN,KLF4,PTGER2,STEAP4,TM7SF2	97 (10)
MAPK8		kinase		1,105	bias	2,88E-02	ATG7,BCL2,FOS,GSTM1,IL2,JUN,PLAUR,RARA
MAPK8IP2		other				3,92E-02	FOS
MAPK9		kinase		1,793	bias	7,90E-04	ACACA,BCL2,FOS,GSTM1,IL2,JUN,LMNA,NMI,PARP14,PLA2G4A,SELPLG	134 (19)
MAPT		other		1,067		1,32E-02	ATF3,ATP1B1,BASP1,CAST,DNAJC6,DYNC1LI1,EIF2AK3,FCGR3A/FCGR3B,FOS,GBP5,IL2,JUN,PARP14,PBXIP1,PRNP,PTK2B,SERPINE1,STMN2,TLN1
MBIP		other				1,58E-02	JUN,SMAD4
MCAT		enzyme				1,98E-02	LY96
MDL 28842		chemical reagent				1,98E-02	IL2
MDM2		transcription regulator		-1,729		8,46E-03	ATF3,BCL2,DEFB4A/DEFB4B,FOXO3,IL2,SERPINE1	122 (13)
mechlorethamine		chemical drug				1,01E-02	ATF3,NFE2L2
mediator		complex				1,98E-02	FOS
medroxyprogesterone acetate		chemical drug	Activated	2,159	bias	3,90E-03	ARSG,BCL2,BRCA2,CYP3A4,ERBB3,GLUL,GPX3,GSN,IL2,IL6R,ITGA9,JAK2,JUN,LMNA,PDGFB,SAT1,SERPINE1,SP3,WNT5B	208 (23)
MEF2		group				2,70E-02	IL2,JUN,RGS2
MEF2C		transcription regulator	Activated	2,383	bias	1,74E-02	ATF3,FOS,FOSB,HDAC5,HDAC9,JUN,SLC8A1
MEF2D		transcription regulator	Activated	2,186	bias	7,62E-04	FOS,FOSB,HDAC5,HDAC9,IL2,JUN,NFE2L2	77 (7)
MEIS1		transcription regulator				3,15E-02	BAZ2B,FOS,TSC22D2
melarsoprol		chemical drug				1,98E-02	BCL2
melatonin		chemical - endogenous mammalian		1,488		1,34E-03	ACACA,BCL2,EIF2AK3,FOS,IL2,NFE2L2,NPVF,SMAD4,SPARC	176 (24)
memantine		chemical drug		1,980	bias	8,58E-03	CLDN5,CREM,FOS,GLUL	69 (7)
MEMO1		other				1,28E-02	FOS,JUN
METAP2		peptidase				1,98E-02	BCL2
metformin		chemical drug	Inhibited	-2,646		1,36E-05	ACACA,AHSG,ATF3,BCL2,CYP3A4,EIF2AK3,FOS,IL13RA1,IL1R1,JAK2,NFE2L2,PARP14,PCK1,RETN,SERPINE1,SP3	168 (21)
methamphetamine		chemical drug		1,033	bias	1,15E-02	BCL2,CAST,CREM,FOS,FOSB,JUN
methiothepin		chemical drug				3,92E-02	SERPINE1
methyl methanesulfonate		chemical toxicant		1,944	bias	1,19E-02	ATF3,JUN,KLF4,NMI
methylprednisolone		chemical drug	Activated	2,213		1,78E-02	ANXA1,ATP1B1,CREM,FOS,GATM,HSD17B2,IL1R1,IL6R,JAK2,JUN,NFE2L2,PCYT1A,PLAUR,PRDM1,RGS2,SERPINE1,SMPD3,SNAP23,SPARC,TLR5,TNIP1
methylselenic acid		chemical reagent				4,60E-03	ATF3,BACH1,BRCA2,CREB3L2,FKBP5,JUN,KLF4,NMI,RAB31,SAT1,SEC24D,WNT7A	133 (7)
metronidazole		chemical drug		-1,134		1,08E-02	ALCAM,BACH1,FOS,IL1R1,PTPRZ1,SPIRE1,ST3GAL6
MFAP4	1,259	other				1,91E-02	SERPINE1,SMAD4
MFAP5		other		1,114		2,19E-02	ERBB3,GPX3,MYLIP,NOTCH2
MIF		cytokine		1,985	bias	1,55E-02	ATG7,BCL2,FOS,IL1R1,IL2,JUN,RETN
mifepristone		chemical drug		-1,989		1,06E-05	ANXA1,ATF3,BCL2,CAST,CYP3A4,DLC1,FKBP5,FOS,GSTM1,HPGD,JUN,KLF4,NCOR2,NFE2L2,PLA2G4A,PTGER2,RARA,RGS2,SERPINE1,TAC3	190 (22)
milrinone		chemical drug				3,92E-02	CREM
minocycline		chemical drug		-0,555	bias	3,94E-03	ATF3,BCL2,FOS,IL2,IL6R,PDGFB	134 (17)
mir-10		microRNA	Inhibited	-2,759	bias	1,95E-03	CTDSPL,ERBB3,FKBP5,IL6R,KLF4,PRDM1,SMAD4,STK11IP	88 (7)
MIR101		group				4,25E-03	BCL2,CLDN5,SUZ12
Mir122a,b		group				5,00E-02	BCL2,ELANE,PLAUR
miR-124-3p (and other miRNAs w/seed AAGGCAC)		mature microRNA	Inhibited	-3,300	bias	7,61E-03	CDCA7,CHSY1,CREB3L2,GMCL1,GNG10,GSN,HDAC5,MAN2A1,RBM47,TLN1,USP49
miR-143-3p (and other miRNAs w/seed GAGAUGA)		mature microRNA				3,90E-02	BCL2,FNDC3B
miR-150-5p (and other miRNAs w/seed CUCCCAA)		mature microRNA				2,38E-03	BACH1,CLDN5,PDGFB
mir-155		microRNA		-1,931	bias	7,70E-03	ARG2,BCL2,CSF3,FOXO3,IL13RA1,SDCBP,SERPINE1,TAB2	157 (21)
miR-155-5p (miRNAs w/seed UAAUGCU)		mature microRNA	Inhibited	-2,755	bias	1,77E-02	BACH1,FOXO3,IL13RA1,RCOR1,SDCBP,SERPINE1,SH3BP4,TAB2
miR-16-5p (and other miRNAs w/seed AGCAGCA)		mature microRNA	Inhibited	-3,091	bias	1,05E-02	BCL2,FNDC3B,GRN,JUN,MGAT4A,NOTCH2,RIDA,SKAP2,SRPRA,UGP2
MIR17HG		other	Inhibited	-2,621	bias	1,22E-02	FNDC3B,FZD3,GLG1,MAN2A1,NCOR2,NOTCH2,ZFYVE9
miR-182-5p (and other miRNAs w/seed UUGGCAA)		mature microRNA		-1,961	bias	3,79E-02	BCL2,FOXO3,NMI,SAMD9
mir-194		microRNA				4,85E-02	DACH1,PLAUR
mir-196		microRNA				2,93E-03	ANXA1,BCL2,FOS
mir-199		microRNA				3,90E-02	BCL2,SMAD4
miR-21-5p (and other miRNAs w/seed AGCUUAU)		mature microRNA	Inhibited	-2,220	bias	1,25E-02	IL6R,MARCKS,PRRG4,RP2,SOX5
mir-22		microRNA				5,00E-02	ERBB3,RCOR1,RGS2
miR-221-3p (and other miRNAs w/seed GCUACAU)		mature microRNA				3,39E-02	FOS,FOXO3,SH3BP2
mir-223		microRNA		0,202		1,09E-06	ALCAM,C5AR1,C7,DNAJC6,ELANE,FAM20C,FCER1A,FNIP2,FOXO3,LY96,MCTP2,PADI4,SOAT1,SP3
mir-23		microRNA				2,29E-02	GATM,LOC102724788/PRODH,PTK2B
miR-23a-3p (and other miRNAs w/seed UCACAUU)		mature microRNA				1,43E-02	IL6R,NOTCH1,SMAD4
miR-23a-5p (and other miRNAs w/seed GGGUUCC)		mature microRNA				1,98E-02	LOC102724788/PRODH
mir-26		microRNA				1,58E-02	BCL2,HPGD,SMAD4
miR-2861 (and other miRNAs w/seed GGGCCUG)		mature microRNA				1,98E-02	HDAC5
miR-30c-5p (and other miRNAs w/seed GUAAACA)		mature microRNA	Inhibited	-2,804	bias	1,31E-02	DOCK7,FRG1,JUN,NOTCH1,NT5C3A,PDGFB,SPARC,UAP1
mir-326		microRNA				1,01E-02	NOTCH1,NOTCH2
mir-331		microRNA				3,92E-02	PLAUR
miR-331-5p (and other miRNAs w/seed UAGGUAU)		mature microRNA				1,98E-02	PLAUR
miR-34a-5p (and other miRNAs w/seed GGCAGUG)		mature microRNA	Inhibited	-2,386	bias	4,90E-02	ATF3,BCL2,KLF4,NOTCH1,NOTCH2,SELPLG
miR-483-5p (miRNAs w/seed AGACGGG)		mature microRNA				3,92E-02	ALCAM
mir-515		microRNA				4,85E-02	SERPINE1,SMAD4
miR-5587-3p (miRNAs w/seed CCCCGGG)		mature microRNA				1,98E-02	WNT5B
miR-605-5p (miRNAs w/seed AAAUCCC)		mature microRNA				1,98E-02	SEC24D
mir-617		microRNA				1,98E-02	SERPINE1
mir-622		microRNA				3,92E-02	PLAUR
miR-637 (and other miRNAs w/seed CUGGGGG)		mature microRNA				3,92E-02	NUPR1
miR-659-3p (miRNAs w/seed UUGGUUC)		mature microRNA				1,98E-02	GRN
miR-9-3p (and other miRNAs w/seed UAAAGCU)		mature microRNA				5,55E-03	HDAC5,RCOR1
miricorilant		chemical reagent				1,28E-02	ACACA,FKBP5
MITF		transcription regulator	Activated	3,051	bias	2,46E-04	ALCAM,BCL2,CEP55,CREM,FOS,HPGD,IL6R,MICAL1,PIR,SERPINE1,SH3BP4,SOX5,ST3GAL6,TPX2,ZFYVE16	66 (5)
mitomycin C		chemical drug		0,555	bias	9,25E-03	ATF3,BRCA2,IRF2BP2,JUN,TOP1	91 (7)
MLANA		other				1,01E-02	IL2,KLRD1
MLX		transcription regulator				1,14E-02	ACACA,ARRDC4,CCN3
MLXIP	1,239	transcription regulator				3,92E-02	ARRDC4
MMP1		peptidase		1,980	bias	2,19E-02	BCL2,FOS,JUN,SERPINE1
Mn(III)-tetrakis-(4-benzoic acid) porphyrin		chemical reagent				3,46E-02	BCL2,SERPINE1
modafinil		chemical drug				1,16E-03	CYP3A4,FOS
morphine		chemical drug		0,301	bias	9,74E-03	BCL2,CYP3A4,ERBB3,FOS,FOSB,IL2,SPARC,WNT7A	197 (25)
M-PTH(1-28)		chemical reagent				1,98E-02	SLC34A1
MSC		transcription regulator		1,000	bias	3,79E-02	GPAT3,ITGA9,MYBPC2,PAG1
MSGN1		transcription regulator				1,28E-02	NOTCH1,NOTCH2
MSK1/2		group				3,92E-02	FOS
Mt		group				1,48E-03	BCL2,EIF2AK3,NFE2L2
Mt1		other		-1,982	bias	1,85E-03	ATF3,FOS,JUN,SERPINE1	146 (19)
Mt2		other		-1,982	bias	1,17E-03	ATF3,FOS,JUN,SERPINE1	149 (18)
MTTP		transporter				3,89E-02	EIF2AK3,JUN,SOAT1
Muscarinic cholinergic receptor		group				2,53E-04	FOS,JUN,RGS2	103 (12)
MVP		other				3,04E-02	CD1A,JUN
MYB		transcription regulator		1,540	bias	9,50E-03	BCL2,CSF3,ELANE,GFI1B,GSTM1,JAK2,JUN,KLF4,NOTCH1	111 (15)
MYC		transcription regulator		0,355	bias	7,19E-04	ABCB9,ACACA,ALCAM,ANXA4,BCL2,CAST,CDCA7,CTDSPL,EIF4EBP1,ELANE,FKBP5,FOS,FXYD1,GLG1,GLUL,GTF2B,HERC5,JUN,KLF4,LHX5,LOC102724788/PRODH,MAN2A1,NFE2L2,NMI,PAM,PCK1,PLAUR,PRDM1,RARA,RPL4,SAT1,SDCBP,SERPINE1,SMAD4,SOX5,SP3,SPARC,SUZ12,TAF1C,TLN1,TNNT3,TPD52	211 (24)
MYCBP2		enzyme				5,03E-03	CASP4,FYB1,HDAC5
MYCL		transcription regulator	Activated	2,213	bias	2,67E-02	DOCK7,FAU,SSB,TARS1,TOP1
myelin oligodendrocyte glycoprotein (35-55)		chemical reagent				2,26E-02	IL2,NOTCH1
MYL2		other				3,39E-02	ANXA1,HNRNPL,LMNA
MYO1C		enzyme				3,92E-02	GSN
N(6)-(3-iodobenzyl)-5'-N-methylcarboxamidoadenosine		chemical drug				4,85E-02	FOS,RGS2
N,N-dimethylarginine		chemical - endogenous mammalian				1,91E-02	BCL2,SERPINE1
N-acetyl-L-cysteine		chemical drug	Inhibited	-2,109	bias	4,71E-04	BACH1,BCL2,CASP4,EIF2AK3,FOS,FOXO3,IL2,JUN,LY96,NFE2L2,PLAUR,SERPINE1,SMAD4,TOP1	137 (22)
N-acetylsphingosine		chemical reagent	Activated	2,412	bias	2,77E-04	BCL2,EIF2AK3,FOS,JUN,RARA,SERPINE1	110 (20)
NADPH oxidase		complex				1,01E-02	FOS,JUN,SERPINE1
NANOS2		other				1,98E-02	STRA8
NAP1L1		other				1,58E-02	HNF4A,WNT7A
NAPA		transporter				1,98E-02	BCL2
napabucasin		chemical drug	Inhibited	-2,646	bias	2,65E-04	ALCAM,DACH1,JAK2,KLF4,NOTCH1,NOTCH2,PLAUR
NAV3		other				1,98E-02	IL2
NBI 27914		chemical drug				1,98E-02	FOS
NCB-0846		chemical drug				1,98E-02	JUN
NCD-38		chemical reagent				6,82E-03	ATF3,EIF2AK3,FOSB	84 (5)
NCK1		kinase				1,58E-02	FOS,IL2
NCOA2		transcription regulator		0,816	bias	4,14E-02	ADORA3,GBP5,GPX3,KLF4,LECT2,PCK1,RARA
Ncoa6		transcription regulator				1,91E-02	FOS,SERPINE1
N-cor		group				1,59E-02	ACACA,FAM20C,PCK1,PDGFB,RGL1,STMN2
NCOR2	1,204	transcription regulator		-0,849	bias	2,17E-04	BCL2,BRD4,CYP3A4,FOS,JUN,PDGFB,RARA	170 (23)
NCSTN		peptidase		-0,762	bias	5,39E-03	ELANE,GFI1B,GRN,NOTCH1	70 (7)
NDRG1		kinase		-1,248		4,13E-05	ATF3,BCL2,CASP4,EIF2AK3,FOS,JUN,SMAD4	139 (15)
nelfinavir		chemical drug	Activated	2,401	bias	5,07E-03	APOBR,ATF3,HHIPL1,KLF4,NUPR1,SLC6A9
NEU2		enzyme				3,92E-02	BCL2
NEUROG3		transcription regulator	Activated	2,236	bias	5,40E-03	ACACA,CDH8,ERBB3,GHRL,NOTCH2,STRA8,TAC3
NFASC		other				4,85E-02	DYNC1LI1,NRCAM
NFAT (complex)		complex				1,58E-02	ATF3,IL2,SERPINE1
Nfat (family)		group		1,910	bias	4,39E-03	ATF3,BCL2,ELL2,IL2,PDGFB,RHOJ,SERPINE1
NFATC1		transcription regulator		1,698	bias	8,70E-03	ATF3,BCL2,HNF4A,IL2,PAG1,PRDM1,SELPLG	123 (20)
NFATC3		transcription regulator	Activated	2,159	bias	2,25E-03	ATF3,BCL2,FOS,FOSB,IL2,JUN	101 (13)
NFE2L2	1,278	transcription regulator	Activated	3,010	bias	2,91E-03	APPBP2,ATF3,BCL2,DNAJB5,EIF2AK3,FKBP5,FOXO3,FXYD1,GNA11,GPX3,GSTM1,IFNGR2,LMNA,MAFG,NFE2L2,SAT1,SERPINE1,SLC6A9,SRGN	135 (16)
NFkB (complex)		complex	Activated	4,122	bias	1,35E-03	ATF3,BCL2,CASP4,CREM,CSF3,CYP3A4,DEFB4A/DEFB4B,ELL2,FOS,GRK5,HDAC9,HERC5,HIP1,HNF4A,IL2,JUN,NOTCH1,PLAUR,PRDM1,SELPLG,SERPINE1,SH3RF1,SOAT1,SOX5,TNIP1	152 (21)
NFkB (family)		group		1,000	bias	1,48E-02	BCL2,CASP4,HNF4A,IL1R1
NFKB1		transcription regulator	Activated	2,726	bias	2,60E-03	BCL2,BRCA2,CASP4,CSF3,DEFB4A/DEFB4B,FANCD2,FOS,FOSB,GRK5,IFNGR2,IL2,NMI,PI3,RAB31	175 (21)
NFKBIA		transcription regulator	Activated	2,312	bias	2,20E-02	ADGRE5,BCL2,CAPZA2,CASP4,CSF3,FOS,GPX3,GRK5,GRN,IL2,JUN,PTPRZ1,SAT1,SMAD4,SOAT1,SORL1
NFYA		transcription regulator	Activated	2,183	bias	8,02E-03	BCL2,ELANE,JUN,NOTCH1,PADI4,PCK1	114 (10)
Ngf		group	Activated	2,062	bias	2,25E-03	BCL2,FOS,JUN,PLAUR,SERPINE1,STMN2	139 (18)
NGFR		transmembrane receptor				3,15E-02	FOS,JUN,SERPINE1
nicorandil		chemical drug				2,53E-04	ATF3,BCL2,JUN	82 (11)
nicotine		chemical drug	Activated	2,022	bias	4,19E-02	BCL2,CYP3A4,DEFB4A/DEFB4B,FOS,GHRL,PLAUR,PTGER2,SERPINE1,WNT7A
nicotinic acetylcholine receptor		complex				7,67E-03	FOS,JUN	93 (11)
nisoldipine		chemical drug				3,92E-02	FOS
nitric oxide		chemical - endogenous mammalian		1,721	bias	1,45E-02	ATF3,BCL2,FOS,GSTM1,IL2,JUN,NFE2L2,TLN1
nitroprusside		chemical drug		-0,038		2,06E-02	BCL2,FOS,IFNGR2,MYH14
NKX3-1		transcription regulator				2,62E-02	FKBP5,FOS,FOXO3,SOAT1
NLRP12		other				3,39E-02	CREBBP,JUN,LY96
NMB	1,281	other				3,90E-04	FOS,JUN	156 (20)
NMDA Receptor		complex				4,85E-02	ATF3,FOS
NNZ 2566		biologic drug				1,98E-02	ATF3
NONO		transcription regulator	Activated	2,621	bias	1,61E-02	ACACA,GBP5,HERC5,NT5C3A,NUPR1,PARP14,SAMD9
NORAD		other				4,71E-02	BASP1,JUN,NCOR2
norepinephrine		chemical - endogenous mammalian	Activated	2,094	bias	9,17E-03	CREM,EIF2AK3,FCER1A,FOS,GRK5,IL2,MAN2A1,PADI4,SERPINE1	147 (19)
NOSIP		other				3,92E-02	BCL2
Notch		group		-1,134		2,81E-02	CDCA7,GAPT,GATM,IL13RA1,NOTCH1,SKAP2,SORL1
NOTCH1	1,248	transcription regulator		-0,758		2,86E-03	BCL2,CDCA7,ELANE,ERBB3,FOS,FOSB,GFI1B,GRN,IL2,NOTCH1,PDGFB,RLBP1,SERPINE1	163 (24)
NPC 15437		chemical drug				3,92E-02	FOS
NPS		other				3,92E-02	FOS
NPVF	1,508	other				1,98E-02	FOS
NPY		other		-0,105		3,97E-02	FKBP5,FOS,NUDT12,PCK1
NR0B2		ligand-dependent nuclear receptor	Inhibited	-2,195	bias	4,47E-02	ACACA,GSTM1,HNF4A,IL2,PCK1,SERPINE1
NR1D1		ligand-dependent nuclear receptor				4,43E-02	ACACA,FOS,NUPR1
Nr1h		group		-0,563	bias	1,31E-02	ACACA,ARG2,ATP1B1,BCL2,CSF3,HIP1,MYLIP,SLC8A1
NR1H4		ligand-dependent nuclear receptor		-0,762		4,39E-02	ACACA,CRABP1,CYP3A4,GSTM1,HNF4A,IL2,KLF4,PCK1,RARA
NR1I2	0,688	ligand-dependent nuclear receptor		0,256	bias	3,97E-02	ABCB9,CYP3A4,GLUL,GSTM1,HNF4A,IL2,JUN,SORL1
NR1I3		ligand-dependent nuclear receptor		1,964	bias	1,46E-03	CYP3A4,EIF4EBP1,GSTM1,HNF4A,IL1R1,PCK1,SAT1,STEAP4
NR3C1		ligand-dependent nuclear receptor	Activated	2,692		2,79E-04	ABHD2,ANXA1,ATP1B1,BCL2,CASP4,CLDN5,COQ8A,CYP3A4,DEDD2,ELMO2,FKBP5,FOS,FOXO3,GLUL,GPX3,HNF4A,IL2,JUN,MT2A,PAK6,PCK1,PLA2G4A,PTGR1,PTK2B,PYGL,RGS2,SERPINE1,SLC25A33,TLE3,TLR5	164 (18)
NR3C2		ligand-dependent nuclear receptor	Activated	2,592	bias	9,02E-03	ATP1B1,BCL2,FKBP5,GPX3,IL2,RGS2,SERPINE1,TNNT3	168 (17)
NR5A2		ligand-dependent nuclear receptor		1,671	bias	4,75E-02	BCL2,C5AR1,FOS,GATM,HNF4A,JUN
NRDC		peptidase				3,92E-02	IL2
NRG1		growth factor		1,656	bias	3,25E-03	BCL2,ERBB3,FOS,FOSB,GLG1,GPX3,JUN,MARCKS,NCOR2,NOTCH1,NUP214,PLAUR,SERPINE1	175 (23)
NSD2		enzyme				4,15E-02	BCL2,FOS,JUN
NTF4		growth factor				3,90E-02	FOS,SPARC
NTSR2		G-protein coupled receptor				3,92E-02	BCL2
NUMBL		other				2,26E-02	KLF4,SPARC
NUP107		other				7,67E-03	FOS,NUP214
NUP98-KDM5A		fusion gene/product				3,46E-02	BCL2,C5AR1
NUP98-NSD1		fusion gene/product				3,46E-02	BCL2,C5AR1
NUPR1	1,263	transcription regulator		1,964	bias	2,83E-04	ATF3,CCDC77,DDX46,ELL2,ERCC6L,FANCD2,FOXO3,IL13RA1,IL6R,IRF2BP2,KLF4,MAFG,MEGF9,NUPR1,PRNP,RAB11FIP5,SAT1,SERPINE1,STX3,TMEM158,TNIP1,TSC22D2,UAP1	31 (2)
NVP-TAE684		chemical drug		0,000		5,39E-03	BCL2,ERBB3,SERPINE1,SPARC	75 (7)
OGA		enzyme		-0,218		1,14E-04	BACH1,BCL2,C1RL,CDCA7,CRABP1,CREB3L2,ELF1,ERBB3,FERMT2,GLUL,GSN,HPGD,IFNGR2,IL6R,JUN,MMRN2,NOTCH2,PLA2G4A,PYGL,TEKT5,TSPAN12
okadaic acid		chemical toxicant		1,231	bias	5,95E-04	ANXA1,ELF1,FOS,FOSB,HNF4A,IL2,JUN,KLF4	112 (24)
olanzapine		chemical drug		0,686	bias	3,53E-03	ACACA,ATF3,BCL2,FOS,HDAC5,PLA2G4A,RGS2	145 (22)
oleanolic acid		chemical - endogenous non-mammalian				3,15E-02	NFE2L2,RETN,STRA8
oleic acid		chemical - endogenous mammalian	Activated	2,325		2,01E-02	ACACA,ATF3,DEFB4A/DEFB4B,FOS,PCK1,SERPINE1,SOAT1
oleoylethanolamide		chemical - endogenous mammalian				1,58E-02	FOS,FOSB
oligomycin		chemical - endogenous non-mammalian				2,93E-03	BCL2,PDGFB,PINK1
OMG		G-protein coupled receptor				3,92E-02	FOS
ondansetron		chemical drug				1,98E-02	FOS
ONO-8711		chemical drug				1,98E-02	FOS
oridonin		chemical - endogenous non-mammalian				5,88E-03	BCL2,EIF2AK3,IL2	118 (11)
OSBPL8		transporter				3,90E-02	ACACA,EIF2AK3
OSCAR		other		0,762	bias	4,38E-03	BCL2,IL1R1,IL2,JAK2	93 (9)
OSM		cytokine	Activated	2,724	bias	3,50E-08	ANXA1,ATF3,BCL2,CASP4,CDH8,CSF3,DEFB4A/DEFB4B,DENND5A,EIF4EBP1,ERBB3,FOS,FOSB,GLUL,IL13RA1,IL6R,JMJD1C,JUN,LBP,MARCKS,MT2A,NMB,PI3,PLA2G4A,PRDM1,PTPRZ1,PYGL,RAB31,SERPINE1,SMAD4,TM7SF2,TPX2,UAP1,ZNF330	140 (19)
OSMR	0,774	transmembrane receptor		1,067	bias	2,40E-04	BCL2,CASP4,FOS,GBP5,IL6R,JAK2,LBP	112 (13)
OSTM1		other				1,91E-02	FOS,PRDM1
OTUD6A		peptidase				1,98E-02	RARA
OVA-8		chemical reagent				4,15E-02	FOS,FOSB,RPL4
oxanthroquinone G01		chemical reagent				1,98E-02	EIF2AK3
oxcarbazepine		chemical drug				1,98E-02	CYP3A4
OXT		other				2,10E-02	CREBBP,FOS,RGS2
ozone		chemical toxicant				3,63E-02	FOS,JUN,NFE2L2
P2RY2		G-protein coupled receptor				1,43E-02	JUN,NFE2L2,SERPINE1
P38 MAPK		group	Activated	3,440	bias	6,99E-05	ARG2,ATF3,ATG7,BCL2,CLDN5,CSF3,FOS,IL2,JUN,KLF4,NFE2L2,PCK1,PLA2G4A,PLAUR,PRDM1,RARA,SERPINE1,SLC8A1,TNIP1,TNNT3	155 (22)
p85 (pik3r)		group				4,85E-02	BCL2,IL2
PABPC4		translation regulator				1,98E-02	IL2
PAF1		other	Activated	2,236	bias	2,76E-03	HERC5,KLF4,PLAUR,SERPINE1,TAC3
palmitic acid		chemical - endogenous mammalian		1,319	bias	1,09E-05	ACACA,AHSG,ATF3,ATG7,BCL2,DEFB4A/DEFB4B,EIF2AK3,FOS,GPAT3,HNF4A,IL6R,JUN,KLF4,MGAT4A,NFE2L2,PCK1,SERPINE1,SMAD4	157 (21)
Pam3-Cys-Ser-Lys4		chemical reagent		1,965	bias	2,84E-03	ADGRE5,CASP4,CSF3,DEFB4A/DEFB4B,IL2,JUN,PARP14,PRDM1,RGS2,TARM1	135 (17)
PARL		peptidase				3,92E-02	COQ4
PARP1		enzyme		-1,060	bias	1,80E-02	BCL2,BRCA2,CASP4,FOS,IL2,JUN,SH3BP2
parsatuzumab		biologic drug				3,92E-02	NOTCH1
parthenolide		chemical drug				4,15E-02	BCL2,CLDN5,NFE2L2
PAX3		transcription regulator				4,28E-02	ANXA1,CLDN5,IL6R,LRRC17,RAB31,RLBP1,SRGN,STX3
PCDH9		other				3,92E-02	BCL2
pCPT-cAMP		chemical - kinase inhibitor				4,36E-02	FOS,JUN
PCYT1A	1,294	enzyme				1,28E-02	GSN,KLF4,STX3
PD173955		chemical drug				1,98E-02	PLAUR
PD98059		chemical - kinase inhibitor	Inhibited	-3,747	bias	4,75E-05	ANXA1,ATF3,BCL2,CREM,DEFB4A/DEFB4B,EIF2AK3,ENTPD1,FKBP5,FOS,FOSB,GHRL,GRN,HPGD,IL2,JUN,NFE2L2,PCK1,PCYT1A,PDGFB,PLA2G4A,PLAUR,PRNP,RETN,SERPINE1,SLC8A1,SMAD4,SOAT1	180 (21)
PDCD1		transmembrane receptor		-1,000	bias	3,97E-02	BCL2,IL2,KLRF1,SH2D1B
Pde3		group				3,92E-02	ENTPD1
PDE6B		enzyme				7,67E-03	FOS,NFE2L2
Pdgf (complex)		complex		1,501	bias	3,20E-05	BCL2,CCN3,FOS,FOSB,FOXO3,JUN,NOTCH1,PLAUR,SERPINE1,SPARC	158 (22)
PDGF BB		complex	Activated	2,566	bias	9,89E-03	ARG2,ATF3,CASP4,CSF3,FOS,FOSB,GLUL,IL2,JUN,LBP,LMNA,RGS2,SAT1,SERPINE1	140 (18)
PDGFB	1,225	growth factor		-0,747	bias	4,78E-02	CCN3,FOS,FOXO3,NOTCH2
PDIA3		peptidase				2,28E-03	FCGR3A/FCGR3B,PRNP
PDPK1		kinase		-0,437		4,87E-03	BCL2,DYNC1LI1,FOXO3,SERPINE1	191 (23)
PEA15		transporter				1,58E-02	IL2,JUN
PEBP1	0,715	other		0,447		1,38E-03	ACACA,BACH1,IL2,PCK1,RETN	114 (12)
pegademase bovine		biologic drug				1,98E-02	PDE5A
pemetrexed		chemical drug				3,75E-03	DCK,IL2
pentobarbital		chemical drug				2,38E-03	FOS,IL2,JUN	168 (21)
pentylenetetrazol		chemical drug				2,26E-02	FOS,JUN
peptide YY 3-36		biologic drug				1,98E-02	FOS
peroxynitrite		chemical toxicant				5,88E-03	FOS,PPP1R12A,RGS2
PFKFB3		kinase				3,90E-02	PDGFB,RETN
PGF		growth factor		1,989	bias	1,45E-04	ATF3,BCL2,FOSB,JAK2,NRP2,SERPINE1	152 (23)
PGR		ligand-dependent nuclear receptor	Activated	2,420	bias	4,04E-02	ATP1B1,CREB3L2,CTDSPL,ELL2,FKBP5,FOS,GLUL,HPGD,IL1R1,KLF4,NOTCH2
phencyclidine		chemical drug				1,90E-03	BCL2,CREM,FOS	124 (16)
phenobarbital		chemical drug		1,490	bias	2,79E-02	BCL2,CYP3A4,HNF4A,PCK1,SAT1
phenylephrine		chemical drug		1,531	bias	2,67E-02	BCL2,FOS,JUN,NFE2L2,RGS2
phloroglucinol		chemical drug				3,75E-03	BCL2,FOS
phorbol 12,13-dibutyrate		chemical - endogenous non-mammalian				5,39E-03	FOS,PPP1R12A,PRNP,SERPINE1	112 (19)
phorbol esters		chemical - other	Activated	2,724	bias	4,46E-04	ANXA1,FOS,IL1R1,IL2,ITGAD,JUN,STMN2,TOP1	167 (23)
phosphorodiamidate morpholino oligomers		chemical - other				1,98E-02	LMNA
phytohemagglutinin		chemical drug	Activated	2,896	bias	4,20E-02	ADORA3,AHSG,CHAF1B,CRABP1,FOS,HPGD,IFNGR2,IL2,JAK2,LBP,NUP214
PI3K (complex)		complex		1,375	bias	6,89E-03	ATF3,BCL2,FOS,IL2,JUN,MT2A,NFE2L2,NOTCH1,PLA2G4A,PRDM1,RGS2,SERPINE1,SOAT1	152 (19)
PI3K (family)		group		0,657	bias	7,24E-03	ATG7,BCL2,FOS,FOXO3,NFE2L2,PDGFB,SERPINE1	159 (21)
PIK3CA		kinase		1,067		1,65E-02	ALCAM,DEFB4A/DEFB4B,PDGFB,SERPINE1,SPARC
PIK3CD		kinase				3,63E-02	BCL2,IL2,PRDM1
PIK3IP1		other				3,92E-02	IL2
PIK3R1		kinase		0,715	bias	1,81E-03	BCL2,ERBB3,FOS,IL2,NFE2L2,PCK1,SERPINE1	157 (25)
PIKFYVE		kinase				3,46E-02	ATF3,EIF4EBP1
PIM		group				3,92E-02	BCL2
pimagedine		chemical drug				4,43E-02	BCL2,CAST,SERPINE1
pioglitazone		chemical drug		-0,097		1,90E-02	AHSG,BCL2,CYP3A4,FOS,HPGD,KLF4,RETN,SERPINE1,SOAT1
Pka		complex		1,601	bias	2,38E-02	CREM,FOS,GHRL,HNF4A,JUN,PCK1,RGS2
Pkc(s)		group		1,532	bias	4,71E-03	ARG2,ATF3,BCL2,FOS,HPGD,IL2,JUN,RARA,RGS2,SERPINE1,SLC6A9	116 (21)
Pkg		group	Activated	2,236	bias	7,42E-05	BCL2,FOS,FOSB,JUN,TLN1	178 (23)
PKR dimer		complex				1,98E-02	ATF3
PLA2		group				3,92E-02	FOS
PLA2G2A		enzyme				4,36E-02	PCK1,PLA2G4A
PLA2G2E		enzyme				2,64E-02	ADAM8,SERPINE1
PLA2G6		enzyme				1,01E-02	ARG2,EIF2AK3,RGS2
PLAG1		transcription regulator		0,000	bias	2,77E-02	BCL2,MLXIP,PIR,TNNT3
PLAT		peptidase				3,39E-02	FOS,JUN,SERPINE1
platelet activating factor		chemical - endogenous mammalian		0,689	bias	2,47E-02	FOS,PLAUR,SELPLG,SERPINE1
PLAUR	1,385	transmembrane receptor		1,154	bias	7,86E-03	C5AR1,EIF2AK3,JUN,PLAUR	114 (17)
plerixafor		chemical drug		-0,985	bias	8,58E-03	DCK,IL2,KLF4,NFE2L2	60 (7)
plicamycin		chemical drug		-1,195	bias	6,59E-03	FOXO3,MYH14,NFE2L2,PLAUR,PRDM1,ROR1,SERPINE1
PLIN3		other				3,92E-02	BCL2
PLP1		other				3,63E-02	ATF3,IL2,NOTCH1
PMF1/PMF1-BGLAP		transcription regulator				1,98E-02	SAT1
PML-RARA		fusion gene/product				3,39E-02	FOS,JUN,RARA
PMP22		other				3,90E-02	JUN,NOTCH1
POFUT1		enzyme				1,16E-03	NOTCH1,NOTCH2
POLR1G		other				1,98E-02	IL2
poly rI:rC-RNA		biologic drug	Activated	3,454	bias	1,74E-03	ANXA1,ATF3,BCL2,CSF3,DEFB4A/DEFB4B,ELANE,FAU,FOS,GATM,IL2,JAK2,JUN,KLF4,NMI,NOTCH1,PARP14,PLAUR,RGS2,SAMD9,SAT1,SRGN,SSB,TARM1,TARS1,TLR5,TOP1	142 (18)
potassium channel		group				1,16E-03	FOS,JUN
POU2F2		transcription regulator	Activated	2,219	bias	1,26E-02	ARG2,CCDC28B,ELL2,GATM,IL2,JUN
POU4F3		transcription regulator				3,92E-02	FOS
PP1		chemical drug				4,71E-02	FOS,JUN,SERPINE1
PP2/AG1879 tyrosine kinase inhibitor		chemical drug	Inhibited	-2,169	bias	2,67E-02	BCL2,DEFB4A/DEFB4B,FOS,JAK2,SERPINE1
PPARA		ligand-dependent nuclear receptor		-0,000	bias	2,84E-02	ACACA,BCL2,CHAF1B,CHRNA2,ENTPD1,FOS,GLUL,HNF4A,IL2,LECT2,NFE2L2,PCK1,PTGR1,RETN,SAT1,TLR5
PPARG		ligand-dependent nuclear receptor	Activated	2,310	bias	7,44E-03	ACACA,BCL2,CCPG1,CSF3,EIF4EBP1,FAM20C,ITGAD,JUN,KLF4,LOC102724788/PRODH,MYH14,NFE2L2,PCK1,PRDM1,PYGL,RETN,RGL1,SAT1,SERPINE1	155 (21)
PPBP		cytokine				1,91E-02	GLG1,SERPINE1
PPP1R1B		phosphatase				4,36E-02	BCL2,FOS
Ppp2c		group				1,90E-03	BCL2,EIF4EBP1,IL2	151 (16)
PPP2CA		phosphatase		1,387	bias	6,62E-03	BCL2,EIF4EBP1,ENTPD1,FOXO3,IL2	146 (17)
PPP2R5C		other				4,36E-02	BCL2,IL2
PPY		other				1,98E-02	FOS
PRAME		other				1,48E-03	BCL2,EIF2AK3,IL13RA1
PRCC		other				1,98E-02	SERPINE1
PRDM1	1,416	transcription regulator		-1,400	bias	5,85E-03	ADAM8,ARG2,ATG7,CRISPLD2,CSF3,FOS,GPAT3,IL2,IRF2BP2,MT2A,PLA2G4A,PRDM1,TRIM65	125 (12)
PRDM16		transcription regulator				3,89E-02	GPX3,RETN,SERPINE1
prednisolone		chemical drug		-0,046	bias	1,02E-02	ATG7,BCL2,EIF2AK3,FKBP5,GPX3,NOTCH1,NOTCH2,PCK1,PRNP,RAB24,SRGN
premarin		chemical drug				4,36E-02	BCL2,SERPINE1
prexasertib		chemical drug	Activated	2,449	bias	2,42E-03	ATF3,FOS,GHRL,KLF4,LY96,SERPINE1	135 (15)
pridopidine		chemical drug				1,98E-02	FOS
primidone		chemical drug				3,92E-02	FOS
PRKAA		group		-0,621		1,70E-02	BCL2,FKBP5,FOXO3,PCK1
PRKAA1		kinase		-1,320	bias	2,12E-03	ATF3,BCL2,EAF2,FKBP5,FOXO3,IL13RA1,IL1R1,JAK2,RGS2,SORL1	131 (20)
PRKAA2		kinase		-1,673	bias	1,74E-02	BCL2,EIF2AK3,FOXO3,IL13RA1,IL1R1,JAK2,SORL1
PRKAG3		kinase				1,77E-02	ATP1B1,ELL2,GLRX,GPX3,KLF4,PAM,STK11IP,UGP2
PRKAR1A		kinase		1,960		5,95E-03	BCL2,ERBB3,IL2,NFE2L2	82 (9)
PRKCA		kinase		1,455	bias	3,81E-02	CSF3,FOS,JUN,PPP1R12A,SDCBP,SERPINE1
PRKCB		kinase				2,93E-02	FOS,IL2,JUN,SERPINE1
PRKCD		kinase		1,428	bias	3,67E-02	BCL2,ERCC6L,FOS,GPR87,JUN,NOTCH1,NOTCH2,SERPINE1
PRKCE		kinase	Activated	2,169	bias	2,02E-02	BCL2,CSF3,FOS,JUN,RGS2
PRKCZ		kinase				3,15E-02	BCL2,IL2,JUN
PRKG1		kinase				2,49E-02	BCL2,FOS,SERPINE1
PRL	0,767	cytokine	Activated	3,227	bias	1,67E-03	BCL2,CLDN5,ERBB3,FOS,GSTM1,HERC5,IL2,JAK2,JUN,MAFG,NUPR1,PARP14,SAMD9,SPARC	139 (21)
PRMT1		enzyme	Activated	2,415	bias	1,04E-03	ARG2,BCL2,CYP3A4,KLF4,MFF,MT2A,SERPINE1	80 (9)
PRN694		chemical drug				7,67E-03	FOS,FOSB
PRNP	1,295	other		1,235		4,48E-03	ADAM8,BCL2,IL2,NOTCH1,PLAUR,PRNP	162 (22)
proanthocyanidin derivative		chemical - other				2,28E-03	ATG7,JUN	59 (7)
progesterone		chemical - endogenous mammalian		0,762	bias	6,36E-04	ADAMDEC1,ATF3,ATP1B1,BCL2,C5AR1,CHAF1B,CLDN5,CREB3L2,CTDSPL,CYP3A4,DLC1,ELL2,ERBB3,FKBP5,FOS,HELLS,HSD17B2,IL6R,JUN,MT2A,NUPR1,PCK1,PRNP,PTGER2,RAB11FIP5,RETN,WNT5B	185 (22)
Pro-inflammatory Cytokine		group				4,99E-02	CCN3,GLUL,NFE2L2,PI3
PROK2	1,258	other				5,55E-03	BCL2,FOS	115 (15)
promegestone		chemical drug	Activated	2,202	bias	9,40E-03	ERBB3,FKBP5,HSD17B2,IL1R1,MT2A,RGS2	137 (11)
propionate derivative		chemical - other				3,92E-02	PCK1
propofol		chemical drug				9,34E-03	ANXA1,BCL2,FOS,IL2	143 (16)
propylthiouracil		chemical drug		-1,890	bias	1,64E-03	ADSS1,CCDC28B,DNAJC6,DNAJC7,GLUL,GSN,IL2,JUN,LHX5,LOC102724788/PRODH,MAN2A1,STMN2
prostaglandin D2		chemical - endogenous mammalian		1,412	bias	3,26E-02	IL2,MYADM,PLAUR,PRDM1
prostaglandin E2		chemical - endogenous mammalian	Activated	2,305		1,61E-04	ATF3,BCL2,C5AR1,CASP4,CREM,CSF3,ENTPD1,FOS,FOSB,GBP5,IL1R1,IL2,JUN,KLF4,LMNA,PLA2G4A,PRDM1,PTGER2,RGS2	145 (19)
prostanoid		chemical drug				1,98E-02	ENTPD1
PRR7		other				1,16E-03	IL2,JUN	94 (10)
PSB-1115		chemical reagent				3,92E-02	PDE5A
PSMB2		peptidase				3,92E-02	ATG7
PTEN		phosphatase		0,827		5,02E-04	ACACA,ADAMDEC1,ANXA1,APOBR,ATF3,BCL2,CTDSPL,DEFB4A/DEFB4B,EIF4EBP1,ERBB3,FOS,FOXO3,GPX3,HDAC5,HIP1,IFNGR2,IL2,JUN,MT2A,NFE2L2,PINK1,PRDM1,PYGL,SAT1,SERPINE1,SLC46A3,SMAD4,SOAT1	173 (24)
PTGS2		enzyme		1,078	bias	1,45E-02	ANXA1,BCL2,CSF3,ERBB3,FOS,IL2,PLA2G4A,PTGER2,RETN
PTH		other		1,149	bias	1,15E-05	BCL2,CREM,CYP3A4,EIF2AK3,FOS,FOSB,IL6R,JUN,LMNA,PUM1,RGS2,SLC34A1,SLC8A1,WNT7A	171 (22)
PTHLH		other				2,33E-02	BCL2,FOS,RGS2,SERPINE1,SMPD3
PTK2B	1,217	kinase				5,88E-03	FOS,IL2,JUN	120 (20)
PTPN22		phosphatase				2,29E-02	CREM,FOS,IL2
PTPN3		phosphatase				8,95E-03	IL2,PDGFB,SERPINE1	73 (7)
PTPN4		phosphatase				1,98E-02	IL2
PTPN7		phosphatase				1,98E-02	IL2
PTPRR		phosphatase	Inhibited	-2,828	bias	6,84E-04	FOS,HDAC5,JUN,PBXIP1,PIEZO1,PLCB3,ROR1,TNIP1
puerarin		chemical drug				1,91E-02	BCL2,RETN
putrescine		chemical - endogenous mammalian				2,26E-02	FOS,JUN
PV-267		chemical reagent				7,67E-03	IL1R1,IL2
pyridostigmine		chemical drug				3,90E-02	CSF3,IL2
pyrogallol		chemical toxicant				1,01E-02	GPX3,JUN
pyruvic acid		chemical - endogenous mammalian				3,04E-02	BCL2,FOS
quercetin		chemical drug		1,689		1,62E-02	ARRDC4,BCL2,CCDC28B,FOS,FOSB,JUN,KLF4,NFE2L2,PLAUR,ZNF710
quinacrine		chemical drug				2,26E-02	BCL2,PRNP
quinolinic acid		chemical - endogenous mammalian		0,868		1,48E-02	BCL2,FOS,FOSB,JUN
RAB11FIP3		other				3,03E-05	FOS,IL2,JUN	59 (7)
RAB1B		other				2,92E-02	JUN,SEC24D,STX3
RAB5B		enzyme				1,98E-02	FOS
RAC1		enzyme	Activated	2,401	bias	2,42E-03	ATF3,FOS,GSN,IL2,IL6R,JUN,PLAUR,SOX5	135 (19)
racemic flurbiprofen		chemical drug				1,28E-02	HPGD,IL2
RAF1		kinase		1,795	bias	1,18E-02	ANXA1,BCL2,FOS,GRN,IL1R1,IL2,JUN,PCK1,PLAUR,PRDM1
RAMP3		G-protein coupled receptor				3,92E-02	FOS
RANBP9		other				8,31E-04	FOS,JUN,PTK2B	142 (13)
Rap1		group				1,13E-03	FOS,IL2,SORL1	129 (23)
RARA	1,217	ligand-dependent nuclear receptor		-0,718		3,86E-04	ABHD2,ACACA,CCPG1,CD1A,CSF3,ELL2,FOS,GSK3A,HELLS,IL1R1,IL6R,JUN,KLF4,PCK1,RARA,SAMD9,STRA8,STX3	161 (18)
RARG		ligand-dependent nuclear receptor				3,88E-02	FOS,JUN,KLF4,RARA,STRA8
RARRES1		other				1,98E-02	GRK5
RAS		group		0,677	bias	1,27E-03	ARG2,BCL2,FOS,IL2,JUN,PDGFB,PLAUR,PRDM1,SERPINE1	130 (22)
RASSF1		other		-0,522		2,48E-03	BCL2,CASP4,DACH1,FOS,GSN,KLF4,TMEM158	150 (18)
RAX		transcription regulator				3,90E-02	NOTCH1,RLBP1
RB1		transcription regulator		0,240		2,83E-02	ATF3,ATP1B1,BCL2,CASP4,COQ5,CSF3,DCK,FOS,FOSB,FXYD1,HMGB2,JUN,PPFIBP1,SERPINE1,SH3BP2,SRPRA,SUZ12
RBPJ		transcription regulator		-1,461	bias	4,14E-02	CDCA7,CSF3,ELANE,FOS,JUN,PDGFB,PRDM1
RCAN1		other				3,39E-02	FOS,IL2,TAF1C
RCAN2		other				3,92E-02	IL2
RCOR1	1,275	transcription regulator				3,90E-02	SERPINE1,STMN2
reactive oxygen species		chemical toxicant	Activated	2,630	bias	4,89E-05	BCL2,CSF3,DEFB4A/DEFB4B,EIF4EBP1,ERBB3,FOXO3,GLRX,JUN,NFE2L2,PROK2,SERPINE1	145 (21)
REL		transcription regulator	Activated	2,153	bias	2,28E-02	BCL2,CACNA1E,CREM,FOS,FOXO3,IL2,JUN,MAFG,NFE2L2,PARP14
RELA		transcription regulator	Activated	3,242	bias	9,64E-05	ALCAM,BCL2,BRCA2,CYP3A4,DEFB4A/DEFB4B,ELMO1,FOS,FOSB,GRK5,HNF4A,IFNGR2,IL2,IRF2BP2,JUN,NFE2L2,NMI,NOTCH1,PCK1,PDGFB,PI3,PRDM1,SMAD4,TNIP1	149 (16)
resimmune		biologic drug				1,98E-02	IL2
resiquimod		chemical drug	Activated	2,400	bias	5,23E-03	ADAM8,ANXA4,ATF3,BCL2,CASP4,CSF3,HERC5,IL2,JUN,LMNA,NFE2L2,PRDM1,TNIP1	127 (15)
resveratrol		chemical drug		0,183		2,26E-02	ATF3,BCL2,CREBBP,DEFB4A/DEFB4B,FOS,FOXO3,IL2,JUN,NOTCH1,PCK1,PDGFB,SERPINE1
RET		kinase		1,633	bias	4,55E-05	AKAP9,ANXA1,ANXA4,BCL2,CCN3,CLDN5,CSF3,FOS,HDAC5,PLAUR,PRNP,STMN2	179 (22)
retinol		chemical drug				7,84E-03	JUN,PCK1,RARA	109 (9)
RETN	1,214	other		1,718	bias	3,60E-02	ACACA,FOS,RETN,SERPINE1
RGN		enzyme				1,98E-02	BCL2
RGS2	1,757	enzyme		0,447	bias	4,68E-02	ANXA4,C1GALT1,IL2,RAB31,SLC35F1
RHCE/RHD		transporter				3,92E-02	RHAG
RHOC		enzyme				1,01E-02	ATF3,GLUL
RIC8A		other				1,98E-02	GNAQ
RIF1		other				1,98E-02	PRDM1
rifabutin		chemical drug				1,98E-02	CYP3A4
rifapentine		chemical drug				1,98E-02	CYP3A4
RING1		transcription regulator				1,16E-03	FOS,JUN
RIT1		enzyme				1,98E-02	BCL2
RNF11		enzyme				3,92E-02	SERPINE1
RNF112	1,296	transcription regulator				3,92E-02	TAC3
RNF43	1,325	enzyme				3,92E-02	GLUL
RNF7		enzyme				1,98E-02	JUN
romidepsin		biologic drug				6,80E-03	FOS,GSN,GTF2B,JUN,PLAUR,PRDM1	140 (21)
RORC		ligand-dependent nuclear receptor				4,14E-02	ARSG,ATP1B1,HPGD,IL1R1,IL2,PCK1,SPARC
rosiglitazone		chemical drug		0,681	bias	3,61E-02	ADAM8,AHSG,BCL2,CYP3A4,FOS,GPA33,GPAT3,HPGD,IL2,ITGAD,KLF4,PCK1,RETN,RGS2,SERPINE1,SOAT1
rottlerin		chemical drug	Inhibited	-2,000	bias	2,02E-02	FKBP5,IL2,JUN,PDGFB,RGS2
Rp-8-Br-cAMPS		chemical - kinase inhibitor				2,26E-02	ANXA1,IL2
RPS6KA3		kinase				4,85E-02	FOS,IL2
RPS6KA4		kinase				2,64E-02	FOS,JUN
RPTOR		other				1,80E-02	ACACA,BCL2,IL13RA1,IL1R1,JAK2,JUN,PCK1
RUNX1-RUNX1T1		fusion gene/product				1,31E-04	ARG2,BRCA2,C5AR1,GRK5,IL1R1,IL6R,MT2A,SLC16A12,SORL1
RUNX2		transcription regulator		1,219	bias	1,28E-02	BCL2,NUDT12,SELPLG,SERPINE1,SOX5,SVIL,TLN1
RV 538		chemical reagent				2,64E-02	IL2,PRNP
Rxr		group				7,59E-03	BCL2,CRABP1,CSF3,CYP3A4,IL2,PCK1,PDGFB	98 (13)
RXRA		ligand-dependent nuclear receptor		0,388		2,12E-02	ACACA,ARG2,CYP3A4,FOS,HNF4A,IL2,PCK1,PDGFB,RARA,RLBP1,SAT1,SLC34A1
RYR3		ion channel				3,92E-02	ATF3
S(-)-carbidopa		chemical drug				1,98E-02	FOS
S100A3		transporter				1,98E-02	RARA
S100B		other				4,85E-02	FOS,JUN
S1PR2		G-protein coupled receptor				5,88E-03	FOS,JUN,PDGFB	146 (25)
S1PR3		G-protein coupled receptor				4,36E-02	FOS,JUN
S29		chemical drug				3,92E-02	BCL2
S7		chemical drug				3,92E-02	BCL2
S-adenosylmethionine		chemical - endogenous mammalian				3,89E-02	ACACA,FOS,MAFG
SAFB		other	Inhibited	-2,449	bias	7,39E-04	CCN3,FOS,JUN,NUPR1,PFDN4,PPP1R12A	117 (12)
SAFB2		other	Inhibited	-2,000	bias	1,17E-03	FOS,JUN,PFDN4,PPP1R12A	97 (7)
safflor yellow B		chemical - endogenous non-mammalian				3,92E-02	BCL2
saikosaponin A		chemical reagent				1,01E-02	FOS,JUN
sarcosine		chemical - endogenous mammalian				1,98E-02	FOS
sarpogrelate		chemical drug				3,92E-02	SERPINE1
SB 216763		chemical drug		1,432	bias	3,29E-03	ACACA,FOSB,PCK1,PRDM1,RGS2	175 (19)
SB203580		chemical drug	Inhibited	-3,707	bias	7,88E-04	ANXA1,ATF3,BCL2,CD1A,CLDN5,DEFB4A/DEFB4B,EXOC3L4,FOS,FOSB,FYB1,GLRX,IL2,JUN,PCK1,PDGFB,PLAUR,PRRG4,RETN,SERPINE1,SNAP23,SPARC	142 (18)
SBDS		other				3,05E-02	COL27A1,CRABP1,ERBB3,FOS,MT2A
SCD		enzyme		1,037		9,89E-03	ACACA,AHSG,ATF3,BCL2,PCK1,RETN	173 (21)
schisandra chinensis baill ethanolic extract		chemical drug				3,92E-02	CYP3A4
schisandrin A		chemical reagent				1,98E-02	CYP3A4
schisandrol B		chemical - endogenous non-mammalian				1,98E-02	CYP3A4
SCN7A		ion channel				1,98E-02	FOS
SECISBP2		translation regulator				1,98E-02	GPX3
secobarbital		chemical drug				3,92E-02	IL2
Sectm1b		cytokine				1,98E-02	IL2
SELE		transmembrane receptor				1,58E-02	CSF3,FOS
selfotel		chemical drug				1,98E-02	FOS
selumetinib		chemical drug		0,254		2,80E-05	ERBB3,FOS,FOSB,FOXO3,JUN,WNT7A	105 (11)
SEM1		peptidase				1,98E-02	BRCA2
semaxinib		chemical drug		1,982	bias	2,08E-02	AHSG,ATF3,FOS,IL1R1,NFE2L2,SERPINE1,TLR5
SEPHS1		enzyme				1,98E-02	GPX3
S-equol		chemical drug				2,64E-02	NFE2L2,SERPINE1
sevoflurane		chemical drug				2,64E-02	BCL2,FOS
SFTPA1		transporter		-0,447	bias	2,02E-02	CLEC1B,FOS,FOSB,IL2,SERPINE1
SH2D3C		other				3,92E-02	IL2
SH3BP2	1,365	other				4,85E-02	FOS,IL2
SH3KBP1		other				2,26E-02	PRDM1,SERPINE1
SHB		other				1,98E-02	IL2
Shc		group				1,58E-02	BCL2,FOS
SHC1		other		-0,426		1,40E-02	BCL2,FOS,HMGB2,IL2,SERPINE1
SI163		chemical drug				3,92E-02	BCL2
sibutramine		chemical drug				3,92E-02	SERPINE1
Sik1		kinase				1,58E-02	ACACA,CREM
sildenafil		chemical drug		-0,805	bias	1,19E-02	BCL2,CREM,IL2,PDE5A
silicon dioxide		chemical drug				4,36E-02	FOS,JUN
silvestrol		chemical - endogenous non-mammalian				3,92E-02	JUN
simvastatin		chemical drug		-0,228		1,29E-02	AHSG,ANXA1,BCL2,C5AR1,CYP3A4,ENTPD1,FOS,KLF4,SERPINE1,SOAT1
sirolimus		chemical drug		-0,884	bias	2,72E-03	ACACA,ATG7,BCL2,CHRNA2,CSF3,CYP3A4,ENTPD1,ERBB3,FOS,FOXO3,HDAC5,IL2,JAK2,JUN,LMNA,PARP14,PDGFB,PLAUR,PRNP,SERPINE1,SLC6A9,SNAP23,TARS1	185 (24)
sivelestat		chemical drug				1,01E-02	C5AR1,ELANE
SLC1A2		transporter				1,98E-02	FOS
SLC25A10		transporter				1,98E-02	ACACA
SLC4A2		transporter				3,92E-02	IL2
SMAD2		transcription regulator		-0,106	bias	3,00E-02	CRISPLD2,IL2,IL6R,PDGFB,SERPINE1,SMAD4
SMAD2-SMAD4-TOB		complex				1,98E-02	IL2
SMAD3-EP300		complex				1,98E-02	SERPINE1
SMAD3-SMAD4-TOB		complex				1,98E-02	IL2
SMAD4	1,230	transcription regulator	Activated	2,583	bias	1,36E-02	DNAH2,EIF4EBP1,EPB41L5,FOS,HNF4A,LOC102724788/PRODH,PDGFB,PTGER2,PTK2B,SELPLG,SERPINE1,SMAD4
SMAD6		transcription regulator				4,36E-02	PCK1,SERPINE1
SMARCA4		transcription regulator		1,806	bias	9,02E-03	ABHD2,ARRDC4,BCL2,CYP3A4,FKBP5,FOS,HNF4A,HPGD,JUN,LMNA,MCTP2,NRP2,NTNG1,PLAUR,RETN,RGS2,SERPINE1,SKAP2,SMARCC2,TEC,TNNT3,WNT7A	133 (13)
SMARCA5		transcription regulator		-1,134	bias	1,44E-02	CACNA1E,CLEC12A,FKBP5,IL2,NOTCH1,PADI4,ZNF226
SMARCB1		transcription regulator	Activated	2,433	bias	4,94E-02	ATP1B1,DACH1,FOS,GSN,LBP,PCK1,PDGFB,SPARC
SMARCE1		transcription regulator				7,84E-03	BCL2,BRCA2,FOS	95 (7)
SMO		G-protein coupled receptor				3,28E-04	ALCAM,BCL2,COL27A1,FZD3,NRCAM,NRP2,PRDM1,SOX5	99 (12)
Sn50 peptide		chemical toxicant	Inhibited	-2,213	bias	1,65E-03	BCL2,DEFB4A/DEFB4B,IFNGR2,IL2,SERPINE1,SLC8A1	145 (19)
SNAI1		transcription regulator		-0,343		4,02E-02	FOS,GSN,HNF4A,HPGD,SERPINE1,SPARC,SVIL
SNCA		enzyme		-1,460		8,11E-04	ADGRE5,AJAP1,CCN3,CHRNA2,FAM20C,GBP5,GSN,IL13RA1,KLF4,LMNA,MICAL1,MINAR1,NCAM2,NOTCH1,NRP2,PLAUR,PTK2B,SERPINE1	82 (7)
SOCS1		other		-1,664	bias	2,31E-02	BCL2,CSF3,FKBP5,FOS,GBP5,JAK2,JUN
SOCS3		phosphatase	Inhibited	-2,073	bias	2,33E-03	ATF3,BCL2,FOS,IL2,JAK2,JUN,PCK1	184 (22)
SOD1		enzyme				4,79E-04	BCL2,C5AR1,CASP4,CAST,CREBBP,FOS,GNG10,GNG7,GPX3,GSTM1,JUN,NFE2L2,PTGR1,PTK2B,TLN1	160 (19)
sodium arsenite		chemical drug		0,928		2,61E-03	BCL2,FKBP5,FOS,JUN,NFE2L2,PCK1	140 (21)
sodium thiosulfate		chemical drug				1,98E-02	BCL2
SOX10		transcription regulator				3,39E-02	ERBB3,FOS,NOTCH1
SOX17		transcription regulator				2,92E-02	FOS,HNF4A,SPARC
SOX2		transcription regulator		1,003	bias	1,21E-02	ATF3,CREB3L2,ELF1,FOS,GSN,IL2,JUN,KLF4,LHX5,NOTCH1,PRDM1,RNF43,SERPINE1,SH3BP4,SMAD4,TAF1C,TEC,TTYH2
SOX9		transcription regulator		1,709	bias	2,89E-02	CREB3L2,FOS,KLF4,LBP,SMPD3,SOX5
SP1		transcription regulator	Activated	3,265	bias	1,44E-03	ABHD2,ATF3,BCL2,CREM,DLC1,ELANE,FOS,HNF4A,ITGAD,JUN,KLF4,PADI4,PCK1,PCYT1A,PDGFB,PLA2G4A,PLAUR,PRNP,RARA,SERPINE1,SOAT1,SPARC,TCEAL1	182 (21)
SP110		transcription regulator		-1,890		2,23E-02	ATF3,GRN,IL1R1,IL6R,LMNA,LY96,SP3
SP2	1,193	transcription regulator				2,93E-03	FOS,PCYT1A,SERPINE1
SP3	1,372	transcription regulator	Activated	2,191	bias	3,97E-03	ATF3,FOS,ITGAD,JUN,KLF4,PADI4,PCYT1A,PLAUR,SERPINE1,SPARC,TCEAL1	186 (20)
SP600125		chemical drug	Inhibited	-3,034	bias	1,41E-04	ATF3,BCL2,CREB3L2,CSF3,DEFB4A/DEFB4B,FOS,FOSB,HNF4A,IL1R1,IL6R,JUN,NUPR1,PLA2G4A,PLCB3,RETN,SERPINE1,SH3RF1,SPARC	133 (17)
SPACA6		other				1,98E-02	PRDM1
SPARC	1,259	other		-0,994		4,43E-04	ARG2,BRCA2,CHAF1B,CHRNA2,NOTCH1,NOTCH2,PAG1,SERPINE1,SPARC	106 (11)
spermidine		chemical - endogenous mammalian				3,90E-02	FOS,SAT1
sphingomyelinase		group				7,67E-03	IL2,JUN	115 (20)
sphingosine-1-phosphate		chemical - endogenous mammalian		1,891	bias	3,53E-03	FOS,JUN,NFE2L2,NRP2,PDGFB,RARA,SERPINE1	119 (19)
sphingosylphosphocholine		chemical - endogenous mammalian				1,28E-02	FOS,JUN
SPHK1		kinase		0,555	bias	2,06E-02	DEFB4A/DEFB4B,IL2,JUN,SERPINE1
SPIB		transcription regulator		1,000	bias	4,85E-02	ARHGAP6,ATF3,DDX46,PRDM1,ZC3H13
SPP1		cytokine		1,369	bias	3,58E-02	BCL2,FOS,JUN,NOTCH1,NRCAM,SERPINE1,SSB,TM7SF2
SRD5A2		enzyme				1,58E-02	ACACA,SOAT1
SREBF1		transcription regulator		1,956	bias	9,74E-03	ACACA,BCL2,C5AR1,GPX3,HNF4A,NUPR1,PCK1,PCYT1A,RETN,SERPINE1,SEZ6L2,TM7SF2	166 (16)
SRF		transcription regulator	Activated	2,888	bias	2,77E-04	ABCA4,ATF3,BCL2,CLDN5,ELANE,FERMT2,FOS,FOSB,GSN,GTF2H5,IL2,ITGA9,JUN,MGAT4A,PTGR1,SLC8A1,SVIL,TLN1	100 (7)
SRF-ELK1		complex				1,98E-02	FOS
SRSF1		other				2,29E-02	HNRNPL,IL2,LMNA
SRSF3		other				3,04E-02	BCL2,JUN
SSR180575		chemical drug				3,92E-02	BCL2
SSTR2		G-protein coupled receptor				1,28E-02	BCL2,FOS,PYGL
ST3-Hel2A-2		chemical reagent				1,91E-02	ATF3,FOS
STAT		group				3,89E-02	FOS,LBP,PTGER2
STAT1		transcription regulator	Activated	3,470	bias	4,80E-03	ABCB9,BCL2,CASP4,CREM,DEFB4A/DEFB4B,FOS,GBP5,IL1R1,IL2,JAK2,JUN,KLF4,LY96,PDGFB,SELPLG,SLC8A1,SOAT1	142 (15)
STAT3		transcription regulator	Activated	2,772	bias	7,62E-05	AHSG,ARG2,BCL2,C5AR1,CASP4,CSF3,FERMT2,FOS,GBP5,HERC5,HNF4A,IL1R1,IL2,IL6R,JAK2,KLF4,LBP,NOTCH1,NRP2,PCK1,PDGFB,PLA2G10,PLA2G4A,PLAUR,PRDM1,PROK2,RAB31,ROR1,SERPINE1	146 (16)
STAT4		transcription regulator	Activated	3,578	bias	5,76E-04	BCL2,FYB1,GLG1,HCFC2,IL2,PRDM1,PYGL,R3HDM1,SAT1,SELPLG,SERPINE1,SH3BP4,TPD52	76 (7)
STAT5A		transcription regulator		0,640		2,90E-02	ANKRD22,BCL2,CASP4,CSF3,FKBP14,FOS,FOSB,IL6R,PRDM1,TCEAL1,UGP2
STAT5a/b		group		-0,715	bias	2,21E-04	BCL2,CLEC1B,FOS,GFI1B,IL2,PCK1,PDGFB,PRDM1,RARA,UGP2	140 (20)
staurosporine		chemical drug		-1,669		7,70E-04	BCL2,ERBB3,FOS,IL2,PCK1,PINK1,PRDM1,SERPINE1,TOP1	156 (23)
steroid		chemical - endogenous mammalian				3,89E-02	ANXA1,CYP3A4,FOS
STK11		kinase		-0,302		1,65E-02	ALCAM,ATF3,CDH8,CSF3,MRPS15,NCAM2,NRCAM,POLR1D,PTPRZ1,SERPINE1,SORL1,TARS1
STK17B		kinase				3,75E-03	BCL2,IL2	77 (7)
STK40		kinase		-0,371	bias	1,74E-02	HDAC5,JUN,TLR5,WNT5B,WNT7A
STRAP		other				1,16E-03	JUN,SERPINE1
streptozocin		chemical drug		1,801		6,89E-04	ACACA,ATF3,ATP1B1,BCL2,CREM,EIF2AK3,FOS,GHRL,GPX3,HNF4A,NOTCH1,PCK1,RETN,SERPINE1,SMAD4	192 (24)
sucrose		chemical - endogenous mammalian				4,15E-02	ACACA,FOS,FOSB
swainsonine		chemical - endogenous non-mammalian				3,92E-02	BCL2
SYCP3		other				3,92E-02	BCL2
synthetic peptide		chemical reagent				3,92E-02	SPARC
TAB1		enzyme		0,371	bias	3,92E-03	IL2,JUN,RGS2,SERPINE1	116 (19)
TAC1		other		1,941	bias	3,18E-02	FCER1A,FOS,FOSB,IL2,SERPINE1
tacrolimus		chemical drug		-1,302	bias	2,03E-05	BASP1,BCL2,DACH1,ELL2,FKBP5,FOS,FOSB,HELLS,IL2,JUN,KLRD1,PRNP,PTGER2,SDCBP,TLE3,TNNT3,WNT7A	124 (19)
TAL1		transcription regulator		1,134		5,38E-03	BCL2,CD1A,FCER1A,FRG1,HELLS,JUN,MARCKS,NOTCH1,PTK2B,SSH2,ZFYVE9	63 (5)
talipexole		chemical drug				3,92E-02	BCL2
tanespimycin		chemical drug	Inhibited	-2,425	bias	4,20E-02	ACACA,BCL2,IL6R,JAK2,JUN,SERPINE1
TAPI		chemical - protease inhibitor				1,16E-03	IL6R,PRNP
TAX1BP3		transcription regulator				1,98E-02	FOS
TBX21		transcription regulator		0,081		1,18E-02	IL2,IL6R,KLRD1,PRDM1,SELPLG
TCF		group				9,40E-03	BCL2,FOS,HSD17B2,IL1R1,NRCAM,SERPINE1	108 (7)
TCF3		transcription regulator		0,629	bias	1,81E-03	ALCAM,ATF3,CEP55,CREB3L2,DCK,EAF2,EIF4EBP1,ELANE,ENTPD1,GFI1B,GLUL,HMGB2,JUN,KLF4,NOTCH1,NUPR1,PRDM1,SEC24D
TCF4		transcription regulator		0,535	bias	8,72E-04	ALCAM,CASP4,CEP55,CREB3L2,CREM,DACH1,DCK,EAF2,ELF1,ENTPD1,HMGB2,JAK2,NOTCH1,NOTCH2,PRDM1,SEC24D,SMAD4
Tcf7		transcription regulator		0,194		1,77E-03	ARRDC4,BACH1,BCL2,GPA33,IL1R1,NUPR1,PRDM1,PTGER2,SH3GL3,SH3RF1,SOAT1,TMEM158	89 (7)
TCF7		transcription regulator				2,52E-03	FOS,HNF4A,IL2,PRDM1,RARA	91 (8)
TCF7L1		transcription regulator	Inhibited	-2,219	bias	3,29E-04	ATF3,GPA33,JUN,KLF4,STMN2
TCF7L2		transcription regulator	Activated	3,274	bias	7,33E-03	ANXA1,CREB3L2,CSF3,ERBB3,FOS,GLUL,GSN,JUN,NCOR2,PCK1,PLAUR,POLR1D,RAB31,SH3GL3,SNAP23,SUZ12	175 (19)
TEC	1,270	kinase				1,58E-02	FOS,IL2
tegaserod		chemical drug				3,92E-02	FOS
telapristone acetate		chemical drug				4,85E-02	NOTCH2,TPX2
teleocidins		chemical toxicant				3,92E-02	FOS
temafloxacin		chemical drug				1,98E-02	IL2
TENM1		transmembrane receptor				1,28E-02	ERBB3,SOX5
terpenoid		chemical - endogenous mammalian				3,92E-02	NFE2L2
tert-butyl-hydroquinone		chemical reagent	Activated	2,226	bias	1,12E-04	ATF3,BACH1,BCL2,FOS,IL2,JUN,NFE2L2,SERPINE1,SMAD4	176 (22)
testosterone		chemical - endogenous mammalian		0,000	bias	4,58E-03	ANXA1,ARG2,ATP1B1,BCL2,CAST,EIF2AK3,EIF4EBP1,FOS,FOSB,JUN,NPVF,PDE5A,RARA,SLC6A9,STX3,TAC3	213 (24)
TET2		enzyme		1,414	bias	2,32E-03	ADAM8,APOBR,C5AR1,DCAF1,GRK5,IL1R1,JAML,SLC16A12,SORL1
tetrachlorodibenzodioxin		chemical toxicant		1,138		3,01E-04	ACTL6A,ALCAM,BCL2,DOCK7,ERBB3,FOS,GLRX,GRN,HDAC5,HDAC9,IL2,JAK2,JUN,NFE2L2,NOTCH1,PCK1,PLAUR,PRDM1,SAT1,SERPINE1,SLC9A4,STEAP4	174 (21)
tetradecanoylphorbol acetate		chemical drug	Activated	3,072	bias	3,74E-06	ADAM8,AHCTF1,ANXA1,ATF3,BCL2,C5AR1,CREBBP,CREM,CSF3,DEFB4A/DEFB4B,EIF4EBP1,ELANE,ERCC6L,FHL3,FKBP5,FOS,FOSB,GPR87,GRK5,GSTM1,GTF2B,HNF4A,HSD17B2,IFNGR2,IL2,IL6R,ITGAD,JUN,KLF4,MT2A,PCK1,PI3,PLAUR,PPP1R12A,PRNP,PTGER2,RARA,RETN,RGS2,SELPLG,SERPINE1,SKAP2,SORL1,SPARC,SRGN,SSB,TLR5,VSIG4	189 (20)
TFAP2A		transcription regulator		-1,579		5,25E-03	ALCAM,ANXA1,BCL2,KLF4,MT2A,PAG1,PLAUR,SERPINE1	162 (18)
TFAP2D		transcription regulator				1,98E-02	MT2A
TFIIA		complex				1,91E-02	FOS,IL2
TFRC		transporter		-1,673	bias	8,46E-03	ANKRD22,ATF3,FAM20C,FOS,GPX3,JUN	71 (7)
Tgf beta		group		1,448	bias	1,31E-03	ADGRE5,BACH1,BASP1,BCL2,CSF3,ENTPD1,FOS,IL2,JUN,NCOR2,PDGFB,PTGER2,SERPINE1,SMAD4,SPARC	148 (22)
TGFA		growth factor	Activated	2,161	bias	2,33E-02	FOS,PLA2G4A,PRNP,SERPINE1,TLR5
TGFB1		growth factor	Activated	3,952	bias	1,96E-04	ATG7,BCL2,C5AR1,CASP4,CCN3,DACH1,DNAH2,EHD1,EIF4EBP1,ELMO1,EPB41L5,FCER1A,FCGR3A/FCGR3B,FERMT2,FNDC3B,FOS,FOSB,FOXO3,FZD3,GATM,GGT6,GNG7,GSE1,GSN,HDAC9,HNF4A,HPGD,IL1R1,IL2,IL6R,JUN,KLF4,KLRD1,LOC102724788/PRODH,MFAP4,MGAT4A,MLXIP,NOTCH1,NUPR1,PDGFB,PINK1,PLA2G4A,PLAUR,PRDM1,PRSS22,PTGER2,PTK2B,RAB31,RARA,RETN,ROR1,SELPLG,SERPINE1,SMAD4,SPARC,ST3GAL6,TAB2,TRIM9,WDFY3,WNT5B,WNT7A,ZFYVE9	147 (18)
TGFB1I1		transcription regulator				1,14E-02	FOS,KLF4,SERPINE1
TGFB3		growth factor	Activated	2,570	bias	9,93E-03	BCL2,CCN3,FOS,FOSB,JUN,PLAUR,SERPINE1	170 (22)
TGFBR2		kinase		-0,328	bias	6,99E-04	ADAM8,BCL2,C5AR1,CRABP1,CRISPLD2,FKBP5,GATM,HPGD,JUN,PDGFB,PRSS22,SERPINE1,SH3BP2,SMAD4,SPARC,TAB2,TMEM158,WDFY3	196 (26)
TGFBR3		kinase				3,90E-02	BCL2,SERPINE1
TGM2		enzyme	Activated	3,053	bias	2,01E-04	C5AR1,CD101,CDCA7,CSF3,EHD1,HIP1,JAML,MT2A,PADI4,PARP14,RARA,SDCBP,TNIP1,VSIG4
TH		enzyme				3,92E-02	FOS
thalidomide		chemical drug		-0,778	bias	9,79E-04	FOS,NRP2,PDGFB,PLAUR,SERPINE1	171 (20)
thapsigargin		chemical toxicant	Activated	3,356	bias	5,76E-04	AHSG,ATF3,C5AR1,CREB3L2,CREM,EIF4EBP1,FOS,IL1R1,IL2,JUN,KLF4,NFE2L2,PRNP	123 (18)
thiamylal		chemical drug				3,92E-02	IL2
thioacetamide		chemical toxicant		1,934	bias	1,76E-04	ANXA1,ANXA4,ARG2,BRCA2,CHAF1B,CHRNA2,FCER1A,FOS,GATM,GPX3,JUN,NFE2L2,PDGFB,PTK2B,SPARC	102 (7)
thiocoraline		chemical reagent				1,28E-02	NOTCH1,NOTCH2
thioctic acid		chemical drug				3,09E-02	BCL2,FOS,JUN,NFE2L2
thiopental		chemical drug				3,92E-02	IL2
THPO		cytokine		1,231	bias	1,66E-02	CCN3,FOS,JAK2,KLF4,NFE2L2,RARA
THRB		ligand-dependent nuclear receptor		-0,277		1,11E-02	ACACA,ERBB3,FOS,GSN,ITIH1,JUN,NCOR2,PAM,PCK1,SERPINE1,WNT5B,WNT7A
THRSP		other				1,01E-02	ACACA,PCK1
thymidine phosphorylase		group				1,98E-02	MARCKS
thymol		chemical drug				3,92E-02	BCL2
tibolone		chemical drug				3,92E-02	SERPINE1
TIMP3		other	Inhibited	-2,449	bias	4,91E-04	CREBBP,FOS,JUN,KLF4,SERPINE1,SMAD4	142 (22)
TLE1		transcription regulator				1,90E-03	ATF3,FOS,NUPR1	113 (7)
TLN2		other				3,92E-02	TLN1
TLR2		transmembrane receptor	Activated	2,216	bias	4,17E-02	ATF3,CAST,CD1A,CSF3,DEFB4A/DEFB4B,FOS,IL2,SIN3A
TLR3		transmembrane receptor	Activated	2,772	bias	1,74E-02	ARG2,ARRDC4,ATF3,CAST,CSF3,DEFB4A/DEFB4B,FOS,HERC5,NMI,PTGER2,SERPINE1
TLR5	1,219	transmembrane receptor				3,89E-02	ATF3,CSF3,DEFB4A/DEFB4B
TLR9		transmembrane receptor	Activated	2,580	bias	9,91E-03	ARG2,ARRDC4,ATF3,BCL2,CAST,CSF3,IL2,PRDM1,PTGER2,SERPINE1,UAP1	121 (18)
TMPRSS2-ERG		fusion gene/product		0,816		4,33E-02	ARRDC4,COL27A1,NUPR1,ROR1,SAMD9,WNT5B
TNF		cytokine	Activated	4,214	bias	2,17E-06	ACACA,ADAM8,ALCAM,ANXA1,ARHGAP18,ATF3,BCL2,C5AR1,CASP4,CCN3,CD1A,CLDN5,COL27A1,CREM,CRISPLD2,CSF3,CTDSPL,DEFB4A/DEFB4B,EHD1,EXOC3L4,FOS,FOSB,GHRL,GRN,HDAC9,HERC5,HNF4A,HPGD,IFNGR2,IL1R1,IL2,IL6R,JUN,KLF4,LBP,LY96,MT2A,NCOR2,NFE2L2,NOTCH1,PARP14,PCK1,PCYT1A,PDGFB,PI3,PLA2G4A,PLAUR,PRDM1,PRNP,PROK2,PRRG4,RARA,RETN,RGS2,SAMD9,SAT1,SELPLG,SERPINE1,SLC8A1,SOAT1,SP3,SPARC,ST3GAL6,STEAP4,SVIL,TLR5,TNIP1…	160 (17)
Tnf (family)		group	Activated	2,596	bias	6,46E-03	ATF3,BCL2,CYP3A4,DEFB4A/DEFB4B,IL1R1,JUN,PDGFB,PI3,SERPINE1,TNIP1	126 (20)
Tnf receptor		group				8,95E-03	ELANE,IL2,SERPINE1	130 (19)
TNFRSF25		transmembrane receptor				3,90E-02	CSF3,IL2
TNFRSF4		transmembrane receptor				1,43E-02	BCL2,IL2,PRDM1
TNFSF11		cytokine	Activated	2,695	bias	3,28E-05	BCL2,CD1A,CSF3,EHD1,FOS,GLRX,GRN,IL13RA1,JUN,PAG1,PLAUR,PRDM1,PTGER2,RGL1,SERPINE1,TLN1,TNIP1	150 (17)
TNFSF8		cytokine				1,91E-02	IL2,PRDM1
TNNC1		other				1,98E-02	SLC8A1
tolfenamic acid		chemical drug				1,01E-02	ATF3,SP3
tomatidine		chemical - endogenous non-mammalian				5,88E-03	EIF4EBP1,FOS,SLC6A9
topotecan		chemical drug		0,594	bias	1,32E-02	ATF3,CDH8,DCK,ERBB3,FOSB,JMJD1C,PRNP,SP3,XPO6
TP53		transcription regulator	Activated	2,543		2,74E-05	ACTL6A,ADAM8,ADGRE5,AKAP9,ANXA1,ANXA4,ATF3,ATG7,BCL2,BRCA2,CASP4,CEP55,COQ4,COQ5,COQ8A,DCK,DLC1,DNAJB5,EIF2AK3,FERMT2,FKBP5,FOS,FOXO3,GATM,GLRX,GLUL,GNAQ,GPR87,GPX3,GSK3A,GSN,GSTM1,HDAC5,HDAC9,HERC5,HMGB2,IL2,JMJD1C,JUN,KLF4,LOC102724788/PRODH,LRRC17,MAN2A1,NCOR2,NOTCH1,NUPR1,PADI4,PCK1,PDGFB,PINK1,PLAUR,PPFIBP1,PRDM1,PRNP,PTK2B,SAT1,SERPINE1,SH3BP4,STX6,TLN1,TPX2,UNC5A,WDHD1,WNT5B,WNT7A	156 (19)
TP73		transcription regulator		1,252	bias	8,37E-03	ATF3,ATG7,BCL2,CASP4,FOXO3,GRK5,GRN,LOC102724788/PRODH,NOTCH1,NUPR1,PDGFB,SAT1,SERPINE1,STX6,TCEAL1,TPX2	169 (23)
TPD52	1,302	other				1,98E-02	BCL2
TRA	0,685	transmembrane receptor				1,28E-02	BCL2,IL2,SELPLG
TRAF6		enzyme		0,588	bias	1,40E-02	CSF3,DEFB4A/DEFB4B,IL2,NFE2L2,PAG1
TRB		transmembrane receptor				2,49E-02	BCL2,IL2,SELPLG
TREM1		transmembrane receptor	Activated	2,534	bias	6,37E-04	ARRDC4,ATF3,ATP1B1,BCL2,CD1A,DEFB4A/DEFB4B,EIF2AK3,FERMT2,IL1R1,IL2,IL6R,TMEM158	146 (18)
tretinoin		chemical - endogenous mammalian		0,887	bias	1,06E-05	ABHD2,ANXA1,ATF3,BCL2,C5AR1,CCN3,CCPG1,CD101,CDCA7,CRABP1,CREM,CSF3,DLC1,EHD1,EIF4EBP1,FOS,FOXO3,HIP1,HNF4A,IL1R1,IL2,IL6R,JAK2,JAML,JUN,KLF4,LBP,MT2A,NFE2L2,NMI,NOTCH1,PADI4,PAM,PARP14,PCK1,PCYT1A,PDGFB,PLAUR,PRNP,PTK2B,PTPRZ1,RARA,RLBP1,ROR1,RPL4,SDCBP,SERPINE1,SKAP2,SMAD4,SMPD3,SOAT1,SOX5,SPARC,SRGN,STRA8,TAB2,TLR5,TNIP1,TPD52,VSIG4	189 (20)
triamcinolone acetonide		chemical drug		0,495		9,39E-04	ATF3,BCL2,CASP4,FKBP5,FOS,FOXO3,JUN,MEGF9,MT2A,RGS2,SOAT1,SRGN	166 (18)
TRIB1		kinase				2,26E-02	ACACA,RGL1
trichostatin A		chemical drug		1,773		3,84E-04	APPBP2,BCL2,BRCA2,CAST,CDCA7,CREBBP,CREM,CYP3A4,DLC1,EHD1,ELF1,FOS,GLRX,GSN,HDAC9,IL2,KLF4,LMNA,MAFG,MYH14,NFE2L2,NOTCH1,NOTCH2,PCYT1A,PLAUR,PPP1R12A,PRDM1,PRNP,PTGR1,RARA,SAT1,SERPINE1,SLC8A1,SMAD4,STMN2,TPD52	189 (20)
triclosan		chemical drug				4,36E-02	FOS,JUN
trientine		chemical drug				2,26E-02	SERPINE1,SMAD4
TRIM24		transcription regulator		-0,816	bias	7,24E-03	GLUL,IFNGR2,IL1R1,JAK2,NMI,NUMA1,SERPINE1
trinitrophenol		chemical toxicant				1,98E-02	IL2
triptorelin		biologic drug				1,91E-02	FOS,JUN
Trp1-M-PTH(1-28)		chemical reagent				1,98E-02	SLC34A1
TSC1		other	Activated	2,213	bias	4,04E-02	BCL2,FOXO3,GLRX,GLUL,LECT2
TSC2		other	Inhibited	-3,148	bias	1,48E-03	ACACA,ANXA1,ATF3,BCL2,FOS,GSN,IL13RA1,IL1R1,JAK2,TMEM176A	126 (20)
tubulin (complex)		complex				1,98E-02	GNAQ
tunicamycin		chemical - endogenous non-mammalian	Activated	2,777	bias	3,67E-03	ACACA,ATF3,CASP4,CLDN5,CREB3L2,EIF4EBP1,ERBB3,GRN,KLF4,PADI4,PRNP,SEC24D,SRPRA	141 (14)
TWIST1		transcription regulator		0,000	bias	4,87E-02	ALCAM,BCL2,FOS,GSN,LMNA,PAM,PTPRZ1
TXNRD1		enzyme	Inhibited	-2,000	bias	1,10E-02	GPX3,GSTM1,PTGR1,UGP2
TYR		enzyme				3,04E-02	IL2,KLRD1
TYROBP		transmembrane receptor				3,43E-02	IL13RA1,KLRD1,RBM47,SIRPB1
tyrphostin AG 127		chemical drug				1,28E-02	BCL2,DEFB4A/DEFB4B
tyrphostin AG490		chemical drug	Inhibited	-2,412	bias	1,45E-02	BCL2,FOS,HPGD,JAK2,LY96,RETN
U0126		chemical drug	Inhibited	-2,273	bias	8,49E-04	ARG2,ATF3,BCL2,CHAF1B,CSF3,EIF2AK3,EIF4EBP1,FKBP5,FOS,FOSB,GRN,GSN,HPGD,JUN,NFE2L2,PLA2G4A,PLAUR,PRSS22,RETN,SERPINE1,STRA8,SVIL,TMEM158	138 (21)
UBE2I		enzyme				3,63E-02	MYLIP,SMAD4,UBTF
UBE2V1		transcription regulator				3,90E-04	BCL2,FOS	68 (7)
UCN2		other				4,36E-02	BCL2,FOS
UCP1		transporter		1,667		5,47E-03	ACACA,ATG7,EIF4EBP1,GPX3,GSTM1,NUPR1,PCK1,SERPINE1,SLC6A9
UNC119		other				1,98E-02	IL2
ursodeoxycholic acid		chemical - endogenous mammalian		1,195		1,11E-02	CYP3A4,DLC1,MAFG,NFE2L2,SPARC
ursolic acid		chemical drug				1,83E-02	ATF3,BCL2,EIF4EBP1,FOS,SLC6A9
USF1		transcription regulator				2,67E-02	BRCA2,FCER1A,GHRL,PCK1,SERPINE1
USF2		transcription regulator				4,99E-02	BRCA2,FCER1A,GHRL,SERPINE1
USP2		peptidase				2,26E-02	RARA,SERPINE1
USP29		peptidase				3,92E-02	RARA
USP37		peptidase				1,58E-02	RARA,STMN2
USP8		peptidase				2,64E-02	ERBB3,STAM2
UTS2		other				3,75E-03	FOS,HPGD
UXT		transcription regulator				2,49E-02	FKBP5,HPGD,SEC24D
valproic acid		chemical drug		1,087		1,62E-02	ACACA,ATF3,BCL2,CD1A,CDCA7,CHAF1B,CREBBP,EIF2AK3,ELF1,GLUL,HDAC5,JUN,NOTCH1,PDGFB,RARA,ROR1,SERPINE1
VANGL1		other				3,92E-02	JUN
vasopressins		biologic drug				1,98E-02	FOS
VAV1		transcription regulator				3,11E-03	BCL2,FOS,IL2,JUN	133 (21)
VAV2		transcription regulator				2,29E-02	BCL2,FOS,IL2
Vegf		group	Activated	2,937	bias	8,52E-03	ARHGAP18,ATF3,BCL2,CRABP1,ENTPD1,ERBB3,FKBP5,FOSB,GRK5,HELLS,IL17RC,IL1R1,JUN,NOTCH1,NRCAM,PLAUR,RGS2,TMEM158,TPX2	181 (23)
VEGFA		growth factor	Activated	2,480	bias	8,07E-03	ARG2,BCL2,CD1A,CLDN5,CREBBP,CSF3,FOS,FOSB,LMNA,NOTCH1,PDGFB,SERPINE1,SPARC	130 (20)
veratridine		chemical toxicant				3,92E-02	FOS
vismodegib		chemical drug				2,75E-03	BCL2,DCK,KLF4,NFE2L2	87 (7)
Vla-4		complex				3,75E-03	BCL2,PDGFB	155 (12)
VLDLR		transporter				1,91E-02	FOS,SERPINE1
VNN1		enzyme				3,92E-02	BCL2
vorinostat		chemical drug		-0,189		2,65E-02	ATG7,BCL2,BRCA2,DLC1,GRN,HPGD,JUN,KLF4,PDGFB,PRDM1,RGS2
voxtalisib		chemical drug				1,98E-02	BCL2
VPS26B		transporter				3,92E-02	VPS35
VSIG4	1,335	other				3,92E-02	IL2
VTN		other				2,29E-02	BCL2,PLAUR,SERPINE1
WAS		other				2,29E-02	GLG1,IL2,SELPLG
WNT3A		cytokine		1,702	bias	4,40E-03	ARHGAP18,ARRDC4,ATP1B1,BCL2,DNAJC6,ERBB3,GFI1B,GPA33,JUN,KLF4,LRRC17,PRDM1,SPARC,TMEM158,WNT7A	129 (18)
wortmannin		chemical drug	Inhibited	-2,367	bias	1,06E-03	ACACA,ATF3,BCL2,ENTPD1,ERBB3,FOS,IL2,JUN,MT2A,NFE2L2,RETN,SERPINE1	156 (23)
WT1		transcription regulator		0,478		6,22E-03	ADGRE5,BCL2,CHAF1B,FOSB,GSN,HNRNPL,KLF4,PIR,PLAUR,RARA,SERPINE1,TARS1	78 (7)
WWTR1-CAMTA1		fusion gene/product				6,82E-03	ATF3,SERPINE1,STEAP4
WZB117		chemical reagent				2,28E-03	DEFB4A/DEFB4B,PI3
xanthohumol		chemical drug				5,95E-03	ACACA,ANXA1,FOS,LY96
XBP1		transcription regulator	Activated	2,375	bias	3,33E-03	ACACA,BCL2,EIF2AK3,FKBP14,KLF4,PCYT1A,PRDM1,PRNP,SEC24D,SPARC,SRPRA,TOP1	125 (13)
XK469		chemical drug				3,92E-02	BCL2
XPA		other				7,67E-03	FOS,TOP1
YBX1		transcription regulator		1,941	bias	7,59E-03	BCL2,DEFB4A/DEFB4B,FOS,KLF4,NFE2L2,PDGFB,SP3	126 (17)
YBX3	0,747	transcription regulator				1,28E-02	ERBB3,JUN
Z36		chemical reagent				1,58E-02	ATG2A,EIF2AK3,NUPR1
ZBTB10	0,787	other		1,677	bias	1,35E-02	ADAM8,ANXA1,CASP4,GBP5,IL2,NT5C3A,SERPINE1,SP3
ZEB1		transcription regulator		-1,067		1,04E-02	EHD1,IL2,NRP2,PTPRZ1,RBM47,SERPINE1
ZEB2		transcription regulator				4,99E-02	ELANE,FCER1A,GATM,IL2
ZFHX3		transcription regulator				3,31E-02	LRRC17,PROK2,RGS2,SSB,TOP1
ZFP36		transcription regulator		-1,974	bias	3,73E-02	FOS,IL2,JUN,PLAUR,PRDM1
ZFTA-RELA		fusion gene/product	Activated	2,236	bias	2,29E-03	BCL2,CASP4,IL13RA1,PDGFB,TNIP1
ZFYVE16	1,274	other				3,92E-02	SERPINE1
Z-LLL-CHO		chemical - protease inhibitor		1,521	bias	2,42E-02	ATF3,BCL2,CYP3A4,DEFB4A/DEFB4B,EIF2AK3,EIF4EBP1,FOS,HMGB2,IL2,JUN,NFE2L2,PRDM1,TOP1
ZMIZ1		transcription regulator				5,55E-03	NOTCH1,SERPINE1
ZNF106		other		0,447		1,70E-03	COL26A1,GLRX,TMEM106B,VPS35,ZNF330
