# Supplementary material for: Gene profiles of peripheral white blood cells as potential predictors of pregnancy in embryo-recipient heifers
Source: PLoS One. 2025 Sep 15;20(9):e0330701. doi: 10.1371/journal.pone.0330701 (PMC12435678; doi:10.1371/journal.pone.0330701)
Supplement: S13 Table — (XLSX) [file pone.0330701.s013.xlsx]

## Sheet: Feuil1
Holstein-Friesian heifers
PCD7 and PCD14: days 7 and 14 post-estrus at the preconception cycle 1 and 2
1ETD7: day of embryo transfer at the first conception cycle
PCD7									PCD14										1ETD7
Upstream Regulator	Expr Fold Change	Molecule Type	Predicted Activation State	Activation z-score	Flags	p-value of overlap	Target Molecules in Dataset	Mechanistic Network	Upstream Regulator		Expr Fold Change	Molecule Type	Predicted Activation State	Activation z-score	Flags	p-value of overlap	Target Molecules in Dataset	Mechanistic Network	Upstream Regulator	Expr Fold Change	Molecule Type	Predicted Activation State	Activation z-score	Flags	p-value of overlap	Target Molecules in Dataset	Mechanistic Network
1,5-bis-(dihexyl-N-nitrosoamino)-2,4-dinitrobenzene		chemical reagent				0.0382	CYBB	144 (14)	1,5-bis-(dihexyl-N-nitrosoamino)-2,4-dinitrobenzene			chemical reagent				3,00E-02	CYBB		1,5-bis-(dihexyl-N-nitrosoamino)-2,4-dinitrobenzene		chemical reagent				0.0392	PDE5A
8-bromo-cAMP		chemical reagent		1.33	bias	0.0488	BAX,CEBPA,CFD,CLU,COL4A4,COL5A2,E2F1,GLUL,GPX3,MYH7,MYLK,PDE1A,RARB,STAR,THBS2,VLDLR	166 (18)	8-bromo-cAMP			chemical reagent	Activated	3.603	bias	2,76E-03	ADCY3,BAX,FGF9,G6PC1,GLUL,IL15,JUN,KITLG,NFKBIA,NRP1,PDE4A,SERPINE1,SMAD1,SMAD3,STAT3,SYNPO,TFCP2L1	164 (18)	8-bromo-cAMP		chemical reagent	Activated	3.031	bias	0.00868	ARG2,ARSG,BRCA2,CREM,ENTPD1,ERBB3,FOS,GLUL,GPX3,GSN,HPGD,ITGA9,JAK2,JUN,PCK1,PDGFB,SAT1,SERPINE1,WNT5B	194 (22)
AGT		growth factor	Activated	3.627	bias	4.26e-05	BAX,CD14,CDC25A,CIT,COL5A2,COL6A3,CYBB,E2F1,EHF,ELN,ENPEP,FGF7,FLT1,GFPT1,GFRA2,HAS2,HEY1,IGFBP2,IL10,KCND3,KCNJ2,LAMB1,LOXL1,LOXL4,MATN2,MYH7,NRG1,RBP4,ROBO1,SGCD,STAR,THBS2,TTPA,UNC5B,WIPF3,ZFHX3		AGT			growth factor	Activated	3.134	bias	3,28E-04	ANK3,ANXA3,ARID3A,ATP1A1,BAX,BMP6,C5AR1,CD14,CTF1,CYBB,EDARADD,ELN,GRK5,GRN,IL15,ITGB2,JUN,KITLG,LIPG,LOXL4,LRP8,MIDEAS,NFKBIA,NPHS1,SERPINE1,SMAD3,TNFRSF11B,TNS1	151 (19)	AGT		growth factor	Activated	4.309	bias	0.000155	ADAM8,ANXA1,ATF3,ATP1B1,BACH1,BCL2,C5AR1,CCN3,CREM,FKBP5,FOS,FOXO3,GRK5,GRN,HHIPL1,HIP1,HMGB2,JUN,KLF4,MFAP4,MIDEAS,NCOR2,NFE2L2,PIR,PLA2G10,PPFIBP1,PTPRZ1,RGS2,SERPINE1,SH2D1B,SLC8A1,SPARC,SSH2,TPX2,WNT5B	174 (23)
AHR		ligand-dependent nuclear receptor		-0.845	bias	8.35e-05	AHSG,BAX,CD14,CEBPA,CERS5,COL5A2,COL6A3,CYP2S1,DNAJB1,E2F1,EBF1,ENPEP,GAS1,IL10,LTC4S,MATN2,MYH7,MYL2,PCDH8,RDH16,RORC,UGT1A6	121 (13)	AHR			ligand-dependent nuclear receptor		1,783	bias	7,13E-05	A2M,ABCC4,AIF1,BAX,CCL21,CD14,CERS5,DNAJB1,DUSP6,EMILIN2,FGF9,FGFR2,IDO2,IL15,JUN,SDSL,SERPINE1,STAT3,TLR5	143 (19)	AHR		ligand-dependent nuclear receptor		1,999	bias	1.48e-05	ACACA,ACTL6A,AHSG,ARG2,COL27A1,CYP3A4,EHD1,EMILIN2,ENTPD1,EPB41L5,FOS,HDAC9,IL1R1,JUN,LBP,MT2A,NFE2L2,NOTCH1,PCK1,PDGFB,SERPINE1,SNTA1,STEAP4,TLR5	150 (21)
amphetamine		chemical drug		0.866	bias	0.00137	ASIC2,BAX,DSG3,FGF6,FOSL2,GRM8,IL10		amphetamine			chemical drug				4,14E-02	BAX,DCC,FOSL2,JUN		amphetamine		chemical drug		1,472	bias	0.00158	ATF3,BCL2,FOS,FOSB,JUN,RGS2,TLN1	178 (22)
AN-207		chemical toxicant				0.0382	BAX	152 (15)	AN-207			chemical toxicant				3,00E-02	BAX		AN-207		chemical toxicant				0.0392	BCL2
APC		enzyme		0.391		0.0155	ASCL2,CLU,CTNND1,GLI3,GLUL,HEY1,IL10,LAMB1		APC			enzyme				4,07E-02	CTNND1,CXCR2,GLUL,JUN,PDK4,TNFRSF11B		APC		enzyme		-1,446		0.0474	GHRL,GLUL,JUN,KLF4,NOTCH1,PLA2G10,PLA2G4A
APOE		transporter		-1.477	bias	0.0267	ANGPTL4,BAX,CLU,CYBB,DIP2A,GAS7,GLUL,GPX3,IL10,INSM2,LTC4S,PHLDA1,SREBF2	122 (12)	APOE			transporter	Inhibited	-2.804	bias	1,37E-05	ANK3,BAX,C5AR1,CREB3L1,CTDSP1,CYBB,GLUL,GRIA2,IL1RN,JUN,LIPG,LRP8,NELL2,NR1H3,SERPINE1,SMAD1,SREBF2,STAT3	141 (18)	APOE		transporter		-1,000	bias	0.0318	ATF3,C5AR1,FKBP5,FOS,GLUL,GPX3,IL2,IL6R,JUN,KLF4,MYLIP,SERPINE1,TNIP1
ATP		chemical - endogenous mammalian		1.504	bias	0.0112	ADAMTS9,BAX,CD14,IL10,IL33,SREBF2,TLR4	136 (13)	ATP			chemical - endogenous mammalian		0,199	bias	6,71E-04	BAX,BCL2L11,CD14,IL1RN,NRP1,P2RY2,SERPINE1,SREBF2	139 (19)	ATP		chemical - endogenous mammalian		0,819	bias	0.0394	FOS,FOXO3,IL2,PADI4,SAT1,SERPINE1
beta-estradiol		chemical - endogenous mammalian		1.912	bias	8.15e-07	ADGRF5,ANK1,ANPEP,BAX,CCDC17,CCR3,CD14,CD164L2,CDC123,CDC25A,CEBPA,CFD,CLDN8,CLU,COL4A4,COL5A2,CTNND1,CYBB,DDR1,DSP,E2F1,ELF5,FBXO46,FGF7,FOSL2,GHRH,GLUL,GPX3,GSTM1,HAPLN2,HAS2,HCCS,HEY1,HMCN2,HOXD4,IFNGR2,IFRD2,IGFBP2,IL10,KCND3,LAMB1,LIMA1,LMNA,LOXL4,LYL1,MATN2,MOSPD2,MPEG1,MUC1,MYH7,MYLK,NRG1,OSBPL5,P2RY6,PAEP,PAM,PBXIP1,PDAP1,PDE1A,PHLDA1,PTP4A2,PTPRK,RAB5C,RARB,RBP4,RHOQ,RORC,S100A7,SBK1,SDC…	110 (16)	beta-estradiol			chemical - endogenous mammalian	Activated	2.748	bias	7,76E-09	A2M,ACOX2,ADAMDEC1,ADCY3,AIF1,ANK1,ANK3,ANPEP,ANXA3,BAX,BCL2L11,BMPR1B,CCL21,CD14,CDC123,CDT1,CTNND1,CTSH,CYBB,CYCS,DDX17,DHCR24,DLL1,DUSP6,EMP1,FAM162A,FGF9,FGFR2,FOSL2,G6PC1,GLUL,GRB10,IFRD2,IL15,ITGB2,JUN,KITLG,LMNA,LOXL4,LRP8,LYL1,MPEG1,MT1A,MYO10,NELL2,NFKBIA,NR1H3,NR3C2,NR4A3,NRP1,PAPSS2,PBXIP1,PDAP1,PDK4,PINK1,RAB5C,RAF1,SERPINE1,SLC25A15,SLC5A5,SLC6A14,SLC6A9,SMAD1,SMAD3,SOX5,STAT3,SULT1C…	165 (16)	beta-estradiol		chemical - endogenous mammalian	Activated	3.202	bias	3.94e-08	ACTL6A,ADAMDEC1,ALCAM,ANXA1,ANXA4,ARSG,ATF3,ATP1B1,BCL2,BRCA2,BRINP2,CASP4,CAST,CBX6,CCDC146,CCN3,CDCA7,CHAF1B,CLEC1B,CREBBP,CREM,CYP3A4,DEFB4A/DEFB4B,EAF2,EIF4EBP1,ELF1,ERBB3,FOS,FOSB,FOXO3,GLUL,GNA11,GPX3,GSN,GSTM1,HDAC5,HELLS,HMGB2,HPGD,HSD17B2,IFNGR2,IL1R1,IL6R,ITGA9,JAK2,JUN,KLF4,LMNA,MT2A,NFE2L2,NOTCH1,NOTCH2,NPVF,NRP2,NUPR1,PADI4,PAM,PBXIP1,PDGFB,PI3,PINK1,PLA2G10,PLA2G4A,PLAUR,PPP1R12A,PT…	171 (21)
Brd4		kinase	Activated	2.236	bias	0.0142	C1R,COL5A2,COL6A3,TLR4,TNFSF15	82 (7)	Brd4			kinase				4,55E-03	NFKBIA,SERPINE1		Brd4		kinase				0.00767	FOS,SERPINE1	59 (7)
bucillamine		chemical drug				0.0382	BAX		bucillamine			chemical drug				3,00E-02	BAX		bucillamine		chemical drug				0.0392	BCL2
butyric acid		chemical - endogenous mammalian		0.377		0.000733	BAX,CCR3,CD14,CDC25A,CLU,COL5A2,COL6A3,DDR1,E2F1,GAK,GLI3,IFNGR2,IL10,JCHAIN,MUC1,MYH7,MYL2,STAR,THSD7A,TUBA4A		butyric acid			chemical - endogenous mammalian		0,320		2,65E-04	A2M,AFF1,BAX,CD14,CYCS,DHCR24,DPP6,ELANE,G0S2,G6PC1,GRN,MYH14,NFKBIA,NRP1,RAF1,SERPINE1,SLC5A5,STAT3	123 (18)	butyric acid		chemical - endogenous mammalian		-0,008		1.96e-05	ADGRE5,ANXA1,BCL2,C7,CREBBP,ELANE,FOS,GRN,GSN,HDAC9,HMGB2,IFNGR2,IL1R1,IL2,KLF4,MFF,MT2A,MYH14,PCK1,PRDM1,PYGL,RNF141,SAT1,SERPINE1	162 (19)
Ca2+		chemical - endogenous mammalian		1.396	bias	0.0179	E2F1,FOSL2,IL10,IL33,MYH7,PTH,S100A7,SCGB1A1,SREBF2,STAR,TLR4		Ca2+			chemical - endogenous mammalian		0,294	bias	2,41E-02	FGFR2,FOSL2,GRK5,JUN,NFKBIA,NR4A3,SERPINE1,SREBF2,TCF7L2		Ca2+		chemical - endogenous mammalian	Activated	2.758	bias	0.0469	ATF3,BCL2,CREM,FOS,GRK5,IL2,IL6R,JUN,KLF4,SERPINE1
CCN5		growth factor		0		0.019	CEBPA,DSP,MUC1,PROCR		CCN5			growth factor				4,60E-02	JUN,SERPINE1,SMAD3		CCN5		growth factor		-1,980		0.0206	JUN,KLF4,SERPINE1,SPARC
CD38		enzyme	Activated	2.772	bias	0.0131	AICDA,ALDOC,APH1A,CKAP4,JCHAIN,MANF,MYADM,SEMA4A		CD38			enzyme	Activated	2.425	bias	3,59E-02	ALDOC,APH1A,BNIP3,CKAP4,FAM162A,MYADM		CD38		enzyme	Activated	2.813	bias	0.015	ATP1B1,EAF2,EIF4EBP1,ELL2,IL2,IL6R,MYADM,PRDM1
CDK19		kinase	Inhibited	-2.157	bias	0.00255	ALDOC,BAX,CLU,OSGIN1,PROCR,SEC61A1,SOX15,TCN2		CDK19			kinase		-1,980	bias	3,79E-02	ALDOC,BAX,JUN,TCN2,TFCP2L1		CDK19		kinase	Inhibited	-2.236	bias	0.0108	ANKRA2,ATF3,JUN,KLF4,NOTCH1,SAT1,SOX15
CDKN2A		transcription regulator		-0.086		0.0345	BAX,CDC25A,DCK,DDR1,E2F1,EBF1,FLT1,GAS7,GFRA2,IGLL1/IGLL5,MYL2,TLR4		CDKN2A			transcription regulator		1,449		6,13E-03	A2M,BAX,BCL2L11,CCR8,CENPK,CXCR2,DCK,IGF2BP3,IL15,JUN,KITLG,SERPINE1	142 (17)	CDKN2A		transcription regulator		-1,126		0.0405	BCL2,DCK,FOS,HMGB2,IL6R,JAK2,JUN,PPFIBP1,PTK2B,SERPINE1,SH3BP2,SUZ12
CEBPA	1.268	transcription regulator	Activated	2.233	bias	0.0035	ANPEP,CD14,CEBPA,CFD,CKAP4,E2F1,EBF1,FLT1,GAS1,HAS2,IL10,KLK8,LYL1,SCGB1A1,SFTPA1,SPNS2,STAR,VLDLR		CEBPA			transcription regulator		0,805	bias	9,98E-03	A2M,ANPEP,CD14,CKAP4,CYCS,DLX3,ELANE,G0S2,G6PC1,IL1RN,JUN,LYL1,NRP1,SERPINE1	105 (13)	CEBPA		transcription regulator	Activated	2.551	bias	4.85e-07	ACACA,ANXA1,ARG2,BCL2,CSF3,CYP3A4,ELANE,FOS,FOXO3,GFI1B,GLRX,HPGD,IL2,IL6R,JUN,KLF4,LHX5,MT2A,PCK1,PRDM1,PUM1,RAB31,RETN,RGL1,RGS2,SERPINE1,STEAP4	190 (23)
CEBPB		transcription regulator	Activated	2.847	bias	0.016	CD14,CDC25A,CEBPA,CFD,CIT,COL5A2,DYNLT1,E2F1,GAS1,HAS2,IFNGR2,IL10,PCTP,SERP1,SFTPA1,SPC24,STAR,TLR4,UGT1A6,VLDLR		CEBPB			transcription regulator	Activated	2.185	bias	2,60E-03	CD14,CDT1,DLX3,ELANE,FGFR2,G6PC1,GNLY,IFIT2,IL1RN,JUN,LYN,NDRG4,NR1H3,NRP1,PDK4,SERPINE1,SIM2,STAT3,TLR8	110 (18)	CEBPB		transcription regulator		1,879	bias	0.000555	BCL2,BRCA2,CSF3,CYP3A4,ELANE,FCGR3A/FCGR3B,FOS,FOXO3,HELLS,HMGB2,IFNGR2,IL2,JUN,LBP,LY96,NUPR1,PCK1,PI3,PLA2G4A,PLAUR,PRDM1,SAT1,SERPINE1,TMEM176A,TOP1	150 (22)
CG		complex		1.289	bias	0.00521	ANGPTL4,BAX,C1R,CEBPA,CLU,E2F1,FGF7,FOSL2,GAS1,HAS2,IGFBP2,IL10,IL33,PHLDA1,S100A10,SREBF2,SRXN1,STAR		CG			complex		0,933	bias	5,98E-03	BAX,BMP6,BMPR1B,C1RL,DUSP6,EMP1,FGF9,FOSL2,G0S2,G6PC1,JUN,NR3C2,NRP1,SLC5A5,SREBF2	154 (18)	CG		complex	Activated	2.062	bias	0.0139	BCL2,BRCA2,C1RL,CREM,FOS,GHRL,HELLS,HPGD,HSD17B2,JUN,KLF4,PLAUR,PTGER2,RETN,RGS2,SMAD4,TMEM158
cholecalciferol		chemical - endogenous mammalian		1.123	bias	0.00119	CD14,CEBPA,DKK2,E2F1,GAS7,IL10,MYH7,PTH,RORC		cholecalciferol			chemical - endogenous mammalian	Activated	2.116	bias	1,00E-03	CD14,ITGB2,JUN,LRRC25,PDK4,SERPINE1,TNFRSF11B,UBE2E1	122 (16)	cholecalciferol		chemical - endogenous mammalian		1,699	bias	0.00141	ANKRD22,BCL2,FAM20C,FOS,GHRL,IL2,JUN,RARA,SERPINE1	173 (21)
cigarette smoke		chemical toxicant	Activated	2.395	bias	0.000847	ATF6,CDC25A,CLU,ELN,GPX3,IL10,MUC1,MUC4,NRG1,P2RY6,RAMP2,TCN2,TLR4,UGT1A6	66 (3)	cigarette smoke			chemical toxicant	Activated	2.219	bias	2,26E-02	ELN,JUN,KITLG,NFKBIA,P2RY13,P2RY2,SERPINE1,SLC6A9,TCN2		cigarette smoke		chemical toxicant	Activated	2.771	bias	0.00305	BCL2,DEFB4A/DEFB4B,DNAJB5,EIF2AK3,FOS,FOXO3,GPX3,JUN,KLF4,NFE2L2,PDGFB,SERPINE1,SLC6A9	110 (17)
cisplatin		chemical drug		1.145	bias	0.000449	ANK1,ANPEP,BAX,CD14,CDC25A,CEBPA,CLU,CMBL,CTNND1,CYBB,E2F1,EPS8L2,FLT1,FNDC3B,GAS1,GSTM1,KATNB1,LAMB1,LDHB,LMNA,NTN4,PROCR,PTGR1,RBP4,REEP2,S100A10,TAOK2,TLR4,TRPM6,UGT1A6		cisplatin			chemical drug		1,666	bias	3,73E-05	A2M,ABCC4,ANK1,ANPEP,BAX,BCL2L11,BHLHE41,CD14,CTNND1,CYBB,DNAI2,DPYSL4,DUSP6,FNDC3B,G0S2,G6PC1,GRIA2,IL15,JUN,LMNA,NFKBIA,PDE4A,PDK4,PLEKHM1,PTGR1,SERPINE1,STAT3,TAOK2	155 (18)	cisplatin		chemical drug		1,397	bias	0.00969	ANXA1,ANXA4,ATF3,BCL2,CYP3A4,ERBB3,FNDC3B,FOS,GPR87,GSTM1,HDAC9,IL2,JUN,LBP,LMNA,MARCKS,MT2A,NMI,NOTCH1,PTGR1,RGL1,SAT1,SERPINE1,SMAD4,TM7SF2,TOP1	145 (18)
CREBBP		transcription regulator	Activated	2.236	bias	0.000277	AMPD1,ATF6,CEBPA,CRYBB2,CYBB,FNDC3B,FOSL2,GHRH,HAS2,IL10,IL17RC,MCF2L,MYH7,RAPGEF4,RARB,SFTPA1,SH3GL3,STAR,TRPM1		CREBBP			transcription regulator		1,000	bias	1,79E-02	CYBB,EDARADD,ELANE,EPN1,FNDC3B,FOSL2,G6PC1,GRIA2,JUN,NFKBIA,NR4A3,TAP2		CREBBP	1,385	transcription regulator		1,611	bias	4.72e-06	BCL2,CRISPLD2,ELANE,FNDC3B,FOS,FOSB,GFI1B,IL17RC,IL2,ITGA9,JUN,MAFG,NFE2L2,NOTCH1,PCK1,RETN,RGL1,RGS2,SH3GL3,SIN3A,SMPD3,STRA8,WNT5B	170 (18)
CSF3		cytokine		-0.618		0.00419	BAX,CD14,CEBPA,CYBB,GNB4,IL10,RORC,SH3GL3,SHANK1,SHANK2,TLR4		CSF3			cytokine		1,772		3,18E-07	BAX,CD14,CNKSR2,CXCR2,CYBB,DNM3,DUSP6,ELANE,GNLY,IL1RN,ITGB2,JUN,KITLG,STAT3,TLR5,TLR8	136 (18)	CSF3	1,273	cytokine		1,999		0.000153	BCL2,ELANE,ENTPD1,FOS,GNG7,IL2,JUN,LBP,LY96,PROK2,PTK2B,RARA,SH3GL3,TLR5	129 (22)
CTNNB1		transcription regulator		1.767	bias	0.0144	AICDA,ASCL2,CEBPA,CFD,CLU,DKK2,ELMO1,ENO3,GLI3,GLUL,HOXB4,IGFBP2,IL10,JCHAIN,LAMB1,LMNA,MMP15,MMP16,MPEG1,MYLK,NRCAM,NRG1,PDAP1,PROCR,PROX2,PTPRJ,RBP4,SDC2,SEC61A1,SOX5		CTNNB1			transcription regulator	Activated	2.518	bias	1,72E-03	BCL2L11,CBLN1,DDX17,ELMO1,ENO3,FCAMR,FGF9,G6PC1,GLUL,HNF4A,IL15,ITGB2,JUN,KITLG,LGR6,LHX2,LMNA,MPEG1,PDAP1,RPL30,SERPINE1,SIM2,SOX5,STAT3,TCF7L2,TFCP2L1,TLE5,TNFRSF11B	134 (17)	CTNNB1		transcription regulator	Activated	3.289	bias	0.00014	ACACA,ALCAM,ANXA1,BCL2,CLDN5,COL27A1,CSF3,CTDSPL,DNAJC6,EHD1,ELMO1,ERBB3,FOS,FZD3,GLUL,GNG10,GPA33,GPAT3,HNF4A,HSD17B2,IL1R1,IL2,JUN,LECT2,LMNA,NOTCH1,NRCAM,NRP2,PCK1,PLAUR,PRDM1,RETN,RPL4,SERPINE1,SOX5,SUZ12,WNT5B,WNT7A	149 (17)
cyclic AMP		chemical - endogenous mammalian	Activated	2.372	bias	0.00246	CDC25A,CEBPA,E2F1,FLT1,FOSL2,IL10,IL33,MYLK,RARB,RBP4,RORC,STAR,VLDLR		cyclic AMP			chemical - endogenous mammalian	Activated	2.236	bias	2,26E-02	CYCS,FOSL2,G6PC1,IL15,IL1RN,JUN,SERPINE1,SLC5A5,STAT3		cyclic AMP		chemical - endogenous mammalian	Activated	2.132	bias	0.00305	ARG2,BCL2,CREM,ENTPD1,FOS,IL2,JUN,PCK1,PLA2G4A,PRNP,PTGER2,RARA,SERPINE1	132 (22)
CYP27B1		enzyme		-0.6	bias	0.00153	CCR3,CD14,FLT1,IL10,PTH	128 (16)	CYP27B1			enzyme		-1,000	bias	4,32E-03	CCR8,CD14,IL15,STAT3	50 (5)	CYP27B1		enzyme				0.011	BCL2,CYP3A4,SLC34A1,SLC8A1
daphnoretin		chemical - endogenous non-mammalian				0.0382	BAX	130 (12)	daphnoretin			chemical - endogenous non-mammalian				3,00E-02	BAX		daphnoretin		chemical - endogenous non-mammalian				0.0392	BCL2
DDX25		enzyme		-0.099	bias	0.00186	DDR1,DNAJB7,GLUL,PDE1A,S100A10,SREBF2,STAR,TUBA4A	63 (7)	DDX25			enzyme		0,440	bias	3,15E-02	AIF1,GLUL,NFKBIA,REEP6,SREBF2		DDX25		enzyme		1,671	bias	0.0279	ADORA3,BCL2,FXYD1,GLUL,HMGB2,TLE3
decitabine		chemical drug	Activated	3.282	bias	0.00162	ALS2,ANGPTL4,ANP32A,BAX,BCL2L2,CCR3,CLU,CNTN1,COL6A3,DKK2,DLC1,EHF,GLI3,IGFBP2,INSM2,KIR3DL2,KLK8,MANF,PCDH8,RARB,ROBO1,S100A10,SCN11A,SDC2,SLC4A10,STAR,STMN2,TUBA4A,ZSWIM6		decitabine			chemical drug		1,565	bias	1,94E-03	ABCC4,ANP32A,BAX,BCL2L11,BMP6,BNIP3,DLC1,DNM3,DPYSL4,EFNB1,ELOVL4,FOXE1,HNF4A,IFIT2,IGF2BP3,MEG3,NFKBIA,NR1H3,RAF1,SMAD1,SMAD3,STAT3,TAP2,ZIC3	151 (17)	decitabine		chemical drug	Activated	2.647	bias	0.00826	BCL2,BRCA2,CAB39L,CDCA7,CLDN5,CREBBP,CYP3A4,DLC1,EHD1,GLRX,GSN,HELLS,HNF4A,HPGD,KIR2DL5A,KLF4,LY96,NOTCH1,PDGFB,RPL4,SAT1,SMAD4,SP3,SPARC,STMN2,TPD52,WNT7A	188 (22)
dexamethasone		chemical drug		1.388		0.000135	AICDA,ANGPTL4,ANPEP,ASCL2,BAX,BCL2L2,CBLB,CCR3,CDC25A,CEBPA,CFD,CLU,CYBB,CYP2S1,DACH1,DHRS7,DLC1,E2F1,EBF1,EHF,ELN,FGF7,FOSL2,GAS1,GHRH,GLUL,GSTM1,HEY1,IFNGR2,IGFBP2,IL10,IL17RC,IL1RL2,IL33,KLRD1,LAMB1,LDHB,MATN4,MPC2,MPEG1,MUC1,MUSK,MYL2,NTN4,PAM,PF4,PHLDA1,PISD,PPA2,PTGR1,PTH,RAB35,RAPGEF4,RARB,RBP4,S100A10,SEC61A1,SFTPA1,SORD,STAR,THBS2,TLR4,TRPM6,TRPS1,TUBB1,UGT1A6,UGT2A1,USF1,VNN1		dexamethasone			chemical drug	Activated	2.725		1,03E-06	AIF1,ANPEP,ANXA3,ATP1A1,BAX,BCL2L11,BHLHE41,BNIP3,C5AR1,CBLB,CCL21,CTF1,CYBB,CYCS,DHCR24,DLC1,DLL1,DUSP16,EDARADD,ELMO2,ELN,EMILIN2,ETNK2,FOSL2,G0S2,G6PC1,GLUL,GRK5,GRN,IFIT2,IL15,IL1RN,JUN,KLRF1,LRP8,LYN,MLXIP,MPEG1,MYO10,NAIP,NECTIN2,NFKBIA,NIBAN2,NMB,NR1H3,NR4A3,P2RY2,PDK4,PISD,PTGR1,RAB35,SDSL,SERPINE1,SLC46A3,SLC5A5,SMAD3,SPARCL1,TAP2,TLE5,TLR5,TLR8,TMEM140,TNFRSF11B,TNS1	151 (18)	dexamethasone		chemical drug	Activated	2.983		3.03e-11	ABHD2,ACACA,ADORA3,ALCAM,ANXA1,ARG2,ATF3,ATP1B1,BCL2,BRCA2,C5AR1,CAST,CCN3,CLDN5,COL26A1,COL27A1,CRISPLD2,CYP3A4,DACH1,DEFB4A/DEFB4B,DLC1,EIF4EBP1,ELMO2,EMILIN2,ENTPD1,FCER1A,FKBP5,FOS,FOSB,FOXO3,GBP5,GHRL,GLUL,GNAQ,GNG10,GRK5,GRN,GSTM1,HELLS,HERC5,HIP1,HPGD,IFNGR2,IL17RC,IL1R1,IL2,IL6R,IRF2BP2,JAK2,JUN,KLF4,KLRD1,KLRF1,LBP,LOC102724788/PRODH,MARCKS,MEGF9,MLXIP,NCOR2,NMB,NOTCH1,NOTCH2,PAM,PARP14,…	183 (21)
D-galactosamine		chemical - endogenous mammalian	Activated	2.19	bias	0.00137	BAX,CD14,IL10,IL33,TLR4	119 (16)	D-galactosamine			chemical - endogenous mammalian				2,70E-02	BAX,CD14,JUN		D-galactosamine		chemical - endogenous mammalian				0.0101	BCL2,FOS,JUN,NFE2L2
dihydrotestosterone		chemical - endogenous mammalian	Activated	2.018	bias	0.000784	ADAM7,BAX,CEBPA,CLU,COL5A2,CYBB,ELN,FGF7,FZD6,GAS1,GLUL,GPX3,IGFBP2,IL10,MUC1,MYLK,PAM,PHLDA1,SEC14L2,SLC25A16,SREBF2,STAR,STARD8,TKT,VLDLR	83 (7)	dihydrotestosterone			chemical - endogenous mammalian		1,314	bias	8,45E-04	ABCC4,BASP1,BAX,BMPR1B,CYBB,DHCR24,ELN,FOXE1,G0S2,G6PC1,GLUL,GRB10,GRN,JUN,KITLG,NFKBIA,RPL30,SMAD3,SREBF2,TLE5,TRPC4	134 (20)	dihydrotestosterone		chemical - endogenous mammalian		0,918	bias	0.000219	ACACA,BASP1,BCL2,CDCA7,EAF2,EIF4EBP1,FKBP5,FOS,GLUL,GPX3,GRN,GSN,GTF2B,HPGD,IL6R,JUN,NOTCH1,NPVF,PAM,PCK1,PRNP,RETN,SPARC,TAC3,TAPT1,UAP1,WNT7A	212 (23)
dimethyl sulfoxide		chemical drug		1.912	bias	0.0132	COL22A1,LOXL4,MYH7,PBXIP1,SPNS2,STAR,VLDLR	136 (16)	dimethyl sulfoxide			chemical drug	Activated	2.433	bias	1,42E-02	BNIP3,ITGB2,JUN,LOXL4,PBXIP1,TNFRSF11B		dimethyl sulfoxide		chemical drug	Activated	2.345	bias	0.00114	ANXA1,COL22A1,EIF4EBP1,FOS,JUN,NUPR1,PBXIP1,PTK2B,SMPD3	86 (7)
doxorubicin		chemical drug	Activated	3.129	bias	0.0367	BAX,BCL2L2,CD14,CKAP4,CLU,CYBB,E2F1,LIMA1,MYH7,NRG1,OSGIN1,PLN,S100A10,SDC2,TLR4	34 (4)	doxorubicin			chemical drug		1,838	bias	7,58E-04	A2M,ABCA7,ABCB8,ATG7,BAX,BCL2L11,CD14,CKAP4,CYBB,DPYSL4,JUN,KMT5A,NFKBIA,NPHS1,SMAD3,STAT3,TAP2	148 (20)	doxorubicin		chemical drug	Activated	2.166	bias	0.00241	ABCB9,ANXA1,ATF3,ATG7,BCL2,BRCA2,CREM,FOS,FOXO3,JAK2,JUN,LOC102724788/PRODH,NFE2L2,PLAUR,RETN,RGS6,SMAD4,STX6,SVIL	154 (19)
EGR2		transcription regulator	Activated	2.183	bias	0.00431	CBLB,CRABP1,DDN,GHRH,GNB4,IL10,ROBO1,RORC,STAR		EGR2			transcription regulator	Activated	2.765	bias	3,31E-03	BCL2L11,CBLB,CRABP1,GRIA2,JUN,KITLG,NXPH4,SMAD1	72 (7)	EGR2		transcription regulator	Activated	2.474	bias	0.00148	BCL2,CAST,CRABP1,FOS,IL2,IL6R,JUN,NOTCH1,PRDM1,WBP4	120 (17)
ERBB2		kinase		0.246	bias	0.0449	ALDOC,ANGPTL4,CDC25A,CLU,COL5A2,COL6A3,DHRS7,E2F1,EHF,FGF7,FLT1,GPX3,HAS2,HEY1,JCHAIN,LAMB1,MMP16,MUC1,MYL9,NRG1,PTPRK,RARB,SEC61A1,SERP1,UGT1A6,UNC5B		ERBB2			kinase		1,273	bias	4,99E-03	ALDOC,BNIP3,C4BPB,CDT1,DLL1,DUSP6,EMP1,FGF9,JUN,MLXIP,MUC16,MYO10,NDRG4,NR1H3,NRP1,PDK4,PINK1,SERPINE1,SLC6A14,SMAD3,SPARCL1,STAT3,TAP2,TP53RK,WWC1	143 (20)	ERBB2		kinase		0,871	bias	0.000614	ADAM8,ADORA3,ATF3,BCL2,CAPZA2,CDCA7,EIF4EBP1,ELL2,ERBB3,FOS,GPX3,HMGB2,IL2,IL6R,JUN,KLF4,MAN2A1,MGAT4A,MLXIP,NOTCH1,NOTCH2,PINK1,PLAUR,POLR1D,RAB31,SERPINE1,SPARC,ST3GAL6,STEAP4,TMEM106B,TNNT3,TOP1,TPD52,WNT5B	176 (22)
ERK1/2		group		0.91	bias	0.00773	APH1A,ATF6,BAX,CDC25A,CEBPA,CYBB,E2F1,FLT1,HAS2,IL10,PFKFB4,STAR,VNN1	74 (9)	ERK1/2			group		-0,000	bias	8,03E-03	APH1A,BAX,BCL2L11,CYBB,FGFR2,GRK5,JUN,mir-133,NR4A3,SERPINE1,TAP2	142 (20)	ERK1/2		group	Activated	2.23	bias	0.0217	BCL2,EIF2AK3,FKBP5,FOS,FOSB,GRK5,HPGD,IL2,JUN,PLAUR,PTGER2,SERPINE1
ESR1		ligand-dependent nuclear receptor		1.557		0.0253	ANP32A,BAX,BCL2L2,CEBPA,CIT,CLDN8,COL5A2,COTL1,DCBLD2,E2F1,ELN,FMN1,FOSL2,GAS7,GPR158,HEY1,ICA1,IGFBP2,LAMB1,LIMA1,LOXL4,MCF2L,NEB,NRCAM,PRKCI,PTP4A2,RAB35,RAB5C,RBP4,RDH16,RHOQ,ROBO1,RORC,SETD5,SHANK2,SORD,STAR,TNS3	147 (17)	ESR1		0,735	ligand-dependent nuclear receptor		0,442		2,96E-03	ANK3,ANP32A,ANXA3,BAX,BCL2L11,CENPK,CNOT4,DDX17,DHCR24,DLL1,ELN,FGFR2,FOSL2,GRIA2,JUN,LOXL4,NELL2,NFKBIA,NR1H3,OS9,P2RY2,PDE4A,PDK4,PRKCI,RAB35,RAB5C,SERPINE1,SMAD3,STAT3,SULT1C2,SYNPO,TCF7L2,TGOLN2,TLE5,TNFRSF11B	153 (15)	ESR1		ligand-dependent nuclear receptor		1,088		1.29e-05	ABCA4,ABCB9,ABHD2,ACACA,ALCAM,ANXA4,ARHGAP18,ARSG,ATF3,ATP1B1,BCL2,BRCA2,CCN3,CCPG1,CLEC1B,CREBBP,DLG5,ERBB3,FOS,FOSB,GLRX,GNAQ,GSN,HELLS,IL2,JAK2,JUN,LBP,MARCKS,NOTCH1,NRCAM,NUP214,PADI4,PAK6,PLAUR,PPP1R12A,PYGL,RAB31,RARA,RP2,SAMD9,SERPINE1,SNAP23,SRPK2,STAM2,STX3,STX6,TAC3,TNIP1,TPD52,UGP2,VPS35	162 (17)
ESR2		ligand-dependent nuclear receptor		1.422	bias	0.0474	ANK1,ANPEP,CDC25A,CLU,FOSL2,GPX3,LMNA,LOXL1,LOXL4,MUC1,MYH7,MYLK,NRG1,RBP4,RHOQ,RORC,S100A7,SORD,SRXN1,THBS2,TNS3		ESR2			ligand-dependent nuclear receptor		1,393	bias	1,88E-03	ANK1,ANPEP,ARRDC4,CTSH,FOSL2,IFIT2,KAZALD1,KITLG,LMNA,LOXL4,LYN,NELL2,NFKBIA,NR4A3,PDK4,RAF1,SERPINE1,SMAD3,SYNPO,TLE5,TNFRSF11B,UBE2E1	166 (18)	ESR2		ligand-dependent nuclear receptor	Activated	2.14	bias	2.76e-05	ANXA1,ANXA4,ARRDC4,ATF3,BCL2,BRCA2,CCN3,CLEC1B,CREBBP,FOS,FOXO3,GLRX,GPX3,HELLS,HPGD,IL1R1,KLF4,LMNA,NOTCH1,NRP2,PAK6,PARP14,PDGFB,PLAUR,PPP1R12A,PYGL,RARA,RETN,RP2,SDAD1,SERPINE1,SMAD4	174 (21)
ethanol		chemical - endogenous mammalian		1.73	bias	0.013	ANPEP,ASCL2,BAX,CD14,CEBPA,CLU,E2F1,FOSL2,GABRA4,GHRH,HEY1,IL10,SREBF2,SRXN1,STAR,TLR4	36 (4)	ethanol			chemical - endogenous mammalian	Activated	2.071	bias	1,28E-03	ANPEP,BAX,C5AR1,CD14,DUSP6,FOSL2,G6PC1,IFIT2,IL15,IL1RN,JUN,SERPINE1,SREBF2,STAT3,TFCP2L1,TLR8	147 (18)	ethanol		chemical - endogenous mammalian		1,384	bias	0.0319	ACACA,ATF3,BCL2,C5AR1,CYP3A4,FOS,FOSB,IL1R1,JAK2,JUN,KLF4,NFE2L2,NMI,PCK1,SERPINE1
F2		peptidase	Activated	3.712	bias	0.00104	ADAMTS9,ANGPTL4,BAX,CKAP4,CLU,COTL1,CYBB,FLT1,FOSL2,HAS2,IFRD2,PROCR,SOX15,TXNDC5		F2			peptidase	Activated	3.216	bias	3,44E-03	BAX,CKAP4,CYBB,EHD4,FOSL2,IFRD2,JUN,NFKBIA,NR4A3,SERPINE1,TAP2	116 (16)	F2		peptidase	Activated	3.282	bias	0.000444	ELL2,ENTPD1,FOS,FOSB,HDAC9,IL2,JUN,PDGFB,PLA2G4A,PLAUR,PLCB3,RHOJ,SERPINE1,SOX15,SRGN	130 (24)
filgrastim		biologic drug		-0.84		0.00246	ASCL2,CCR3,CLU,CYBB,DACH1,DLC1,HEY1,IL10,KLRD1,LDHB,MPEG1,PF4,S100A10,SORD,TLR4,TRPS1,TUBB1,VNN1		filgrastim			biologic drug		0,848		2,99E-07	ANXA3,ATP1A1,CYBB,DLC1,EDARADD,ELMO2,EMILIN2,G0S2,IFIT2,JUN,KLRF1,MLXIP,MPEG1,MYO10,NAIP,NECTIN2,NR4A3,P2RY2,SMAD3,TLE5,TLR5,TLR8,TMEM140		filgrastim		biologic drug		0,161		4.98e-09	ADORA3,ANXA1,ATF3,CAST,COL27A1,DACH1,DLC1,ELMO2,EMILIN2,FCER1A,FKBP5,GBP5,HERC5,HIP1,HPGD,IL1R1,IRF2BP2,JAK2,JUN,KLRD1,KLRF1,MLXIP,NCOR2,PARP14,PLAUR,PROK2,PRRG4,PTGER2,RNF43,TLR5
FOS		transcription regulator		1	bias	0.0196	CD14,CFD,CLU,CRABP1,CTNND1,DSG3,FMN1,FZD6,GAK,GAS1,HAS2,IL10,MAFK,PDE6B,PHLDA1,PTP4A2,S100A10,STAR,TNMD	125 (13)	FOS			transcription regulator		0,296	bias	9,12E-05	A2M,ANK3,ARID3A,BCL2L11,CD14,CLIP1,CRABP1,CTNND1,CTSH,CYCS,G6PC1,JUN,KITLG,LRP8,MT1A,NR1H3,NR3C2,SDK1,SERPINB7,SERPINE1,SLURP1,TNFRSF11B	107 (13)	FOS	1,433	transcription regulator		1,497	bias	4.62e-05	ACACA,ANXA4,ATF3,CASP4,CAST,CRABP1,CREBBP,CSF3,FOS,FOSB,FOXO3,FZD3,HPGD,IL2,JUN,MGAT4A,MT2A,NFE2L2,PLAUR,PRDM1,PTPRZ1,RAB31,RARA,SERPINE1,SNAP23,TPD52,WNT7A	195 (20)
GLI1		transcription regulator		0.11		0.00863	CHST13,CLU,CMBL,EFHD2,IL10,IL33,LMNA,MYADM,NRG1,PAM,PRKCI,S100A7,SCD5,SEC61A1,SOX5,TRPS1,UBALD2,ZFHX3,ZSWIM6		GLI1			transcription regulator		-1,648		8,03E-03	BHLHE41,DUSP6,EFHD2,EMP1,KITLG,LMNA,MYADM,PAPSS2,PDK4,PRKCI,RPL30,SCD5,SOX5,SUN2,TGOLN2,UBALD2		GLI1		transcription regulator		-1,515		0.0215	ANKRD22,ANXA1,ATF3,BCL2,FOS,GPA33,HPGD,KLF4,LMNA,MIDN,MT2A,MYADM,OGFRL1,PAM,PLAUR,SAT1,SOX5,STX3
glucocorticoid		chemical drug		1.278		0.0361	BAX,CLU,GHRH,GLUL,GPR158,GPX3,HAS2,IL10,RAMP2,SCGB1A1,SFTPA1		glucocorticoid			chemical drug		0,972		7,16E-03	BAX,BCL2L11,BMP6,G6PC1,GLUL,GRN,IL1RN,NFKBIA,SERPINE1,SF1,TNFRSF11B	144 (19)	glucocorticoid		chemical drug		1,440		0.0033	ANXA1,BCL2,CLDN5,CSF3,CYP3A4,GLUL,GPX3,GRN,IL2,IL6R,MT2A,PCK1,PRNP,SERPINE1	183 (21)
GNAQ		enzyme				0.025	GRB14,HAS2,MMP16,MYH7,PHLDA1,STAR,STMN2		GNAQ			enzyme				7,37E-03	AK4,ANXA3,BNIP3,EMP1,IL1RN,NR4A3,SERPINE1	99 (9)	GNAQ	1,295	enzyme	Activated	2.44	bias	0.000181	ATF3,CREM,FOS,GNA11,GNAQ,IL2,PLAUR,PYGL,SERPINE1,SLC8A1,STMN2	131 (19)
HDAC1		transcription regulator		-0.75		0.00999	ASCL2,BAX,CDC25A,CEBPA,FLT1,GLUL,IL10,MUC4,MYH7,PTH,RORC,SYCE1		HDAC1			transcription regulator		0,186		1,21E-02	ATG7,BAX,CCR8,CDT1,GLUL,LGR6,NFKBIA,SERPINE1,STAT3,TNS1		HDAC1		transcription regulator		0,928		0.00178	ALCAM,ATF3,ATG7,BRCA2,FOS,GLUL,IL2,ITGAD,PCK1,PCYT1A,PDGFB,SERPINE1,SLC8A1,TPD52	153 (19)
HGF		growth factor	Activated	3.729	bias	0.0182	ADGRF5,ANGPTL4,ANP32A,CDC25A,EHF,FGF7,FLT1,GAK,GRB14,IL10,IL17RC,NRCAM,NRG1,PHLDA1,PTH,TBC1D8,TNFSF15		HGF			growth factor	Activated	2.888	bias	4,22E-03	A2M,ANK3,ANP32A,DUSP6,EMP1,G6PC1,GRB10,GRK5,KIF15,KITLG,LRP8,NR4A3,NRP1,SERPINE1,TBC1D8,TRPC4	135 (17)	HGF		growth factor	Activated	3.152	bias	0.0114	ATF3,BCL2,ENTPD1,FKBP5,FOS,FOSB,GRK5,HDAC5,HELLS,IL17RC,NRCAM,NUMA1,PCK1,PLAUR,RGS2,SERPINE1,TMEM158,TPX2
HRAS		enzyme		0.66	bias	0.017	BAX,CDC25A,CLU,COL5A2,E2F1,ELN,FERMT2,FOSL2,GPX3,HAS2,HEY1,HOXB4,IGLL1/IGLL5,LOXL1,LRRC17,MYL9,RARB,SERP1,SKAP2,SLN,SOX5,ST18		HRAS			enzyme		0,242	bias	2,42E-05	A2M,ANXA3,BAX,BCL2L11,BNIP3,CHST11,DLL1,DUSP6,ELN,FERMT2,FOSL2,GRN,JUN,LIPG,NFKBIA,NRP1,RAF1,RPL30,SELPLG,SERPINE1,SIM2,SLC5A5,SMAD3,SOX5,TAP2,TNFRSF11B	134 (17)	HRAS		enzyme	Activated	3.107	bias	1.02e-05	ACACA,ADGRE5,BCL2,CSF3,EIF4EBP1,FERMT2,FOS,FOSB,GPX3,GRN,GSN,IL13RA1,IL2,JUN,LRRC17,NCOR2,NOTCH1,PCK1,PCYT1A,PLA2G4A,PLAUR,PRNP,RP2,SELPLG,SERPINE1,SH3RF1,SKAP2,SMAD4,SOAT1,SOX5,SP3,SPARC	181 (23)
HTT		transcription regulator		1.109		0.00667	ALDOC,C1R,CDK2AP1,CEBPA,CIT,COL6A3,DNAJB1,EBF1,ENO3,GAS7,GHRH,GLUL,GPX3,KCNJ2,LDHB,MPEG1,MYL2,NCS1,NGEF,PCTP,RARB,RBP4,THBS2,TUBA4A		HTT			transcription regulator		1,091		6,18E-04	ABCC10,ALDOC,ATP1A1,BASP1,BCL2L11,CBLN1,CPNE5,CPSF2,CTDSP1,CYCS,DLL1,DLX3,DNAJB1,DUSP6,ENO3,GLUL,GRK5,IL15,JUN,MPEG1,MTNR1A,NGEF,ZIC3		HTT		transcription regulator				0.00894	ATF3,BASP1,BCL2,CAST,CDH8,CREBBP,FOS,FOXO3,GLUL,GNG7,GPX3,GRK5,GSN,HMGB2,JUN,KLF4,MFAP4,NFE2L2,PLAUR,PROK2,RARA,SLMAP,SP3,TNNT3	163 (22)
hydrogen peroxide		chemical - endogenous mammalian	Activated	3.884	bias	0.0158	ATF6,BAX,CFD,CLU,DNAJB1,DUSP8,ELN,IL10,MUC1,OAZ2,OSGIN1,PRKCI,PTP4A2,SENP3,SREBF2,STAR,TLR4,TUBA4A		hydrogen peroxide			chemical - endogenous mammalian	Activated	3.792	bias	3,21E-03	ATG7,BAX,BCL2L11,CYCS,DNAJB1,DUSP16,ELANE,ELN,IFIT2,JUN,KITLG,OAZ2,PRKCI,SENP3,SERPINE1,SREBF2,STAT3	145 (19)	hydrogen peroxide		chemical - endogenous mammalian	Activated	2.607	bias	0.0049	ANKRA2,ATF3,ATG7,BCL2,CREBBP,CSF3,ELANE,FOS,FOXO3,GLRX,HELLS,IL2,JUN,KLF4,NFE2L2,PDGFB,PLAUR,SERPINE1,SPARC,SRGN	153 (20)
IFNG		cytokine	Activated	2.919	bias	0.000215	ADAMTS9,ANGPTL4,BAX,BCL2L2,C1R,CALHM6,CCR3,CD14,CDC25A,CEBPA,CHI3L2,COL5A2,CRABP1,CYBB,DNAJB7,E2F1,EHF,ELN,FLT1,GLUL,GNB4,GPR158,GRM8,HAS2,HOXD4,IFNGR2,IL10,MUC1,MUC4,MYH7,P2RY6,PAM,PCTP,PF4,PHLDA1,RAB3C,RORC,S100A10,S100A7,SEC61A1,SEMA4A,SERP1,SREBF2,ST18,STAR,TLR4,TNFSF15,UNC5B,VLDLR,WDFY1		IFNG			cytokine	Activated	4.522	bias	7,41E-05	A2M,AIF1,ATP1A1,BAX,BCL2L11,BMP6,C5AR1,CD14,CHST11,CRABP1,CTSH,CYBB,DLL1,ELN,FOXE1,GLUL,HIRA,IDO2,IFIT2,IL15,IL1RN,ITGB2,JUN,KITLG,LYN,NDRG4,NFKBIA,NR4A3,SCIMP,SERPINE1,SMAD1,SMAD3,SREBF2,STAT3,TAP2,TCF7L2,TLR5,TLR8,TMEM140,TNFRSF11B,TRPC4,UBE2E1,WDFY1	126 (16)	IFNG		cytokine	Activated	3.296	bias	1.54e-05	ARG2,ATF3,ATP1B1,BACH1,BCL2,BRCA2,C5AR1,CASP4,CRABP1,CREM,CSF3,CYP3A4,DEFB4A/DEFB4B,EIF2AK3,ENTPD1,FCGR3A/FCGR3B,FKBP5,FOS,FOSB,GBP5,GLUL,GNG7,HDAC9,HIP1,IFNGR2,IL13RA1,IL1R1,IL2,IL6R,JAK2,JUN,KLF4,LY96,MAN2A1,MED15,NMI,NOTCH1,NUPR1,PAM,PARP14,PCK1,PDGFB,PLAUR,PRDM1,PRNP,SAMD9,SERPINE1,SLC8A1,SMAD4,SMPD3,SOAT1,SP3,STX3,TLR5,TMEM158	144 (19)
IgG		complex		-0.374	bias	0.0481	DSG3,DSP,FLT1,FOSL2,IFNGR2,IL10,KLK8,MYH7,TLR4,TNFRSF17,TNFSF15		IgG			complex		-0,577	bias	2,48E-02	EMP1,FOSL2,IL15,IL1RN,ITGB2,NFKBIA,SERPINB7,SERPINE1,STAT3,SYNPO		IgG		complex		-0,297	bias	0.012	ADORA3,ATP1B1,CLDN5,DENND5A,EHD1,ENTPD1,FOSB,IFNGR2,IL2,IL6R,PLAUR,SERPINE1,TNIP1
IL10	1.467	cytokine		1.454		0.0391	AICDA,BAX,CD14,CHI3L2,CIT,EHF,IFNGR2,IL10,IL33,KLRD1,MUC1,PAM,PF4,TLR4,TNFRSF17		IL10			cytokine		0,703		1,03E-04	BAX,BCL2L11,BMP6,CCR8,CD14,CTSH,HIRA,IFIT2,IL1RN,JUN,KITLG,LYN,NPHS1,NR4A3,SELPLG,STAT3,TAP2,TLR5,TLR8	130 (19)	IL10		cytokine		1,367		8.02e-07	ARG2,BCL2,BRCA2,CD1A,CSF3,DEFB4A/DEFB4B,FCGR3A/FCGR3B,FKBP5,FOS,HDAC9,HMGB2,HPGD,IFNGR2,IL13RA1,IL1R1,IL2,JUN,KLRD1,LY96,MAN2A1,NOTCH2,PAM,PRDM1,SELPLG,SNAP23,TLR5,TMEM158	152 (17)
IL10RA		transmembrane receptor		0.832		0.00813	BAX,CALHM6,CYP2S1,EHF,GSTM1,LTC4S,PAM,PF4,PROCR,SCARF1,STARD8,TNFSF15,ZC3H12C		IL10RA			transmembrane receptor		0,711		2,13E-02	BAX,BNIP3,CACHD1,IL1RN,KITLG,NR1H3,STAT3,SULT1C2,SYCN,TAP2		IL10RA		transmembrane receptor		-0,336		0.00153	ARG2,BCL2,CCN3,CLEC12A,GBP5,GSTM1,HPGD,IL2,PAM,PCK1,PYGL,SIRPB1,SPARC,ST3GAL6,TARM1	97 (11)
IL13		cytokine		1.511	bias	0.00951	BAX,CD14,CD1E,CEBPA,CYBB,GAS7,GPX3,HS3ST1,IFNGR2,IL10,PHLDA1,PLCXD1,RORC,SCGB1A1,TLR4,TRPS1,VNN1		IL13			cytokine	Activated	2.01	bias	2,86E-04	ADAMDEC1,AIF1,BAX,BTNL9,CD14,CTSH,CXCR2,CYBB,DHCR24,FAM162A,G0S2,HS3ST1,IL1RN,JUN,KITLG,SERPINE1,TNFRSF11B,TNS1	161 (19)	IL13		cytokine		1,856	bias	0.00108	ADAM8,ADAMDEC1,ARG2,ATF3,CD101,CD1A,DEFB4A/DEFB4B,FCGR3A/FCGR3B,GPX3,GSN,IFNGR2,IL13RA1,IL1R1,JUN,KLF4,PIEZO1,PLA2G4A,SERPINE1,SLC8A1,ST3GAL6	154 (19)
IL1A		cytokine	Activated	3.094	bias	0.0244	ASIC2,BAX,FGF7,GNB4,IFNGR2,IL10,P2RY6,S100A10,S100A7,SFTPA1		IL1A			cytokine	Activated	2.081	bias	3,76E-02	BAX,IL1RN,JUN,KITLG,NFKBIA,SERPINE1,STAT3,TNFRSF11B		IL1A		cytokine	Activated	2.742	bias	4.39e-05	ATF3,BCL2,CSF3,CYP3A4,DEFB4A/DEFB4B,FOS,FOSB,IFNGR2,IL2,JUN,MT2A,PDGFB,PI3,PLA2G4A,SERPINE1,SPARC	151 (21)
IL1B		cytokine	Activated	2.473	bias	0.00125	ANGPTL4,BAX,C1R,CD14,CEBPA,CYBB,DACH1,E2F1,EHF,ELN,FGF7,FLT1,HAS2,IL10,IL33,LAMB1,LOXL4,MUC1,MUC4,MYLK,PHLDA1,PTH,RAB3C,RARB,RORC,S100A10,SCGB1A1,SEC61A1,SFTPA1,SLC22A4,ST18,STAR,STMN2,TLR4,TNFSF15,TNMD		IL1B			cytokine	Activated	2.057	bias	1,19E-03	A2M,AIF1,ATP1A1,BAX,CCR8,CD14,CLEC14A,CYBB,DLL1,ELN,FGFR2,G0S2,GRN,HNF4A,IGF2BP3,IL15,IL1RN,JUN,KIF15,LOXL4,NFKBIA,NR1H3,NR4A3,NRP1,SERPINE1,SMAD3,STAT3,TAP2,TLR8,TNFRSF11B	122 (17)	IL1B		cytokine	Activated	3.031	bias	1.17e-06	ADAM8,ANXA1,ANXA4,ATF3,BCL2,CASP4,CREM,CSF3,CYP3A4,DACH1,DEFB4A/DEFB4B,EHD1,EIF2AK3,EIF4EBP1,FKBP5,FOS,FOSB,GRN,HELLS,HERC5,HNF4A,HSD17B2,IL1R1,IL2,IL6R,JUN,KLF4,LBP,LY96,MT2A,NFE2L2,NMI,NOTCH1,PDGFB,PI3,PLA2G4A,PRDM1,RARA,SAT1,SERPINE1,SMPD3,SPARC,SRGN,STMN2,TLN1,UAP1	142 (19)
IL2	0.776	cytokine	Activated	2.753	bias	0.0431	AICDA,BAX,CARD10,CBLB,CCR3,CDC25A,CEBPA,FGF7,GFRA2,IFNGR2,IL10,KLK8,KLRD1,MAPKAPK3,NEB,PHLDA1,PTPRJ,RORC,SORD,TNFRSF17,VLDLR		IL2			cytokine	Activated	3.586	bias	3,57E-03	ADCY3,BAX,CBLB,CCR8,CYCS,DHCR24,DUSP6,EMP1,FGFR2,GRN,IL1RN,JUN,KLRF1,NRP1,PDE4A,RAF1,SELPLG,SERPINE1,STAT3,TNFRSF11B,TP53RK	140 (17)	IL2	1,266	cytokine	Activated	3.157	bias	2.23e-05	ADAM8,ANXA1,BCL2,CACNA1E,CASP4,CSF3,ELF1,ENTPD1,FCGR3A/FCGR3B,FOS,FOXO3,GNAQ,GRN,IFNGR2,IL1R1,IL2,JAK2,JAML,JUN,KLRD1,KLRF1,NMI,PLA2G10,PRDM1,PROK2,PTGER2,RGS2,SELPLG,SERPINE1,SNAP23,TFDP2,UGP2	157 (18)
IL5		cytokine	Activated	3.222	bias	0.0259	AICDA,ALDOC,CCR3,CDC123,CKAP4,FOSL2,IL10,JCHAIN,MANF,MYADM,SEMA4A		IL5			cytokine	Activated	3.138	bias	1,32E-02	A2M,ALDOC,BNIP3,CDC123,CKAP4,CXCR2,DUSP6,FAM162A,FOSL2,MYADM		IL5		cytokine	Activated	3.377	bias	0.0133	ATP1B1,BCL2,CASP4,EAF2,EIF4EBP1,ELL2,IL13RA1,IL6R,ITGAD,MYADM,PRDM1,SNAP23
Immunoglobulin		complex		0.545		0.0316	AICDA,ANPEP,BAX,CD14,CD164L2,CFD,CLDN8,DSP,ELN,ENO3,GAS7,GSK3A,HEY1,IFNGR2,IL10,IL33,JCHAIN,KLRD1,MZB1,NEB,OPALIN,RORC,RPIA,TNFSF15,TNMD		Immunoglobulin			complex		-0,361		6,32E-05	AIF1,ANPEP,ATG7,BAX,BCL2L11,C5AR1,CD14,COX6B1,CTSH,CXCR2,DUSP6,ELN,ENO3,FGFR2,G6PC1,IFIT2,IL1RN,NAIP,NFKBIA,NPHS1,NRP1,P2RY13,PDK4,RPIA,SLC6A9,STAT3,TCF7L2,TLR8,TNFRSF11B	136 (17)	Immunoglobulin		complex		-0,909		1.15e-05	ACACA,ATG7,BCL2,BRD4,C5AR1,C7,CASP4,CRISPLD2,DEFB4A/DEFB4B,EIF2AK3,ENTPD1,FCGR3A/FCGR3B,FKBP5,FOS,FOSB,FOXO3,GSK3A,IFNGR2,IL1R1,IL2,JAK2,KLF4,KLRD1,LOC102724788/PRODH,MGAT4A,NOTCH2,PARP14,PCK1,PRDM1,PTGER2,RAB31,RGS2,RHAG,SAT1,SLC6A9,TMEM106B,UGP2	151 (18)
INHA		growth factor		-1.539		0.000214	BAX,COL4A4,E2F1,HAS2,LAMC3,LMNA,MATN2,MYL9,STAR		INHA			growth factor		-0,728		2,25E-02	BAX,EMILIN2,KITLG,LMNA,SERPINE1		INHA		growth factor		0,000		0.00122	BCL2,DNAH2,EMILIN2,HSD17B2,IL1R1,ITGA9,LMNA,SERPINE1
IRF8		transcription regulator		1.757	bias	0.0226	AICDA,BAX,CD14,CEBPA,CYBB,TLR4,ZFHX3		IRF8			transcription regulator		1,664	bias	6,62E-03	ACVRL1,BAX,CD14,CYBB,IFIT2,IL15,LHX2	120 (14)	IRF8		transcription regulator	Activated	2.286	bias	0.0255	ATF3,CREM,FOS,GFI1B,KLF4,LHX5,PRDM1
isoalantolactone		chemical - endogenous non-mammalian				0.0382	BAX		isoalantolactone			chemical - endogenous non-mammalian				3,00E-02	BAX		isoalantolactone		chemical - endogenous non-mammalian				0.0392	BCL2
KDM1A		enzyme		-1.706		0.000979	ATP8B3,COL4A4,CYBB,EBF1,ELF5,FOXN4,IGFBP2,LTC4S,MPC2,MPEG1,PBXIP1,PTGR1,RARB,S100A7,ST18,STEAP3,TCN2		KDM1A			enzyme		-0,640		1,69E-03	A2M,CENPK,CYBB,IL1RN,ITGB2,MPEG1,PBXIP1,PTGR1,SCN1A,SERPINE1,SIX5,STEAP3,SYNPO,TCN2		KDM1A		enzyme		-1,224		0.0168	ATF3,BRCA2,CHAF1B,ELL2,FCGR3A/FCGR3B,GBP5,GFI1B,PARP14,PBXIP1,PPP1R12A,PRNP,PTGR1,RETN,SERPINE1
KRAS		enzyme		-1.21		0.00307	ALDOC,ANPEP,ASCL2,ATF6,CLU,CYBB,DDR1,E2F1,ELN,FGF7,GAS1,GFPT1,GLUL,GSTM1,IGFBP2,IL33,LAMB1,LYL1,MYLK,NGEF,PRKCI,SFTPA1,SLC27A6,SREBF2,TCOF1,TK2,TUBA4A,UNC5B		KRAS			enzyme		1,432		6,63E-05	ABCC4,ADCY3,ALDOC,ANPEP,ARPC3,ATG7,BNIP3,CDT1,CYBB,DUSP6,ELN,GLUL,GRN,HIRA,ITGB2,JUN,LIPG,LRP8,LYL1,MUC16,NFKBIA,NGEF,PRKCI,RAF1,SLC6A14,SREBF2,STAT3,TNFRSF11B	131 (16)	KRAS		enzyme		-0,381		0.00226	AHCTF1,ATF3,ATG7,ATP1B1,BCL2,CHSY1,CSF3,EIF2AK3,FOS,FOSB,GLUL,GRN,GSN,GSTM1,ITIH1,JUN,MAN2A1,MGAT4A,NFE2L2,PPFIBP1,PTK2B,SMPD3,SOAT1,SPARC,SRPK2,ST3GAL6,STEAP4,TLE3,VPS35	144 (21)
Lamin b		group				0.0193	LMNA		Lamin b			group				1,51E-02	LMNA		Lamin b		group				0.0198	LMNA
LDL		complex	Activated	2.443	bias	0.0416	CYBB,ELF5,HAS2,IGFBP2,IL17RC,MMP16,SREBF2,STAR,TLR4,VNN1		LDL			complex		1,751	bias	3,05E-04	BCL2L11,CYBB,G0S2,IFIT2,IL1RN,JUN,NR1H3,NR4A3,NRP1,SERPINE1,SMAD3,SREBF2,STAT3	142 (18)	LDL		complex	Activated	2.411	bias	0.0216	ARG2,ATF3,BCL2,CREM,FOS,FOSB,IL17RC,JAK2,JUN,RARA,SERPINE1
levodopa		chemical - endogenous mammalian		1.358		0.0032	BAX,CIART,COTL1,CRY2,CSMD3,DMKN,FAM114A1,GAS7,GPR158,GSTM1,IGFBP2,INSC,LMNA,MUSK,NGEF,OAZ2,OPALIN,P2RY6,RARB,S100A10,SBK1,SOX5,VLDLR,ZFHX3		levodopa			chemical - endogenous mammalian		0,728		2,85E-02	ABCA7,ABCB8,AIF1,BAX,CHST11,CIART,CIB2,DCAKD,DUSP6,GRB10,GRIA2,LMNA,NGEF,NOMO1 (includes others),OAZ2,SNX9,SOX5		levodopa		chemical - endogenous mammalian		0,729		0.0485	AJAP1,ARG2,BACH1,BCL2,CLDN5,FKBP5,FOS,FOSB,GNG7,GSTM1,HNRNPL,LMNA,MICAL1,PTK2B,PTPRZ1,SLMAP,SMPD3,SOX5,TAB2,TPD52
LIPE		enzyme		1.919		0.0112	CEBPA,LYL1,PAM,RARB,RBP4,STAR,TKT		LIPE			enzyme				1,24E-02	CIB2,G0S2,GRB10,KITLG,LYL1,PDK4		LIPE		enzyme				0.0394	ATF3,FKBP5,FOS,PAM,PCK1,RARA
lipopolysaccharide		chemical drug	Activated	3.721	bias	0.00508	AICDA,ALDOC,ANGPTL4,BAX,BPI,C1R,CALHM6,CCDC17,CCR3,CD14,CDC25A,CEBPA,CFD,CKAP4,CNKSR3,COL5A2,CYBB,DCBLD2,DDN,DNAJB1,DUSP8,DYRK3,E2F1,EHF,FLT1,FNDC3B,GAS1,GFPT1,GHRH,HEY1,IFNGR2,IL10,IL1RL2,IL33,JCHAIN,LAMB1,LTC4S,MANF,MPC2,MYH7,MYL2,MYL9,P2RY6,PF4,PHLDA1,PROCR,SCARF1,SEC24D,SEC61A1,SFTPA1,SLC4A10,ST18,STAR,THBS2,TKT,TLR4,TNFSF15,VLDLR,WDFY1,ZC3H12C,ZFHX3,ZNF366		lipopolysaccharide			chemical drug	Activated	4.222	bias	2,81E-04	ABCC4,AK4,ALDOC,ANXA3,ATG7,ATP1A1,BAX,BCL2L11,C5AR1,CCL21,CCR8,CD14,CKAP4,CREB3L2,CXCR2,CYBB,CYCS,DDX17,DHCR24,DLL1,DNAJB1,DUSP16,ELANE,FNDC3B,G0S2,HNF4A,IDO2,IFIT2,IL15,IL1RN,ITGB2,ITM2C,JUN,LIPG,LYN,LYNX1,MYH14,NFKBIA,NPHS1,NR1H3,NR4A3,NRP1,PAPSS2,PDK4,RAF1,SCIMP,SELPLG,SERPINE1,STAT3,SYNPO,TCF7L2,TFEB,TLR5,TLR8,TMEM140,WDFY1	144 (18)	lipopolysaccharide		chemical drug	Activated	6.072	bias	8.69e-12	ADORA3,ALCAM,ANKRD22,ANXA1,APOBR,ARG2,ATF3,ATG7,BCL2,C5AR1,CASP4,CCPG1,CD1A,CHAF1B,CLDN5,CREB3L2,CREBBP,CREM,CSF3,CYP3A4,DEFB4A/DEFB4B,EAF2,EHD1,EIF2AK3,ELANE,ELF1,ELL2,ENTPD1,FCGR3A/FCGR3B,FNDC3B,FOS,FOSB,FYB1,GBP5,GHRL,GLRX,GSN,HDAC9,HERC5,HMGB2,HNF4A,HPGD,IFNGR2,IL13RA1,IL1R1,IL2,IL6R,ITGA9,JAK2,JUN,KLF4,LACC1,LBP,LY96,MARCKS,MT2A,MYH14,NFE2L2,NOTCH1,NOTCH2,NRP2,NT5C3A,NUPR1,PARP14,PDGFB,PI3,P…	167 (18)
LY294002		chemical drug	Inhibited	-3.554	bias	0.0193	ANPEP,BAX,CD14,CEBPA,FGF7,FLT1,HAS2,HOXD4,IFRD2,IGFBP2,IL10,LAMB1,LMNA,LOXL1,P2RY6,PHLDA1,PTPRJ,RORC		LY294002			chemical drug		-1,798	bias	1,69E-03	ANPEP,BAX,BCL2L11,CD14,DHCR24,DUSP6,GRB10,GRN,IFRD2,IL1RN,JUN,LMNA,NFKBIA,NPHS1,NR4A3,SERPINE1,SLC5A5,SULT1C2	122 (17)	LY294002		chemical drug	Inhibited	-2.65	bias	0.000237	ACACA,ATF3,BCL2,BRCA2,CASP4,CREM,CSF3,DEFB4A/DEFB4B,ENTPD1,ERBB3,FOS,FOSB,GRN,HMGB2,IL2,JUN,LMNA,MT2A,NFE2L2,PTGER2,RETN,RGS2,SERPINE1,WNT7A	155 (20)
medroxyprogesterone acetate		chemical drug		1.72	bias	0.0137	BAX,CCDC17,CD164L2,CEBPA,CFD,COL4A4,COL5A2,E2F1,GLUL,GPX3,IL10,LMNA,MYLK,PDE1A,RARB,ROBO1,THBS2		medroxyprogesterone acetate			chemical drug	Activated	3.693	bias	1,63E-02	ADCY3,BAX,BCL2L11,FGF9,GLUL,IL15,ITGB2,JUN,LMNA,NFKBIA,SERPINE1,SMAD1,SMAD3,STAT3		medroxyprogesterone acetate		chemical drug	Activated	2.159	bias	0.0039	ARSG,BCL2,BRCA2,CYP3A4,ERBB3,GLUL,GPX3,GSN,IL2,IL6R,ITGA9,JAK2,JUN,LMNA,PDGFB,SAT1,SERPINE1,SP3,WNT5B	208 (23)
MEF2		group				0.0253	IL10,LDHB,STAR		MEF2			group				1,33E-02	IL1RN,JUN,mir-133		MEF2		group				0.027	IL2,JUN,RGS2
MIF		cytokine		0.264	bias	0.0417	BAX,COL4A4,IL10,RAMP2,RORC,TLR4		MIF			cytokine		1,016	bias	1,47E-02	ATG7,BAX,CCR8,IL15,JUN,NR1H3		MIF		cytokine		1,985	bias	0.0155	ATG7,BCL2,FOS,IL1R1,IL2,JUN,RETN
miR-155-5p (miRNAs w/seed UAAUGCU)		mature microRNA	Inhibited	-2.921	bias	0.00504	AICDA,DNAJB1,FGF7,MEIS1,MOSPD2,PRKCI,PTPRJ,RAB5C,WDFY1		miR-155-5p (miRNAs w/seed UAAUGCU)			mature microRNA	Inhibited	-2.813	bias	3,84E-03	BCL2L11,DNAJB1,MYO10,PRKCI,RAB5C,SERPINE1,SMAD1,WDFY1		miR-155-5p (miRNAs w/seed UAAUGCU)		mature microRNA	Inhibited	-2.755	bias	0.0177	BACH1,FOXO3,IL13RA1,RCOR1,SDCBP,SERPINE1,SH3BP4,TAB2
miR-16-5p (and other miRNAs w/seed AGCAGCA)		mature microRNA	Inhibited	-2.91	bias	0.0236	ATF6,BCL2L2,CDC25A,FGF7,FNDC3B,GFPT1,MYH7,PISD,SKAP2		miR-16-5p (and other miRNAs w/seed AGCAGCA)			mature microRNA	Inhibited	-2.778	bias	1,65E-02	FNDC3B,GRB10,GRN,JUN,KITLG,PISD,RAF1,RFT1		miR-16-5p (and other miRNAs w/seed AGCAGCA)		mature microRNA	Inhibited	-3.091	bias	0.0105	BCL2,FNDC3B,GRN,JUN,MGAT4A,NOTCH2,RIDA,SKAP2,SRPRA,UGP2
MYC		transcription regulator		0.208	bias	0.0317	ANGPTL4,ASCL2,BAX,CDC25A,CEBPA,CLU,COL5A2,COL6A3,DSP,E2F1,EBF1,GAS1,GFPT1,GLUL,HAS2,IGLL1/IGLL5,IL10,KIF16B,LDHB,LIMA1,MYH7,MYL9,PAM,RARB,S100A10,SEMA4A,SLC22A4,SOX5,TAF1C,THBS2,TKT,TNS3,UGT1A6,VLDLR		MYC			transcription regulator	Activated	2.635	bias	4,44E-02	ABCA7,ABCC4,BAX,BCL2L11,COX6B1,CTDSP1,CYCS,DLX3,DUSP6,EFTUD2,ELANE,EMP1,FOXE1,G6PC1,GLUL,IFIT2,JUN,NFKBIA,NR1H3,NRP1,RPL30,SEC61A2,SERPINE1,SMAD1,SOX5,STAT3,TAF1C		MYC		transcription regulator		0,355	bias	0.000719	ABCB9,ACACA,ALCAM,ANXA4,BCL2,CAST,CDCA7,CTDSPL,EIF4EBP1,ELANE,FKBP5,FOS,FXYD1,GLG1,GLUL,GTF2B,HERC5,JUN,KLF4,LHX5,LOC102724788/PRODH,MAN2A1,NFE2L2,NMI,PAM,PCK1,PLAUR,PRDM1,RARA,RPL4,SAT1,SDCBP,SERPINE1,SMAD4,SOX5,SP3,SPARC,SUZ12,TAF1C,TLN1,TNNT3,TPD52	211 (24)
NCSTN		peptidase				0.0318	APH1A,CD14,CEBPA		NCSTN			peptidase		-1,000	bias	2,06E-03	APH1A,CD14,ELANE,GRN		NCSTN		peptidase		-0,762	bias	0.00539	ELANE,GFI1B,GRN,NOTCH1	70 (7)
NFkB (complex)		complex	Activated	2.82	bias	0.0084	ADAMTS9,AICDA,BAX,BCL2L2,C1R,CARD10,CLU,CYBB,EHF,HAS2,IGFBP2,IGLL1/IGLL5,IL10,KCND3,LTC4S,MYLK,RAB3C,SFTPA1,SLC22A4,SOX5,ST18,TLR4		NFkB (complex)			complex	Activated	2.982	bias	2,13E-02	A2M,BAX,CYBB,G0S2,GRK5,HNF4A,IL15,IL1RN,JUN,NFKBIA,P2RY2,SELPLG,SERPINE1,SMAD3,SOX5,TAP2,TNFRSF11B		NFkB (complex)		complex	Activated	4.122	bias	0.00135	ATF3,BCL2,CASP4,CREM,CSF3,CYP3A4,DEFB4A/DEFB4B,ELL2,FOS,GRK5,HDAC9,HERC5,HIP1,HNF4A,IL2,JUN,NOTCH1,PLAUR,PRDM1,SELPLG,SERPINE1,SH3RF1,SOAT1,SOX5,TNIP1	152 (21)
NFKBIA		transcription regulator		0.8	bias	0.00392	ASCL2,BAX,BCL2L2,CARD10,CCR3,CDC25A,CHI3L2,CLU,COL5A2,GPX3,HEY1,IL10,IL33,LIMA1,MMP15,PTP4A2,SFTPA1,TLR4		NFKBIA		1,246	transcription regulator	Activated	3.07	bias	1,09E-02	A2M,BAX,BNIP3,CCL21,DUSP6,GRK5,GRN,IL15,IL1RN,JUN,LYNX1,NFKBIA,TFCP2L1,TNFRSF11B		NFKBIA		transcription regulator	Activated	2.312	bias	0.022	ADGRE5,BCL2,CAPZA2,CASP4,CSF3,FOS,GPX3,GRK5,GRN,IL2,JUN,PTPRZ1,SAT1,SMAD4,SOAT1,SORL1
nitric oxide		chemical - endogenous mammalian				0.0359	BAX,FGF7,FLT1,GSTM1,HEY1,IL10,ZFHX3		nitric oxide			chemical - endogenous mammalian		0,469	bias	3,50E-02	BAX,BNIP3,CTSH,DUSP6,JUN,RAD23B		nitric oxide		chemical - endogenous mammalian		1,721	bias	0.0145	ATF3,BCL2,FOS,GSTM1,IL2,JUN,NFE2L2,TLN1
NOTCH1		transcription regulator		1.914		0.00231	CD14,CEBPA,CFD,E2F1,FLT1,HEY1,IGFBP2,IL10,MYH7,MYLK,NRG1,PTPRK,RORC		NOTCH1			transcription regulator		0,294		2,17E-02	CD14,DLL1,ELANE,G6PC1,GRN,RLBP1,SERPINE1,SLC5A5,TNP1		NOTCH1	1,248	transcription regulator		-0,758		0.00286	BCL2,CDCA7,ELANE,ERBB3,FOS,FOSB,GFI1B,GRN,IL2,NOTCH1,PDGFB,RLBP1,SERPINE1	163 (24)
NR1I2		ligand-dependent nuclear receptor		1.026	bias	0.035	CEBPA,E2F1,GLUL,GSTM1,IL10,IL33,TCN2,UGT1A6		NR1I2			ligand-dependent nuclear receptor		0,059	bias	2,85E-02	GLUL,HNF4A,JUN,PAPSS2,STAT3,TCN2,TNFRSF11B		NR1I2	0,688	ligand-dependent nuclear receptor		0,256	bias	0.0397	ABCB9,CYP3A4,GLUL,GSTM1,HNF4A,IL2,JUN,SORL1
NR3C1		ligand-dependent nuclear receptor		0.66		0.0388	ANGPTL4,APOL3,BAX,BCL2L2,C1R,CARD10,CEBPA,COQ8A,CSRNP2,GAS1,GLUL,GPX3,IL10,IL33,MPC2,MZB1,PRKCI,PTGR1,PTP4A2,RAPGEF4,SFTPA1,TUBA4A		NR3C1			ligand-dependent nuclear receptor		0,208		9,86E-05	A2M,BAX,BCL2L11,CXCR2,DUSP16,ELMO2,EMP1,ETNK2,G6PC1,GLUL,GRIA2,HNF4A,IFIT2,IL15,ITGB2,JUN,NAIP,NFKBIA,PRKCI,PTGR1,RAF1,SERPINE1,SMAD1,STAT3,TLR5,TNFRSF11B	162 (20)	NR3C1		ligand-dependent nuclear receptor	Activated	2.692		0.000279	ABHD2,ANXA1,ATP1B1,BCL2,CASP4,CLDN5,COQ8A,CYP3A4,DEDD2,ELMO2,FKBP5,FOS,FOXO3,GLUL,GPX3,HNF4A,IL2,JUN,MT2A,PAK6,PCK1,PLA2G4A,PTGR1,PTK2B,PYGL,RGS2,SERPINE1,SLC25A33,TLE3,TLR5	164 (18)
NUPR1		transcription regulator		-0.5	bias	0.0442	ALDOC,ANK1,ANP32A,CARMIL1,CHTF8,DUSP8,FAM114A1,PCTP,PFKFB4,PHLDA1,PTPRJ,RAB11FIP5,SPC24,TNS3,UNC5B,ZSWIM6		NUPR1			transcription regulator	Inhibited	-2.055	bias	5,67E-03	ALDOC,ANK1,ANK3,ANP32A,BNIP3,CCDC134,CHTF8,DHCR24,FAM162A,H2BC14,IFIT2,IGF2BP3,LRP8,NRSN2,SERPINE1,SMAD3		NUPR1	1,263	transcription regulator		1,964	bias	0.000283	ATF3,CCDC77,DDX46,ELL2,ERCC6L,FANCD2,FOXO3,IL13RA1,IL6R,IRF2BP2,KLF4,MAFG,MEGF9,NUPR1,PRNP,RAB11FIP5,SAT1,SERPINE1,STX3,TMEM158,TNIP1,TSC22D2,UAP1	31 (2)
NVP-TAE684		chemical drug		0		0.00494	CDC25A,COL5A2,FOSL2,IL10		NVP-TAE684			chemical drug				1,69E-02	BCL2L11,FOSL2,SERPINE1		NVP-TAE684		chemical drug		0,000		0.00539	BCL2,ERBB3,SERPINE1,SPARC	75 (7)
OGA		enzyme		-0.57		0.00366	ALDOC,BAX,CD14,CEBPA,CRABP1,FERMT2,FZD6,GAS1,GLI3,GLUL,IFNGR2,LAMB1,NGEF,RBP4,SMTNL1,SREBF2,TUBA4A		OGA			enzyme		-0,570		8,43E-05	ALDOC,BAX,C1RL,CD14,CRABP1,CREB3L2,DAGLB,EFNB1,FERMT2,FGF9,GLUL,IGF2BP3,JUN,MYO10,NGEF,NPHS1,SREBF2,TNFRSF11B	71 (7)	OGA		enzyme		-0,218		0.000114	BACH1,BCL2,C1RL,CDCA7,CRABP1,CREB3L2,ELF1,ERBB3,FERMT2,GLUL,GSN,HPGD,IFNGR2,IL6R,JUN,MMRN2,NOTCH2,PLA2G4A,PYGL,TEKT5,TSPAN12
oleic acid		chemical - endogenous mammalian		1.054		0.0178	ANGPTL4,ATF6,BAX,CLU,IL10,SREBF2,TLR4		oleic acid			chemical - endogenous mammalian		1,977		5,08E-03	BAX,G6PC1,NFKBIA,NR1H3,PDK4,SERPINE1,SREBF2	107 (16)	oleic acid		chemical - endogenous mammalian	Activated	2.325		0.0201	ACACA,ATF3,DEFB4A/DEFB4B,FOS,PCK1,SERPINE1,SOAT1
PCDH9		other				0.0382	BAX		PCDH9			other				3,00E-02	BAX		PCDH9		other				0.0392	BCL2
PD98059		chemical - kinase inhibitor	Inhibited	-3.101	bias	3.09e-05	ANPEP,ATF6,BAX,CD14,CDC25A,CEBPA,CLU,DCBLD2,E2F1,ELN,GAS7,GFPT1,HAS2,IL10,MCF2L,MUC1,MYH7,PHLDA1,S100A10,SEC14L2,SFTPA1,SRXN1,STAR,TCOF1,TLR4,TUBA4A,VASH1		PD98059			chemical - kinase inhibitor	Inhibited	-2.141	bias	2,53E-04	ANPEP,BAX,BCL2L11,BNIP3,CD14,CTSH,CYCS,DUSP6,ELN,EMP1,GRN,IL1RN,ITGB2,JUN,LIPG,NFKBIA,SERPINB7,SERPINE1,SMAD3,STAT3,TNFRSF11B	140 (18)	PD98059		chemical - kinase inhibitor	Inhibited	-3.747	bias	4.75e-05	ANXA1,ATF3,BCL2,CREM,DEFB4A/DEFB4B,EIF2AK3,ENTPD1,FKBP5,FOS,FOSB,GHRL,GRN,HPGD,IL2,JUN,NFE2L2,PCK1,PCYT1A,PDGFB,PLA2G4A,PLAUR,PRNP,RETN,SERPINE1,SLC8A1,SMAD4,SOAT1	180 (21)
phenylephrine		chemical drug		0.064	bias	0.00604	ATF6,E2F1,KCND3,MYH7,NRG1,STEAP3		phenylephrine			chemical drug		-0,849	bias	4,00E-02	JUN,PDK4,STEAP3,TFEB		phenylephrine		chemical drug		1,531	bias	0.0267	BCL2,FOS,JUN,NFE2L2,RGS2
phosphorodiamidate morpholino oligomers		chemical - other				0.0193	LMNA		phosphorodiamidate morpholino oligomers			chemical - other				1,51E-02	LMNA		phosphorodiamidate morpholino oligomers		chemical - other				0.0198	LMNA
PLIN3		other				0.0382	BAX		PLIN3			other				3,00E-02	BAX		PLIN3		other				0.0392	BCL2
PPARA		other				0.0242	AHSG,MYH7,MYL2,VLDLR		PPARA			ligand-dependent nuclear receptor	Activated	2.059	bias	3,69E-04	BAX,CTF1,CYBB,CYCS,G0S2,G6PC1,GLUL,HNF4A,IL1RN,LIPG,MTNR1A,NFKBIA,NR1H3,PDK4,PTGR1,SREBF2,TFEB,TLR5	107 (18)	PPARA		ligand-dependent nuclear receptor		-0,000	bias	0.0284	ACACA,BCL2,CHAF1B,CHRNA2,ENTPD1,FOS,GLUL,HNF4A,IL2,LECT2,NFE2L2,PCK1,PTGR1,RETN,SAT1,TLR5
PRKAA1	1.253	transporter				0.035	AHSG,MYH7,MYL2,VLDLR		PRKAA1			kinase	Inhibited	-2.433	bias	4,48E-02	BAX,FGFR2,G6PC1,NFKBIA,SMAD3,TNS1		PRKAA1		kinase		-1,320	bias	0.00212	ATF3,BCL2,EAF2,FKBP5,FOXO3,IL13RA1,IL1R1,JAK2,RGS2,SORL1	131 (20)
PRKAA2		ligand-dependent nuclear receptor		1.016	bias	0.0232	AGXT,ANGPTL4,BAX,C1R,CEBPA,CYBB,GLUL,IGFBP2,IL10,PCTP,PHLDA1,PTGR1,RBP4,SORD,SREBF2,VNN1		PRKAA2		0,800	kinase	Inhibited	-2.2	bias	4,33E-03	BAX,CYBB,FGFR2,NFKBIA,RAF1,SMAD3,TNS1	112 (15)	PRKAA2		kinase		-1,673	bias	0.0174	BCL2,EIF2AK3,FOXO3,IL13RA1,IL1R1,JAK2,SORL1
progesterone		kinase		-0.863	bias	0.0176	BAX,CLU,MATN2,MMP16,MYLK,STAR,TNFSF15,TNS3		progesterone			chemical - endogenous mammalian	Activated	2.041	bias	4,32E-03	ADAMDEC1,BAX,C5AR1,CDT1,CREB3L2,DLC1,FGFR2,GRB10,IL15,JUN,MYO10,NFKBIA,NR1H3,NR3C2,NRP1,PISD,SLC5A5,STAT3,TBC1D8,TCF7L2	154 (19)	progesterone		chemical - endogenous mammalian		0,762	bias	0.000636	ADAMDEC1,ATF3,ATP1B1,BCL2,C5AR1,CHAF1B,CLDN5,CREB3L2,CTDSPL,CYP3A4,DLC1,ELL2,ERBB3,FKBP5,FOS,HELLS,HSD17B2,IL6R,JUN,MT2A,NUPR1,PCK1,PRNP,PTGER2,RAB11FIP5,RETN,WNT5B	185 (22)
propofol		kinase		0.121	bias	0.0457	BAX,CEBPA,CYBB,E2F1,MYLK,TNS3		propofol			chemical drug				2,54E-02	BAX,CD14,CYBB		propofol		chemical drug				0.00934	ANXA1,BCL2,FOS,IL2	143 (16)
propylthiouracil		chemical - endogenous mammalian		1.366	bias	0.0467	BAX,CCR3,CDC25A,CFD,DLC1,E2F1,ENPEP,FLT1,HEY1,IGFBP2,IL10,IL33,MUC1,OSGIN1,PAEP,PISD,RAB11FIP5,RBP4,TBC1D8,ZFHX3		propylthiouracil			chemical drug		-1,504	bias	2,12E-03	ANK3,DNAJC7,ELAVL3,EMP1,GLUL,JUN,NRP1,SLC5A5,SYNPO,TLE5		propylthiouracil		chemical drug		-1,890	bias	0.00164	ADSS1,CCDC28B,DNAJC6,DNAJC7,GLUL,GSN,IL2,JUN,LHX5,LOC102724788/PRODH,MAN2A1,STMN2
prostaglandin E2		chemical drug		-1.969	bias	0.00123	BAX,CD14,CYBB,PF4,TLR4		prostaglandin E2			chemical - endogenous mammalian		0,623		1,52E-05	BAX,BCL2L11,C5AR1,CCR8,CD14,DLL1,FOSL2,IL1RN,JUN,LIPG,LMNA,NFKBIA,NR1H3,NRP1,PDE4A,TCF7L2,TNFRSF11B,WDFY1	153 (18)	prostaglandin E2		chemical - endogenous mammalian	Activated	2.305		0.000161	ATF3,BCL2,C5AR1,CASP4,CREM,CSF3,ENTPD1,FOS,FOSB,GBP5,IL1R1,IL2,JUN,KLF4,LMNA,PLA2G4A,PRDM1,PTGER2,RGS2	145 (19)
PTEN		chemical drug		-1	bias	0.00405	ADSS1,DNAJC7,ELAVL3,ENPEP,GHRH,GLUL,MYH7,PHLDA1,ROBO1,STMN2,VLDLR		PTEN			phosphatase		0,067		2,44E-02	ABCC4,ADAMDEC1,BAX,BCL2L11,FGF9,FGFR2,G0S2,GRB10,JUN,NAIP,PINK1,RAB5C,SERPINE1,SLC46A3,SMAD1,SREBF2,STAT3,TNFRSF11B		PTEN		phosphatase		0,827		0.000502	ACACA,ADAMDEC1,ANXA1,APOBR,ATF3,BCL2,CTDSPL,DEFB4A/DEFB4B,EIF4EBP1,ERBB3,FOS,FOXO3,GPX3,HDAC5,HIP1,IFNGR2,IL2,JUN,MT2A,NFE2L2,PINK1,PRDM1,PYGL,SAT1,SERPINE1,SLC46A3,SMAD4,SOAT1	173 (24)
RAF1		chemical - endogenous mammalian	Activated	2.173		0.0132	ANGPTL4,BAX,CALHM6,CD14,FLT1,FOSL2,HAS2,IL10,LMNA,RORC,STAR,TNFSF15,WDFY1,ZC3H12C		RAF1		1,221	kinase	Activated	2.425	bias	4,84E-02	BCL2L11,CTSH,DUSP6,EMP1,GRN,JUN,SERPINB7		RAF1		kinase		1,795	bias	0.0118	ANXA1,BCL2,FOS,GRN,IL1R1,IL2,JUN,PCK1,PLAUR,PRDM1
RELA		phosphatase		-0.506		0.000744	BAX,CDC25A,CEBPA,CFD,COL5A2,E2F1,FGF7,FLT1,FZD6,GPX3,IFNGR2,IGFBP2,IL10,LDHB,MAFK,MAPKAPK3,PF4,PTP4A2,PTPRK,RAB5C,RAMP2,SFTPA1,SNRPF,SORD,SREBF2,STARD8,VNN1		RELA			transcription regulator		1,619	bias	4,07E-04	A2M,BAX,BCL2L11,CD14,CYBB,ELMO1,ELN,GRK5,HNF4A,IL1RN,JUN,LYN,NFKBIA,NR4A3,P2RY2,SREBF2,TAP2,TNFRSF11B	153 (20)	RELA		transcription regulator	Activated	3.242	bias	9.64e-05	ALCAM,BCL2,BRCA2,CYP3A4,DEFB4A/DEFB4B,ELMO1,FOS,FOSB,GRK5,HNF4A,IFNGR2,IL2,IRF2BP2,JUN,NFE2L2,NMI,NOTCH1,PCK1,PDGFB,PI3,PRDM1,SMAD4,TNIP1	149 (16)
RNF43		kinase	Activated	2.984	bias	0.0101	CDC25A,DCBLD2,E2F1,IL10,MCF2L,PHLDA1,SEC14L2,TCOF1,TUBA4A,VASH1		RNF43			enzyme				3,00E-02	GLUL		RNF43	1,325	enzyme				0.0392	GLUL
S29		transcription regulator		0.194	bias	0.00114	ASCL2,BAX,CD14,CYBB,E2F1,EHF,ELMO1,ELN,HAS2,ICA1,IFNGR2,IGFBP2,IL10,LTC4S,MUC1,PTP4A2,RORC,SFTPA1,SREBF2,STAR		S29			chemical drug				3,00E-02	BAX		S29		chemical drug				0.0392	BCL2
S7		enzyme				0.0382	GLUL		S7			chemical drug				3,00E-02	BAX		S7		chemical drug				0.0392	BCL2
safflor yellow B		chemical drug				0.0382	BAX		safflor yellow B			chemical - endogenous non-mammalian				3,00E-02	BAX		safflor yellow B		chemical - endogenous non-mammalian				0.0392	BCL2
SI163		chemical drug				0.0382	BAX		SI163			chemical drug				3,00E-02	BAX		SI163		chemical drug				0.0392	BCL2
silvestrol		chemical - endogenous non-mammalian				0.0382	BAX		silvestrol			chemical - endogenous non-mammalian				3,00E-02	JUN		silvestrol		chemical - endogenous non-mammalian				0.0392	JUN
simvastatin		chemical drug				0.0382	BAX		simvastatin			chemical drug		-0,936		5,72E-04	ANXA3,BAX,C5AR1,CD14,CYBB,HS3ST1,ITGB2,NFKBIA,RAF1,SERPINE1,TNFRSF11B	140 (19)	simvastatin		chemical drug		-0,228		0.0129	AHSG,ANXA1,BCL2,C5AR1,CYP3A4,ENTPD1,FOS,KLF4,SERPINE1,SOAT1
sivelestat		chemical - endogenous non-mammalian				0.0382	MUC1		sivelestat			chemical drug				6,00E-03	C5AR1,ELANE		sivelestat		chemical drug				0.0101	C5AR1,ELANE
SMARCA4		chemical drug		-1.228		0.011	AHSG,BAX,CD14,COTL1,CYBB,E2F1,HS3ST1,IL10,RORC,TLR4		SMARCA4			transcription regulator	Activated	3.264	bias	1,88E-03	A2M,ARRDC4,CCR8,CTSH,DLL1,DUSP6,EFNB1,ENO3,FGF9,FGFR2,FOSL2,HNF4A,HS3ST1,JUN,LMNA,mir-133,NRP1,SERPINB7,SERPINE1,TCF7L2	105 (11)	SMARCA4		transcription regulator		1,806	bias	0.00902	ABHD2,ARRDC4,BCL2,CYP3A4,FKBP5,FOS,HNF4A,HPGD,JUN,LMNA,MCTP2,NRP2,NTNG1,PLAUR,RETN,RGS2,SERPINE1,SKAP2,SMARCC2,TEC,TNNT3,WNT7A	133 (13)
SOD1		chemical drug				0.00962	AICDA,IL10		SOD1			enzyme				1,17E-03	ALDOC,ATP1A1,BAX,C5AR1,CD14,DCC,FOSL2,IL15,JUN,PTGR1,SCN2B,SREBF2	140 (20)	SOD1		enzyme				0.000479	BCL2,C5AR1,CASP4,CAST,CREBBP,FOS,GNG10,GNG7,GPX3,GSTM1,JUN,NFE2L2,PTGR1,PTK2B,TLN1	160 (19)
SOX2		transcription regulator	Activated	2.54	bias	0.00684	APOL3,CDC25A,CNTN1,COTL1,E2F1,EBF1,EHF,ENO3,FOSL2,GPR158,HEY1,HS3ST1,KCNJ2,LMNA,MEIS1,MUC1,MYLK,PAEP,PTP4A2,SDC2,SKAP2,TMPRSS13		SOX2			transcription regulator	Activated	2.095	bias	2,18E-02	BMP6,CREB3L2,DLL1,DLX3,FOXE1,JUN,KITLG,LHX2,NRP1,SERPINE1,SMAD1,TAF1C,TTYH2,ZIC3		SOX2		transcription regulator		1,003	bias	0.0121	ATF3,CREB3L2,ELF1,FOS,GSN,IL2,JUN,KLF4,LHX5,NOTCH1,PRDM1,RNF43,SERPINE1,SH3BP4,SMAD4,TAF1C,TEC,TTYH2
SOX9		enzyme				8.99e-06	ALDOC,BAX,CD14,CLU,DSG3,FGF6,FOSL2,GABRA4,GAK,GPX3,GSTM1,IL10,KCNJ2,P2RY6,PTGR1,SHANK1,SHANK2,SREBF2		SOX9			transcription regulator	Activated	2.166	bias	3,26E-02	CREB3L2,DLX3,LHX2,SOX5,TCF7L2		SOX9		transcription regulator		1,709	bias	0.0289	CREB3L2,FOS,KLF4,LBP,SMPD3,SOX5
SP1		transcription regulator		1.091	bias	0.0364	AICDA,ASCL2,CNKSR3,DSP,FLT1,GLI3,HEY1,KIF16B,LIMA1,MEIS1,OPALIN,PARVB,TAF1C,TNS3,ZFHX3,ZFP57		SP1			transcription regulator		1,331	bias	7,84E-03	ACVRL1,ANK1,BAX,DHCR24,DLC1,DLX3,ELANE,GRIA2,HNF4A,IL15,JUN,NFKBIA,SERPINE1,SF1,SMAD3,SREBF2,STAT3	157 (20)	SP1		transcription regulator	Activated	3.265	bias	0.00144	ABHD2,ATF3,BCL2,CREM,DLC1,ELANE,FOS,HNF4A,ITGAD,JUN,KLF4,PADI4,PCK1,PCYT1A,PDGFB,PLA2G4A,PLAUR,PRNP,RARA,SERPINE1,SOAT1,SPARC,TCEAL1	182 (21)
SREBF1		transcription regulator		-0.216	bias	0.00197	ADGRA3,GAS7,MMP15,MYLK,SCGB1A1,SOX5,THBS2,VNN1		SREBF1			transcription regulator		1,098	bias	3,39E-04	AK4,ALDOC,BAX,BHLHE41,C5AR1,CD14,CYCS,G6PC1,HNF4A,mir-133,NR1H3,SERPINE1,SREBF2	91 (12)	SREBF1		transcription regulator		1,956	bias	0.00974	ACACA,BCL2,C5AR1,GPX3,HNF4A,NUPR1,PCK1,PCYT1A,RETN,SERPINE1,SEZ6L2,TM7SF2	166 (16)
SRF		transcription regulator	Activated	2.546	bias	0.0349	ANK1,BAX,CEBPA,CRYBB2,DLC1,E2F1,FLT1,GABRA4,HAS2,IL10,MUC4,MYH7,MYLK,PDE6B,PROCR,SLC22A4,SREBF2,STAR		SRF			transcription regulator		0,576	bias	3,09E-03	A2M,BCL2L11,CYBB,ELANE,FERMT2,G0S2,IL15,JUN,mir-133,MOGAT2,PTGR1,RAF1,SREBF2		SRF		transcription regulator	Activated	2.888	bias	0.000277	ABCA4,ATF3,BCL2,CLDN5,ELANE,FERMT2,FOS,FOSB,GSN,GTF2H5,IL2,ITGA9,JUN,MGAT4A,PTGR1,SLC8A1,SVIL,TLN1	100 (7)
SSR180575		transcription regulator		1.123	bias	0.0442	ALDOC,BAX,CD14,CEBPA,CFD,GPX3,IL10,SLC22A4,SREBF2,STAR		SSR180575			chemical drug				3,00E-02	BAX		SSR180575		chemical drug				0.0392	BCL2
STAT1		transcription regulator		1.539	bias	0.0211	CYBB,DMKN,DSTN,FERMT2,FLT1,MCF2L,MEIS1,MYH7,MYL2,MYL9,MYLK,PTGR1,SREBF2		STAT1			transcription regulator		1,963	bias	1,27E-02	A2M,BAX,BCL2L11,BTNL9,CD14,IFIT2,IL15,JUN,NR1H3,SELPLG,SMAD3,STAT3,TLR8		STAT1		transcription regulator	Activated	3.47	bias	0.0048	ABCB9,BCL2,CASP4,CREM,DEFB4A/DEFB4B,FOS,GBP5,IL1R1,IL2,JAK2,JUN,KLF4,LY96,PDGFB,SELPLG,SLC8A1,SOAT1	142 (15)
STAT3		chemical drug				0.0382	BAX		STAT3		1,197	transcription regulator		1,687	bias	6,79E-03	A2M,BCL2L11,C5AR1,CTF1,CXCR2,DLL1,FERMT2,G6PC1,GRB10,HNF4A,IFIT2,IL1RN,ITGB2,NRP1,SERPINE1,STAT3,SYNPO,TMC8,TNS1	140 (18)	STAT3		transcription regulator	Activated	2.772	bias	7.62e-05	AHSG,ARG2,BCL2,C5AR1,CASP4,CSF3,FERMT2,FOS,GBP5,HERC5,HNF4A,IL1R1,IL2,IL6R,JAK2,KLF4,LBP,NOTCH1,NRP2,PCK1,PDGFB,PLA2G10,PLA2G4A,PLAUR,PRDM1,PROK2,RAB31,ROR1,SERPINE1	146 (16)
swainsonine		transcription regulator	Activated	2.436	bias	0.00847	BAX,C1R,CALHM6,CD14,FGF7,HEY1,IL10,IL33,MUC1,MUC4,MYH7,PF4,RARB,RORC,S100A10,TLR4		swainsonine			chemical - endogenous non-mammalian				3,00E-02	BAX		swainsonine		chemical - endogenous non-mammalian				0.0392	BCL2
TCF3		transcription regulator	Activated	2.167	bias	0.0208	AHSG,AICDA,ANGPTL4,ASCL2,CALHM6,CCDC88A,CDC25A,CEBPA,FERMT2,FLT1,HAS2,HEY1,IL10,LDHB,MUC1,MYH7,OSBPL5,PHLDA1,PROCR,RORC,S100A7		TCF3			transcription regulator		0,174	bias	2,59E-02	BCL2L11,CCR8,CKAP4,CREB3L2,DCK,ELANE,FGFR2,GLUL,HS3ST1,JUN,MUC16,NR4A3		TCF3		transcription regulator		0,629	bias	0.00181	ALCAM,ATF3,CEP55,CREB3L2,DCK,EAF2,EIF4EBP1,ELANE,ENTPD1,GFI1B,GLUL,HMGB2,JUN,KLF4,NOTCH1,NUPR1,PRDM1,SEC24D
TCF4		chemical - endogenous non-mammalian				0.0382	BAX		TCF4			transcription regulator		-0,707	bias	4,72E-02	APH1A,BNIP3,CCL21,CKAP4,CREB3L2,DCK,IL15,SMAD1,SURF6,TMEM140		TCF4		transcription regulator		0,535	bias	0.000872	ALCAM,CASP4,CEP55,CREB3L2,CREM,DACH1,DCK,EAF2,ELF1,ENTPD1,HMGB2,JAK2,NOTCH1,NOTCH2,PRDM1,SEC24D,SMAD4
testosterone		transcription regulator		1.314	bias	0.00761	AICDA,CKAP4,DCK,DSTN,EBF1,GLUL,HS3ST1,IGLL1/IGLL5,KLK8,MANF,MZB1,RORC,SEC24D,SEMA4A,SPC24,TXNDC5		testosterone			chemical - endogenous mammalian		0,983	bias	2,67E-05	A2M,ANPEP,ANXA3,BAX,CYCS,DHCR24,FGFR2,FOSL2,JUN,MTA2,NFKBIA,PDAP1,RAF1,SLC5A5,SLC6A9,STAT3,TAP2,TNFRSF11B	165 (17)	testosterone		chemical - endogenous mammalian		0,000	bias	0.00458	ANXA1,ARG2,ATP1B1,BCL2,CAST,EIF2AK3,EIF4EBP1,FOS,FOSB,JUN,NPVF,PDE5A,RARA,SLC6A9,STX3,TAC3	213 (24)
tetrachlorodibenzodioxin		transcription regulator	Activated	2.514	bias	0.000662	ADAMTS9,AICDA,ANGPTL4,APH1A,CKAP4,DACH1,DCK,DSTN,GRB14,MANF,MZB1,PACSIN1,SDC2,SEC24D,SPC24,TNS3,TXNDC5	29 (3)	tetrachlorodibenzodioxin			chemical toxicant		0,984		3,44E-02	AIF1,BAX,CCL21,DUSP6,ELN,FGF9,GRN,JUN,KPNA6,MYO10,RPIA,SERPINE1,TRMT10B		tetrachlorodibenzodioxin		chemical toxicant		1,138		0.000301	ACTL6A,ALCAM,BCL2,DOCK7,ERBB3,FOS,GLRX,GRN,HDAC5,HDAC9,IL2,JAK2,JUN,NFE2L2,NOTCH1,PCK1,PLAUR,PRDM1,SAT1,SERPINE1,SLC9A4,STEAP4	174 (21)
tetradecanoylphorbol acetate		chemical - endogenous mammalian		0.95	bias	0.0378	ANPEP,ATF6,BAX,BCL2L15,CLU,FGF7,FOSL2,GHRH,IL10,IL33,PDAP1,STAR,TLR4		tetradecanoylphorbol acetate			chemical drug	Activated	3.254	bias	3,91E-04	ABCA7,ADCY3,BAX,BMP6,C5AR1,CD14,CTSH,CXCR2,CYBB,DUSP6,ELANE,FOSL2,GRK5,HNF4A,IL1RN,ITGB2,JUN,LIPG,mir-133,MYOZ2,NFKBIA,NR3C2,NRP1,P2RY2,PDK4,SELPLG,SERPINB7,SERPINE1,SMAD3,STAT3,STATH,TLR5,TLR8,TNFRSF11B	134 (16)	tetradecanoylphorbol acetate		chemical drug	Activated	3.072	bias	3.74e-06	ADAM8,AHCTF1,ANXA1,ATF3,BCL2,C5AR1,CREBBP,CREM,CSF3,DEFB4A/DEFB4B,EIF4EBP1,ELANE,ERCC6L,FHL3,FKBP5,FOS,FOSB,GPR87,GRK5,GSTM1,GTF2B,HNF4A,HSD17B2,IFNGR2,IL2,IL6R,ITGAD,JUN,KLF4,MT2A,PCK1,PI3,PLAUR,PPP1R12A,PRNP,PTGER2,RARA,RETN,RGS2,SELPLG,SERPINE1,SKAP2,SORL1,SPARC,SRGN,SSB,TLR5,VSIG4	189 (20)
TGFB1		chemical toxicant		-0.443		0.0139	BAX,CYP2S1,E2F1,EBF1,ELN,ENPEP,IL10,LTC4S,MANF,MMP15,PF4,RDH16,RPIA,STAR,UGT1A6,VLDLR,ZFP57		TGFB1			growth factor	Activated	3.768	bias	7,26E-06	ACVRL1,ANPEP,ATG7,BAX,BCL2L11,BMP6,C4BPB,C5AR1,CD14,CDT1,CHST11,CREB3L1,CTNND1,CTSH,CXCR2,CYBB,DHCR24,ELMO1,ELN,ENO3,FAM53B,FERMT2,FGF9,FGFR2,FNDC3B,FOSL2,G6PC1,HNF4A,IL15,IL1RN,ITGB2,JUN,KITLG,KPNA6,MBOAT2,MEG3,MLXIP,MYO10,NDRG4,NFKBIA,NR1H3,NR4A3,NRP1,PDE4A,PINK1,RBM19,SELPLG,SERPINE1,SLC5A5,SMAD3,SPARCL1,STAT3,TCF7L2,TCN2,TNFRSF11B	155 (20)	TGFB1		growth factor	Activated	3.952	bias	0.000196	ATG7,BCL2,C5AR1,CASP4,CCN3,DACH1,DNAH2,EHD1,EIF4EBP1,ELMO1,EPB41L5,FCER1A,FCGR3A/FCGR3B,FERMT2,FNDC3B,FOS,FOSB,FOXO3,FZD3,GATM,GGT6,GNG7,GSE1,GSN,HDAC9,HNF4A,HPGD,IL1R1,IL2,IL6R,JUN,KLF4,KLRD1,LOC102724788/PRODH,MFAP4,MGAT4A,MLXIP,NOTCH1,NUPR1,PDGFB,PINK1,PLA2G4A,PLAUR,PRDM1,PRSS22,PTGER2,PTK2B,RAB31,RARA,RETN,ROR1,SELPLG,SERPINE1,SMAD4,SPARC,ST3GAL6,TAB2,TRIM9,WDFY3,WNT5B,WNT7A,ZFYVE9	147 (18)
TNF		chemical drug	Activated	3.774	bias	0.0291	ADAM7,ANGPTL4,ARID3B,BAX,CCR3,CD14,CEBPA,CYBB,DSG3,DUSP8,E2F1,FGF7,FLT1,FOSL2,GSTM1,HAS2,IFNGR2,IGFBP2,IL10,MUC4,MYH7,PF4,PTPRJ,RARB,RORC,S100A10,SFTPA1,SKAP2,SRXN1,STAR,STK40,TLR4,VLDLR		TNF			cytokine	Activated	2.545	bias	5,38E-05	A2M,ANK3,ANPEP,ATP1A1,BAX,BCL2L11,BHLHE41,BMP6,C5AR1,CCL21,CCR8,CD14,CHST11,CIB2,CXCR2,CYBB,DUSP16,DUSP6,EFHD2,EMP1,FGFR2,FOSL2,FOXE1,G0S2,GRN,HNF4A,IL15,IL1RN,ITGB2,JUN,KITLG,LYN,MT1A,NAIP,NFKBIA,NPHS1,NR1H3,NR4A3,NRP1,SELPLG,SERPINE1,SLC5A5,SMAD1,SMAD3,STAT3,SYNPO,TAOK2,TBC1D8,TLR5,TLR8,TNFRSF11B,ZNF330	152 (18)	TNF		cytokine	Activated	4.214	bias	2.17e-06	ACACA,ADAM8,ALCAM,ANXA1,ARHGAP18,ATF3,BCL2,C5AR1,CASP4,CCN3,CD1A,CLDN5,COL27A1,CREM,CRISPLD2,CSF3,CTDSPL,DEFB4A/DEFB4B,EHD1,EXOC3L4,FOS,FOSB,GHRL,GRN,HDAC9,HERC5,HNF4A,HPGD,IFNGR2,IL1R1,IL2,IL6R,JUN,KLF4,LBP,LY96,MT2A,NCOR2,NFE2L2,NOTCH1,PARP14,PCK1,PCYT1A,PDGFB,PI3,PLA2G4A,PLAUR,PRDM1,PRNP,PROK2,PRRG4,RARA,RETN,RGS2,SAMD9,SAT1,SELPLG,SERPINE1,SLC8A1,SOAT1,SP3,SPARC,ST3GAL6,STEAP4,SVIL,TLR5,TNIP1…	160 (17)
TP53		growth factor	Activated	5.697	bias	0.000173	ANGPTL4,ANPEP,BAX,C1R,CCR3,CD14,CDC25A,CDK2AP1,CEBPA,CFD,CLU,COL6A3,COTL1,CTNND1,CYBB,DACH1,DKK2,DSP,E2F1,ELMO1,ELN,ENO3,FERMT2,FGF6,FGF7,FLT1,FNDC3B,FOSL2,GABRA4,GAS1,GAS7,GNB4,GPR158,HAS2,HEY1,IGFBP2,IL10,IL33,KLRD1,LOXL1,LTC4S,MUC4,MYH7,MYLK,P2RY6,PROCR,PTPRK,RAMP2,RORC,S100A10,SCGB1A1,SDC2,SEMA4A,SERP1,SLN,SORD,STAR,TCN2,THBS2,TLR4,VLDLR		TP53			transcription regulator		0,814		1,13E-03	A2M,ABCB8,AK4,ALDOC,ANK1,ANXA3,ATG7,ATP1A1,BAX,BCL2L11,BHLHE41,BNIP3,CDT1,CTDSP1,CTF1,CTSH,CXCR2,DCK,DHCR24,DLC1,DPYSL4,DUSP6,ENO3,FERMT2,G0S2,G6PC1,GLUL,HS3ST1,IL1RN,JUN,KITLG,LAPTM4A,mir-133,MYO10,NDRG4,NFKBIA,NRP1,PINK1,RAB5C,RAF1,SERPINE1,STAT3,STEAP3,TAP2,TCF7L2,TCN2,TCTN1	141 (19)	TP53		transcription regulator	Activated	2.543		2.74e-05	ACTL6A,ADAM8,ADGRE5,AKAP9,ANXA1,ANXA4,ATF3,ATG7,BCL2,BRCA2,CASP4,CEP55,COQ4,COQ5,COQ8A,DCK,DLC1,DNAJB5,EIF2AK3,FERMT2,FKBP5,FOS,FOXO3,GATM,GLRX,GLUL,GNAQ,GPR87,GPX3,GSK3A,GSN,GSTM1,HDAC5,HDAC9,HERC5,HMGB2,IL2,JMJD1C,JUN,KLF4,LOC102724788/PRODH,LRRC17,MAN2A1,NCOR2,NOTCH1,NUPR1,PADI4,PCK1,PDGFB,PINK1,PLAUR,PPFIBP1,PRDM1,PRNP,PTK2B,SAT1,SERPINE1,SH3BP4,STX6,TLN1,TPX2,UNC5A,WDHD1,WNT5B,WNT7A	156 (19)
tretinoin		cytokine	Activated	3.577	bias	0.00849	AICDA,ANGPTL4,ANPEP,ASCL2,BAX,BCL2L2,CCR3,CD14,CEBPA,CFD,CHI3L2,CLU,CMBL,COTL1,CYBB,DCBLD2,E2F1,EFHD2,EHF,FLT1,FOSL2,GFRA2,GNB4,HAS2,IFNGR2,IGFBP2,IL10,IL1RL2,IL33,KCNJ2,LTC4S,MMP16,MUC1,MUC4,MYH7,MYLK,P2RY6,PHLDA1,ROBO1,S100A10,S100A7,SCGB1A1,SDC2,SEC61A1,SLC22A4,STAR,TAOK2,TBC1D8,THBS2,TLR4,TNFSF15,TNS3,VASH1		tretinoin			chemical - endogenous mammalian	Activated	2.541	bias	9,98E-05	A2M,ANPEP,BMP6,BMPR1B,BNIP3,C5AR1,CD14,CRABP1,CTNND1,CYBB,DLC1,DLL1,EFNB1,ELAVL3,ELN,ELOVL4,FOSL2,G0S2,GRB10,HNF4A,HS3ST1,IFIT2,IL15,ITGB2,JUN,KITLG,LRRC25,LYN,NPHS1,NRP1,P2RY2,RAD23B,RLBP1,SERPINE1,SLC16A13,SLC25A15,SLC5A5,SMAD1,SMAD3,SOX5,STAT3,SYNPO,TFCP2L1,TLR5,TNFRSF11B,TRPC4	152 (19)	tretinoin		chemical - endogenous mammalian		0,887	bias	1.06e-05	ABHD2,ANXA1,ATF3,BCL2,C5AR1,CCN3,CCPG1,CD101,CDCA7,CRABP1,CREM,CSF3,DLC1,EHD1,EIF4EBP1,FOS,FOXO3,HIP1,HNF4A,IL1R1,IL2,IL6R,JAK2,JAML,JUN,KLF4,LBP,MT2A,NFE2L2,NMI,NOTCH1,PADI4,PAM,PARP14,PCK1,PCYT1A,PDGFB,PLAUR,PRNP,PTK2B,PTPRZ1,RARA,RLBP1,ROR1,RPL4,SDCBP,SERPINE1,SKAP2,SMAD4,SMPD3,SOAT1,SOX5,SPARC,SRGN,STRA8,TAB2,TLR5,TNIP1,TPD52,VSIG4	189 (20)
triamcinolone acetonide		transcription regulator		1.979		0.00523	ALDOC,ANK1,BAX,CARD10,CDC25A,CEBPA,CLU,CMBL,COL5A2,COQ8A,CSMD3,DCK,DDR1,DLC1,DSTN,E2F1,ENO3,FERMT2,FGF7,FZD6,GAS1,GAS7,GLUL,GPX3,GSK3A,GSTM1,HAS2,HS3ST1,IGFBP2,IL10,KCNJ2,LAPTM4A,LDHB,LIMA1,LRRC17,MATN4,MYL2,MYL9,OSGIN1,PACSIN1,PDE6B,PFKFB4,PHLDA1,RAB5C,RAMP2,ROBO1,SEC61A1,STEAP3,TCN2,THBS2,TKT,TNFSF15,UNC5B,VLDLR		triamcinolone acetonide			chemical drug		0,712		1,41E-02	BAX,BCL2L11,BMP6,FGFR2,JUN,NFKBIA,SF1,TCF7L2		triamcinolone acetonide		chemical drug		0,495		0.000939	ATF3,BCL2,CASP4,FKBP5,FOS,FOXO3,JUN,MEGF9,MT2A,RGS2,SOAT1,SRGN	166 (18)
trichostatin A		chemical - endogenous mammalian	Activated	3.764	bias	0.000753	AICDA,ANGPTL4,ANPEP,BPI,CD14,CEBPA,CLDN10,COL6A3,COTL1,CRABP1,CTNND1,CYBB,CYP2S1,DAZL,DLC1,DSP,ELAVL3,ELN,FLT1,FOSL2,GAS7,GPR158,HAS2,HEY1,HOXB4,HOXD4,HS3ST1,IGFBP2,IL10,JCHAIN,KCNJ2,LAMB1,LTC4S,MEIS1,MUC4,MYH7,MYL2,PAM,PHLDA1,RARB,RBP4,RORC,S100A10,SETD5,SFTPA1,SHANK2,SKAP2,SOX5,SPINK5,STAR,USF1,ZFHX3		trichostatin A			chemical drug		0,408		3,36E-06	ABCC4,ACOX2,ANP32A,BAX,BCL2L11,CD14,CDC123,CYBB,DLC1,DNM3,DPYSL4,DUSP16,EFNB1,FOSL2,GRIA2,IGF2BP3,LMNA,LRP8,MYH14,NFKBIA,NR1H3,NRP1,PTGR1,RAD23B,RAF1,SERPINE1,SLC5A5,SMAD1,SMAD3,SREBF2,STAT3,TAP2,TCF7L2,TNFRSF11B,ZIC3	158 (19)	trichostatin A		chemical drug		1,773		0.000384	APPBP2,BCL2,BRCA2,CAST,CDCA7,CREBBP,CREM,CYP3A4,DLC1,EHD1,ELF1,FOS,GLRX,GSN,HDAC9,IL2,KLF4,LMNA,MAFG,MYH14,NFE2L2,NOTCH1,NOTCH2,PCYT1A,PLAUR,PPP1R12A,PRDM1,PRNP,PTGR1,RARA,SAT1,SERPINE1,SLC8A1,SMAD4,STMN2,TPD52	189 (20)
TXNRD1		chemical drug		0.478		0.0493	AGXT,ANGPTL4,BAX,DCBLD2,DYRK3,GAS1,PF4,VLDLR		TXNRD1			enzyme				2,87E-02	ACOX2,BAX,PTGR1		TXNRD1		enzyme	Inhibited	-2	bias	0.011	GPX3,GSTM1,PTGR1,UGP2
U0126		chemical drug		1.782		1.84e-06	ALS2,ANP32A,BAX,BCL2L2,CCR3,CD14,CDC123,CEBPA,CLDN10,CLU,CNTN1,COL6A3,CYBB,DKK2,DLC1,FGF7,FLT1,FOSL2,GLI3,IGFBP2,IL10,JCHAIN,KLK8,LIMA1,LMNA,MANF,MUC1,MUC4,MYH7,PCDH8,PTGR1,RARB,ROBO1,S100A10,SDC2,SFTPA1,SREBF2,STAR,STMN2,TKT,TLR4,ZSWIM6		U0126			chemical drug	Inhibited	-2.695	bias	5,22E-06	BAX,BCL2L11,BMP6,CYBB,DUSP6,ELN,EMP1,FAM53B,FGFR2,G0S2,GRIA2,GRN,JUN,NR3C2,NR4A3,NXPH4,SERPINE1,SLC5A5,SMAD3,SREBF2,STAT3,TAP2,TCF7L2,TNFRSF11B	148 (20)	U0126		chemical drug	Inhibited	-2.273	bias	0.000849	ARG2,ATF3,BCL2,CHAF1B,CSF3,EIF2AK3,EIF4EBP1,FKBP5,FOS,FOSB,GRN,GSN,HPGD,JUN,NFE2L2,PLA2G4A,PLAUR,PRSS22,RETN,SERPINE1,STRA8,SVIL,TMEM158	138 (21)
Vegf		enzyme	Inhibited	-2.236	bias	0.000189	BAX,GPX3,GSTM1,PTGR1,SRXN1,TKT		Vegf			group	Activated	2.703	bias	4,63E-07	A2M,ANP32A,ANPEP,BAX,BCL2L11,CRABP1,CXCR2,DUSP6,ELN,EMP1,GRB10,GRK5,JUN,KIF15,KITLG,LRP8,LYN,NR4A3,NRP1,PDK4,RAF1,STAT3,TBC1D8,TNFRSF11B,TRPC4	130 (18)	Vegf		group	Activated	2.937	bias	0.00852	ARHGAP18,ATF3,BCL2,CRABP1,ENTPD1,ERBB3,FKBP5,FOSB,GRK5,HELLS,IL17RC,IL1R1,JUN,NOTCH1,NRCAM,PLAUR,RGS2,TMEM158,TPX2	181 (23)
VEGFA		chemical drug	Inhibited	-3.363	bias	0.000606	ALPK3,ANGPTL4,ASIC2,BAX,CEBPA,CRY2,CYBB,EHF,ELN,IL10,LAMB1,MUC1,MYH7,PHLDA1,PTPRJ,RORC,SFTPA1,SPNS2,SREBF2,SRXN1,STAR,TUBA4A,VASH1		VEGFA			growth factor	Activated	2.193	bias	8,07E-04	AK4,ANP32A,ANPEP,BAX,COX6B1,DLL1,GRB10,GRIA2,LMNA,NPHS1,NRP1,SERPINE1,TBC1D8	99 (13)	VEGFA		growth factor	Activated	2.48	bias	0.00807	ARG2,BCL2,CD1A,CLDN5,CREBBP,CSF3,FOS,FOSB,LMNA,NOTCH1,PDGFB,SERPINE1,SPARC	130 (20)
XK469									XK469			chemical drug				3,00E-02	BAX		XK469		chemical drug				0.0392	BCL2
